# Supplementary material for: Genome Wide Association Study to Identify the Genetic Base of Smallholder Farmer Preferences of Durum Wheat Traits
Source: Front Plant Sci. 2017 Jul 17;8:1230. doi: 10.3389/fpls.2017.01230 (PMC5511852; doi:10.3389/fpls.2017.01230)
Supplement: Supplementary file 1 [file Table1.XLSX]

## Sheet: Foglio1
Supplementary Table 1. Significance of variance for genotype (G) for metric traits and farmer traits in Geregera and Hagreselam, separatedly. In the case of farmer traits, gender is indicated by "M" for male and "F" for female appended to the trait name. For each trait are given the mean (Grand Mean), the minimum value (Min), the maximum value (Max), and the phenotypic correlation among locations…
Geregera
	GY	BY	DB	DF	DM	NET	PH	SPL	SPS	TGW	F_OVE	F_EARLY	F_SPI	F_TILL	M_OVE	M_EARLY	M_SPI	M_TILL
Source of variation
Genotype	0.345517**	3.949804**	48.207623**	48.908829**	87.908961**	0.534084	188.570352**	1.307166**	58.304026**	**24.864237	0.507928**	1.231025**	0.442501**	0.298956**	0.488585**	1.163204**	0.486692**	0.280351**
Residual	0.184528	2.72519	8.03382	9.28989	30.6024	0.47989	59.2083	0.313617	35.2792	6.24483	0.175904	0.191468	0.142673	0.164674	0.133597	0.179884	0.125125	0.159968
Grand_Mean	1.69228	6.47647	75.2562	88.7441	139.406	2.53812	94.7548	7.08738	29.1691	34.0027	2.77546	2.89035	2.88106	2.80744	3.01692	2.7575	2.91242	2.65367
Min	0.69177	2.08	59.3951	75.8373	115.56	1.3	58.9136	4.85354	16.2693	23.825	1.27866	0.9622	1.58831	1.61799	1.27866	0.9622	1.40231	1.67392
Max	2.96963	10.835	94.0221	105.605	160.975	4.5	121.277	9.6316	49.5468	42.87	4.05741	4.61884	3.99925	3.67984	4.05741	4.61884	4.44813	3.75355
h2	46.5937	31.0044	83.335	81.0057	65.1885	10.1471	68.6015	76.0079	39.491	74.8843	65.3683	84.4465	67.7576	44.917	72.6563	84.5355	74.2907	42.9401
Hagreselam
	GY	BY	DB	DF	DM	NET	PH	SPL	SPS	TGW	F_OVE	F_EARLY	F_SPI	F_TILL	M_OVE	M_EARLY	M_SPI	M_TILL
Source of variation
Genotype	0.62608**	4.463791**	46.359465**	39.755638**	36.516638**	3.30596	206.161523**	1.796431**	43.180028**	39.201265**	0.141839**	0.674684**	0.217783**	0.197852**	0.604851**	1.213997**	0.454183**	0.217842**
Residual	0.413699	3.02366	8.51765	8.65164	14.2012	2.98678	73.86	0.758467	27.0474	16.7326	0.096698	0.226271	0.12173	0.138433	0.1624	0.300774	0.142831	0.105826
Grand_Mean	2.53824	6.94804	67.2217	77.8726	118.532	7.07976	100.042	7.84641	33.7897	36.5049	3.48008	3.80515	3.74388	3.30992	2.55023	3.30027	2.98458	2.76315
Min	0.39415	2.26049	53.3034	59.6386	104.68	3.70829	66.2785	5.06182	19.9592	23.7525	2.21176	1.32741	2.56219	2.10274	1.22426	1.031	1.69441	1.53827
Max	4.56103	12.9812	85.8598	95.1791	131.41	11.7342	123.541	10.6753	52.2502	49.1761	4.24592	4.76667	4.5857	4.17661	4.14669	4.62937	4.21384	3.683
h2	33.9223	32.2626	81.6269	78.238	61.1102	9.6548	64.1737	57.7792	37.3612	57.3161	31.8255	66.4627	44.1049	30.032	73.1504	75.2245	68.5521	51.4208
* p < 0.05; ** p < 0.01; DB, days to booting; DF, days to flowering; DM, days to maturity; GY, grain yield; BY, biological yield; NET, number of effective tillers; PH, plant height; SPL, spike length; SPS, seeds per spike; TGW, thousand grain weight; OVE, overall; EARLY, earliness; SPI, spike morphology; TILL, tillering capacity.
