# Supplementary material for: Genome Wide Association Study to Identify the Genetic Base of Smallholder Farmer Preferences of Durum Wheat Traits
Source: Front Plant Sci. 2017 Jul 17;8:1230. doi: 10.3389/fpls.2017.01230 (PMC5511852; doi:10.3389/fpls.2017.01230)
Supplement: Supplementary file 2 [file Table2.XLSX]

## Sheet: CORR_NEW
Supplmentary Table 2. Correlations among MTs and FTs combined across locations ("Combined"), in Geregera ("GER") and in Hagreselam ("HS"). For each trait combination, the Pearson's coefficient is given above the significance of the correlation (in italics).
Combined
	DB	DF	DM	GY	BY	NET	PH	SPL	SPS	TGW	F_OVE	M_OVE	F_EARLY	M_EARLY	F_SPI	M_SPI	F_TILL	M_TILL
DB	1	0.92082	0.64328	-0.13541	0.04808	0.02221	-0.04499	0.08147	-0.24837	-0.01776	-0.33086	-0.19911	-0.67926	-0.68201	-0.26971	-0.20394	-0.29353	-0.21594
		0.0001	0.0001	0.0067	0.3375	0.6579	0.3695	0.1038	0.0001	0.7232	0.0001	0.0001	0.0001	0.0001	0.0001	0.0001	0.0001	0.0001
DF	0.92082	1	0.63852	-0.26065	-0.09182	-0.06741	-0.17798	0.01577	-0.18278	0.013	-0.34384	-0.20807	-0.6629	-0.67984	-0.27333	-0.21627	-0.38294	-0.32826
	0.0001		0.0001	0.0001	0.0666	0.1785	0.0003	0.7532	0.0002	0.7955	0.0001	0.0001	0.0001	0.0001	0.0001	0.0001	0.0001	0.0001
DM	0.64328	0.63852	1	-0.05353	0.01983	-0.15196	0.02456	-0.18008	0.0881	0.24282	-0.17128	0.09958	-0.71774	-0.74659	-0.10658	0.05281	-0.29144	-0.23313
	0.0001	0.0001		0.2855	0.6926	0.0023	0.6243	0.0003	0.0784	0.0001	0.0006	0.0466	0.0001	0.0001	0.0331	0.292	0.0001	0.0001
GY	-0.13541	-0.26065	-0.05353	1	0.83428	0.28133	0.44784	0.20939	0.11268	0.21801	0.42657	0.41767	0.14014	0.12546	0.40233	0.40996	0.67678	0.69025
	0.0067	0.0001	0.2855		0.0001	0.0001	0.0001	0.0001	0.0242	0.0001	0.0001	0.0001	0.005	0.012	0.0001	0.0001	0.0001	0.0001
BY	0.04808	-0.09182	0.01983	0.83428	1	0.33085	0.54335	0.30318	-0.07362	0.07248	0.31716	0.27604	0.02124	0.01968	0.29273	0.28274	0.65315	0.67165
	0.3375	0.0666	0.6926	0.0001		0.0001	0.0001	0.0001	0.1416	0.1479	0.0001	0.0001	0.6719	0.6948	0.0001	0.0001	0.0001	0.0001
NET	0.02221	-0.06741	-0.15196	0.28133	0.33085	1	0.16032	0.36689	-0.25112	-0.31006	-0.11205	-0.21089	0.05242	0.07859	-0.11122	-0.19612	0.22895	0.21787
	0.6579	0.1785	0.0023	0.0001	0.0001		0.0013	0.0001	0.0001	0.0001	0.025	0.0001	0.2956	0.1166	0.0261	0.0001	0.0001	0.0001
PH	-0.04499	-0.17798	0.02456	0.44784	0.54335	0.16032	1	0.26242	-0.06448	0.23959	0.26626	0.26601	-0.02438	-0.02654	0.28347	0.32416	0.3836	0.41896
	0.3695	0.0003	0.6243	0.0001	0.0001	0.0013		0.0001	0.1982	0.0001	0.0001	0.0001	0.6269	0.5967	0.0001	0.0001	0.0001	0.0001
SPL	0.08147	0.01577	-0.18008	0.20939	0.30318	0.36689	0.26242	1	-0.22338	-0.1818	-0.05758	-0.12997	0.04543	0.05489	-0.01887	-0.04951	0.22791	0.28769
	0.1038	0.7532	0.0003	0.0001	0.0001	0.0001	0.0001		0.0001	0.0003	0.2506	0.0093	0.3648	0.2734	0.7068	0.3233	0.0001	0.0001
SPS	-0.24837	-0.18278	0.0881	0.11268	-0.07362	-0.25112	-0.06448	-0.22338	1	0.30197	0.42196	0.51604	0.12251	0.05398	0.44284	0.491	0.04603	0.03469
	0.0001	0.0002	0.0784	0.0242	0.1416	0.0001	0.1982	0.0001		0.0001	0.0001	0.0001	0.0142	0.2815	0.0001	0.0001	0.3585	0.489
TGW	-0.01776	0.013	0.24282	0.21801	0.07248	-0.31006	0.23959	-0.1818	0.30197	1	0.36435	0.51765	-0.09254	-0.13217	0.41551	0.51461	0.03705	0.0908
	0.7232	0.7955	0.0001	0.0001	0.1479	0.0001	0.0001	0.0003	0.0001		0.0001	0.0001	0.0644	0.0081	0.0001	0.0001	0.4599	0.0697
F_OVE	-0.33086	-0.34384	-0.17128	0.42657	0.31716	-0.11205	0.26626	-0.05758	0.42196	0.36435	1	0.81547	0.46179	0.38227	0.94196	0.82125	0.63291	0.56822
	0.0001	0.0001	0.0006	0.0001	0.0001	0.025	0.0001	0.2506	0.0001	0.0001		0.0001	0.0001	0.0001	0.0001	0.0001	0.0001	0.0001
M_OVE	-0.19911	-0.20807	0.09958	0.41767	0.27604	-0.21089	0.26601	-0.12997	0.51604	0.51765	0.81547	1	0.13142	0.04619	0.84307	0.96501	0.44049	0.49816
	0.0001	0.0001	0.0466	0.0001	0.0001	0.0001	0.0001	0.0093	0.0001	0.0001	0.0001		0.0085	0.3568	0.0001	0.0001	0.0001	0.0001
F_EARLY	-0.67926	-0.6629	-0.71774	0.14014	0.02124	0.05242	-0.02438	0.04543	0.12251	-0.09254	0.46179	0.13142	1	0.96473	0.38226	0.16192	0.52317	0.38814
	0.0001	0.0001	0.0001	0.005	0.6719	0.2956	0.6269	0.3648	0.0142	0.0644	0.0001	0.0085		0.0001	0.0001	0.0012	0.0001	0.0001
M_EARLY	-0.68201	-0.67984	-0.74659	0.12546	0.01968	0.07859	-0.02654	0.05489	0.05398	-0.13217	0.38227	0.04619	0.96473	1	0.29534	0.08412	0.48231	0.37072
	0.0001	0.0001	0.0001	0.012	0.6948	0.1166	0.5967	0.2734	0.2815	0.0081	0.0001	0.3568	0.0001		0.0001	0.0929	0.0001	0.0001
F_SPI	-0.26971	-0.27333	-0.10658	0.40233	0.29273	-0.11122	0.28347	-0.01887	0.44284	0.41551	0.94196	0.84307	0.38226	0.29534	1	0.86566	0.5755	0.51304
	0.0001	0.0001	0.0331	0.0001	0.0001	0.0261	0.0001	0.7068	0.0001	0.0001	0.0001	0.0001	0.0001	0.0001		0.0001	0.0001	0.0001
M_SPI	-0.20394	-0.21627	0.05281	0.40996	0.28274	-0.19612	0.32416	-0.04951	0.491	0.51461	0.82125	0.96501	0.16192	0.08412	0.86566	1	0.46484	0.52349
	0.0001	0.0001	0.292	0.0001	0.0001	0.0001	0.0001	0.3233	0.0001	0.0001	0.0001	0.0001	0.0012	0.0929	0.0001		0.0001	0.0001
F_TILL	-0.29353	-0.38294	-0.29144	0.67678	0.65315	0.22895	0.3836	0.22791	0.04603	0.03705	0.63291	0.44049	0.52317	0.48231	0.5755	0.46484	1	0.88096
	0.0001	0.0001	0.0001	0.0001	0.0001	0.0001	0.0001	0.0001	0.3585	0.4599	0.0001	0.0001	0.0001	0.0001	0.0001	0.0001		0.0001
M_TILL	-0.21594	-0.32826	-0.23313	0.69025	0.67165	0.21787	0.41896	0.28769	0.03469	0.0908	0.56822	0.49816	0.38814	0.37072	0.51304	0.52349	0.88096	1
	0.0001	0.0001	0.0001	0.0001	0.0001	0.0001	0.0001	0.0001	0.489	0.0697	0.0001	0.0001	0.0001	0.0001	0.0001	0.0001	0.0001
GER
	DB	DF	DM	GY	BY	NET	PH	SPL	SPS	TGW	F_OVE	M_OVE	F_EARLY	M_EARLY	F_SPI	M_SPI	F_TILL	M_TILL
DB	1	0.87187	0.64842	-0.20274	-0.09744	-0.01721	-0.0506	0.05805	-0.17935	0.15359	-0.32158	-0.30242	-0.67416	-0.68905	-0.22573	-0.24826	-0.35273	-0.29669
		0.0001	0.0001	0.0001	0.0515	0.7315	0.3127	0.2467	0.0003	0.0021	0.0001	0.0001	0.0001	0.0001	0.0001	0.0001	0.0001	0.0001
DF	0.87187	1	0.61749	-0.36582	-0.28913	-0.13047	-0.234	0.00338	-0.13482	0.13942	-0.35905	-0.35477	-0.64246	-0.67326	-0.24539	-0.27768	-0.48295	-0.45094
	0.0001		0.0001	0.0001	0.0001	0.009	0.0001	0.9463	0.0069	0.0052	0.0001	0.0001	0.0001	0.0001	0.0001	0.0001	0.0001	0.0001
DM	0.64842	0.61749	1	-0.04811	-0.10357	-0.17861	0.01815	-0.14466	0.06112	0.29566	-0.20496	-0.11009	-0.68406	-0.69165	-0.09651	-0.0646	-0.31822	-0.30231
	0.0001	0.0001		0.3372	0.0384	0.0003	0.7175	0.0037	0.2226	0.0001	0.0001	0.0277	0.0001	0.0001	0.0538	0.1973	0.0001	0.0001
GY	-0.20274	-0.36582	-0.04811	1	0.78075	0.17555	0.53556	0.16389	0.18482	0.23941	0.3518	0.49062	0.06277	0.09164	0.29983	0.4141	0.60823	0.67082
	0.0001	0.0001	0.3372		0.0001	0.0004	0.0001	0.001	0.0002	0.0001	0.0001	0.0001	0.2103	0.0671	0.0001	0.0001	0.0001	0.0001
BY	-0.09744	-0.28913	-0.10357	0.78075	1	0.18639	0.53572	0.24331	0.00613	0.04063	0.26474	0.35706	0.05559	0.09166	0.20778	0.27392	0.61929	0.66939
	0.0515	0.0001	0.0384	0.0001		0.0002	0.0001	0.0001	0.9028	0.4177	0.0001	0.0001	0.2673	0.0671	0.0001	0.0001	0.0001	0.0001
NET	-0.01721	-0.13047	-0.17861	0.17555	0.18639	1	0.1374	0.37107	-0.02033	-0.19621	-0.00018	-0.00848	0.12514	0.10763	-0.03742	-0.05959	0.24103	0.22963
	0.7315	0.009	0.0003	0.0004	0.0002		0.0059	0.0001	0.6852	0.0001	0.9971	0.8658	0.0123	0.0314	0.4555	0.2344	0.0001	0.0001
PH	-0.0506	-0.234	0.01815	0.53556	0.53572	0.1374	1	0.21902	0.04196	0.24969	0.20561	0.34842	-0.06769	-0.05127	0.20791	0.32619	0.3968	0.43634
	0.3127	0.0001	0.7175	0.0001	0.0001	0.0059		0.0001	0.4027	0.0001	0.0001	0.0001	0.1767	0.3064	0.0001	0.0001	0.0001	0.0001
SPL	0.05805	0.00338	-0.14466	0.16389	0.24331	0.37107	0.21902	1	-0.04714	-0.14601	-0.06498	0.00595	0.03374	0.03483	-0.0804	-0.00207	0.22163	0.2609
	0.2467	0.9463	0.0037	0.001	0.0001	0.0001	0.0001		0.347	0.0034	0.1946	0.9055	0.501	0.4873	0.1084	0.967	0.0001	0.0001
SPS	-0.17935	-0.13482	0.06112	0.18482	0.00613	-0.02033	0.04196	-0.04714	1	0.26504	0.39714	0.42298	0.10152	0.07014	0.43167	0.46688	0.06988	0.01501
	0.0003	0.0069	0.2226	0.0002	0.9028	0.6852	0.4027	0.347		0.0001	0.0001	0.0001	0.0424	0.1614	0.0001	0.0001	0.1631	0.7647
TGW	0.15359	0.13942	0.29566	0.23941	0.04063	-0.19621	0.24969	-0.14601	0.26504	1	0.25575	0.35185	-0.23602	-0.21449	0.33834	0.39042	-0.06755	-0.07183
	0.0021	0.0052	0.0001	0.0001	0.4177	0.0001	0.0001	0.0034	0.0001		0.0001	0.0001	0.0001	0.0001	0.0001	0.0001	0.1775	0.1516
F_OVE	-0.32158	-0.35905	-0.20496	0.3518	0.26474	-0.00018	0.20561	-0.06498	0.39714	0.25575	1	0.85302	0.47084	0.45848	0.94841	0.83412	0.54827	0.43853
	0.0001	0.0001	0.0001	0.0001	0.0001	0.9971	0.0001	0.1946	0.0001	0.0001		0.0001	0.0001	0.0001	0.0001	0.0001	0.0001	0.0001
M_OVE	-0.30242	-0.35477	-0.11009	0.49062	0.35706	-0.00848	0.34842	0.00595	0.42298	0.35185	0.85302	1	0.32285	0.34555	0.86502	0.96332	0.56356	0.53589
	0.0001	0.0001	0.0277	0.0001	0.0001	0.8658	0.0001	0.9055	0.0001	0.0001	0.0001		0.0001	0.0001	0.0001	0.0001	0.0001	0.0001
F_EARLY	-0.67416	-0.64246	-0.68406	0.06277	0.05559	0.12514	-0.06769	0.03374	0.10152	-0.23602	0.47084	0.32285	1	0.96054	0.3588	0.27416	0.51876	0.42247
	0.0001	0.0001	0.0001	0.2103	0.2673	0.0123	0.1767	0.501	0.0424	0.0001	0.0001	0.0001		0.0001	0.0001	0.0001	0.0001	0.0001
M_EARLY	-0.68905	-0.67326	-0.69165	0.09164	0.09166	0.10763	-0.05127	0.03483	0.07014	-0.21449	0.45848	0.34555	0.96054	1	0.34392	0.29139	0.5153	0.44915
	0.0001	0.0001	0.0001	0.0671	0.0671	0.0314	0.3064	0.4873	0.1614	0.0001	0.0001	0.0001	0.0001		0.0001	0.0001	0.0001	0.0001
F_SPI	-0.22573	-0.24539	-0.09651	0.29983	0.20778	-0.03742	0.20791	-0.0804	0.43167	0.33834	0.94841	0.86502	0.3588	0.34392	1	0.87419	0.46321	0.34029
	0.0001	0.0001	0.0538	0.0001	0.0001	0.4555	0.0001	0.1084	0.0001	0.0001	0.0001	0.0001	0.0001	0.0001		0.0001	0.0001	0.0001
M_SPI	-0.24826	-0.27768	-0.0646	0.4141	0.27392	-0.05959	0.32619	-0.00207	0.46688	0.39042	0.83412	0.96332	0.27416	0.29139	0.87419	1	0.46636	0.43254
	0.0001	0.0001	0.1973	0.0001	0.0001	0.2344	0.0001	0.967	0.0001	0.0001	0.0001	0.0001	0.0001	0.0001	0.0001		0.0001	0.0001
F_TILL	-0.35273	-0.48295	-0.31822	0.60823	0.61929	0.24103	0.3968	0.22163	0.06988	-0.06755	0.54827	0.56356	0.51876	0.5153	0.46321	0.46636	1	0.88655
	0.0001	0.0001	0.0001	0.0001	0.0001	0.0001	0.0001	0.0001	0.1631	0.1775	0.0001	0.0001	0.0001	0.0001	0.0001	0.0001		0.0001
M_TILL	-0.29669	-0.45094	-0.30231	0.67082	0.66939	0.22963	0.43634	0.2609	0.01501	-0.07183	0.43853	0.53589	0.42247	0.44915	0.34029	0.43254	0.88655	1
	0.0001	0.0001	0.0001	0.0001	0.0001	0.0001	0.0001	0.0001	0.7647	0.1516	0.0001	0.0001	0.0001	0.0001	0.0001	0.0001	0.0001
HS
	DB	DF	DM	GY	BY	NET	PH	SPL	SPS	TGW	F_OVE	M_OVE	F_EARLY	M_EARLY	F_SPI	M_SPI	F_TILL	M_TILL
DB	1	0.88432	0.53819	-0.06109	0.12417	0.02389	-0.08296	0.08333	-0.22545	-0.1301	-0.2159	-0.0851	-0.5849	-0.59482	-0.23919	-0.12805	-0.20158	-0.11554
		0.0001	0.0001	0.2228	0.0129	0.6338	0.0975	0.096	0.0001	0.0092	0.0001	0.0892	0.0001	0.0001	0.0001	0.0104	0.0001	0.0208
DF	0.88432	1	0.55145	-0.10844	0.07815	-0.02862	-0.14601	0.06202	-0.19138	-0.06672	-0.20297	-0.08042	-0.5644	-0.57923	-0.22506	-0.13196	-0.2143	-0.15219
	0.0001		0.0001	0.0301	0.1186	0.5681	0.0034	0.2158	0.0001	0.183	0.0001	0.1083	0.0001	0.0001	0.0001	0.0082	0.0001	0.0023
DM	0.53819	0.55145	1	-0.0868	0.02443	-0.11028	-0.06271	-0.15627	0.07482	0.18867	-0.06146	0.24583	-0.64431	-0.72384	-0.0713	0.14194	-0.24599	-0.13714
	0.0001	0.0001		0.0829	0.6262	0.0274	0.2108	0.0017	0.1352	0.0001	0.22	0.0001	0.0001	0.0001	0.1547	0.0044	0.0001	0.006
GY	-0.06109	-0.10844	-0.0868	1	0.81902	0.24651	0.33725	0.20902	0.03704	0.20894	0.52827	0.32284	0.25499	0.17375	0.49394	0.38263	0.66502	0.63611
	0.2228	0.0301	0.0829		0.0001	0.0001	0.0001	0.0001	0.46	0.0001	0.0001	0.0001	0.0001	0.0005	0.0001	0.0001	0.0001	0.0001
BY	0.12417	0.07815	0.02443	0.81902	1	0.29318	0.4578	0.28093	-0.05658	0.08882	0.48362	0.22376	0.11905	0.03758	0.42039	0.29237	0.61702	0.6026
	0.0129	0.1186	0.6262	0.0001		0.0001	0.0001	0.0001	0.2589	0.076	0.0001	0.0001	0.0172	0.4535	0.0001	0.0001	0.0001	0.0001
NET	0.02389	-0.02862	-0.11028	0.24651	0.29318	1	0.19269	0.34646	-0.21097	-0.256	0.01955	-0.20354	0.10302	0.08868	0.01561	-0.14511	0.21383	0.15032
	0.6338	0.5681	0.0274	0.0001	0.0001		0.0001	0.0001	0.0001	0.0001	0.6967	0.0001	0.0394	0.0765	0.7556	0.0036	0.0001	0.0026
PH	-0.08296	-0.14601	-0.06271	0.33725	0.4578	0.19269	1	0.318	-0.07332	0.18653	0.39917	0.1899	0.13898	0.07881	0.38437	0.31095	0.37581	0.38327
	0.0975	0.0034	0.2108	0.0001	0.0001	0.0001		0.0001	0.1433	0.0002	0.0001	0.0001	0.0054	0.1156	0.0001	0.0001	0.0001	0.0001
SPL	0.08333	0.06202	-0.15627	0.20902	0.28093	0.34646	0.318	1	-0.23494	-0.16956	0.08751	-0.19784	0.08951	0.09288	0.16749	-0.03862	0.19952	0.23853
	0.096	0.2158	0.0017	0.0001	0.0001	0.0001	0.0001		0.0001	0.0007	0.0804	0.0001	0.0737	0.0635	0.0008	0.4412	0.0001	0.0001
SPS	-0.22545	-0.19138	0.07482	0.03704	-0.05658	-0.21097	-0.07332	-0.23494	1	0.22932	0.21696	0.41528	0.09099	0.01493	0.24165	0.36038	0.04925	0.06952
	0.0001	0.0001	0.1352	0.46	0.2589	0.0001	0.1433	0.0001		0.0001	0.0001	0.0001	0.0691	0.7659	0.0001	0.0001	0.3259	0.1652
TGW	-0.1301	-0.06672	0.18867	0.20894	0.08882	-0.256	0.18653	-0.16956	0.22932	1	0.31376	0.52147	0.00546	-0.09425	0.35744	0.5043	0.13434	0.24423
	0.0092	0.183	0.0001	0.0001	0.076	0.0001	0.0002	0.0007	0.0001		0.0001	0.0001	0.9134	0.0597	0.0001	0.0001	0.0071	0.0001
F_OVE	-0.2159	-0.20297	-0.06146	0.52827	0.48362	0.01955	0.39917	0.08751	0.21696	0.31376	1	0.65885	0.38281	0.19717	0.84476	0.72245	0.74144	0.71125
	0.0001	0.0001	0.22	0.0001	0.0001	0.6967	0.0001	0.0804	0.0001	0.0001		0.0001	0.0001	0.0001	0.0001	0.0001	0.0001	0.0001
M_OVE	-0.0851	-0.08042	0.24583	0.32284	0.22376	-0.20354	0.1899	-0.19784	0.41528	0.52147	0.65885	1	-0.0283	-0.21182	0.65892	0.92537	0.35571	0.53243
	0.0892	0.1083	0.0001	0.0001	0.0001	0.0001	0.0001	0.0001	0.0001	0.0001	0.0001		0.5726	0.0001	0.0001	0.0001	0.0001	0.0001
F_EARLY	-0.5849	-0.5644	-0.64431	0.25499	0.11905	0.10302	0.13898	0.08951	0.09099	0.00546	0.38281	-0.0283	1	0.90755	0.36747	0.06407	0.53555	0.34575
	0.0001	0.0001	0.0001	0.0001	0.0172	0.0394	0.0054	0.0737	0.0691	0.9134	0.0001	0.5726		0.0001	0.0001	0.201	0.0001	0.0001
M_EARLY	-0.59482	-0.57923	-0.72384	0.17375	0.03758	0.08868	0.07881	0.09288	0.01493	-0.09425	0.19717	-0.21182	0.90755	1	0.17698	-0.10947	0.39484	0.23452
	0.0001	0.0001	0.0001	0.0005	0.4535	0.0765	0.1156	0.0635	0.7659	0.0597	0.0001	0.0001	0.0001		0.0004	0.0286	0.0001	0.0001
F_SPI	-0.23919	-0.22506	-0.0713	0.49394	0.42039	0.01561	0.38437	0.16749	0.24165	0.35744	0.84476	0.65892	0.36747	0.17698	1	0.75013	0.70061	0.68056
	0.0001	0.0001	0.1547	0.0001	0.0001	0.7556	0.0001	0.0008	0.0001	0.0001	0.0001	0.0001	0.0001	0.0004		0.0001	0.0001	0.0001
M_SPI	-0.12805	-0.13196	0.14194	0.38263	0.29237	-0.14511	0.31095	-0.03862	0.36038	0.5043	0.72245	0.92537	0.06407	-0.10947	0.75013	1	0.47259	0.64699
	0.0104	0.0082	0.0044	0.0001	0.0001	0.0036	0.0001	0.4412	0.0001	0.0001	0.0001	0.0001	0.201	0.0286	0.0001		0.0001	0.0001
F_TILL	-0.20158	-0.2143	-0.24599	0.66502	0.61702	0.21383	0.37581	0.19952	0.04925	0.13434	0.74144	0.35571	0.53555	0.39484	0.70061	0.47259	1	0.80775
	0.0001	0.0001	0.0001	0.0001	0.0001	0.0001	0.0001	0.0001	0.3259	0.0071	0.0001	0.0001	0.0001	0.0001	0.0001	0.0001		0.0001
M_TILL	-0.11554	-0.15219	-0.13714	0.63611	0.6026	0.15032	0.38327	0.23853	0.06952	0.24423	0.71125	0.53243	0.34575	0.23452	0.68056	0.64699	0.80775	1
	0.0208	0.0023	0.006	0.0001	0.0001	0.0026	0.0001	0.0001	0.1652	0.0001	0.0001	0.0001	0.0001	0.0001	0.0001	0.0001	0.0001
