# Supplementary material for: Genome Wide Association Study to Identify the Genetic Base of Smallholder Farmer Preferences of Durum Wheat Traits
Source: Front Plant Sci. 2017 Jul 17;8:1230. doi: 10.3389/fpls.2017.01230 (PMC5511852; doi:10.3389/fpls.2017.01230)
Supplement: Supplementary file 3 [file Table3.XLSX]

## Sheet: TableS1
Supplementary Table 3. GWA output for earliness and related metric traits. For each marker, chromosome, position in cM, and nominal test p values for each considered trait are provided. Note that genetic positions are jittered so as not to overlap. EARLY, earliness; DB, days to booting; DF, days to flowering; DM, days to maturity. When applicable, “F” refers to traits given by women, “M” for trai…
Marker	Chr	Position (jittered cM)	EARLY_ger_F	EARLY_ger_M	DM_ger	DF_ger	DB_ger	DB_hs	DF_hs	DM_hs	EARLY_hs_M	EARLY_hs_F
Tdurum_contig97729_491	1A	1.19992	0.77218	0.0207317	0.00479139	0.0390602	0.926991	0.00515518	0.0880366	0.0188661	0.186907	0.0165058
BobWhite_c1361_1187	1A	1.19994	0.00367246	0.0144218	0.00502801	0.421331	0.0601612	0.84072	0.0945892	0.000366016	0.825435	0.0322625
IAAV1194	1A	1.2	1	1	1	1	1	1	1	1	1	1
Tdurum_contig42405_197	1A	1.20003	0.310888	0.0281343	0.323958	0.706129	0.101719	0.380642	0.577287	0.000921789	0.617956	0.0554741
CAP11_rep_c7878_143	1A	1.20004	0.059075	0.0377457	0.0625785	0.0283256	0.0122977	0.632501	0.178467	2.7955e-05	0.294461	0.00403437
BS00022677_51	1A	1.20009	0.0376027	0.0111728	2.03041e-05	0.202471	0.074725	0.571553	0.264319	0.053367	0.905747	0.0219912
tplb0028p02_562	1A	1.29999	0.0343878	0.0101942	0.459624	0.277398	0.0125844	0.0222724	0.014874	0.00919301	0.00929127	0.290283
Tdurum_contig44888_837	1A	1.30001	0.0941309	0.00344558	0.025986	0.430228	0.121273	0.301669	0.167836	0.0504562	0.934215	0.00137436
RFL_Contig2831_1012	1A	1.30002	0.532103	0.525035	0.0125697	0.216507	0.000438456	0.839839	0.45679	0.251692	0.36403	0.0345324
wsnp_Ex_c10657_17376448	1A	1.30002	0.0693496	0.0012407	0.0759966	0.00076877	0.0332188	0.730145	0.344336	1.84475e-05	0.165073	0.00489688
BS00090003_51	1A	1.30004	0.450982	0.0421047	0.116911	0.56142	0.000588869	0.266512	0.0841671	0.0292193	0.146181	0.671144
Excalibur_c35316_154	1A	1.30006	0.167662	0.0982328	1.03494e-06	0.224338	0.0383391	0.0149471	0.19932	0.212294	0.947343	0.422607
RAC875_rep_c105697_366	1A	1.30007	0.109185	0.035799	0.0185704	0.648722	0.0604268	0.0993711	0.0792154	0.239076	0.174876	0.87434
IAAV3919	1A	1.30008	0.0836323	0.00206944	0.0142944	0.28075	0.0712068	0.282526	0.209693	0.0215278	0.743324	0.0014754
RAC875_rep_c110533_92	1A	1.49991	0.0342494	0.000139804	0.00815626	0.109834	0.158899	0.285664	0.333315	0.00328389	0.303486	0.000224784
D_contig37179_75	1A	1.50007	1	1	1	1	1	1	1	1	1	1
Tdurum_contig19376_154	1A	1.69991	0.0164167	0.000414121	0.646547	0.129745	0.279111	0.370155	0.0906002	0.00158401	0.564814	7.52739e-06
Excalibur_c9509_1180	1A	1.69991	0.0609742	0.00374516	0.0107282	0.397786	0.370131	0.506293	0.422681	0.0344414	0.844036	0.000974383
BS00033749_51	1A	1.69994	0.28929	0.121295	0.0957548	0.652787	0.0234659	0.137911	0.11489	0.104542	0.0286507	0.0485257
RAC875_c95364_259	1A	1.69995	0.439782	0.294297	0.00138122	0.828807	0.799436	0.279754	0.293288	0.466066	0.523987	0.0400603
BS00064205_51	1A	1.69996	0.128878	0.878908	0.00140825	0.864379	0.394791	0.403185	0.573897	0.827489	0.776483	0.601108
Tdurum_contig59794_640	1A	1.69996	0.206192	0.273224	0.000695674	0.036292	0.435212	0.0513007	0.0515504	0.45912	0.748113	0.105086
RAC875_c42700_264	1A	1.69999	0.0964198	0.00220137	0.0513339	0.403288	0.115581	0.363915	0.103753	0.0164956	0.604139	0.000529999
BobWhite_c31470_532	1A	1.70003	0.0183823	0.000820414	6.46938e-05	0.00704451	0.0417041	0.845691	0.712297	3.20441e-05	0.00921664	0.000121661
BS00010488_51	1A	1.70004	0.997795	0.771835	0.22437	0.244881	0.0773822	0.185797	0.243916	0.00836522	0.157861	4.65703e-08
BS00009423_51	1A	1.70005	0.491755	0.762381	0.00027087	0.312344	0.09894	0.239207	0.861523	0.750565	0.739456	0.256243
Tdurum_contig60323_605	1A	1.70007	0.00126084	0.0015469	0.0952157	0.0348116	0.0967291	0.759394	0.116389	0.00277265	0.39285	0.00443859
BS00011810_51	1A	1.70009	0.0638338	0.0183854	9.34355e-05	0.0232194	0.0224528	0.640616	0.752282	0.00786055	0.21467	0.00786431
BS00071289_51	1A	1.79991	0.0021136	3.4775e-06	3.90788e-06	0.00374158	0.000615247	0.112583	0.416984	5.61279e-07	0.00284016	0.00530779
BS00064204_51	1A	1.80004	0.660004	0.109712	0.00442918	0.0576456	0.2074	0.271101	0.781383	0.0468101	0.337147	0.0991797
Kukri_rep_c102231_265	1A	2.59992	0.168422	0.0148821	0.107052	0.309554	0.0469674	0.00242187	0.279537	0.0456467	0.205339	0.0123109
Kukri_c7192_1077	1A	2.6	0.17685	0.0283496	8.99572e-05	0.251542	0.943791	0.572953	0.391503	0.554007	0.410059	0.758819
RFL_Contig3481_1669	1A	2.60006	0.00416933	0.103528	0.0018534	0.00195139	0.0173341	0.0595752	0.893456	0.294472	0.588434	0.363495
tplb0025b13_150	1A	2.79992	0.023586	0.142877	1.13054e-06	0.0408332	0.00196769	0.0509998	0.60663	0.669354	0.784621	0.165771
wsnp_Ku_c1818_3557408	1A	2.80008	0.0252788	0.0963041	1.50286e-06	0.0382651	0.00214393	0.0683017	0.859256	0.752925	0.675557	0.111451
CAP7_c6316_80	1A	3.30003	0.0182474	0.982197	0.0207438	0.22907	0.142003	0.483878	0.58034	0.270867	0.71692	0.375238
CAP12_c3074_192	1A	4.09996	0.384431	0.060853	1.98455e-05	0.0236532	0.41446	0.122476	0.0244324	0.713255	0.525274	0.759245
BS00023130_51	1A	4.09999	0.00366736	2.48139e-05	3.72216e-06	0.00072968	0.0155972	0.103176	0.093634	0.0607346	0.845433	0.0861857
BS00082567_51	1A	4.10006	0.0173871	0.0158562	0.0337405	0.0092152	0.497781	0.106012	0.175255	0.10997	0.627284	0.83361
Tdurum_contig43475_978	1A	4.39992	1	1	1	1	1	1	1	1	1	1
wsnp_Ra_c744_1535534	1A	4.40003	1	1	1	1	1	1	1	1	1	1
Tdurum_contig43475_155	1A	4.40006	1	1	1	1	1	1	1	1	1	1
Tdurum_contig46733_6628	1A	4.59996	0.000971879	0.000164168	0.00982016	0.0107818	0.00205166	0.176018	0.182994	0.277239	0.620538	0.667062
Tdurum_contig26201_77	1A	4.59996	0.634071	0.0149255	0.0862499	0.166369	0.00580228	0.296124	0.921188	0.950964	0.167729	0.419465
TA001286-0611-w	1A	4.59997	0.00487214	0.190603	0.973932	0.228695	0.141683	0.47807	0.714226	0.0698013	0.00559574	0.243047
BS00108242_51	1A	5.09994	0.182428	0.036508	0.427798	0.0170921	0.399859	0.155149	0.0893166	0.930995	0.620684	0.158658
Ku_c8810_903	1A	5.09994	6.00477e-09	1.39899e-08	0.000624723	0.0356178	0.0616567	0.0580347	0.313257	0.023262	0.115174	0.126055
wsnp_Ex_c2868_5293485	1A	5.10002	1	1	1	1	1	1	1	1	1	1
BS00056550_51	1A	5.1999	0.0188735	0.00140752	0.707415	0.699612	0.574488	0.124962	0.666708	0.506622	0.040575	0.238495
Jagger_c1888_277	1A	5.20007	0.254872	0.357924	0.186938	0.755931	0.169999	0.762373	0.432772	0.00241434	0.0011135	0.0700509
wsnp_RFL_Contig4735_5673999	1A	5.70001	0.000405689	0.00554237	0.145106	0.155385	0.193388	0.874431	0.254123	0.470421	0.472173	0.186619
BS00023201_51	1A	6.69991	0.464832	0.688453	0.527182	0.819179	0.0788801	0.985328	0.164598	0.593382	0.483526	0.00871415
Excalibur_c82557_201	1A	8.4	0.337655	0.0301361	0.0637224	0.805433	0.950955	0.160737	0.3745	0.886351	0.34819	0.128373
BobWhite_c39996_126	1A	8.40001	0.123229	0.0066337	0.0493321	0.487857	0.772052	0.104562	0.252539	0.589006	0.545141	0.0554753
RAC875_c1710_376	1A	8.40004	6.37557e-05	7.11439e-07	0.0104	0.0475284	0.037795	0.0313363	0.491943	0.134127	0.0799223	0.127887
RAC875_rep_c105796_617	1A	8.59994	1	1	1	1	1	1	1	1	1	1
BS00010128_51	1A	8.59998	0.273418	0.28756	0.143653	0.823786	0.373226	0.54896	0.41225	0.498881	0.327515	0.0295435
Kukri_c32052_171	1A	8.59998	0.000383175	0.000341319	0.0062899	0.0558497	0.00158459	0.0297839	0.908818	0.237392	0.0542405	0.452155
BobWhite_c39996_85	1A	8.60009	1	1	1	1	1	1	1	1	1	1
wsnp_Ra_c48124_53475145	1A	8.60009	0.00101925	0.0206045	0.0313844	0.557744	0.311867	0.0752127	0.134534	0.237336	0.0318463	0.105462
Kukri_c29655_239	1A	9.79994	1	1	1	1	1	1	1	1	1	1
Excalibur_c9676_163	1A	9.80002	0.000567178	0.000174468	0.00405734	0.0643791	0.0032021	0.0799642	0.746564	0.0527481	0.0219104	0.373738
Kukri_c54157_315	1A	9.80007	0.0308065	0.00308392	0.00634246	0.418529	0.11088	0.275354	0.107569	0.417562	0.758659	0.0791679
BS00069278_51	1A	9.80009	1	1	1	1	1	1	1	1	1	1
JD_c49343_475	1A	9.80009	0.00139532	0.000210087	0.785799	0.0280241	0.0738766	0.373828	0.883391	0.0147901	0.353591	0.00123733
Kukri_c46939_83	1A	9.8999	0.0438622	0.0341963	0.128133	1.74084e-05	0.000192707	0.179037	0.135533	0.935771	0.0257372	0.00923082
BS00074511_51	1A	9.89992	1	1	1	1	1	1	1	1	1	1
Tdurum_contig68827_61	1A	9.89993	0.000759091	2.14057e-06	0.420856	0.00582041	0.0103188	0.174565	0.364945	0.159957	0.291487	0.00648937
Kukri_c54157_348	1A	9.89995	1	1	1	1	1	1	1	1	1	1
Tdurum_contig68827_118	1A	9.90001	0.0458499	0.135094	7.02734e-08	0.0646191	0.0521012	0.28123	0.0196104	0.735928	0.840389	0.137669
BS00022943_51	1A	9.90008	0.001512	6.02689e-06	0.101882	0.00812059	0.011801	0.196151	0.317789	0.160083	0.329652	0.00739321
BS00060058_51	1A	10.5999	0.159563	0.0799413	0.226936	0.0241813	0.0586057	0.907749	0.67567	0.587343	0.136	0.021228
tplb0053o08_2004	1A	10.5999	0.214685	0.463422	0.0378258	0.403588	0.787277	0.750336	0.113172	0.159178	0.272295	0.928462
RAC875_rep_c101110_474	1A	10.5999	0.13813	0.372599	0.0568433	0.875615	0.744696	0.843479	0.23892	0.11075	0.271726	0.716097
GENE-0411_807	1A	10.5999	0.000745034	0.00723947	0.179992	0.115464	0.161612	0.696665	0.521122	0.360258	0.268518	0.26741
Kukri_c2446_683	1A	10.5999	5.01127e-07	5.63404e-10	0.0597969	0.00243489	0.0536443	0.183028	0.227676	0.119857	0.641829	0.00184147
Jagger_c6846_109	1A	10.6	0.230737	0.478748	0.0336242	0.427626	0.153321	0.91337	0.0575854	0.27828	0.197958	0.87846
Kukri_c29150_143	1A	10.6	0.720943	0.841994	0.0397192	0.907764	0.539719	0.817776	0.194004	0.512921	0.125497	0.782469
GENE-0411_723	1A	10.6	0.000745034	0.00723947	0.179992	0.115464	0.161612	0.696665	0.521122	0.360258	0.268518	0.26741
RAC875_rep_c101110_563	1A	10.6	0.214685	0.463422	0.0378258	0.403588	0.787277	0.750336	0.113172	0.159178	0.272295	0.928462
BS00003595_51	1A	10.6	0.310033	0.000846579	0.414998	0.0171388	0.0420241	0.0341144	0.636901	0.538924	0.670897	0.0923904
RAC875_c18640_821	1A	10.6001	0.255816	0.734845	0.0278983	0.56823	0.175761	0.881333	0.0595637	0.42481	0.106063	0.918387
BS00081035_51	1A	10.7999	1	1	1	1	1	1	1	1	1	1
RAC875_c75971_295	1A	10.7999	1	1	1	1	1	1	1	1	1	1
RAC875_c5831_1486	1A	10.8	0.213399	0.0488859	0.0129709	0.224767	0.242726	0.000295611	0.461805	0.201087	0.0281903	0.202957
CAP11_c2581_302	1A	10.8	0.65593	0.0577223	0.291022	0.301356	0.0966702	0.217046	0.614609	0.0698078	0.764153	0.999062
CAP8_c2448_355	1A	10.8	4.2713e-05	9.27152e-06	0.00268099	0.184546	0.00333257	0.0673591	0.591683	0.102332	0.00285437	0.641589
BS00010039_51	1A	10.8	1	1	1	1	1	1	1	1	1	1
RAC875_c63624_1002	1A	10.8	0.0546728	0.0054941	0.387697	0.000102091	0.0922648	0.00534145	0.0325878	0.00375032	0.263765	0.151906
Tdurum_contig46413_680	1A	10.8	0.902407	0.127661	0.140493	0.280075	0.109019	0.756544	0.815367	0.565406	0.992107	0.905453
Kukri_c1977_1940	1A	10.8	0.797623	0.164286	0.143307	0.866152	0.0247088	0.992922	0.709267	0.584462	0.789058	0.929946
Tdurum_contig43943_56	1A	10.8	0.71777	0.0119353	0.488362	0.171774	0.37428	0.0420849	0.324561	0.0291244	0.686399	0.515588
Excalibur_c9196_313	1A	10.8	0.833684	0.259831	0.632793	0.144916	0.818468	0.0358002	0.0566995	0.477926	0.494068	0.767139
Tdurum_contig46413_779	1A	10.8	0.672231	0.117482	0.191925	0.322414	0.181767	0.134679	0.456224	0.531093	0.9101	0.527168
Excalibur_c21298_515	1A	10.8	0.063574	0.0240882	0.724426	0.0166498	0.127004	0.00512704	0.126847	0.134503	0.274789	0.394142
Tdurum_contig43943_1165	1A	10.8	0.0889257	0.0173674	0.132476	0.575708	0.172775	0.0382697	0.168292	0.0101143	0.0752706	0.09605
Tdurum_contig26035_231	1A	13.1	0.0198133	0.390864	0.568662	0.159885	0.786093	0.495255	0.0817927	0.608437	0.226333	0.0103019
BS00022288_51	1A	13.1001	1	1	1	1	1	1	1	1	1	1
BS00022270_51	1A	13.5999	0.0102979	1.6242e-05	0.0424028	0.00921634	0.0408688	0.424664	0.0923816	0.00142152	0.000177579	0.00489167
BS00110709_51	1A	13.5999	0.0143982	5.77558e-05	0.0493181	0.00982612	0.021891	0.605018	0.0960645	0.00188427	0.000578937	0.00870323
BobWhite_c18592_327	1A	14.1	0.0630154	0.000344017	0.376386	0.0665266	0.485747	0.310024	0.141201	0.0368078	0.00625553	0.0191737
RAC875_c22821_542	1A	14.1001	0.0916239	0.00211698	0.331847	0.0628274	0.277219	0.911365	0.244249	0.00588358	0.00294961	0.00588546
RAC875_c34888_65	1A	14.1999	0.0649949	0.000156155	0.272491	0.0561254	0.191275	0.932274	0.348923	0.0106395	0.00282998	0.033834
RAC875_c57939_78	1A	14.5	1	1	1	1	1	1	1	1	1	1
RAC875_c57939_175	1A	14.5	1	1	1	1	1	1	1	1	1	1
RAC875_c97040_104	1A	14.5	0.0389289	0.0516679	0.99701	0.18278	0.709183	0.00792112	0.654607	0.0861479	0.0630469	0.784357
BobWhite_c6558_234	1A	14.5	0.101442	0.000447123	0.396014	0.0377548	0.281804	0.220899	0.161002	0.0218846	0.00522172	0.0182802
BS00022701_51	1A	14.5	0.0409877	0.00052521	0.122432	0.196525	0.182403	0.919349	0.481889	0.0185027	0.00386487	0.0122538
RFL_Contig1703_695	1A	15.2999	0.0348259	0.250345	0.0223232	0.50832	0.300853	0.572946	0.407949	0.321183	0.138519	0.00156635
Tdurum_contig42479_3800	1A	15.7999	0.0548161	0.557714	0.994334	0.0924487	0.379124	0.396224	0.153508	0.00025917	0.674448	0.00255202
Ex_c4876_1221	1A	15.7999	0.00280113	0.17057	0.321508	0.185642	0.885728	0.327721	0.407006	0.830296	0.0269895	0.000711011
Kukri_c2121_2345	1A	15.7999	1	1	1	1	1	1	1	1	1	1
Kukri_c2121_1334	1A	15.8	0.00267989	0.02179	0.264428	0.0146972	0.00890989	0.189076	0.173963	0.642104	0.247723	0.75096
Ex_c28368_426	1A	15.8	0.0218102	0.915309	0.1943	0.0196562	0.128794	0.090125	0.957661	0.0987823	0.0817739	0.00274341
IACX11001	1A	15.8	0.195845	0.928808	0.319343	0.0586397	0.258065	0.522592	0.164106	0.000386147	0.373137	0.00731977
wsnp_Ex_c7965_13520238	1A	15.8	0.0487843	0.432432	0.509611	0.641694	0.580106	0.383252	0.521953	0.422339	0.364077	0.494154
wsnp_JD_c7522_8606553	1A	15.8	0.00100137	0.00959628	0.156404	0.0364253	0.063773	0.570978	0.226507	0.221257	0.20835	0.589425
BS00103478_51	1A	15.8	0.174378	0.777621	0.151599	0.208747	0.132694	0.311091	0.973628	0.453382	0.266219	0.329513
Excalibur_c58154_84	1A	15.8	0.00225667	0.0180791	0.193834	0.0940266	0.20154	0.220626	0.159997	0.948918	0.934665	0.38939
Excalibur_c25175_512	1A	15.8001	0.00028288	0.00264224	0.104929	0.306815	0.314544	0.551059	0.126654	0.810678	0.672446	0.0839737
Kukri_c4126_240	1A	15.8001	1	1	1	1	1	1	1	1	1	1
Tdurum_contig42479_1624	1A	16.1999	0.0210008	0.0207602	0.386924	0.0703395	0.923967	0.536798	0.0439655	0.161646	0.00108889	0.000413902
BS00083459_51	1A	16.1999	0.0715167	0.0286195	0.0178988	0.136435	0.181986	0.078838	0.608638	0.510982	0.146896	0.861269
IAAV4132	1A	16.2	0.0818373	0.685086	0.765811	0.0473375	0.2871	0.00067646	0.0227515	0.715991	0.225495	0.174582
Kukri_c41943_535	1A	16.3	0.0715167	0.0286195	0.0178988	0.136435	0.181986	0.078838	0.608638	0.510982	0.146896	0.861269
BobWhite_c48447_529	1A	16.3001	1	1	1	1	1	1	1	1	1	1
Excalibur_c25891_1402	1A	16.4999	0.199171	0.553695	0.594763	0.000389024	0.087382	0.027059	0.00153833	0.0350079	0.00596321	0.00134119
RAC875_c20875_753	1A	16.4999	1	1	1	1	1	1	1	1	1	1
BobWhite_c3335_1438	1A	16.4999	1	1	1	1	1	1	1	1	1	1
wsnp_Ku_c5756_10191339	1A	16.4999	0.9744	0.599063	0.270031	0.00698667	0.057706	0.015481	0.179219	0.991546	0.315678	0.00185227
Excalibur_c38379_478	1A	16.5	1	1	1	1	1	1	1	1	1	1
Excalibur_c101903_902	1A	16.5	0.248702	0.628808	0.0593663	5.54338e-05	0.0100685	0.101973	0.821091	0.321436	0.095857	0.610331
Ku_c4823_673	1A	16.5	0.00573658	0.046838	0.60915	0.931229	0.206768	0.176982	0.199891	0.117511	0.0440919	0.0484822
CAP11_c65_237	1A	16.5	1	1	1	1	1	1	1	1	1	1
wsnp_Ex_c7442_12743707	1A	16.5	0.234726	0.8921	0.308914	0.956949	0.111366	0.783731	0.0201123	0.674485	0.00396854	0.0262655
Excalibur_c101903_734	1A	16.5	1	1	1	1	1	1	1	1	1	1
Jagger_rep_c10343_173	1A	16.5	1	1	1	1	1	1	1	1	1	1
Tdurum_contig42479_2158	1A	16.5001	0.988114	0.230624	0.298862	0.774551	0.13599	0.659212	0.887458	0.240952	0.0134146	9.0725e-05
wsnp_Ex_c1137_2183772	1A	16.5001	0.812781	0.187387	0.736385	0.0217665	0.612247	0.933134	0.849316	0.0733735	0.0152728	0.10165
wsnp_Ex_c1137_2182795	1A	16.5001	0.00573658	0.046838	0.60915	0.931229	0.206768	0.176982	0.199891	0.117511	0.0440919	0.0484822
Kukri_c37592_531	1A	16.6999	1	1	1	1	1	1	1	1	1	1
Kukri_c23081_2360	1A	16.6999	1	1	1	1	1	1	1	1	1	1
RAC875_c53568_391	1A	16.6999	1	1	1	1	1	1	1	1	1	1
IACX9458	1A	16.6999	1	1	1	1	1	1	1	1	1	1
Excalibur_c10065_570	1A	16.6999	1	1	1	1	1	1	1	1	1	1
tplb0043h23_1346	1A	16.6999	1	1	1	1	1	1	1	1	1	1
Kukri_c2464_592	1A	16.7	1	1	1	1	1	1	1	1	1	1
wsnp_Ex_c7252_12453079	1A	16.7	0.148278	0.315653	0.160971	0.000771699	0.0663116	0.976586	0.404728	0.363471	0.587446	0.249023
BobWhite_c1265_247	1A	16.7	0.0393868	0.42874	0.44453	0.0843141	0.527072	0.327386	0.450071	0.457629	0.217469	0.0965303
BobWhite_c27474_65	1A	16.7	1	1	1	1	1	1	1	1	1	1
IAAV3809	1A	16.7	0.0573795	0.116248	0.788435	0.212704	0.126722	0.165189	0.513537	0.217883	0.440001	0.107373
BS00081682_51	1A	16.7001	0.179975	0.110989	0.221478	0.0013553	0.107162	0.833506	0.693685	0.247837	0.192234	0.141895
RAC875_c23587_271	1A	16.7001	1	1	1	1	1	1	1	1	1	1
BS00081680_51	1A	16.7001	0.00672086	0.0590268	0.108918	0.032837	0.266681	0.359239	0.0568269	0.373681	0.261835	0.0751986
Excalibur_c45969_370	1A	16.7001	1	1	1	1	1	1	1	1	1	1
BobWhite_c27474_124	1A	16.7001	1	1	1	1	1	1	1	1	1	1
Tdurum_contig83113_134	1A	18.3999	0.044356	0.787734	0.715175	0.954645	0.974449	0.19074	0.020512	0.626515	0.904274	0.522177
wsnp_BF200531A_Ta_2_1	1A	18.4	0.121097	0.391449	0.0461285	0.293119	0.351176	0.239008	0.124553	0.594143	0.069251	0.202802
RAC875_c64371_209	1A	18.4001	0.441062	0.205007	0.327345	0.0962892	0.235127	0.190737	0.264873	0.774852	0.298628	0.21201
IAAV6899	1A	19.4999	0.0060963	0.310637	0.158157	0.156572	0.849136	0.206777	0.00423378	0.477591	0.710381	0.517975
D_GDEEGVY02H7D8K_299	1A	19.4999	0.00740257	0.278335	0.110323	0.199058	0.130084	0.518771	0.0477566	0.759353	0.832074	0.189123
Excalibur_c105151_200	1A	19.5	0.0331501	0.319379	0.428698	0.225766	0.797417	0.849044	0.0792865	0.800126	0.785764	0.108173
Excalibur_c20777_428	1A	19.5	0.0333177	0.0350974	0.0279563	0.151319	0.342241	0.479	0.0907577	0.0560845	0.00436908	0.004516
Kukri_rep_c108031_378	1A	19.5	0.00527379	0.122977	0.593509	0.272911	0.0116388	0.0991914	0.00434592	0.325748	0.940556	0.178423
RAC875_c108229_54	1A	19.5001	0.327623	0.996416	0.163419	0.000664858	0.00528675	0.796972	0.221249	0.681799	0.395695	0.374258
Tdurum_contig50845_82	1A	19.5999	0.00140243	0.0790062	0.697252	0.476341	0.12924	0.578068	0.0316323	0.686827	0.235363	0.0666505
Tdurum_contig52332_94	1A	19.6	0.0502316	0.186453	0.689662	0.288993	0.191719	0.142429	0.980738	0.0428633	0.706515	0.562099
Tdurum_contig50845_215	1A	19.6	0.00241633	0.0777639	0.876611	0.632705	0.0866933	0.560271	0.0421149	0.383663	0.175549	0.0515036
BS00100287_51	1A	19.6	0.00241633	0.0777639	0.876611	0.632705	0.0866933	0.560271	0.0421149	0.383663	0.175549	0.0515036
BS00026453_51	1A	19.6	0.00140243	0.0790062	0.697252	0.476341	0.12924	0.578068	0.0316323	0.686827	0.235363	0.0666505
BS00022977_51	1A	19.6001	0.00241633	0.0777639	0.876611	0.632705	0.0866933	0.560271	0.0421149	0.383663	0.175549	0.0515036
Excalibur_c20777_315	1A	19.6001	0.626879	0.0149153	0.0214289	0.0088642	0.972909	0.950429	0.243978	0.201761	0.0356143	0.216789
CAP7_c1645_359	1A	19.6001	1	1	1	1	1	1	1	1	1	1
Tdurum_contig61492_458	1A	19.6999	0.00915695	0.282068	0.275626	0.263945	0.254393	0.672561	0.0406982	0.479352	0.437746	0.166492
Tdurum_contig61492_684	1A	19.7	0.167837	0.0125327	0.393105	0.39763	0.103407	0.035881	0.0680759	4.80426e-05	0.219987	0.0200721
Tdurum_contig15335_452	1A	19.7	0.0101156	0.0798861	0.380099	0.625603	0.353902	0.768434	0.0950673	0.384338	0.529108	0.24692
Tdurum_contig29484_628	1A	19.7	0.01155	0.212779	0.478708	0.516473	0.249826	0.316787	0.0362367	0.619678	0.0978051	0.0821546
RAC875_c2122_159	1A	19.7	0.00187152	0.0169868	0.97268	0.289994	0.0142393	0.249065	0.00276133	0.0346688	0.0302263	0.00972967
BS00022443_51	1A	19.7999	0.00163657	0.009156	0.199427	0.708169	0.148846	0.249277	0.136762	0.0904409	0.0356009	0.0448091
GENE-0211_139	1A	19.7999	0.02596	0.110822	0.00722225	0.0480912	0.308449	0.424647	0.576236	0.0734817	0.143856	0.713083
BS00003802_51	1A	19.8	0.11401	0.347552	0.427488	0.434451	0.0932084	0.394698	0.0153087	0.597214	0.215816	0.107668
BS00082266_51	1A	19.8	1	1	1	1	1	1	1	1	1	1
BS00110358_51	1A	19.8	0.265862	0.572598	0.354268	0.913871	0.391945	0.27827	0.248413	0.329821	0.958731	0.258164
Excalibur_c16353_264	1A	19.8	0.9151	0.18483	0.854939	0.0223866	0.987805	0.591611	0.264912	0.587248	0.831868	0.46394
IACX5892	1A	19.8	0.00361111	0.136378	0.516733	0.313686	0.16792	0.639652	0.0327717	0.933812	0.519821	0.14578
BS00003761_51	1A	19.8001	0.0297526	0.382596	0.122369	0.183543	0.352525	0.527822	0.0192285	0.622575	0.644215	0.154875
RAC875_c54245_88	1A	19.8001	1	1	1	1	1	1	1	1	1	1
IAAV1469	1A	20.1001	1	1	1	1	1	1	1	1	1	1
BobWhite_c1764_139	1A	20.1999	0.0814415	0.655684	0.175043	0.0969162	0.380219	0.512146	0.827158	0.278755	0.278254	0.681944
Tdurum_contig11756_264	1A	20.1999	0.0734458	0.257817	0.0362417	0.0648356	0.474095	0.452932	0.876473	0.319107	0.326501	0.953757
Kukri_c18434_200	1A	20.2	0.00361111	0.136378	0.516733	0.313686	0.16792	0.639652	0.0327717	0.933812	0.519821	0.14578
BobWhite_c46501_92	1A	20.2	0.182828	0.976432	0.715972	0.0132528	0.00184325	0.012086	0.629646	0.266522	0.921178	0.405431
Tdurum_contig11756_458	1A	20.2	0.823493	0.369268	0.0244978	0.0396248	0.27671	0.621079	0.0907528	0.170794	0.315908	0.529835
RAC875_c29598_147	1A	20.2	0.00138007	0.0717185	0.591377	0.395297	0.101722	0.639558	0.0504421	0.906845	0.434877	0.136847
BS00022738_51	1A	20.2	0.200498	0.31342	0.112933	0.073681	0.343053	0.528878	0.548987	0.619164	0.471069	0.612103
Tdurum_contig11756_1415	1A	20.2	0.00361111	0.136378	0.516733	0.313686	0.16792	0.639652	0.0327717	0.933812	0.519821	0.14578
BobWhite_c3661_88	1A	20.2001	1	1	1	1	1	1	1	1	1	1
wsnp_Ex_c5780_10154132	1A	20.2001	1	1	1	1	1	1	1	1	1	1
tplb0036l23_696	1A	20.2999	0.00714569	0.32921	0.6519	0.0339195	0.000356516	0.330042	0.470663	0.00126382	0.216174	0.0115635
CAP8_c1356_189	1A	20.3001	0.00742488	0.00140288	0.0104917	7.84202e-05	0.00664514	0.499653	0.275008	0.831316	0.0419566	0.0237697
BobWhite_c1890_712	1A	20.3001	0.00744113	0.0118324	0.0737794	0.000302079	4.34736e-05	0.611728	0.00034469	0.489323	0.0195956	0.213938
BS00012052_51	1A	20.3001	0.344788	0.345499	0.464584	0.0598301	0.525089	0.335742	0.0298146	0.067391	0.0627354	0.0295695
Kukri_c24144_1568	1A	20.6999	0.127756	0.00967335	0.420151	0.57632	0.465896	0.0862479	0.811872	0.00963453	0.00808507	0.0863146
BS00070798_51	1A	20.6999	0.0145171	0.0850302	0.212026	0.0322901	0.000865463	0.0814252	0.00403888	0.0818335	0.0118468	0.0147599
GENE-0249_122	1A	20.6999	0.378725	0.00817566	0.060917	0.0154432	0.0328852	0.00195802	0.173335	0.0254814	0.109	0.0194251
RAC875_c56994_301	1A	20.6999	0.178973	0.96284	0.136763	0.103315	0.0206149	0.0389053	0.0270354	0.172704	0.256536	0.0375656
TA015410-0477	1A	20.6999	0.414955	0.222306	0.119734	0.874912	0.836551	0.747627	0.0741078	0.00803963	0.247073	0.896768
Ku_c20069_531	1A	20.7	0.283001	0.351641	0.224333	0.0505984	0.63724	0.0796393	0.0277874	0.824402	0.15459	0.443123
Excalibur_c110483_103	1A	20.7	0.506223	0.00074947	0.283525	0.990477	0.9222	0.0206638	0.642843	0.000487006	0.0221879	0.114565
Excalibur_c55677_217	1A	20.7	0.219963	0.308844	0.208886	0.855095	0.561768	0.673192	0.144142	0.010745	0.903029	0.962886
wsnp_Ex_c64327_63176640	1A	20.7	0.288905	0.0012201	0.514445	0.7094	0.676434	0.00490999	0.923777	0.00362976	0.0274255	0.157731
RAC875_c57095_240	1A	20.7	0.313853	0.967443	0.396615	0.000286671	4.58001e-05	0.473786	0.230506	0.662868	0.24794	0.21538
RAC875_c37934_225	1A	20.7	1.58618e-05	1.37742e-06	0.0766071	0.116244	0.0120233	0.631281	0.348523	0.453924	0.215344	0.23737
Kukri_rep_c81545_195	1A	20.7	0.189933	0.00870109	0.0172474	0.0122341	0.00958097	0.00012546	0.0768313	0.0067859	0.0219644	0.019266
RAC875_c64603_663	1A	20.7	0.000251948	0.00640531	0.0269049	0.00872548	0.00385893	0.0115207	0.000490962	0.15296	0.161534	0.0277418
IAAV3168	1A	20.7	0.293841	0.404952	0.351669	0.937	0.478746	0.740595	0.0216873	0.0413426	0.908667	0.645473
RAC875_c13012_1598	1A	20.7	0.102699	0.365237	0.49888	0.057983	0.956218	0.00639055	0.0539744	0.000586587	4.2561e-05	0.000138766
Kukri_rep_c72397_600	1A	20.7	0.191743	0.000219859	0.0097795	0.0349722	0.0315796	6.76906e-05	0.179482	0.010789	0.649956	0.676603
tplb0024b08_432	1A	20.7	1	1	1	1	1	1	1	1	1	1
BS00107852_51	1A	20.7001	1	1	1	1	1	1	1	1	1	1
Excalibur_c81545_101	1A	20.7001	0.283506	0.116181	0.00171691	0.023025	0.0052673	0.00517242	0.40549	0.886219	0.165689	0.184573
GENE-0249_161	1A	20.7001	0.0419271	0.0012192	0.0055102	0.00633919	0.00648633	0.000404831	0.11084	0.0200355	0.0438528	0.0352529
BS00039749_51	1A	20.7001	0.000557495	0.0677629	0.148173	0.793446	0.855296	0.783519	0.00877885	0.0163309	0.248251	0.215586
RAC875_c37934_285	1A	20.7001	0.106996	0.00679018	0.0149395	0.00136051	0.00112543	0.000100765	0.0769893	0.0872332	0.0400624	0.0642857
Tdurum_contig75476_167	1A	20.7999	0.619203	0.0814843	0.0220371	0.073192	0.0981719	0.722481	0.791184	0.000170898	0.27458	0.0133521
Excalibur_rep_c92985_510	1A	20.8999	0.432434	0.0406402	0.0173278	0.0204572	0.0608398	0.000203422	0.0857597	0.0219391	0.0358318	0.0150843
Excalibur_c22642_90	1A	20.9	0.188611	0.0487157	0.00349367	0.00471352	0.00788465	0.000315421	0.0862727	0.107929	0.182513	0.0765798
BS00064608_51	1A	20.9	0.350968	0.0428347	0.0165117	0.0135576	0.0229412	5.54216e-05	0.0685728	0.0157306	0.0400559	0.0503115
Excalibur_c18694_273	1A	20.9	0.794788	0.117791	0.00599226	0.0338235	0.0921213	0.00394346	0.344019	0.0750212	0.153974	0.114021
Ra_c39042_935	1A	20.9001	0.33454	0.0486388	0.00819489	0.0727287	0.157549	0.00146412	0.0953479	0.0810697	0.0551085	0.225728
BS00065419_51	1A	20.9001	0.610221	0.083411	0.00634932	0.0324834	0.0538494	0.00107945	0.226872	0.0561537	0.0822219	0.113443
wsnp_Ku_c10239_16988077	1A	23.3	1	1	1	1	1	1	1	1	1	1
Kukri_c16098_95	1A	27.8999	0.02178	0.0484894	0.330837	0.000917217	1.40317e-05	0.0264661	0.00319094	0.698451	0.0635316	0.0206433
wsnp_Ex_c10783_17554146	1A	27.9	0.207207	0.0311057	0.777371	0.0760957	0.984199	0.990698	0.341226	0.0441296	0.0498975	0.0695181
CAP7_c4833_141	1A	27.9001	0.0383881	0.00652242	0.321677	0.0353385	0.911103	0.96738	0.284072	0.0958988	0.0489453	0.102174
Excalibur_c7026_2635	1A	28.3999	0.304929	0.158058	0.403629	0.0579007	0.0271546	0.103711	0.803407	9.12531e-05	0.0998344	0.541932
Kukri_c13136_1363	1A	28.3999	0.422649	0.153438	0.229226	0.176206	0.00708589	0.0164434	0.493453	1.98126e-05	0.154647	0.861928
Kukri_c13593_203	1A	28.4	0.15838	0.0746315	0.197557	0.0537795	0.00649422	0.0815485	0.906102	6.76512e-05	0.217138	0.501525
BobWhite_c48591_394	1A	28.4	0.326566	0.221891	0.277992	0.128809	0.0128722	0.0477125	0.596897	9.29481e-07	0.11784	0.598512
wsnp_JD_c9290_10155594	1A	28.4	0.457425	0.227433	0.211728	0.17615	0.031554	0.0271361	0.356719	6.72468e-06	0.0276297	0.700976
BS00011787_51	1A	28.6999	1	1	1	1	1	1	1	1	1	1
Kukri_c22508_119	1A	28.6999	0.0221344	0.0304389	0.485203	0.000364489	6.82906e-07	0.00707295	7.07733e-06	0.0891105	0.000326994	0.0579018
GENE-0509_639	1A	28.7	0.0191076	0.0647491	0.886504	0.113875	0.604451	0.10651	0.521273	0.0124849	0.430788	0.0159012
RAC875_c14926_589	1A	28.7	0.305657	0.508809	0.446754	0.0359128	0.532555	0.0790877	0.304989	2.38243e-06	0.0196728	0.865105
IAAV5252	1A	29.4999	1	1	1	1	1	1	1	1	1	1
wsnp_Ra_c26191_35761997	1A	29.4999	1	1	1	1	1	1	1	1	1	1
Kukri_c12534_559	1A	29.5	0.993292	0.121337	0.615584	0.00503099	1.87889e-05	0.771172	0.221982	3.62971e-07	0.186633	0.00320808
Kukri_rep_c102900_1715	1A	29.5	1	1	1	1	1	1	1	1	1	1
Tdurum_contig8382_300	1A	29.5001	0.41479	0.0789896	0.806881	0.143869	0.000582506	0.0272979	0.813338	1.24446e-07	0.00577928	0.000509151
Tdurum_contig13937_2280	1A	29.5001	0.380484	0.0250797	0.872848	0.087309	0.000448141	0.468109	0.832953	4.95308e-07	0.0550045	0.00185741
Kukri_c31964_109	1A	29.7999	0.253127	0.0350918	0.809412	0.886412	0.0156307	0.0159668	0.527679	1.55736e-09	0.0161497	0.000540439
Kukri_c31964_56	1A	29.8	0.362186	0.086921	0.327277	0.250271	0.0010676	0.0301013	0.242163	1.53351e-09	0.00756246	0.000421264
RAC875_rep_c107325_644	1A	31.2999	0.0104344	0.938123	0.245416	0.000114387	7.5027e-06	0.714978	0.595912	0.000241823	0.984083	0.76783
Kukri_c11891_1015	1A	31.3999	0.0229116	0.234119	0.495093	0.795678	0.0540105	0.461063	0.00704088	0.698344	0.258197	0.196994
RAC875_c59712_105	1A	31.3999	1	1	1	1	1	1	1	1	1	1
RAC875_c140_338	1A	31.4	1	1	1	1	1	1	1	1	1	1
Tdurum_contig20965_1446	1A	31.4	1	1	1	1	1	1	1	1	1	1
GENE-0507_285	1A	31.4	0.943293	0.2046	0.805699	0.195545	0.000972056	0.496032	0.723537	0.00537294	0.746654	0.93047
Ex_c27351_850	1A	31.4	1	1	1	1	1	1	1	1	1	1
wsnp_BE586140A_Ta_2_1	1A	31.4	1	1	1	1	1	1	1	1	1	1
GENE-0002_856	1A	31.4001	0.0046985	0.328472	0.129008	0.000875227	0.000166488	0.229505	0.653497	0.00515393	0.313545	0.432281
BS00026917_51	1A	31.4001	1	1	1	1	1	1	1	1	1	1
Kukri_c82555_88	1A	31.7999	0.0146821	0.404753	0.968835	0.377051	0.00739086	0.45238	0.518941	0.115848	0.35539	0.150206
Ra_c22663_367	1A	31.8	0.493791	0.0173671	0.122107	0.00420671	0.00318826	0.276906	0.278844	0.00203677	0.365474	0.421108
Tdurum_contig13946_329	1A	31.8001	0.0249859	0.349945	0.477517	0.124526	0.0037998	0.192811	0.502992	0.0519501	0.544035	0.275891
Tdurum_contig13946_241	1A	31.8001	0.00405784	0.710527	0.322348	0.0473374	0.00452374	0.402832	0.234716	0.103262	0.741699	0.180918
Tdurum_contig50355_269	1A	31.8999	0.0022424	0.0413139	0.0195057	0.702448	0.137805	0.358058	0.584685	0.101733	0.323717	0.130464
Excalibur_rep_c77404_218	1A	31.8999	1	1	1	1	1	1	1	1	1	1
Tdurum_contig34019_260	1A	31.8999	0.0304793	0.455362	0.869871	0.332986	0.161497	0.801189	0.0113643	0.0086931	0.115318	0.0052243
RAC875_c10090_963	1A	31.8999	0.00441589	0.000162958	0.0102883	0.776034	0.439654	0.551262	0.148641	0.534177	0.460509	0.235666
Tdurum_contig11004_613	1A	31.8999	0.00582428	0.0305347	0.162156	0.000724542	0.00228484	0.380153	0.374377	0.438724	0.0338664	0.00323389
wsnp_Ex_c31983_40709866	1A	31.8999	0.653468	0.0104179	0.270668	0.0212014	0.00435494	0.110271	0.481978	4.91259e-05	0.134874	0.223474
Tdurum_contig50355_685	1A	31.8999	0.0161719	0.0419074	0.0176994	0.412227	0.0895108	0.941864	0.0592686	0.108394	0.267068	0.313817
RAC875_c14066_452	1A	31.8999	0.00886953	0.266093	0.689333	0.183631	0.0159901	0.548029	0.11434	0.435994	0.030743	0.0343624
Tdurum_contig61515_522	1A	31.8999	0.0558596	0.276869	0.677972	0.0137447	0.0247332	0.813057	0.149993	0.165416	0.150479	0.00139768
Tdurum_contig77289_179	1A	31.8999	0.05033	0.306401	0.650487	0.13674	0.0104234	0.490903	0.246286	0.0915713	0.490961	0.185908
Kukri_c7579_559	1A	31.9	0.000323372	3.88002e-05	0.00540815	0.865391	0.912214	0.969845	0.725444	0.0147561	0.244114	0.0223393
wsnp_Ex_c31983_40709607	1A	31.9	0.585843	0.0113835	0.37137	0.0215246	0.00336555	0.302351	0.616153	0.000157926	0.101797	0.254341
Kukri_c7579_443	1A	31.9	0.00215809	0.000731411	0.0542896	0.0395872	0.0795059	0.973105	0.89297	0.106553	0.625603	0.0328156
Tdurum_contig29280_216	1A	31.9	0.000806557	0.0044236	0.0203072	0.216636	0.37471	0.620199	0.042157	0.19837	0.969762	0.270097
Kukri_c46010_146	1A	31.9	0.807328	0.0051114	0.190872	0.0618723	0.0100089	0.144146	0.193017	0.000292861	0.265541	0.192911
Tdurum_contig61515_259	1A	31.9001	0.101241	0.162058	0.937249	0.0553722	0.0839657	0.55655	0.447913	0.0885233	0.192122	0.00672248
Tdurum_contig11004_400	1A	31.9001	0.0462632	0.479907	0.35685	0.0995546	0.334688	0.417728	0.569222	0.253844	0.637542	0.0128279
RAC875_rep_c111911_116	1A	31.9001	0.0233344	0.000395597	0.0826459	0.537922	0.765352	0.533511	0.173977	0.816296	0.474089	0.510754
IACX1465	1A	32.2001	0.00356941	0.298826	0.865306	0.0159159	0.000940042	0.367878	0.617056	0.592581	0.017611	0.267662
RAC875_c89908_105	1A	34.8	0.810809	0.0398375	0.093255	0.516546	0.843989	0.364814	0.439708	0.434323	0.72911	0.719695
TA003773-0807	1A	35.7	0.00395406	0.000198452	0.098574	0.0221286	0.0108587	0.0837732	0.533694	0.777726	0.660596	0.0980124
BS00012210_51	1A	36.6999	0.0386864	0.767977	0.220015	0.0323884	0.00351824	0.040734	0.35243	0.354436	0.748876	0.00904974
IAAV5652	1A	36.7	0.00372158	0.110567	0.000734901	0.000429448	5.26889e-05	0.000669729	0.135366	0.275759	0.196918	0.00091587
RFL_Contig5090_1510	1A	36.7	0.0185603	0.198069	3.15494e-05	0.319833	0.128726	0.193483	0.598937	0.0780391	0.916549	0.115966
Kukri_rep_c72587_123	1A	36.7001	1	1	1	1	1	1	1	1	1	1
BS00022885_51	1A	37.0999	0.0148345	0.264503	0.0591208	0.00536963	0.325724	0.710838	0.0393837	0.15753	0.168426	0.0502367
Excalibur_c75270_566	1A	37.0999	0.0537936	0.668801	0.0791351	0.0214672	0.0679784	0.570676	0.329999	0.240562	0.297459	0.128422
Tdurum_contig47183_333	1A	37.1	0.00151842	2.95164e-05	0.0898527	0.0177991	0.000337589	0.0294583	0.894796	0.664891	0.106489	0.0191322
Tdurum_contig76915_88	1A	37.1	0.000563397	3.72362e-06	0.105339	0.0133404	0.00192649	0.0128376	0.849932	0.944268	0.12619	0.0025126
Tdurum_contig622_285	1A	37.1	0.0402226	0.00137166	0.462968	0.0220934	0.00153026	0.012077	0.652493	0.838478	0.176152	0.0193693
Tdurum_contig47183_205	1A	37.1001	0.0325966	0.0102443	0.0638499	0.97062	0.41935	0.41715	0.380385	0.401386	0.522942	0.0688403
BS00110151_51	1A	37.7999	0.867813	0.140413	0.00449764	0.0146464	0.122112	0.398811	0.682399	0.337613	0.668381	0.270226
Tdurum_contig5008_635	1A	37.8	0.853843	0.0673862	0.0653049	0.0983272	0.573049	0.664974	0.553047	0.330079	0.778694	0.549342
Kukri_c23985_166	1A	37.8	1	1	1	1	1	1	1	1	1	1
Ku_c11769_252	1A	37.9999	0.0237625	0.00610786	0.128933	0.591614	0.841802	0.0197252	0.198137	0.36438	0.207126	0.0721346
BS00013227_51	1A	37.9999	0.00799929	0.00628327	0.21783	0.756676	0.367811	0.0168305	0.303923	0.750626	0.813064	0.178961
Kukri_c3150_341	1A	38	0.0105919	0.00269632	0.0567665	0.324083	0.0472147	0.0614361	0.163903	0.430393	0.727281	0.083207
Excalibur_rep_c114535_55	1A	38	0.00978256	0.00542756	0.31808	0.423156	0.0793913	0.154149	0.164669	0.0515798	0.167284	0.0220482
Tdurum_contig69753_513	1A	38	0.0343972	0.0143958	0.078418	0.884464	0.583331	0.00925808	0.453345	0.54724	0.181824	0.0857011
Kukri_c65511_1057	1A	38	0.586942	0.145647	0.00572221	0.0175215	0.195501	0.138897	0.705875	0.322853	0.571089	0.516882
BS00022870_51	1A	38.0001	0.0544537	0.00699803	0.136635	0.900444	0.312089	0.0927912	0.256392	0.267426	0.371215	0.076961
wsnp_CAP12_c2438_1180601	1A	40.0001	0.151826	0.359802	0.177134	0.170638	0.179582	0.0363327	0.713292	0.923475	0.6164	0.441284
BobWhite_c4646_119	1A	40.6999	0.0154211	0.00645731	0.0859536	0.934613	0.543794	0.108244	0.00596163	0.611563	0.00758778	0.0468964
RAC875_c5544_4156	1A	40.7	1	1	1	1	1	1	1	1	1	1
IACX5982	1A	40.7	0.0996073	0.0317284	0.00215288	0.165584	0.0004624	0.310471	0.0154804	0.150457	0.000862653	0.000675762
Kukri_rep_c104386_273	1A	40.7	1	1	1	1	1	1	1	1	1	1
Tdurum_contig97688_186	1A	40.7001	0.686949	0.972047	0.594258	0.0316736	0.0185685	0.181823	0.037982	0.314495	0.0265862	0.0611311
RAC875_c17283_453	1A	41.3001	0.776263	0.575093	0.599637	0.0118858	0.00483731	0.0856036	0.00520325	0.0600438	0.0111103	0.000258383
wsnp_Ex_c12117_19381493	1A	41.5	0.819389	0.14254	0.0450224	0.0622719	0.0269386	0.407033	0.698579	0.17107	0.0422342	0.144045
RAC875_rep_c104986_200	1A	42.2	0.552085	0.146805	0.247234	0.823087	0.311075	0.523779	0.417696	0.0612726	0.10826	0.7204
IAAV2888	1A	43.3	0.296717	0.0485236	0.606866	0.242566	0.921618	0.546673	0.4862	0.55378	0.142224	0.951516
Kukri_c25500_879	1A	43.3	0.762506	0.686963	0.902126	0.588335	0.395214	0.864095	0.857899	0.04811	0.612949	0.961112
Ex_c68770_506	1A	43.3	0.00656241	0.0939941	0.5798	0.00447875	0.00262552	0.181549	0.320607	0.302173	0.536519	0.107521
wsnp_BE445121A_Ta_1_8	1A	43.3001	0.488951	0.0757866	0.769658	0.661268	0.372139	0.354781	0.126599	0.301769	0.0493116	0.527688
TA003421-0429	1A	43.3001	0.921645	0.595271	0.967368	0.78961	0.842569	0.731336	0.976617	0.0048875	0.751304	0.266217
wsnp_Ex_c24686_33942264	1A	44.2999	0.0909118	0.00775337	0.0328249	0.807628	0.0718199	0.165291	0.0293389	0.482572	0.130447	0.550336
wsnp_Ex_c24686_33941368	1A	44.2999	0.232833	0.0108423	0.0365606	0.760088	0.0218013	0.342925	0.260836	0.0333392	0.148875	0.326612
Tdurum_contig16812_256	1A	44.2999	0.770779	0.30918	0.363096	0.400114	0.0170616	0.260174	0.775967	0.25494	0.0064843	0.380022
wsnp_Ex_c2181_4089639	1A	44.3	1	1	1	1	1	1	1	1	1	1
wsnp_Ex_c2181_4089788	1A	44.3001	0.069148	0.63375	0.331693	0.785638	0.0363964	0.0166973	0.0290146	0.609505	0.175613	0.00323465
RAC875_c37183_331	1A	44.3001	0.419693	0.0725307	0.0840975	0.422051	0.00120332	0.91607	0.490578	0.404317	0.00140115	0.506928
wsnp_Ku_rep_c107796_93118214	1A	44.6	0.125656	0.0250267	0.548535	0.842775	0.0190188	0.230027	0.0461477	0.379748	0.0845026	0.970623
wsnp_CAP11_c23_61357	1A	44.6001	1	1	1	1	1	1	1	1	1	1
wsnp_Ex_rep_c103028_88077819	1A	44.8999	0.0935453	0.0417104	0.406035	0.823087	0.0175468	0.113534	0.17312	0.415108	0.170153	0.650523
wsnp_RFL_Contig2185_1520256	1A	44.9	0.0843876	0.298947	0.00793515	0.280276	0.00809136	0.566117	0.233092	0.92055	0.392867	0.573457
Ex_c29914_480	1A	44.9	0.469695	0.170635	0.141223	0.731499	0.00147841	0.749188	0.00462943	0.0815165	0.0336602	0.275668
IAAV814	1A	44.9001	0.658229	0.000336741	0.000579537	0.240309	0.0488784	0.566776	0.0505656	9.45585e-06	0.119679	0.00038945
RAC875_c19348_713	1A	44.9001	0.479499	0.623079	0.885339	0.510189	0.0767522	0.653136	0.0216177	0.195735	0.0148825	0.229768
wsnp_Ex_c12101_19360213	1A	45.1999	0.747562	0.00122228	0.00984101	0.0408874	0.14325	0.576248	0.0315661	0.00031588	0.0628086	0.000970778
wsnp_Ex_c111741_93530669	1A	45.2	1	1	1	1	1	1	1	1	1	1
IAAV3306	1A	45.2999	0.000175491	9.1396e-05	0.0168807	1.08038e-05	8.58988e-08	0.0483446	0.0402677	0.883715	0.00672026	0.00163198
Ex_c60135_528	1A	45.3	0.493131	5.05735e-05	0.000340419	0.0599032	0.0682904	0.91469	0.0416816	4.39234e-06	0.00952564	4.44076e-05
wsnp_Ex_c2749_5091813	1A	45.3	0.0531924	0.585025	0.477613	0.405219	0.198147	0.451921	0.978654	0.684119	0.178189	0.0459273
Ra_c5696_1556	1A	45.3	1	0.000776339	0.00122975	0.00212273	0.609515	0.293368	0.0842754	9.92528e-06	0.00925781	0.000118308
wsnp_Ex_c31525_40302747	1A	45.3	0.992135	0.000102014	0.000351439	0.00143311	0.608938	0.318279	0.169377	3.91544e-05	0.0618427	0.000356419
IAAV1463	1A	45.3	0.4179	3.0391e-05	5.47365e-05	0.00292735	0.633786	0.471863	0.0545577	4.00658e-06	0.00495186	1.32769e-05
Kukri_c4099_321	1A	45.3	0.815582	0.000806528	0.00253924	0.00697513	0.539701	0.143743	0.129043	5.14047e-06	0.00673072	0.000405903
Kukri_c24897_140	1A	45.3001	0.631514	3.91342e-05	0.000241521	0.234045	0.0255525	0.518581	0.0186272	5.72819e-07	0.0276822	0.000190765
Ra_c4140_287	1A	45.3001	0.779451	0.000220133	0.0011891	0.00662562	0.439443	0.283261	0.109713	1.84775e-06	0.00561824	0.000264835
wsnp_Ex_c31525_40302140	1A	45.3001	0.225846	4.01658e-06	0.000213027	0.0033912	0.588132	0.493288	0.111298	7.59767e-06	0.0153903	2.52492e-05
BobWhite_c34661_208	1A	45.6999	0.570919	0.000215987	0.00120925	0.0123638	0.755693	0.735765	0.0229306	7.61251e-06	0.0277838	0.000119715
Kukri_c48434_88	1A	45.6999	0.466631	4.54881e-05	0.00042663	0.0251478	0.316948	0.815695	0.062979	8.15037e-06	0.0161497	4.819e-05
wsnp_BF478737A_Ta_2_1	1A	45.7	0.367959	6.30817e-06	2.85851e-05	0.000703596	0.453778	0.245273	0.39932	8.17272e-06	0.0465088	6.51568e-05
RAC875_c7847_1352	1A	45.7999	0.837318	0.431868	0.643075	0.104361	0.0705472	8.18412e-05	0.0343859	0.7572	0.26702	0.0453743
wsnp_Ex_c39661_46902689	1A	45.7999	0.287364	0.00093258	0.0134778	0.0196063	0.782754	0.527611	0.0741412	1.37518e-07	0.00541893	7.26502e-05
Tdurum_contig27840_865	1A	45.7999	1	1	1	1	1	1	1	1	1	1
wsnp_Ex_c43586_49862663	1A	45.7999	1	1	1	1	1	1	1	1	1	1
Tdurum_contig20581_256	1A	45.8	1	1	1	1	1	1	1	1	1	1
Ex_c23451_720	1A	45.8	0.453048	0.000556262	0.0125299	0.427109	0.157757	0.181169	0.0792121	0.00527913	0.664602	0.0175589
Ex_c3567_1048	1A	45.8	1	1	1	1	1	1	1	1	1	1
RAC875_c1080_523	1A	45.8001	0.0188529	0.016598	0.0196146	0.258539	0.0932734	0.522271	0.272135	0.10623	0.284002	0.0593426
wsnp_Ex_c48375_53299028	1A	46.0999	0.466631	4.54881e-05	0.00042663	0.0251478	0.316948	0.815695	0.062979	8.15037e-06	0.0161497	4.819e-05
wsnp_Ex_c8374_14111734	1A	46.0999	1	1	1	1	1	1	1	1	1	1
wsnp_Ex_rep_c67665_66326492	1A	46.0999	1	1	1	1	1	1	1	1	1	1
wsnp_Ex_c41237_48104282	1A	46.0999	1	1	1	1	1	1	1	1	1	1
wsnp_Ex_c3747_6824863	1A	46.0999	1	1	1	1	1	1	1	1	1	1
wsnp_Ex_c3963_7179699	1A	46.0999	0.00121349	0.0530179	0.519842	0.0274837	0.275998	0.028791	0.0153474	0.0287958	0.172019	0.938791
wsnp_Ex_c8666_14522816	1A	46.0999	1	1	1	1	1	1	1	1	1	1
wsnp_Ex_c645_1273901	1A	46.0999	1	1	1	1	1	1	1	1	1	1
wsnp_Ex_c3567_6526582	1A	46.0999	1	1	1	1	1	1	1	1	1	1
wsnp_Ex_rep_c102155_87382570	1A	46.0999	1	1	1	1	1	1	1	1	1	1
wsnp_Ex_rep_c67763_66441222	1A	46.0999	0.100908	1.23641e-05	9.71816e-06	0.000226089	0.0486179	0.0676692	0.889974	2.33163e-05	0.000819348	0.000211171
BS00048117_51	1A	46.0999	1	1	1	1	1	1	1	1	1	1
wsnp_Ex_c6934_11953178	1A	46.0999	1	1	1	1	1	1	1	1	1	1
Excalibur_c6141_1337	1A	46.0999	1	1	1	1	1	1	1	1	1	1
wsnp_Ex_c2389_4477621	1A	46.0999	1	1	1	1	1	1	1	1	1	1
wsnp_Ex_rep_c66318_64485410	1A	46.0999	1	1	1	1	1	1	1	1	1	1
IAAV839	1A	46.0999	1	1	1	1	1	1	1	1	1	1
wsnp_Ex_rep_c70593_69508988	1A	46.0999	1	1	1	1	1	1	1	1	1	1
wsnp_Ex_c11374_18361760	1A	46.0999	1	1	1	1	1	1	1	1	1	1
IAAV3998	1A	46.0999	1	1	1	1	1	1	1	1	1	1
wsnp_Ex_c10595_17292077	1A	46.0999	1	1	1	1	1	1	1	1	1	1
wsnp_Ex_c2389_4477880	1A	46.0999	1	1	1	1	1	1	1	1	1	1
wsnp_Ex_c19730_28728245	1A	46.1	0.109994	0.0221917	0.179836	0.000159598	7.08748e-05	0.279544	0.146524	0.0292808	0.27679	0.265147
wsnp_Ex_c2389_4478238	1A	46.1	0.0797204	0.014377	0.221893	0.0316153	0.188975	0.473549	0.488411	0.128399	0.859153	0.120578
wsnp_Ex_c17684_26426785	1A	46.1	0.0917342	0.021767	0.059886	0.292023	0.000808215	0.335965	0.135384	0.36033	0.022999	0.933364
wsnp_Ex_c25220_34487119	1A	46.1	1	1	1	1	1	1	1	1	1	1
IACX7767	1A	46.1	1	1	1	1	1	1	1	1	1	1
BS00110039_51	1A	46.1	1	1	1	1	1	1	1	1	1	1
wsnp_Ex_rep_c66875_65276404	1A	46.1	1	1	1	1	1	1	1	1	1	1
wsnp_Ex_c15852_24239968	1A	46.1	0.583223	0.863999	0.71704	0.829727	0.979686	0.76303	0.13014	0.774672	0.499744	0.702741
wsnp_Ex_c6826_11774795	1A	46.1	0.968864	0.0018452	0.00246818	0.273054	0.140109	0.923624	0.0362702	8.4043e-06	0.0605527	0.000513512
RAC875_rep_c72774_131	1A	46.1	0.13562	1.27002e-06	5.75854e-06	0.00465565	0.66879	0.869532	0.107757	3.88386e-06	0.00743199	0.000106383
wsnp_Ra_c26956_36503468	1A	46.1	1	1	1	1	1	1	1	1	1	1
wsnp_Ex_c15170_23366110	1A	46.1	1	1	1	1	1	1	1	1	1	1
wsnp_Ex_rep_c105244_89727546	1A	46.1	1	1	1	1	1	1	1	1	1	1
wsnp_Ex_c3963_7179957	1A	46.1	0.168451	0.0392296	0.0601994	0.0327894	0.098404	0.777868	0.697763	0.08292	0.111268	0.0569697
wsnp_Ex_c13783_21613564	1A	46.1	1	1	1	1	1	1	1	1	1	1
wsnp_Ex_c11697_18821490	1A	46.1	0.11581	0.0294638	0.0754455	0.44079	0.246184	0.331012	0.297212	0.0923273	0.617173	0.337248
BS00062965_51	1A	46.1	0.247967	0.000123313	0.109735	0.00453227	0.745499	0.0766737	0.515519	0.015767	0.0508595	0.024962
wsnp_Ex_c2389_4478587	1A	46.1	0.168451	0.0392296	0.0601994	0.0327894	0.098404	0.777868	0.697763	0.08292	0.111268	0.0569697
BS00066549_51	1A	46.1	1	1	1	1	1	1	1	1	1	1
wsnp_Ku_rep_c104517_90964418	1A	46.1	1	1	1	1	1	1	1	1	1	1
wsnp_CAP11_c3968_1874257	1A	46.1	1	1	1	1	1	1	1	1	1	1
Ex_c2389_1828	1A	46.1	1	1	1	1	1	1	1	1	1	1
RAC875_c2313_410	1A	46.1	1	1	1	1	1	1	1	1	1	1
RAC875_c85778_184	1A	46.1	0.771076	0.187781	0.282198	0.65725	0.61639	0.540137	0.166103	0.488081	0.232078	0.7253
wsnp_Ex_c17684_26426672	1A	46.1	1	1	1	1	1	1	1	1	1	1
Ex_c2389_1633	1A	46.1	0.168451	0.0392296	0.0601994	0.0327894	0.098404	0.777868	0.697763	0.08292	0.111268	0.0569697
Ku_c2898_221	1A	46.1	1	1	1	1	1	1	1	1	1	1
wsnp_Ex_c2389_4479047	1A	46.1	1	1	1	1	1	1	1	1	1	1
wsnp_Ex_c26800_36025427	1A	46.1	1	1	1	1	1	1	1	1	1	1
wsnp_Ex_c2389_4479352	1A	46.1	1	1	1	1	1	1	1	1	1	1
wsnp_Ex_c2389_4477096	1A	46.1	0.067635	0.0432029	0.0736108	0.0783888	0.185035	0.451443	0.117816	0.349938	0.0613051	0.0490411
BobWhite_c22256_79	1A	46.1	0.531997	0.000817574	0.00594956	0.0397973	0.334641	0.0684048	0.0403321	3.26629e-06	0.0114771	7.13592e-05
wsnp_Ex_c21450_30588044	1A	46.1	0.153461	0.212215	0.830034	0.200883	0.0287428	0.647267	0.300745	0.691798	0.49527	0.0873711
wsnp_Ex_c2389_4477552	1A	46.1	1	1	1	1	1	1	1	1	1	1
wsnp_JD_rep_c49359_33578909	1A	46.1	1	1	1	1	1	1	1	1	1	1
wsnp_Ex_c28165_37310070	1A	46.1	0.398974	1.15686e-05	4.5327e-05	0.000896604	0.6827	0.353694	0.0764755	3.50169e-06	0.00432603	1.85801e-05
wsnp_Ex_c3365_6183009	1A	46.1	0.107378	0.151693	0.857763	0.000703243	1.05465e-05	0.11421	0.00998916	0.705051	0.0141583	0.309131
wsnp_Ex_c15722_24074399	1A	46.1	1	1	1	1	1	1	1	1	1	1
wsnp_Ex_c26098_35349905	1A	46.1	1	1	1	1	1	1	1	1	1	1
wsnp_Ex_c2972_5477975	1A	46.1	1	1	1	1	1	1	1	1	1	1
Ex_c2389_1634	1A	46.1	1	1	1	1	1	1	1	1	1	1
wsnp_Ex_c40942_47886087	1A	46.1	0.878041	0.1722	0.706229	0.0999387	0.000923028	0.0318895	0.0318524	0.12101	0.025288	0.343209
wsnp_Ra_c20163_29413615	1A	46.1	1	1	1	1	1	1	1	1	1	1
wsnp_Ex_rep_c67065_65532802	1A	46.1	1	1	1	1	1	1	1	1	1	1
wsnp_RFL_Contig1186_254286	1A	46.1	1	1	1	1	1	1	1	1	1	1
wsnp_Ex_rep_c105244_89727666	1A	46.1	1	1	1	1	1	1	1	1	1	1
wsnp_Ex_c6826_11775106	1A	46.1001	0.00171779	0.0139225	0.00525226	0.000931213	2.18202e-05	0.0176672	0.000715208	0.211289	0.00211478	0.568877
BS00092422_51	1A	46.1001	1	1	1	1	1	1	1	1	1	1
Excalibur_c44731_1000	1A	46.1001	1	1	1	1	1	1	1	1	1	1
wsnp_Ra_c7847_13421750	1A	46.1001	1	1	1	1	1	1	1	1	1	1
Ra_c12999_321	1A	46.1001	0.00353579	0.00235857	0.00305128	2.07971e-05	4.60209e-07	0.000122864	3.79239e-06	0.144543	0.00237799	0.999203
wsnp_Ex_rep_c66382_64577768	1A	46.1001	0.766573	0.000357806	0.00120797	0.15644	0.143214	0.749271	0.0187713	7.99827e-06	0.0583752	0.000387578
wsnp_Ex_c6278_10941843	1A	46.1001	0.111299	0.524853	0.344536	0.144401	0.00311769	0.281823	0.010469	0.473394	0.00473119	0.159172
BobWhite_c40914_538	1A	46.1001	1	1	1	1	1	1	1	1	1	1
wsnp_Ex_c591_1177097	1A	46.1001	1	1	1	1	1	1	1	1	1	1
wsnp_CAP12_c2645_1267978	1A	46.1001	1	1	1	1	1	1	1	1	1	1
Excalibur_c11374_1126	1A	46.1001	1	1	1	1	1	1	1	1	1	1
wsnp_Ex_c645_1273590	1A	46.1001	1	1	1	1	1	1	1	1	1	1
wsnp_Ex_c6075_10637792	1A	46.1001	0.199043	0.0186837	0.0209502	0.0908764	1.11001e-05	0.0333868	0.466073	3.81569e-06	1.2942e-05	0.0990389
RAC875_c25442_231	1A	46.1001	1	1	1	1	1	1	1	1	1	1
RAC875_c7305_75	1A	46.1001	1	1	1	1	1	1	1	1	1	1
wsnp_Ex_rep_c105244_89727820	1A	46.1001	0.0125628	0.0526111	0.672292	0.248365	0.919718	0.169008	0.925911	0.805814	0.437864	0.158705
wsnp_Ex_rep_c69775_68731015	1A	46.1001	0.367976	0.772132	0.330147	0.723891	0.00400207	0.0739807	0.0898648	0.0279797	0.00688972	0.0340232
wsnp_Ra_rep_c105422_89367749	1A	46.1001	0.137149	4.5806e-07	6.00427e-06	0.00182308	0.667536	0.167513	0.212365	2.29521e-06	0.00237924	2.00217e-06
wsnp_Ex_c8101_13712260	1A	46.1001	1	1	1	1	1	1	1	1	1	1
wsnp_Ex_rep_c104050_88861052	1A	46.1001	1	1	1	1	1	1	1	1	1	1
BS00048118_51	1A	46.1001	1	1	1	1	1	1	1	1	1	1
RAC875_rep_c110052_194	1A	46.1001	0.0794025	0.108666	0.0312822	0.000267444	0.017701	0.334083	0.0556966	0.0393569	0.468209	0.0368816
Excalibur_c64855_328	1A	46.1999	1	1	1	1	1	1	1	1	1	1
wsnp_Ra_c6474_11298858	1A	46.1999	0.219776	0.897421	0.285659	0.804781	0.0458931	0.545979	0.0385449	0.387123	0.17053	0.65761
wsnp_Ra_c6474_11298812	1A	46.1999	1	1	1	1	1	1	1	1	1	1
wsnp_Ex_c759_1493846	1A	46.1999	1	1	1	1	1	1	1	1	1	1
Ex_c13742_757	1A	46.1999	1	1	1	1	1	1	1	1	1	1
wsnp_Ex_c3142_5808330	1A	46.1999	0.062851	0.178139	0.0445293	0.159086	0.600984	0.144539	0.919894	0.0135252	0.0584779	0.292776
wsnp_Ex_c8162_13799067	1A	46.1999	0.612927	0.516822	0.198177	0.608029	0.403166	0.904258	0.599436	0.0645032	0.110606	0.00855688
IAAV5581	1A	46.1999	0.630135	0.909519	0.0306727	0.936179	0.417227	0.360313	0.011145	0.61958	0.181404	0.521502
IAAV3846	1A	46.1999	0.00913959	0.00436031	0.711677	1.392e-09	4.76548e-06	0.409772	0.186677	0.161885	0.0925317	0.305207
Excalibur_c63243_316	1A	46.2	1	1	1	1	1	1	1	1	1	1
BS00063063_51	1A	46.2	1	1	1	1	1	1	1	1	1	1
Excalibur_c2389_90	1A	46.2	0.00353923	0.1813	0.823249	0.00369848	0.0610659	0.161337	0.00880877	0.156539	0.0239063	0.656102
RAC875_rep_c76047_63	1A	46.2	0.0608385	0.0265019	0.671125	0.073366	0.717142	0.00333653	0.0841615	0.0908413	0.154633	0.410518
BS00076668_51	1A	46.2	1	1	1	1	1	1	1	1	1	1
wsnp_Ex_c18196_27006489	1A	46.2	1	1	1	1	1	1	1	1	1	1
Ra_c7062_430	1A	46.2	1	1	1	1	1	1	1	1	1	1
Ku_c2742_638	1A	46.2	0.00137747	0.00011762	0.270347	4.55283e-08	4.39025e-05	0.435486	0.893502	0.190293	0.111018	0.0103822
BS00037007_51	1A	46.2	1	1	1	1	1	1	1	1	1	1
BS00063872_51	1A	46.2	0.512922	0.193597	0.0927571	0.0449682	0.0172339	0.119363	0.185246	0.209245	0.137252	0.104398
IAAV2342	1A	46.2	1	1	1	1	1	1	1	1	1	1
RAC875_c2313_887	1A	46.2	1	1	1	1	1	1	1	1	1	1
Ex_c801_555	1A	46.2	0.3945	2.71816e-05	6.94202e-05	0.000885346	0.581293	0.32149	0.0814638	7.45223e-06	0.00859938	1.43965e-05
BS00030644_51	1A	46.2	1	1	1	1	1	1	1	1	1	1
Tdurum_contig12959_425	1A	46.2	0.533312	0.983984	0.983757	0.6677	0.962375	0.643665	0.187767	0.874589	0.214447	0.0761516
BS00021904_51	1A	46.2	1	1	1	1	1	1	1	1	1	1
wsnp_Ex_c3142_5808220	1A	46.2	1	1	1	1	1	1	1	1	1	1
Kukri_c33586_75	1A	46.2	1	1	1	1	1	1	1	1	1	1
CAP11_c2984_419	1A	46.2	1	1	1	1	1	1	1	1	1	1
BS00010004_51	1A	46.2	1	1	1	1	1	1	1	1	1	1
Ku_c2898_1247	1A	46.2	0.466631	4.54881e-05	0.00042663	0.0251478	0.316948	0.815695	0.062979	8.15037e-06	0.0161497	4.819e-05
Excalibur_c7692_139	1A	46.2	1	1	1	1	1	1	1	1	1	1
wsnp_BE518393A_Td_2_3	1A	46.2	1	1	1	1	1	1	1	1	1	1
GENE-0561_101	1A	46.2	1	1	1	1	1	1	1	1	1	1
RAC875_c2202_1097	1A	46.2	1	1	1	1	1	1	1	1	1	1
wsnp_Ex_c3142_5808713	1A	46.2	1	1	1	1	1	1	1	1	1	1
Ku_c2898_1284	1A	46.2	0.362962	0.000178096	0.000918709	0.12908	0.16654	0.815895	0.0430158	1.26678e-05	0.0751559	0.000554046
BobWhite_c45409_389	1A	46.2	0.319184	0.0998434	0.224323	0.0721264	0.0510053	0.281573	0.316056	0.000134287	0.00321896	0.162606
RAC875_c9965_354	1A	46.2	0.871403	0.166273	0.20806	0.00420068	0.000131264	0.132266	0.032791	0.0511541	0.0474581	0.152454
wsnp_Ex_c50235_54588957	1A	46.2	0.283547	0.960638	0.0511836	0.599737	0.00807181	0.524809	0.0637944	0.831673	0.148355	0.447814
BS00067330_51	1A	46.2	0.26046	4.21103e-05	0.00071691	0.011222	0.989979	0.33886	0.0839306	1.34412e-05	0.0125861	0.000191206
Excalibur_c43793_81	1A	46.2	1	1	1	1	1	1	1	1	1	1
Excalibur_c6255_1119	1A	46.2	0.223577	4.34689e-06	0.00011028	0.0373819	0.842233	0.123803	0.151048	7.19374e-07	0.000398977	7.63491e-06
Ex_c801_820	1A	46.2001	1	1	1	1	1	1	1	1	1	1
tplb0032d09_1393	1A	46.2001	1	1	1	1	1	1	1	1	1	1
wsnp_Ex_c45880_51550172	1A	46.2001	0.0919084	0.0583742	0.478794	0.6398	0.128452	0.00814564	0.225638	0.0720174	0.0486647	0.152161
Ex_c14515_220	1A	46.2001	1	1	1	1	1	1	1	1	1	1
IAAV1851	1A	46.2001	1	1	1	1	1	1	1	1	1	1
wsnp_Ex_c39661_46902650	1A	46.2001	0.0259329	0.0137373	0.0270237	0.000130259	6.33827e-07	0.000476012	9.71877e-06	0.363329	0.00283464	0.575531
BS00080438_51	1A	46.2001	1	1	1	1	1	1	1	1	1	1
IAAV7414	1A	46.2001	1	1	1	1	1	1	1	1	1	1
Ku_c2449_578	1A	46.2001	1	1	1	1	1	1	1	1	1	1
IAAV5756	1A	46.2001	0.493358	0.000347328	0.00153348	0.26287	0.135321	0.868114	0.0401155	9.1031e-06	0.0560693	0.00037981
wsnp_Ex_c14733_22819350	1A	46.2001	1	1	1	1	1	1	1	1	1	1
RAC875_c18355_804	1A	46.2001	1	1	1	1	1	1	1	1	1	1
wsnp_Ex_c44498_50537128	1A	46.2001	1	1	1	1	1	1	1	1	1	1
Excalibur_c43793_379	1A	46.2001	0.889075	0.787796	0.826675	0.32244	0.0826427	0.011395	0.81671	0.574429	0.717828	0.248095
Tdurum_contig42633_1120	1A	46.7	1	1	1	1	1	1	1	1	1	1
IACX7695	1A	46.7999	0.0609646	0.785617	0.617489	0.866724	0.102875	0.212866	0.0854382	0.842893	0.173028	0.0011254
Ra_c2322_1067	1A	46.7999	0.971915	0.651808	0.329455	0.467454	0.548426	0.523868	0.126995	0.92568	0.589906	0.175765
BS00022156_51	1A	46.7999	0.236973	0.869285	0.290013	0.910766	0.975061	0.993292	0.0899374	0.828809	0.0556187	0.512275
Ra_c2322_174	1A	46.7999	0.813665	0.503953	0.340141	0.319234	0.153856	0.571336	0.148048	0.347573	0.240895	0.0578099
BobWhite_c31155_350	1A	46.8	0.503684	0.486137	0.114933	0.470253	0.00217566	0.274393	0.619761	0.753091	0.775121	0.162378
Tdurum_contig53332_743	1A	46.8	0.492715	0.132697	0.223629	0.92444	0.0218335	0.965427	0.161497	0.314135	0.194836	0.332721
BS00031200_51	1A	46.8	0.918269	0.361094	0.575989	0.26737	0.164698	0.505014	0.124134	0.200717	0.838913	0.0604232
BS00022207_51	1A	46.8	0.113262	0.0585891	0.00201229	0.0121168	0.0390165	0.218459	0.76888	0.227443	0.0156576	0.241049
Kukri_c31093_387	1A	46.8001	0.00179526	0.00455409	0.202815	0.0263688	0.0101548	0.99252	0.0500419	0.497073	0.0173122	0.0152745
RAC875_rep_c85118_294	1A	46.8001	0.754751	0.19393	0.091077	0.217801	0.297212	0.166327	0.33094	0.885225	0.0826575	0.397286
Kukri_rep_c99813_69	1A	46.8001	0.05891	0.384381	0.243687	0.381109	0.398893	0.0242962	0.134529	0.92392	0.0917833	0.00829244
Kukri_c6106_470	1A	46.8001	0.902937	0.171875	0.0608073	0.460996	0.363336	0.579931	0.290554	0.257125	0.029888	0.591643
BobWhite_c2506_332	1A	47.0001	1	1	1	1	1	1	1	1	1	1
wsnp_Ex_c1959_3692097	1A	47.7999	0.407095	0.125683	0.729987	0.190832	0.114905	0.586701	0.115262	0.42137	0.362824	0.171766
RAC875_c65515_283	1A	47.7999	0.274849	0.290791	0.314471	0.505834	0.251969	0.462362	0.500193	0.506373	0.0638937	0.844332
TA001042-0912	1A	47.7999	0.266218	0.0939689	0.473505	0.202936	0.152136	0.996584	0.11094	0.295684	0.393638	0.141399
GENE-0405_237	1A	47.7999	0.526817	0.300977	0.328145	0.314054	0.708259	0.67822	0.182256	0.985825	0.127767	0.227407
Tdurum_contig27881_275	1A	47.7999	0.377483	0.190031	0.699645	0.446532	0.191729	0.710522	0.131627	0.0527292	0.455415	0.0124173
wsnp_BE605063A_Ta_2_3	1A	47.7999	0.407095	0.125683	0.729987	0.190832	0.114905	0.586701	0.115262	0.42137	0.362824	0.171766
wsnp_Ex_c2178_4086161	1A	47.8	0.490724	0.278399	0.706374	0.353803	0.200244	0.811281	0.106987	0.688435	0.349751	0.100961
IAAV3552	1A	47.8	0.926861	0.670111	0.261338	0.403594	0.805274	0.585767	0.190819	0.334161	0.384825	0.0839792
Ra_c10580_1629	1A	47.8	0.918269	0.361094	0.575989	0.26737	0.164698	0.505014	0.124134	0.200717	0.838913	0.0604232
BS00009866_51	1A	47.8	0.0305642	0.153215	0.710103	0.31184	0.891945	0.182306	0.105436	0.133153	0.890124	0.153163
Kukri_c28532_103	1A	47.8	0.739261	0.665773	0.650116	0.241348	0.245015	0.0678257	0.708324	0.701894	0.197233	0.156714
wsnp_BE585780A_Ta_2_2	1A	47.8	0.407095	0.125683	0.729987	0.190832	0.114905	0.586701	0.115262	0.42137	0.362824	0.171766
wsnp_RFL_Contig2808_2585736	1A	47.8	0.490724	0.278399	0.706374	0.353803	0.200244	0.811281	0.106987	0.688435	0.349751	0.100961
Tdurum_contig81558_272	1A	47.8	0.490724	0.278399	0.706374	0.353803	0.200244	0.811281	0.106987	0.688435	0.349751	0.100961
wsnp_BE605063A_Ta_2_2	1A	47.8	0.490724	0.278399	0.706374	0.353803	0.200244	0.811281	0.106987	0.688435	0.349751	0.100961
wsnp_Ku_c30921_40705731	1A	47.8	0.23653	0.0656509	0.614652	0.0671113	0.111625	0.458781	0.128229	0.886431	0.162937	0.430934
Tdurum_contig43360_1381	1A	47.8	0.918269	0.361094	0.575989	0.26737	0.164698	0.505014	0.124134	0.200717	0.838913	0.0604232
BS00085851_51	1A	47.8	0.0131033	0.056303	0.130627	0.473809	0.22336	0.19905	0.0951052	0.874437	0.354631	0.00156208
Tdurum_contig45671_799	1A	47.8	0.490724	0.278399	0.706374	0.353803	0.200244	0.811281	0.106987	0.688435	0.349751	0.100961
wsnp_Ku_rep_c71909_71634013	1A	47.8	0.559395	0.296711	0.557263	0.168538	0.112172	0.417946	0.194476	0.354789	0.690893	0.038122
IACX10924	1A	47.8	0.407095	0.125683	0.729987	0.190832	0.114905	0.586701	0.115262	0.42137	0.362824	0.171766
Kukri_c609_328	1A	47.8001	0.894543	0.669141	0.255287	0.239802	0.346361	0.251867	0.223119	0.623897	0.984784	0.0739984
Tdurum_contig43360_1592	1A	47.8001	0.407095	0.125683	0.729987	0.190832	0.114905	0.586701	0.115262	0.42137	0.362824	0.171766
RAC875_c41581_176	1A	47.8001	0.490724	0.278399	0.706374	0.353803	0.200244	0.811281	0.106987	0.688435	0.349751	0.100961
RAC875_c49760_107	1A	47.8001	0.566697	0.762553	0.269908	0.357462	0.450895	0.312556	0.145113	0.385074	0.837127	0.108076
BS00064679_51	1A	47.8001	0.000528898	0.000545781	0.287047	0.174514	0.0276454	0.869204	0.162843	0.711962	0.0287723	0.00500667
IACX8300	1A	47.8001	0.00830341	0.0433294	0.345633	0.840011	0.264903	0.550012	0.114898	0.891836	0.15592	0.00247099
wsnp_CAP11_c1029_611774	1A	47.8001	0.18867	0.0622048	0.420023	0.403782	0.0262484	0.711827	0.848167	0.0665369	0.0179245	0.0113736
BobWhite_c478_1386	1A	47.8001	0.155533	0.125877	0.105067	0.0309377	0.114579	0.259633	0.31684	0.117789	0.511083	0.101277
Tdurum_contig15970_607	1A	47.8001	0.407095	0.125683	0.729987	0.190832	0.114905	0.586701	0.115262	0.42137	0.362824	0.171766
IAAV2709	1A	48.0999	0.035511	0.341104	0.156079	0.0231278	0.00490455	0.949722	0.117589	0.0288591	0.126586	0.027913
BS00064357_51	1A	49.0999	0.394123	0.906082	0.998641	0.0365626	0.68678	0.170997	0.354464	0.191342	0.187777	0.528498
Excalibur_c15098_591	1A	49.0999	0.337945	0.166255	0.0105812	0.259732	0.189618	0.014733	0.0253218	0.0754083	0.0519247	0.299376
wsnp_Ex_c44049_50205457	1A	49.0999	0.214294	0.219073	0.295864	0.69368	0.516922	0.329773	0.727874	0.720785	0.371383	0.678767
Excalibur_c22728_610	1A	49.1	0.0334722	0.0273294	0.0462872	0.141714	0.353388	0.0980077	0.0377669	0.0516446	0.131043	0.8433
RAC875_c43011_95	1A	49.1	0.394059	0.381599	0.0231486	0.972506	0.992205	0.605154	0.694586	0.196883	0.103828	0.169316
Kukri_c25839_487	1A	49.1	0.394059	0.381599	0.0231486	0.972506	0.992205	0.605154	0.694586	0.196883	0.103828	0.169316
wsnp_Ex_c44049_50205614	1A	49.1001	0.85538	0.477208	0.835885	0.08056	0.186823	0.160154	0.667467	0.739029	0.290872	0.909295
Ra_c272_1632	1A	49.1001	0.605761	0.95992	0.0328131	0.470187	0.568765	0.663595	0.743322	0.0819171	0.0773296	0.0393296
BS00062715_51	1A	49.1999	0.227769	0.671565	0.233477	0.00820916	0.860579	0.040566	0.0807886	0.0225882	0.893178	0.000826102
BS00090408_51	1A	49.1999	0.0888541	0.130165	0.0658993	0.0129505	0.23484	0.282506	0.671883	0.433658	0.055211	0.328306
Excalibur_c24041_794	1A	49.1999	0.823236	0.0973443	0.000875153	0.000416887	0.263613	0.0585908	0.0599883	0.0543526	0.211608	0.000694347
BobWhite_c8428_346	1A	49.2999	0.369467	0.455045	0.0590748	0.0120655	0.812445	0.209423	0.0609973	0.00684242	0.541211	0.00146349
IAAV5730	1A	49.3	0.408595	0.360922	0.0597178	0.0153965	0.878497	0.0440695	0.0278795	0.0076957	0.527596	0.000706568
Ex_c5759_663	1A	49.3001	0.466459	0.204816	0.0476568	0.0128979	0.637298	0.0891727	0.0122616	0.0206643	0.649116	0.000891508
RFL_Contig921_337	1A	49.3001	0.686063	0.228454	0.0331176	0.00372794	0.727657	0.0135363	0.0112932	0.00580162	0.268153	5.24152e-05
BS00066336_51	1A	49.3001	0.951614	0.447346	0.576826	0.0261004	0.309217	0.000725172	0.176973	0.00188102	0.0505949	0.051567
wsnp_Ex_c3572_6531810	1A	49.4	0.486964	0.0187579	0.549079	0.0312758	0.00599204	0.130608	0.768777	0.98856	0.93984	0.568219
wsnp_Ex_c44049_50205904	1A	49.4001	0.872937	0.843524	0.0172096	0.657696	0.0624941	0.602839	0.243073	0.0138352	0.653066	0.147865
wsnp_Ex_c1374_2630830	1A	49.6999	0.348004	0.125493	0.25351	0.00247943	0.159722	0.784346	0.78834	0.0189043	0.00267417	0.126153
wsnp_Ex_c21592_30743513	1A	49.6999	0.348004	0.125493	0.25351	0.00247943	0.159722	0.784346	0.78834	0.0189043	0.00267417	0.126153
wsnp_Ku_c3844_7053669	1A	49.6999	0.385152	0.821621	0.346415	0.0127733	0.301776	0.221286	0.603637	0.460549	0.422763	0.521433
Excalibur_c13058_241	1A	49.6999	0.113262	0.0585891	0.00201229	0.0121168	0.0390165	0.218459	0.76888	0.227443	0.0156576	0.241049
Kukri_rep_c106359_124	1A	49.6999	0.984018	0.899346	0.742411	0.184603	0.74838	0.278145	0.792389	0.0347513	0.739602	0.962708
RAC875_c6338_2719	1A	49.6999	0.38984	0.875413	0.295401	0.887896	0.0186792	0.001931	0.0503868	0.121713	0.0150466	0.0231964
wsnp_Ex_c3572_6533892	1A	49.7	0.354431	0.713262	0.389002	0.673942	0.24165	0.0770897	0.846448	0.380247	0.301112	0.23564
wsnp_Ex_c8885_14842394	1A	49.7	0.394059	0.381599	0.0231486	0.972506	0.992205	0.605154	0.694586	0.196883	0.103828	0.169316
Kukri_c43730_841	1A	49.7	0.113262	0.0585891	0.00201229	0.0121168	0.0390165	0.218459	0.76888	0.227443	0.0156576	0.241049
wsnp_Ra_rep_c74936_72685894	1A	49.7	0.394059	0.381599	0.0231486	0.972506	0.992205	0.605154	0.694586	0.196883	0.103828	0.169316
TA003542-0511	1A	49.7	0.385152	0.821621	0.346415	0.0127733	0.301776	0.221286	0.603637	0.460549	0.422763	0.521433
Ex_c5759_628	1A	49.7	0.0333108	0.558779	0.24892	0.136592	0.130109	0.27977	0.0580978	0.165129	0.736773	0.0117287
GENE-0126_140	1A	49.7001	0.394059	0.381599	0.0231486	0.972506	0.992205	0.605154	0.694586	0.196883	0.103828	0.169316
RAC875_c10506_434	1A	49.7001	0.991748	0.70836	0.186859	0.0707344	0.730146	0.515919	0.221635	0.643367	0.108558	0.352006
RAC875_c6338_1887	1A	49.7001	0.385152	0.821621	0.346415	0.0127733	0.301776	0.221286	0.603637	0.460549	0.422763	0.521433
wsnp_Ex_c12352_19708127	1A	49.7001	0.385152	0.821621	0.346415	0.0127733	0.301776	0.221286	0.603637	0.460549	0.422763	0.521433
RFL_Contig5001_1099	1A	49.7999	0.353622	0.0141022	0.110538	0.402602	0.354954	0.134196	0.852435	0.198156	0.612861	0.316287
CAP12_c6266_298	1A	49.8	0.385152	0.821621	0.346415	0.0127733	0.301776	0.221286	0.603637	0.460549	0.422763	0.521433
CAP12_c6266_339	1A	49.8	0.12091	0.984673	0.339019	0.394784	0.622188	0.318862	0.412044	0.0643027	0.559607	0.230675
RAC875_c68797_400	1A	49.8	0.616552	0.810919	0.376133	0.119559	0.847337	0.35979	0.313503	0.958635	0.245061	0.443944
BobWhite_c46349_402	1A	49.8	0.331781	0.625131	0.323128	0.00751048	0.0188159	0.606887	0.0224352	0.591381	0.622286	0.418675
RAC875_c55052_604	1A	49.8001	0.0567172	0.0527954	0.132437	0.0841581	0.667745	0.477935	0.984035	0.303572	0.375292	0.328638
CAP12_c6266_187	1A	49.8001	0.087358	0.0771908	0.000490355	0.427937	0.966442	0.322161	0.566898	0.483546	0.611048	0.926544
RAC875_c33300_141	1A	49.8001	0.400356	0.868043	0.2391	0.994845	0.759631	0.259667	0.889634	0.227933	0.767625	0.901394
wsnp_Ex_c9979_16421462	1A	49.8001	1	1	1	1	1	1	1	1	1	1
Excalibur_c33881_618	1A	49.8999	0.343046	0.642177	0.357883	0.0405377	0.0601745	0.316703	0.691121	0.139204	0.149825	0.119431
GENE-0071_115	1A	49.8999	0.189464	0.518908	0.966876	0.100369	0.600555	0.956729	0.0236497	0.620257	0.209336	0.49397
Excalibur_c17872_137	1A	49.9	0.236206	0.691398	0.791312	0.0441565	0.178632	0.658591	0.0213176	0.591559	0.200995	0.295022
IACX2325	1A	49.9	0.407471	0.0161131	0.885402	0.474791	0.0199494	0.25769	0.21271	0.874933	0.675394	0.260332
wsnp_Ku_c18611_27943266	1A	50.0999	0.775548	0.233477	0.874572	0.00836023	0.000260303	0.0245723	0.102095	0.76258	0.359524	0.926348
Ra_c11023_679	1A	50.0999	0.918437	0.309626	0.429094	0.113375	0.327475	0.474397	0.0908599	0.472252	0.0959224	0.290606
RAC875_c38417_246	1A	50.1	0.597324	0.538474	0.689674	0.352848	0.202589	0.133205	0.153763	0.136542	0.773762	0.737822
BobWhite_c1488_504	1A	50.1	0.43654	0.538804	0.366037	0.0320507	0.836975	0.158246	0.0555086	0.761517	0.290257	0.118449
wsnp_Ex_c2840_5247386	1A	50.1	0.810064	0.933207	0.944537	0.527659	0.701523	0.318943	0.361043	0.1089	0.280534	0.108793
Tdurum_contig10996_2485	1A	50.1	0.350059	0.0265958	0.161547	0.0078836	0.00225149	0.770557	0.0862959	0.730115	0.776435	0.360707
CAP8_rep_c7560_159	1A	50.1	0.610083	0.715618	0.0797374	0.0392516	0.535612	0.609895	0.0656994	0.652132	0.629227	0.359748
CAP8_c2843_226	1A	50.1	0.584706	0.970335	0.438738	0.0556497	0.90923	0.0538638	0.0440854	0.928461	0.324551	0.265682
RAC875_c8515_653	1A	50.1	0.610083	0.715618	0.0797374	0.0392516	0.535612	0.609895	0.0656994	0.652132	0.629227	0.359748
Kukri_rep_c103147_745	1A	50.1	0.215617	0.0269321	0.634685	0.79238	0.462179	0.221363	0.136011	0.144549	0.864209	0.835319
Excalibur_c59486_172	1A	50.1001	1	1	1	1	1	1	1	1	1	1
Excalibur_rep_c86757_244	1A	50.1001	0.0441084	0.0778119	0.00205164	0.562413	0.43027	0.222985	0.315252	0.868221	0.856335	0.535433
wsnp_BF482891A_Ta_2_2	1A	50.1001	0.034798	0.0124071	0.856779	0.55404	0.00260888	0.631094	0.00507702	0.270637	0.00519876	0.237683
Kukri_rep_c101316_375	1A	50.3999	0.0888541	0.130165	0.0658993	0.0129505	0.23484	0.282506	0.671883	0.433658	0.055211	0.328306
RAC875_c39125_365	1A	50.3999	0.032161	0.158736	0.985664	0.922645	0.970847	0.361068	0.164717	0.218838	0.00262561	0.00774877
wsnp_Ex_c41969_48673442	1A	50.3999	0.375767	0.579138	0.0950333	0.432597	0.907969	0.0999418	0.122045	0.285925	0.127573	0.710098
CAP11_c6014_160	1A	50.3999	0.918437	0.309626	0.429094	0.113375	0.327475	0.474397	0.0908599	0.472252	0.0959224	0.290606
wsnp_Ex_c43454_49770425	1A	50.3999	1	1	1	1	1	1	1	1	1	1
CAP7_c3269_236	1A	50.4	0.0185167	0.0494272	0.0450518	1.71302e-05	0.0408135	0.107732	0.412163	2.05673e-05	0.383013	0.521369
CAP8_c4897_397	1A	50.4	0.0254745	0.0105453	0.783286	0.00178104	0.279853	0.215533	0.193792	8.62363e-07	0.429123	0.356131
wsnp_Ra_c6182_10833256	1A	50.4	0.0888541	0.130165	0.0658993	0.0129505	0.23484	0.282506	0.671883	0.433658	0.055211	0.328306
wsnp_Ex_c3906_7086162	1A	50.4	0.10401	0.469668	0.116918	0.351374	0.623924	0.836911	0.462332	0.191946	0.729124	0.624942
wsnp_Ex_rep_c101746_87053634	1A	50.4	0.0866112	0.15615	0.0430696	0.551397	0.714277	0.497594	0.554733	0.0964225	0.706121	0.0354413
Excalibur_c49588_76	1A	50.4	0.00693241	0.019387	0.248848	0.00132915	0.220142	0.530791	0.291431	5.63945e-06	0.886516	0.919557
wsnp_Ex_c7271_12483592	1A	50.4	1	1	1	1	1	1	1	1	1	1
Excalibur_c25273_149	1A	50.4001	1	1	1	1	1	1	1	1	1	1
Kukri_c47825_138	1A	50.4001	0.460571	0.576696	0.0768916	0.0274904	0.660775	0.994332	0.820743	0.487431	0.129951	0.778637
Tdurum_contig48416_335	1A	50.9001	0.235355	0.343431	0.462553	0.197573	0.835537	0.527654	0.169736	0.866179	0.79838	0.0801941
Ex_c6765_2118	1A	50.9001	0.000652158	8.84372e-05	0.519172	5.58664e-05	0.00147738	0.000345228	0.00227041	2.66455e-09	0.0617241	0.302632
BS00081455_51	1A	51.0999	0.947331	0.158985	0.075321	0.0356016	0.762987	0.516562	0.069897	0.337891	0.725412	0.154664
Kukri_c67601_267	1A	51.1001	0.390832	0.321826	0.100354	0.00633478	0.119369	0.696852	0.0456954	0.979492	0.938233	0.0535725
wsnp_Ex_c18169_26977013	1A	51.1001	0.22051	0.508294	0.089266	0.336777	0.651289	0.851471	0.0674084	0.98083	0.693771	0.162622
wsnp_Ex_c4605_8239915	1A	51.2999	0.24337	0.00510092	0.674543	0.000114128	0.00982625	0.0133339	0.745575	0.00173952	0.0381142	0.505175
wsnp_Ex_rep_c101414_86780996	1A	51.2999	0.08983	0.00164881	0.479306	2.22035e-05	0.00976319	0.0509004	0.445129	0.000130872	0.245453	0.373358
IAAV7551	1A	51.2999	0.240562	0.605509	0.251802	0.0814317	0.969589	0.965332	0.0378302	0.59103	0.362128	0.0422239
wsnp_Ex_rep_c101414_86781128	1A	51.3	0.439264	0.303116	0.0709261	0.0114339	0.182963	0.593495	0.102658	0.89892	0.815368	0.0888644
BS00021878_51	1A	51.3	0.46878	0.0431037	0.571311	0.00800123	0.22782	0.21863	0.431744	0.00060253	0.686166	0.246719
Tdurum_contig55009_1153	1A	51.3	0.240562	0.605509	0.251802	0.0814317	0.969589	0.965332	0.0378302	0.59103	0.362128	0.0422239
wsnp_Ex_c4605_8241260	1A	51.3	0.240562	0.605509	0.251802	0.0814317	0.969589	0.965332	0.0378302	0.59103	0.362128	0.0422239
wsnp_BF475149A_Ta_2_1	1A	51.3	1	1	1	1	1	1	1	1	1	1
wsnp_Ex_c4605_8240189	1A	51.3001	0.166177	0.00303662	0.75805	0.00112871	0.0537787	0.0475448	0.971545	0.000190682	0.249711	0.339221
RAC875_c3751_96	1A	51.3001	0.111531	0.874272	0.534177	0.10596	0.678231	0.908778	0.0219799	0.769481	0.447833	0.034657
wsnp_Ex_rep_c69738_68695568	1A	52.3999	1	1	1	1	1	1	1	1	1	1
Kukri_c54467_100	1A	52.4	1	1	1	1	1	1	1	1	1	1
Kukri_c61766_907	1A	52.9999	0.00154283	0.00867729	0.604696	6.48049e-05	0.00484915	0.00460998	0.136188	3.70558e-06	0.0332828	0.971853
TA016013-1040	1A	52.9999	3.57273e-05	3.37454e-05	0.812733	3.66741e-07	0.000718794	0.022534	0.0139814	9.18412e-09	0.0074753	0.119622
BS00094681_51	1A	52.9999	0.000200674	0.000369492	0.357468	0.00041634	0.0333883	0.0624545	0.0064438	9.11628e-09	0.0319104	0.0954738
BobWhite_c4942_140	1A	52.9999	0.00598285	0.00472235	0.0552498	5.84697e-06	0.00742661	0.0135208	0.162845	4.69937e-08	0.00688228	0.0823576
wsnp_Ku_c37925_46678703	1A	52.9999	3.57273e-05	3.37454e-05	0.812733	3.66741e-07	0.000718794	0.022534	0.0139814	9.18412e-09	0.0074753	0.119622
wsnp_Ex_c3986_7217641	1A	52.9999	0.000200674	0.000369492	0.357468	0.00041634	0.0333883	0.0624545	0.0064438	9.11628e-09	0.0319104	0.0954738
wsnp_BE403956A_Ta_2_3	1A	53	0.000282455	0.000355601	0.233527	3.1227e-05	0.0107175	0.00729331	0.00768794	9.98129e-10	0.00570696	0.0225726
BS00065146_51	1A	53	0.000276909	0.000169808	0.816999	0.000313469	0.00283355	0.0024266	0.00469323	3.23728e-09	0.013119	0.0747333
BS00041358_51	1A	53	0.00145388	0.00164973	0.08064	3.27101e-05	0.0116709	0.045708	0.0741203	1.71709e-06	0.0307285	0.163287
BS00066041_51	1A	53	1	1	1	1	1	1	1	1	1	1
RAC875_c10400_791	1A	53	0.000276909	0.000169808	0.816999	0.000313469	0.00283355	0.0024266	0.00469323	3.23728e-09	0.013119	0.0747333
Kukri_rep_c106037_96	1A	53	0.00013968	0.000100636	0.471664	1.93792e-07	0.000471193	0.00906871	0.00349967	2.352e-06	0.0528036	0.881243
wsnp_Ex_c3565_6521098	1A	53	0.000189263	8.05974e-05	0.909874	0.000125517	0.00845848	0.0791627	2.61173e-05	9.17325e-06	0.0106464	0.0473304
wsnp_Ex_c25628_34888253	1A	53	0.000200674	0.000369492	0.357468	0.00041634	0.0333883	0.0624545	0.0064438	9.11628e-09	0.0319104	0.0954738
RAC875_c12808_182	1A	53	5.58609e-05	1.53029e-05	0.37042	3.65171e-07	4.1395e-05	0.00064056	0.0104152	3.37259e-09	0.00284701	0.095014
BS00110766_51	1A	53	0.000276909	0.000169808	0.816999	0.000313469	0.00283355	0.0024266	0.00469323	3.23728e-09	0.013119	0.0747333
Kukri_rep_c115954_137	1A	53	0.00030213	0.000794615	0.396322	0.000416215	0.0137779	0.00763521	0.0125276	1.2518e-09	0.00451366	0.0192623
wsnp_Ra_c4481_8119609	1A	53	3.57273e-05	3.37454e-05	0.812733	3.66741e-07	0.000718794	0.022534	0.0139814	9.18412e-09	0.0074753	0.119622
wsnp_Ku_c37925_46679146	1A	53	0.00153339	0.00051817	0.242665	8.60045e-05	0.0212617	0.0170121	0.0334484	2.36807e-10	0.00332147	0.0453875
wsnp_Ex_c3565_6520901	1A	53	0.00188572	0.00105096	0.358943	5.47312e-06	0.00209039	0.0122819	0.121695	8.29317e-08	0.0101319	0.352493
wsnp_Ex_c10100_16600633	1A	53	1.82652e-05	5.16963e-06	0.938182	1.07768e-07	0.000230632	0.00669473	0.0355326	4.37409e-08	0.00975704	0.268861
wsnp_Ex_c6817_11761300	1A	53	0.0180406	0.00901936	0.763543	0.00415184	0.0418764	0.0317365	0.074935	1.04389e-08	0.0750551	0.0631732
RAC875_c24560_604	1A	53.0001	0.00153771	0.00342977	0.0898609	4.87691e-05	0.017547	0.00977883	0.00210357	6.06663e-08	0.0316037	0.131788
BobWhite_c12841_56	1A	53.0001	3.57273e-05	3.37454e-05	0.812733	3.66741e-07	0.000718794	0.022534	0.0139814	9.18412e-09	0.0074753	0.119622
IAAV7929	1A	53.0001	5.58609e-05	1.53029e-05	0.37042	3.65171e-07	4.1395e-05	0.00064056	0.0104152	3.37259e-09	0.00284701	0.095014
Excalibur_rep_c84731_611	1A	53.2999	1	1	1	1	1	1	1	1	1	1
Kukri_rep_c96140_621	1A	53.2999	1	1	1	1	1	1	1	1	1	1
GENE-0491_632	1A	53.2999	1	1	1	1	1	1	1	1	1	1
GENE-0283_330	1A	53.2999	0.187654	0.0489803	0.381707	0.0322295	0.0909818	0.0020131	0.0366043	0.0857795	0.120492	0.146574
RAC875_c9833_297	1A	53.3	5.58609e-05	1.53029e-05	0.37042	3.65171e-07	4.1395e-05	0.00064056	0.0104152	3.37259e-09	0.00284701	0.095014
Excalibur_c65227_444	1A	53.3	1	1	1	1	1	1	1	1	1	1
Tdurum_contig102258_360	1A	53.3001	0.135587	0.78369	0.66918	0.273311	0.353715	0.991994	0.0210647	0.541629	0.0123885	0.178709
Tdurum_contig25641_409	1A	55.3	0.594546	0.901447	0.198382	0.474363	0.00920498	0.0742166	0.0121488	0.141872	0.860444	0.253124
D_contig50485_131	1A	57.5	1	1	1	1	1	1	1	1	1	1
RAC875_c8662_917	1A	57.5001	1	1	1	1	1	1	1	1	1	1
Ku_c23960_333	1A	57.6001	0.346977	0.428772	0.0791933	0.0637773	0.36238	0.433618	0.254175	0.00282776	0.17762	0.211661
Tdurum_contig43203_318	1A	57.9999	0.306447	0.0186542	0.00278508	0.604684	0.312148	0.36531	0.00024189	0.462299	0.0328721	0.341542
Tdurum_contig99671_174	1A	57.9999	0.457825	0.0371078	0.00652027	0.935948	0.171041	0.233771	0.000343754	0.274292	0.0192644	0.300342
Tdurum_contig92564_326	1A	57.9999	0.935523	0.308525	0.0265698	0.269745	0.0194334	0.0361467	0.000104358	0.0381049	0.0044419	0.100973
wsnp_Ex_c22963_32183009	1A	58	0.350969	0.0204065	0.00430531	0.850168	0.414325	0.185625	0.000622672	0.18792	0.0765528	0.209255
Ra_c54249_1031	1A	58.3999	3.57273e-05	3.37454e-05	0.812733	3.66741e-07	0.000718794	0.022534	0.0139814	9.18412e-09	0.0074753	0.119622
wsnp_Ex_c14361_22341570	1A	58.3999	1	1	1	1	1	1	1	1	1	1
RAC875_c6664_63	1A	58.3999	0.0002503	0.000499299	0.390844	6.20448e-07	0.00136832	0.029217	0.00405243	5.73362e-07	0.0427315	0.498263
Ex_c12584_2014	1A	58.3999	0.0144736	0.196274	0.200629	0.000284217	0.00500911	0.00017941	0.000702396	0.00180641	0.447443	0.774335
Ex_c14361_506	1A	58.4	0.0760424	0.00817803	0.55338	0.218919	0.453621	0.00594959	0.00014406	0.420551	0.00101978	0.0002252
Tdurum_contig50221_210	1A	58.4	0.613953	0.645558	0.918466	0.22282	0.00789245	0.023019	0.693392	0.605642	0.129969	0.102612
Ex_c4121_1205	1A	58.4	5.58609e-05	1.53029e-05	0.37042	3.65171e-07	4.1395e-05	0.00064056	0.0104152	3.37259e-09	0.00284701	0.095014
IAAV5939	1A	58.4	0.000105693	9.01824e-05	0.439214	6.38978e-07	0.000148437	0.00270079	0.0121875	6.66667e-10	0.00209508	0.0361244
Ex_c25689_1606	1A	58.4001	0.00014874	1.12725e-05	0.0677219	2.72811e-05	0.000325909	0.000284403	0.000523962	4.49964e-09	0.00809133	0.195706
Ex_c25689_1603	1A	58.4001	1.82652e-05	5.16963e-06	0.938182	1.07768e-07	0.000230632	0.00669473	0.0355326	4.37409e-08	0.00975704	0.268861
Tdurum_contig49788_1162	1A	59.7	0.778205	0.494225	0.082655	0.691936	0.0104673	0.000145519	0.00926073	0.698487	0.640381	0.0356566
IAAV4099	1A	60.6999	0.372462	0.840345	0.763128	0.887735	0.0852659	0.294467	0.00789664	0.0494638	0.702961	0.606243
Kukri_c20672_360	1A	60.7	1	1	1	1	1	1	1	1	1	1
JD_c17158_393	1A	60.9001	0.128597	0.016013	0.175928	0.544499	0.64934	0.0352036	3.90621e-05	0.485689	0.838838	0.0143088
Ra_c2895_591	1A	61.1999	0.355441	0.154952	0.0531211	0.0715059	0.0343163	0.0383343	8.97387e-06	7.15958e-06	0.0478382	1.33292e-05
wsnp_Ex_c572_1138770	1A	61.1999	0.213484	0.109533	0.029204	0.045773	0.0270677	0.0244977	1.4655e-05	1.6399e-06	0.0205424	3.66734e-06
IAAV7203	1A	61.1999	0.244846	0.164458	0.0323599	0.111856	0.099589	0.0379254	2.01793e-05	2.7474e-05	0.052496	1.31537e-06
Kukri_c22434_513	1A	61.1999	0.740145	0.444716	0.105687	0.11348	0.0572165	0.025956	2.46791e-05	1.92776e-05	0.0591272	7.35153e-06
wsnp_Ra_c2895_5488879	1A	61.2	0.180267	0.0866323	0.0078353	0.0609406	0.027971	0.0322093	4.03458e-05	1.01387e-06	0.0154695	1.78045e-06
wsnp_Ex_c572_1138339	1A	61.2	0.383277	0.376274	0.0928279	0.300595	0.26117	0.0426572	3.88829e-05	5.34972e-05	0.147019	3.15979e-05
wsnp_Ex_c572_1138503	1A	61.7	1	1	1	1	1	1	1	1	1	1
Excalibur_c59894_97	1A	62.8	0.621815	0.589	0.480476	0.381142	0.713526	0.488638	0.250512	0.109499	0.01021	0.0214429
RAC875_c10835_144	1A	65.0999	1	1	1	1	1	1	1	1	1	1
wsnp_Ku_c557_1166684	1A	67.7	1	1	1	1	1	1	1	1	1	1
IACX3496	1A	67.7	0.216399	0.00247307	0.104131	0.469992	0.170396	0.0611434	0.0408172	3.66557e-05	1.73943e-09	0.000251823
wsnp_Ex_rep_c73818_71733737	1A	67.7	0.35096	0.300282	0.815004	0.171923	0.244647	0.172672	0.0210638	0.0536531	0.000272062	0.00388793
IAAV213	1A	67.7	0.0911515	0.539174	0.256768	0.967566	0.946282	0.337481	0.146542	0.0621025	6.51612e-07	0.000358238
wsnp_Ex_c25734_34995416	1A	67.7001	0.246587	0.313698	0.66184	0.752587	0.908144	0.419655	0.19879	0.0427108	1.17226e-05	0.00588499
RAC875_c41275_131	1A	67.7999	0.312539	0.164489	0.403668	0.392431	0.526379	0.158516	0.0979314	0.00403057	1.43541e-06	0.00087155
Ra_c58315_265	1A	67.7999	0.547936	0.164989	0.84688	0.355614	0.36598	0.242152	0.138825	0.00643058	9.3387e-06	0.00265005
Kukri_c1250_634	1A	67.7999	0.470438	0.014033	0.964982	0.151678	0.172075	0.163337	0.0375493	0.906538	0.000900066	0.0407646
wsnp_Ex_c56097_58352130	1A	67.8	0.744682	0.0550817	0.172412	0.0825385	0.21905	0.153417	0.155019	0.000451243	1.78663e-07	0.000355497
Ra_c6038_588	1A	67.8	0.514653	0.117967	0.760299	0.22547	0.259215	0.13171	0.0988475	0.00392088	1.56429e-06	0.0014207
wsnp_Ex_c56097_58351893	1A	67.8001	0.0765046	0.405389	0.213969	0.250399	0.563745	0.258205	0.0821014	0.0186978	2.22623e-07	9.10811e-05
BS00033469_51	1A	67.8001	0.300453	0.152474	0.758098	0.161353	0.289638	0.0920842	0.0722377	0.00150088	1.87457e-08	2.04053e-05
BobWhite_rep_c49207_243	1A	67.8001	0.254065	0.391805	0.532011	0.833608	0.8333	0.493327	0.223929	0.0329775	1.59374e-05	0.00636732
Kukri_c10453_875	1A	68.4999	0.0899015	0.00228784	0.0823482	0.245276	0.177517	0.217935	0.0909771	0.00113912	3.94281e-07	0.000295023
Ex_c8514_1342	1A	68.5	0.000227159	1.14289e-06	0.195214	0.0212519	0.747505	0.662803	0.0837389	3.40099e-05	2.18349e-05	0.151891
IAAV1225	1A	68.9	0.334833	0.193715	0.208309	0.0305585	0.000834868	0.549834	0.579875	0.0170968	3.96218e-07	0.0197629
wsnp_Ex_c16592_25117132	1A	68.9	0.0154672	0.884959	0.984774	0.0677039	0.0263635	0.0783077	0.32931	0.167637	3.69327e-06	0.0638226
Excalibur_c10167_1028	1A	68.9	0.151937	0.548145	0.152558	0.203677	0.145365	0.0935971	0.279942	0.162105	4.91758e-07	0.0508974
wsnp_Ku_c2815_5317230	1A	68.9001	0.0909909	0.520351	0.39909	0.0197676	0.0308358	0.0588108	0.281873	0.026711	1.50956e-07	0.0103069
wsnp_Ra_c7818_13376644	1A	69.1999	0.0985196	0.240977	0.177669	0.0351933	0.0287725	0.0684828	0.375495	0.119924	3.95624e-07	0.0434395
Kukri_c10239_2186	1A	69.2001	0.164628	0.3378	0.270017	0.122228	0.0431554	0.0731	0.188412	0.13584	7.09501e-07	0.0529308
Kukri_c27785_400	1A	70.4999	0.502163	0.0181212	0.0105666	0.00975737	0.00106217	0.310384	0.916651	0.000955182	0.835435	0.0433651
wsnp_Ex_c5216_9235964	1A	70.6	1	1	1	1	1	1	1	1	1	1
IACX11070	1A	70.6999	1	1	1	1	1	1	1	1	1	1
BS00040968_51	1A	70.6999	0.560803	0.0117501	0.647983	0.0791014	0.523471	0.0074389	0.00629462	0.0170057	0.00115222	0.187585
IACX662	1A	70.7	1	1	1	1	1	1	1	1	1	1
BS00023126_51	1A	70.7	1	1	1	1	1	1	1	1	1	1
BS00067420_51	1A	70.7	0.15358	0.00328607	0.0124646	0.344986	0.0480593	0.0422831	0.129945	0.000511165	8.01291e-07	0.0122553
BS00012283_51	1A	70.7	1	1	1	1	1	1	1	1	1	1
BS00023101_51	1A	70.7	1	1	1	1	1	1	1	1	1	1
RAC875_c2734_135	1A	70.7	0.213185	0.11521	0.00223991	0.784703	0.0212354	0.193832	0.11367	0.0719068	0.68023	0.235589
BS00022698_51	1A	70.7001	0.0162523	0.0106235	0.00619586	0.252166	0.000239659	0.415556	0.0492512	0.0269357	0.31808	0.264449
RAC875_c47959_85	1A	70.7001	1	1	1	1	1	1	1	1	1	1
BS00067421_51	1A	70.7001	1	1	1	1	1	1	1	1	1	1
RAC875_c53185_802	1A	70.7001	0.0132038	0.469536	0.956523	0.891665	0.245746	0.164315	0.395112	0.160443	0.218572	0.120359
BS00087601_51	1A	70.7999	0.725718	0.412052	0.00656353	0.690586	0.0261029	0.281909	0.0715281	0.214735	0.067765	0.429361
CAP11_c1972_285	1A	70.7999	0.186642	0.0714827	0.000879414	0.785884	0.121376	0.819245	0.575191	0.0326738	0.88595	0.297654
Tdurum_contig31304_527	1A	70.7999	0.0740587	0.0252988	0.306762	0.478458	0.468083	0.116156	0.148695	0.00981405	0.590505	0.71544
BobWhite_rep_c63819_182	1A	70.8	0.444397	0.734127	0.791576	0.484706	0.0863846	0.0076291	6.76082e-06	0.0663457	0.14962	0.0187408
Tdurum_contig28296_243	1A	70.8	0.0235579	0.246771	0.00225578	0.367774	0.569118	0.706287	0.291707	0.000960598	0.139256	0.163781
Excalibur_c30591_637	1A	70.8	0.219501	0.0514989	0.000126103	0.334776	0.19247	0.148533	0.265039	0.0746313	0.939869	0.691033
BS00002216_51	1A	70.8	0.0203656	0.0707961	0.010154	0.511858	0.00896631	0.613659	0.0684739	0.00370486	0.484433	0.371468
IACX4386	1A	70.8001	0.00533478	0.00350963	0.000601475	0.170429	0.00763126	0.687596	0.158123	0.0179947	0.946767	0.198975
Excalibur_rep_c112145_271	1A	70.8001	0.414067	0.232063	0.530464	0.595073	0.667328	0.00201813	0.00022716	0.596753	0.265146	0.252025
BS00087600_51	1A	70.8001	0.00725159	0.0299441	2.27731e-05	0.956758	0.04885	0.0386317	1.63032e-06	0.0169408	0.001968	0.822076
BS00021889_51	1A	70.8001	0.517856	0.396178	0.843212	0.775602	0.329189	0.00310301	0.000651325	0.816564	0.237843	0.280118
IACX4378	1A	70.8001	0.133482	0.133274	0.000311358	0.893879	0.232105	0.722235	0.0838553	0.14308	0.28361	0.468145
wsnp_Ex_c12336_19686808	1A	70.9999	1	1	1	1	1	1	1	1	1	1
wsnp_Ex_c34344_42676379	1A	70.9999	0.324777	3.29982e-05	0.0004116	0.140679	0.0167388	0.003938	0.0320856	0.00193748	0.0368985	0.00487433
wsnp_Ex_rep_c66628_64934660	1A	71	0.303827	0.000142021	0.00010362	0.28247	0.0494644	0.00179744	0.0391178	0.00124929	0.0477121	0.014517
wsnp_Ra_c12148_19539667	1A	71	0.216866	0.395496	0.0522266	0.897925	0.00163312	0.15544	9.05539e-06	0.69359	0.036621	0.565312
wsnp_Ex_c27940_37101775	1A	71	0.115069	0.591268	0.0058642	0.943226	0.00253867	0.168463	2.6209e-05	0.827653	0.0634456	0.534584
wsnp_Ku_c23926_33870364	1A	71	1	1	1	1	1	1	1	1	1	1
wsnp_Ex_c8588_14419007	1A	71	1	1	1	1	1	1	1	1	1	1
BobWhite_c5356_1272	1A	71.2999	0.0178985	0.0314152	0.00353026	0.782652	0.0409431	0.561819	0.0712492	0.00121411	0.298019	0.442555
wsnp_Ex_c34344_42677360	1A	71.2999	0.00978884	0.0132508	0.00109168	0.321821	0.00992944	0.345642	0.0595854	0.0023487	0.417818	0.466562
RFL_Contig3203_1971	1A	71.2999	0.888395	0.147411	0.0230833	0.61774	0.874431	0.503552	0.523913	0.00467071	0.485781	0.00744892
wsnp_Ex_c5192_9203682	1A	71.2999	0.0175059	0.0407032	0.00307199	0.77586	0.0179222	0.917348	0.213029	0.00370229	0.760786	0.180198
Ex_c5192_943	1A	71.2999	0.0925067	0.252374	0.0181816	0.457436	0.0790175	0.921863	0.135959	0.00980363	0.585319	0.196279
Excalibur_c49421_443	1A	71.3	0.00183079	0.00458535	0.000632061	0.331599	0.00293115	0.498558	0.0679381	0.00158842	0.331512	0.289313
wsnp_Ra_c37745_45806931	1A	71.3	0.00427006	0.00820071	0.00165724	0.854182	0.035406	0.707195	0.0729745	0.00147762	0.368061	0.296271
wsnp_Ex_c5192_9203100	1A	71.3	0.0410708	0.0911837	0.00920592	0.959313	0.031668	0.532162	0.169136	0.0227265	0.70611	0.203629
wsnp_Ex_c12165_19452361	1A	71.3	0.0358438	0.0502963	0.0368045	0.763492	0.0213573	0.380452	0.0881147	0.0284509	0.822885	0.165809
wsnp_Ra_c16080_24638622	1A	71.3	1	1	1	1	1	1	1	1	1	1
Excalibur_rep_c66449_1588	1A	71.3	0.0127035	0.0155583	0.00262198	0.806676	0.0531717	0.570602	0.363949	0.0139106	0.520901	0.194601
BS00073585_51	1A	71.3	0.174633	0.0487531	0.00384518	0.700644	0.0144754	0.275265	0.0522079	0.00032609	0.0681261	0.734839
wsnp_Ku_c24239_34199356	1A	71.3	0.324169	0.281123	0.000372686	0.567374	0.0295935	0.698396	0.0818688	0.00525017	0.724953	0.235291
CAP12_c2265_240	1A	71.3001	0.000904295	0.00180013	0.000755056	0.724186	0.0410561	0.783539	0.228077	0.569362	0.968397	0.162457
RAC875_c16080_777	1A	71.3001	0.00780524	0.0101441	0.0120558	0.335232	0.00902328	0.435802	0.015217	0.273184	0.607101	0.0763446
RAC875_c43643_176	1A	71.3001	0.938456	0.244981	0.900875	0.24336	0.024305	0.00990082	8.25613e-06	0.0468624	0.1812	0.00561479
BobWhite_rep_c63278_349	1A	71.3001	0.0858831	0.116499	0.034955	0.700861	0.0488428	0.409886	0.0287458	0.00221247	0.348818	0.331832
RAC875_c31276_1128	1A	71.3001	0.217543	0.140695	0.00072803	0.428822	0.007702	0.283351	0.0298192	0.00045888	0.160147	0.976884
Kukri_c10065_415	1A	71.5999	1	1	1	1	1	1	1	1	1	1
Ku_c32078_885	1A	71.6	0.905464	0.580791	0.00129929	0.0331243	0.068816	0.0504853	0.000151409	0.302726	0.0156748	0.0414479
wsnp_BE495786A_Ta_2_1	1A	71.6	1	1	1	1	1	1	1	1	1	1
Excalibur_c7033_159	1A	71.6	1	1	1	1	1	1	1	1	1	1
BS00021714_51	1A	72.1999	0.0165765	0.00999237	0.00322091	0.313762	0.000342706	0.597238	0.244853	0.017939	0.56847	0.316765
IACX11338	1A	72.4	0.451902	0.0345863	0.410486	0.162866	0.836103	0.0806518	0.0999061	0.0571582	0.177347	0.280618
GENE-0410_71	1A	72.4999	0.112944	0.0127419	0.0154045	0.358541	0.0170956	0.30635	0.971791	0.0444937	0.0376108	0.99259
Kukri_c25215_124	1A	72.6999	0.109944	0.0514455	0.00905635	0.446928	0.0146909	0.973912	0.00143056	0.989754	0.043816	0.666281
wsnp_Ex_c21336_30465618	1A	72.7	0.624663	0.145535	0.0397662	0.275419	0.130333	0.490351	0.00392396	0.562452	0.0750726	0.71903
wsnp_Ex_rep_c68857_67737959	1A	72.7	1	1	1	1	1	1	1	1	1	1
wsnp_Ex_c21193_30320134	1A	72.7	0.00968893	0.00390869	0.0103338	0.973698	0.00203915	0.941019	0.178141	0.0521695	0.789006	0.348872
BobWhite_c12568_900	1A	72.7	0.00032725	0.000345429	0.00449994	0.988264	0.00435834	0.606191	0.122062	0.0158186	0.269393	0.738198
Ra_c4159_2716	1A	72.7	0.0397318	0.00488474	0.053036	0.562339	0.0492205	0.696149	0.975591	0.0015696	0.461405	0.478682
Excalibur_c34697_831	1A	72.7001	0.000421827	0.000160739	0.000927282	0.210891	0.000268935	0.560904	0.0846661	0.00694813	0.289674	0.727127
IAAV8429	1A	73.2	1	1	1	1	1	1	1	1	1	1
Ra_c9876_373	1A	73.2	1	1	1	1	1	1	1	1	1	1
Ra_c7552_772	1A	73.2001	0.0545	0.081147	0.261962	0.00139553	0.145824	0.0248626	0.000998203	0.00888018	0.00948105	0.0140657
Ex_c4051_1826	1A	73.2001	1	1	1	1	1	1	1	1	1	1
BS00032112_51	1A	73.6	0.977065	0.78066	0.894288	0.00640465	0.0114944	0.000436435	0.00688126	0.571233	0.139762	0.566425
Ex_c105443_895	1A	73.6	0.398581	0.445631	0.382974	0.00264665	0.00545579	0.133681	0.105298	0.189994	0.0257135	0.681481
RAC875_c19579_377	1A	73.6001	1	1	1	1	1	1	1	1	1	1
Ex_c16529_304	1A	73.6001	0.615929	0.32771	0.34346	0.000720098	0.00549484	0.722796	0.952819	0.578726	0.889201	0.286713
wsnp_Ex_c23992_33235984	1A	73.6001	0.312447	0.430662	0.760403	0.174327	0.775526	0.445024	0.00702796	0.0207474	0.210654	0.023235
wsnp_Ex_rep_c105443_89868548	1A	73.6001	1	1	1	1	1	1	1	1	1	1
wsnp_Ra_c4664_8410628	1A	74.4001	1	1	1	1	1	1	1	1	1	1
wsnp_Ex_c19294_28225846	1A	74.4001	1	1	1	1	1	1	1	1	1	1
IACX3047	1A	75.1	0.0963205	0.154982	0.0387295	0.00629248	0.246768	0.0101097	0.785861	9.23889e-05	0.137589	0.175647
IAAV5535	1A	75.1	0.441407	0.434584	0.178152	0.0421248	0.651951	0.017907	0.913577	0.000215358	0.277422	0.214976
IAAV1185	1A	75.1	1	1	1	1	1	1	1	1	1	1
Tdurum_contig32437_257	1A	76.2	0.136354	0.891002	0.470496	0.0386177	0.911075	0.175191	0.0845485	0.000873267	0.62643	0.603007
BS00089894_51	1A	76.9	0.357346	0.36807	0.311398	0.0306385	0.598823	0.181044	0.0196087	0.00119436	0.723069	0.372325
Ra_c105707_788	1A	76.9	0.403061	0.872944	0.304736	0.0379473	0.724642	0.164901	0.0718811	0.000764372	0.833487	0.843234
Tdurum_contig11412_393	1A	77.1	0.997456	0.159729	0.407564	0.00916654	0.123633	0.799179	0.034172	0.0995741	0.270743	0.632415
wsnp_Ex_c55986_58282517	1A	77.1	0.203222	0.749099	0.955774	0.184177	0.62471	0.25774	0.0160961	0.00391857	0.502047	0.838302
Excalibur_c52495_89	1A	77.5	1	1	1	1	1	1	1	1	1	1
wsnp_Ex_rep_c109742_92411838	1A	77.5001	0.408646	0.684422	0.370053	0.0858741	0.773916	0.13935	0.017508	0.000244885	0.834368	0.553064
wsnp_Ku_c21316_31053745	1A	77.7001	0.103431	0.847892	0.38071	0.0693721	0.919299	0.250607	0.0255658	0.00263249	0.73408	0.90975
wsnp_Ku_c21316_31053776	1A	77.7001	0.312737	0.596599	0.817805	0.0818011	0.834469	0.340614	0.018792	0.00830839	0.515361	0.402256
RAC875_rep_c112044_340	1A	78	0.165475	0.00875789	0.381985	0.133112	0.439638	0.113966	0.0278385	0.86201	0.000920283	0.000301112
Kukri_c30322_414	1A	78	0.272977	0.0922613	0.895184	0.676802	0.0882656	0.1338	0.130152	0.436545	8.86295e-05	0.00129135
CAP12_c1906_217	1A	78	0.576971	0.205298	0.486127	0.396392	0.0733505	0.288677	0.181175	0.520495	0.000272529	0.00787935
RAC875_c29540_413	1A	78.1	1	1	1	1	1	1	1	1	1	1
BS00100120_51	1A	78.1001	0.0111475	0.0264059	0.414851	0.438087	0.00299402	0.105785	0.150833	0.599499	0.183034	0.773958
TA003955-1138	1A	78.1001	0.0901651	0.00670326	0.157456	0.0887365	0.793041	0.567222	0.143776	0.149144	2.50775e-05	0.00194634
wsnp_BE445113A_Ta_2_1	1A	78.9	1	1	1	1	1	1	1	1	1	1
BS00094553_51	1A	79.1999	0.0970287	0.0682444	0.910655	0.532141	0.548578	0.719937	0.374617	0.192173	0.028023	0.41548
Ku_c67089_214	1A	79.8999	0.0211057	0.00900684	0.191966	0.941127	0.0772407	0.238575	0.395767	0.362943	0.0103663	0.299605
Tdurum_contig50499_858	1A	79.9	0.0378706	0.193461	0.745799	0.0110438	0.00696367	0.60674	0.0324742	0.00203664	0.0283561	0.00869493
Ra_c108912_519	1A	79.9	0.022871	0.020617	0.332675	0.449454	0.0122302	0.559296	0.596665	0.282848	0.114094	0.591707
wsnp_Ku_c15214_23756800	1A	79.9	0.951828	0.670529	0.359323	0.00617242	6.61991e-05	0.0250396	0.230317	0.220672	0.563205	0.349428
wsnp_BG314157A_Ta_2_1	1A	79.9	0.931916	0.802638	0.147724	0.245408	0.805897	0.111046	0.121528	0.0896029	0.0937076	0.715413
Kukri_c18413_168	1A	79.9	0.801028	0.687337	0.264572	0.0419001	0.242536	0.209078	0.0782545	0.0154641	0.216744	0.509729
wsnp_BE445113A_Ta_2_2	1A	79.9	0.622641	0.389863	0.117579	0.762387	0.650813	0.0583696	0.476981	0.617721	0.182919	0.595242
Kukri_c37726_285	1A	79.9	1	1	1	1	1	1	1	1	1	1
Kukri_c53153_92	1A	79.9001	0.860051	0.399994	0.289903	0.251325	0.632478	0.131887	0.218702	0.0272639	0.363434	0.226239
BS00065324_51	1A	79.9001	0.499274	0.896759	0.149728	0.381326	0.869149	0.16531	0.224864	0.0439947	0.244834	0.283239
BS00073009_51	1A	80.1999	0.881992	0.340584	0.232119	0.00567743	0.774133	0.12724	0.485046	0.807767	0.407204	0.0367511
Kukri_c58155_786	1A	80.1999	0.172577	0.84829	0.0348438	0.646751	0.960383	0.466516	0.0371201	0.219976	0.182437	0.294733
Ex_c2848_957	1A	80.2	0.179706	0.89731	0.345033	0.281107	0.690053	0.105813	0.322828	0.00594079	0.576915	0.0778997
wsnp_Ra_c11877_19161832	1A	80.2	0.186899	0.0750578	0.0821905	0.118846	0.0307108	0.479262	0.57618	0.00451659	0.292565	0.722025
BS00021728_51	1A	80.2	0.533953	0.902076	0.262716	0.135604	0.730265	0.111724	0.0861231	0.0143325	0.34123	0.129491
RAC875_c29540_391	1A	80.2001	0.136576	0.108487	0.454482	0.578041	0.104768	0.369846	0.597287	0.218578	0.000968224	0.17306
BS00072186_51	1A	80.2001	0.744557	0.144206	0.75848	0.0458297	0.385847	0.0116362	0.00162756	0.504005	0.0156011	0.265106
RAC875_c24047_284	1A	80.2001	0.0247366	0.0115948	0.0954521	0.575051	0.837598	0.197743	0.548636	0.39332	0.000743828	0.16118
BS00022432_51	1A	80.2001	0.0324923	0.0225688	0.589856	0.739149	0.686224	0.68081	0.787803	0.383416	0.117334	0.365151
RAC875_c29540_1109	1A	80.2001	0.0133949	0.0154723	0.245222	0.486183	0.198009	0.578666	0.814684	0.344008	0.101114	0.756647
wsnp_Ra_c33025_41968284	1A	80.2001	0.0205649	0.0231143	0.123543	0.616965	0.0840362	0.211397	0.752118	0.254416	0.00765791	0.248111
wsnp_Ex_c3293_6072122	1A	80.8999	0.1753	0.125122	0.158797	0.988282	0.162715	0.010217	0.0419321	0.00125879	0.0252258	0.105074
BS00067652_51	1A	80.8999	1	1	1	1	1	1	1	1	1	1
Ku_c7975_644	1A	80.9	0.137067	0.0385464	0.684259	0.565036	0.778244	0.807481	0.0210904	0.308679	0.0115493	0.588536
wsnp_Ra_c9209_15425473	1A	80.9001	0.0195599	0.0123599	0.0669054	0.305828	0.155503	0.317091	0.000828567	0.0784283	0.00112362	0.220685
Kukri_c13107_100	1A	80.9001	0.0410714	0.0201196	0.644593	0.97361	0.391329	0.955682	0.00300796	0.141419	0.00247811	0.190428
wsnp_Ex_c3475_6362087	1A	81.5999	0.834952	0.572401	0.917318	0.478971	0.0821234	0.180881	0.00085535	0.356687	0.0269455	0.554701
Kukri_c12758_617	1A	81.5999	0.391119	0.0792334	0.409319	0.0717038	0.0188606	0.236723	0.00284103	0.652428	0.0180976	0.526505
wsnp_Ku_c10292_17066821	1A	81.5999	0.14154	0.020542	0.130304	0.00814851	0.00254168	0.0373947	0.000323476	0.117296	0.00446112	0.142252
RAC875_c49074_374	1A	81.6	1	1	1	1	1	1	1	1	1	1
BS00065601_51	1A	81.6	0.655574	0.170464	0.947808	0.166634	0.0424972	0.29468	0.00534912	0.336356	0.0165956	0.57968
RAC875_c46551_339	1A	81.6	1	1	1	1	1	1	1	1	1	1
tplb0045g22_418	1A	81.6	1	1	1	1	1	1	1	1	1	1
Kukri_c53935_265	1A	81.6	0.310951	0.118531	0.204424	0.0690753	0.0205767	0.139024	0.00172882	0.438314	0.0273464	0.449463
Kukri_rep_c105589_73	1A	81.6	0.603926	0.139622	0.21557	0.0650504	0.0157991	0.112458	0.00125679	0.296228	0.0171269	0.364431
Kukri_c29121_226	1A	81.6	0.358054	0.11478	0.289241	0.0583202	0.00852418	0.0993448	0.00097806	0.0774954	0.00749399	0.418667
CAP7_c1083_283	1A	81.6	0.570668	0.158854	0.549469	0.0898093	0.0217904	0.242234	0.00337322	0.521179	0.0161466	0.416122
IAAV332	1A	81.6001	1	1	1	1	1	1	1	1	1	1
Excalibur_c3475_113	1A	81.6001	0.613896	0.121243	0.895074	0.110417	0.0328941	0.189997	0.00396625	0.360492	0.0220367	0.33574
RAC875_c27417_150	1A	81.6001	0.450179	0.377635	0.286184	0.819249	0.541686	0.122975	0.0702544	0.217159	0.57063	0.339708
BS00067742_51	1A	81.6001	1	1	1	1	1	1	1	1	1	1
Kukri_c39377_286	1A	81.6001	1	1	1	1	1	1	1	1	1	1
Ra_c1311_1360	1A	81.6001	0.0946735	0.204841	0.414712	0.808842	0.77884	0.220537	0.000118124	0.489406	0.00851719	0.603508
Kukri_c43410_348	1A	81.6001	0.139251	0.0819805	0.612647	0.448372	0.768328	0.117715	0.0413773	0.138805	0.45401	0.463688
Kukri_c29039_315	1A	81.6001	1	1	1	1	1	1	1	1	1	1
wsnp_BM140362A_Ta_2_2	1A	82	0.478834	0.980225	0.489545	0.569601	0.0386876	0.0196539	0.922668	0.0375644	0.0952084	0.0807584
wsnp_Ku_c1642_3232242	1A	82	0.766904	0.753456	0.0540249	0.361424	0.0166509	0.56225	0.253598	0.151828	0.734187	0.405793
wsnp_CAP12_c1960_972031	1A	82.8	0.543579	0.937467	0.217816	0.786974	0.942507	0.0429181	0.215988	0.0116876	0.0317008	0.0686977
BS00022220_51	1A	83.0999	0.0786274	0.00744062	0.333785	0.0208861	0.771631	0.620929	0.0433104	0.315055	0.276572	0.292009
BS00079538_51	1A	83.1	0.0441217	0.0017706	0.927083	0.00279824	0.398057	0.466377	0.0342678	0.216705	0.442407	0.371501
wsnp_Ex_c6452_11213329	1A	83.1	1	1	1	1	1	1	1	1	1	1
BS00030036_51	1A	83.1	0.395415	0.0861648	0.0601853	0.183642	0.492685	0.953612	0.0918131	0.125638	0.893154	0.63404
Kukri_c31891_1355	1A	83.1	1	1	1	1	1	1	1	1	1	1
BS00069145_51	1A	83.1001	1	1	1	1	1	1	1	1	1	1
BS00022173_51	1A	83.1001	0.223497	0.0206425	0.213116	0.0173469	0.853964	0.396158	0.0381871	0.310891	0.238297	0.172682
wsnp_Ex_c20489_29564938	1A	83.1001	1	1	1	1	1	1	1	1	1	1
BobWhite_c46007_582	1A	84.5001	0.265197	0.000442988	0.8053	0.00260538	0.0220862	0.197202	0.0571192	0.0972721	0.00576716	0.00757226
BS00088035_51	1A	84.6999	0.995977	0.003027	0.257871	0.0284867	0.0720769	0.216869	0.083346	0.288223	0.0165016	0.0131097
TA001450-1081	1A	84.7	0.306645	0.000196294	0.446439	0.0278612	0.0153304	0.118239	0.0679792	0.169365	0.00178153	0.00212368
wsnp_Ex_c32590_41222878	1A	84.7001	0.212664	0.000247794	0.962985	0.00523998	0.0116755	0.175716	0.0607801	0.298138	0.00669244	0.00747927
Kukri_c54678_88	1A	84.7001	0.0615919	0.698982	0.461433	0.814535	0.686544	0.882607	0.117153	0.651005	0.0638006	0.856215
Kukri_c1313_1158	1A	84.8999	1	1	1	1	1	1	1	1	1	1
wsnp_Ex_c22284_31478675	1A	85	1	1	1	1	1	1	1	1	1	1
Ku_c1313_1673	1A	85.1	0.0205094	0.0392876	0.101396	0.816304	0.828262	0.961658	0.0320527	0.887958	0.0880692	0.686913
IAAV6234	1A	85.4999	0.133995	0.0703043	0.00448414	0.072243	0.0180461	0.496721	0.273784	0.641163	0.968036	0.792494
Ku_c10813_1122	1A	85.5	0.00808627	0.00129911	0.0169981	0.312196	0.213423	0.612399	0.290773	0.0222247	0.165873	0.829431
Ra_c64515_242	1A	85.5	0.00530177	0.000505979	0.00187309	0.155651	0.0781869	0.533379	0.43765	0.00608865	0.0440812	0.362366
wsnp_Ex_c1997_3755945	1A	85.5	0.0950945	0.94586	0.0754896	0.156687	0.0866179	0.482063	0.0350235	0.10625	0.00180668	0.551669
GENE-3454_74	1A	85.5001	0.00520679	0.000661394	0.00439854	0.151412	0.135099	0.651861	0.485799	0.0103245	0.0901034	0.503365
wsnp_Ex_c1997_3757496	1A	85.5999	1	1	1	1	1	1	1	1	1	1
wsnp_JD_c6544_7697235	1A	85.5999	0.982567	0.122145	0.320397	0.36747	0.151072	0.705912	0.0339839	0.192245	0.0530762	0.798966
RAC875_c80876_67	1A	85.5999	0.0130044	0.00185159	0.00316939	0.27199	0.0670635	0.681289	0.328631	0.0366968	0.0218089	0.297392
Ku_c809_2419	1A	85.6	0.738006	0.294006	0.196595	0.759407	0.233376	0.378913	0.00880667	0.285447	0.0175914	0.83545
RAC875_c32979_440	1A	85.6	0.208934	0.101346	0.424717	0.243063	0.589791	0.346467	0.275325	0.982133	0.466901	0.0369062
wsnp_Ex_c1997_3756118	1A	85.6	1	1	1	1	1	1	1	1	1	1
Kukri_rep_c109473_80	1A	85.6	0.815739	0.188201	0.67936	0.445855	0.150525	0.937175	0.0714445	0.252293	0.0334084	0.802572
wsnp_JD_c6544_7697412	1A	85.6	0.996825	0.222623	0.119761	0.762691	0.216497	0.46161	0.014847	0.446941	0.0240992	0.907113
Kukri_c49170_655	1A	85.6	1	1	1	1	1	1	1	1	1	1
Kukri_c12984_465	1A	85.6	0.0133971	0.000674303	0.000852224	0.223401	0.103968	0.724686	0.425203	0.0132803	0.00526462	0.374507
wsnp_JD_c6544_7697578	1A	85.6	0.164886	0.747222	0.345813	0.89722	0.316328	0.925198	0.049373	0.115672	0.037888	0.917748
wsnp_Ex_c1997_3757721	1A	85.6001	0.654912	0.0319794	0.4593	0.0651441	0.101335	0.494193	0.125605	0.244388	0.243079	0.23402
Excalibur_c44668_382	1A	86.6999	0.80011	0.0970474	0.847983	0.604624	0.192633	0.980268	0.0784983	0.342995	0.19402	0.790569
wsnp_Ku_c23012_32893918	1A	86.6999	0.185523	0.0568487	0.0377295	0.0458442	0.426017	0.401043	0.0283193	0.040432	0.00237205	0.516873
CAP12_c1979_117	1A	86.7	0.117734	0.00230094	0.0181402	0.483361	0.0563962	0.850721	0.0738174	0.31033	0.204415	0.49799
Tdurum_contig57101_1616	1A	86.7001	0.662771	0.457759	0.175661	0.119288	0.180516	0.754471	0.101639	0.0177179	0.0835821	0.00274071
TA002402-1350	1A	87	0.00997535	0.0166348	0.0284313	0.252234	0.487451	0.322396	0.307474	0.106123	0.182139	0.913324
BS00088136_51	1A	87.3001	0.00129185	9.84665e-05	0.000200774	0.0811139	0.161548	0.654251	0.385322	0.0175688	0.0321019	0.363895
Excalibur_c52725_585	1A	88.3	0.410926	0.682658	0.224284	0.0136362	0.0131351	0.000151647	0.0132994	0.0131127	0.0231618	0.0372596
Excalibur_c1845_4911	1A	88.8	0.0273676	0.392131	0.00402392	0.0111963	0.0788001	0.0518756	0.173593	0.00881924	0.00516005	0.000696697
Excalibur_c65755_51	1A	88.8	0.0163114	0.816764	0.0577285	0.190041	0.276138	0.00325579	0.226526	0.00409313	0.00989477	0.0192251
Excalibur_c1845_718	1A	88.8	0.033238	0.799279	0.0855138	0.506807	0.463029	0.000200491	0.0073774	0.0906854	0.0152225	0.0143131
RAC875_c12993_201	1A	88.9999	0.0276773	0.708266	0.205216	0.929253	0.439349	0.000818514	0.0450718	0.0223456	0.0216709	0.0230589
RAC875_c45115_509	1A	89	0.0420649	0.931728	0.107856	0.308743	0.175805	6.98252e-05	0.033743	0.0612349	0.0120189	0.0330701
RAC875_c12993_127	1A	89	0.0276773	0.708266	0.205216	0.929253	0.439349	0.000818514	0.0450718	0.0223456	0.0216709	0.0230589
RAC875_c45115_340	1A	89	0.0449741	0.668021	0.131228	0.859688	0.419532	0.000333681	0.0623132	0.00267068	0.00794252	0.00473026
Kukri_c28695_269	1A	89	0.0080975	0.556215	0.0171219	0.0626707	0.0212689	3.75206e-06	0.0144599	0.00388079	0.00512858	0.00136436
wsnp_Ex_c13186_20822127	1A	89.5	1	1	1	1	1	1	1	1	1	1
RAC875_c16149_298	1A	89.5001	1	1	1	1	1	1	1	1	1	1
IAAV1142	1A	89.5001	0.00755148	0.477152	0.0501786	0.0564926	0.00387347	6.91839e-06	0.0165088	0.0661982	0.00928357	0.002241
Excalibur_c5033_587	1A	90.8	9.87335e-05	0.0357884	0.00206879	0.00346572	0.000647744	7.81768e-06	0.0224722	0.00616441	9.59432e-05	2.96045e-05
Kukri_c18017_1696	1A	90.8001	0.0276905	0.68938	0.00389214	0.292767	0.0849542	8.09683e-07	0.0290092	0.0161624	0.0707749	0.00739523
BobWhite_c104_89	1A	91.3001	1	1	1	1	1	1	1	1	1	1
IAAV2694	1A	91.3001	1	1	1	1	1	1	1	1	1	1
BobWhite_c12977_65	1A	91.7	0.0622011	0.55213	0.00102683	0.00814001	0.0726709	0.0515932	0.415611	0.122114	0.0108499	0.557795
Excalibur_c29605_535	1A	91.7	0.167463	0.52107	0.00334566	0.00605605	0.220728	0.0815265	0.306126	0.0636716	0.0400796	0.744534
BobWhite_c14158_112	1A	93.6	0.217628	0.134885	0.490274	0.0760171	0.000554817	0.786293	0.40875	0.0361881	0.512037	0.377256
BS00039378_51	1A	94.6999	0.0901549	0.0246156	0.387604	0.0016437	0.178144	0.00860896	0.0237758	0.0596392	0.165408	0.463303
BS00065784_51	1A	94.6999	1	1	1	1	1	1	1	1	1	1
CAP12_c3602_91	1A	94.7	0.974194	0.24946	0.723803	0.175162	0.479697	0.00646154	0.29188	0.133419	0.161303	0.621216
BS00011146_51	1A	94.7	0.688383	0.258109	0.930716	0.457471	0.793707	0.00981888	0.466409	0.0408656	0.329964	0.34698
Excalibur_c3145_70	1A	94.7	1	1	1	1	1	1	1	1	1	1
BS00039377_51	1A	94.7	0.244617	0.0699944	0.627192	0.00850252	0.554993	0.00270429	0.0045379	0.104306	0.377154	0.928236
BS00003743_51	1A	94.7	0.44038	0.0242311	0.167271	0.0252225	0.0573102	1.72546e-05	0.0568262	0.877123	0.848066	0.0469349
BobWhite_c27438_81	1A	94.7	0.545781	0.666116	0.395405	0.369532	0.553091	4.49192e-05	0.00235408	0.671879	0.0571563	0.798518
wsnp_Ku_c5210_9290700	1A	94.7	0.354709	0.502536	0.806217	0.21953	0.562019	0.000112764	0.00435348	0.918173	0.0666088	0.589676
Jagger_c5111_190	1A	94.7	1	1	1	1	1	1	1	1	1	1
BS00065430_51	1A	94.7001	0.433852	0.390573	0.694457	0.616342	0.974289	0.0239057	0.307172	0.965271	0.030369	0.795224
wsnp_Ku_c5210_9289260	1A	94.7001	0.6718	0.160876	0.870743	0.0150803	0.935957	0.00094652	0.00486506	0.144548	0.781273	0.491423
Excalibur_c8396_396	1A	94.7001	1	1	1	1	1	1	1	1	1	1
BS00062876_51	1A	94.8999	0.549239	0.343837	0.633802	0.43057	0.688391	0.00303355	0.378824	0.0288089	0.308346	0.766051
GENE-0392_97	1A	94.9	0.360987	0.424714	0.592432	0.460365	0.935272	0.00444077	0.43847	0.0598133	0.23592	0.895558
wsnp_Ex_rep_c68085_66839109	1A	94.9	0.221259	0.00433605	0.146767	0.0104123	0.0554988	0.271308	0.350903	0.900078	0.442991	0.263886
RFL_Contig4781_1792	1A	94.9	0.295389	0.343034	0.632869	0.637026	0.971825	0.00521335	0.535755	0.0466724	0.276698	0.69725
wsnp_Ex_c43228_49605281	1A	94.9	0.656452	0.141938	0.485062	0.151134	0.657372	0.00720829	0.405251	0.336177	0.174667	0.820405
RAC875_c8482_160	1A	94.9	0.377484	0.00967141	0.201529	0.12664	0.708106	0.202403	0.102526	0.560091	0.515096	0.172267
Kukri_c67383_102	1A	94.9	0.690101	0.225663	0.0202164	0.697712	0.122025	0.379378	0.00594013	0.341273	0.139309	0.441467
wsnp_Ku_c17322_26392311	1A	94.9	0.884425	0.207718	0.718203	0.330526	0.867762	0.0111218	0.392765	0.0720185	0.21844	0.700066
BS00034278_51	1A	94.9001	0.77861	0.169204	0.949505	0.333957	0.595466	0.00356526	0.40505	0.058204	0.251686	0.948318
CAP7_c1891_230	1A	95.2001	0.898598	0.304263	0.681803	0.213265	0.575538	0.00992867	0.532386	0.296857	0.121322	0.852797
wsnp_Ex_rep_c68493_67320068	1A	95.4999	0.665045	0.0320524	0.604044	0.298936	0.863484	0.899704	0.151053	0.51052	0.353729	0.432752
wsnp_Ra_c11594_18777085	1A	95.4999	0.797372	0.0487706	0.111382	0.423045	0.669442	0.978845	0.0451416	0.860701	0.756983	0.227391
wsnp_Ex_c3258_6004611	1A	95.5	0.39939	0.0135007	0.244803	0.102017	0.663979	0.250712	0.083114	0.574279	0.717247	0.196553
wsnp_BG263358A_Ta_2_3	1A	96.3999	0.0733998	0.903887	0.000454932	0.0289666	0.00807026	0.895356	0.93901	0.307041	0.000413069	0.848188
Tdurum_contig48037_499	1A	96.3999	0.000118973	0.000919604	0.747645	0.17577	0.206428	0.314937	0.676724	0.938171	0.068285	0.0074143
Tdurum_contig48037_385	1A	96.4	0.136217	0.277348	0.959789	0.691955	0.244918	0.208241	0.111895	0.26642	0.379329	0.417463
wsnp_Ex_c5060_8985678	1A	96.4	2.33007e-05	0.000559968	0.0535372	0.462128	0.645929	0.382299	0.414805	0.263972	0.32065	0.00601009
CAP8_c2578_452	1A	96.4001	5.14993e-05	0.000494818	0.766051	0.221548	0.454491	0.951879	0.627377	0.537525	0.79814	0.0121349
BobWhite_c15152_341	1A	96.4001	1	1	1	1	1	1	1	1	1	1
BobWhite_c96_170	1A	96.4001	0.144941	0.321084	0.567054	0.242878	0.953491	0.0307896	0.00415689	0.699804	0.598461	0.436882
wsnp_Ra_rep_c95460_83855592	1A	96.5001	1	1	1	1	1	1	1	1	1	1
Tdurum_contig79608_437	1A	96.8999	8.67019e-05	0.000126263	0.36938	0.871804	0.284301	0.146165	0.401619	0.564153	0.275683	0.0107466
Tdurum_contig44112_1609	1A	96.8999	1	1	1	1	1	1	1	1	1	1
wsnp_Ra_c15564_23999084	1A	96.9	0.76266	0.0581337	0.266881	0.107951	0.901128	0.322593	0.0120057	0.468085	0.051772	0.182212
RAC875_rep_c109970_73	1A	96.9	0.000548775	2.70139e-05	0.133377	0.113943	0.0425348	0.13305	0.44726	0.374628	0.279505	0.169568
RAC875_rep_c95460_302	1A	96.9	5.51047e-05	0.00066874	0.711698	0.245615	0.442982	0.88073	0.959893	0.434766	0.705065	0.0126961
Tdurum_contig44112_1850	1A	96.9	6.77322e-05	0.000455196	0.565601	0.71711	0.829291	0.332146	0.307851	0.221377	0.341846	0.00293158
BS00087589_51	1A	96.9	0.000700077	0.00385386	0.895972	0.484549	0.333433	0.329232	0.674515	0.407664	0.500937	0.00261344
BobWhite_c28971_184	1A	96.9	0.0382845	0.044579	0.0734739	0.682108	0.767801	0.456179	0.605589	0.0276685	0.265946	0.544529
IACX11345	1A	96.9	1	1	1	1	1	1	1	1	1	1
Excalibur_c7370_179	1A	96.9001	0.722354	0.0788644	0.231836	0.102487	0.838308	0.336457	0.00470104	0.584893	0.073139	0.150687
wsnp_RFL_Contig1109_136771	1A	96.9001	0.000335822	0.00113962	0.457353	0.139643	0.781245	0.504923	0.779861	0.450219	0.364233	0.0157639
Kukri_c57770_705	1A	96.9001	0.369107	0.00196182	0.0224374	0.0268078	0.329864	0.297028	0.270783	0.0253347	0.0793065	0.422387
RAC875_c25814_361	1A	97.2	1	1	1	1	1	1	1	1	1	1
BobWhite_c13039_184	1A	97.2999	9.19504e-05	0.00597925	0.594808	0.158483	0.341874	0.949655	0.535927	0.982962	0.561755	0.00838356
RAC875_c31031_387	1A	97.2999	0.191007	0.017682	0.841841	0.0234014	0.721864	0.00154099	0.218824	2.1435e-07	0.00376714	2.86219e-05
Tdurum_contig57566_1035	1A	97.3	4.50248e-05	9.59272e-05	0.196427	0.189202	0.061838	0.161932	0.632034	0.436026	0.113592	0.00577666
Tdurum_contig57566_827	1A	97.3	0.00830306	0.377805	0.752717	0.133646	0.520882	0.0100053	0.637049	0.0965514	0.309977	0.583597
IAAV8743	1A	97.3	0.378446	0.736153	0.208164	0.0545658	0.992527	0.466035	0.985946	0.0293413	0.382391	0.275169
BS00028146_51	1A	97.3	0.00471061	0.0079074	0.0588883	0.111743	0.0921781	0.535423	0.51224	0.352907	0.963779	0.0257766
Excalibur_c14859_394	1A	97.3	1	1	1	1	1	1	1	1	1	1
wsnp_Ex_c6563_11378632	1A	97.3	1	1	1	1	1	1	1	1	1	1
Tdurum_contig47620_592	1A	97.3	0.000207045	0.00137355	0.976249	0.144949	0.163228	0.24791	0.507855	0.402172	0.0292377	0.00643619
Tdurum_contig57566_1653	1A	97.3	0.00044869	0.00594012	0.438821	0.496594	0.535916	0.531943	0.546668	0.253481	0.123011	0.00413281
Tdurum_contig79608_369	1A	97.3	0.0976744	0.0277167	0.869259	0.543474	0.141494	0.0491772	0.43833	9.58819e-06	0.000832146	2.1649e-05
Tdurum_contig57566_809	1A	97.3001	0.00256707	0.00475336	0.637558	0.160385	0.0219462	0.126176	0.738347	0.276335	0.113559	0.454857
BS00065114_51	1A	97.3999	7.25365e-05	0.00026261	0.963483	0.515413	0.809823	0.774863	0.482543	0.767943	0.462369	0.0140028
RAC875_c15918_407	1A	97.4	0.468879	0.176264	0.0269218	0.089944	0.428193	0.172933	0.285533	0.971768	0.784656	0.964093
GENE-0527_92	1A	97.4	1	1	1	1	1	1	1	1	1	1
Tdurum_contig29437_126	1A	97.4	0.000477658	0.000801819	0.471425	0.647842	0.458493	0.263592	0.261995	0.322939	0.148139	0.00131753
Kukri_c43972_367	1A	97.4	0.000254505	0.00104204	0.172397	0.0774444	0.593	0.404512	0.245462	0.269843	0.726901	0.0167204
TA005587-0433	1A	97.4001	2.46679e-05	2.13466e-05	0.165177	0.109017	0.0325862	0.0742491	0.57839	0.611398	0.129339	0.0153582
RAC875_c102343_204	1A	97.4001	0.00101411	0.0124122	0.238949	0.152741	0.538816	0.45916	0.863222	0.59414	0.909658	0.395726
BS00012042_51	1A	97.4999	0.00265424	0.00168642	0.559884	0.432788	0.439091	0.256988	0.713129	0.763453	0.615442	0.083208
BS00110130_51	1A	98.2	1	1	1	1	1	1	1	1	1	1
Excalibur_rep_c103592_565	1A	98.2001	0.19849	0.176158	0.551191	0.86527	0.182789	0.906977	0.433431	0.644896	0.107834	0.180085
BS00081002_51	1A	98.4	0.0621985	0.0102232	0.237865	0.0685165	0.0532237	0.650278	0.315232	0.441481	0.612674	0.517669
BS00022261_51	1A	99.8	0.624793	0.327569	0.0895273	0.242538	0.000402047	0.029243	0.240072	0.182406	0.527651	0.943181
BS00109991_51	1A	99.8	0.932743	0.304924	0.0945561	0.232411	0.000453353	0.0243542	0.185491	0.138455	0.485653	0.614177
Ex_c4060_510	1A	99.8	0.172724	0.0137934	0.264355	0.115956	0.00151326	0.0271283	0.275677	0.177655	0.0314999	0.00418444
RAC875_c6798_467	1A	99.8	0.600121	0.536892	0.255157	0.261556	0.00194769	0.00572596	0.515991	0.193791	0.53016	0.464378
BS00110627_51	1A	99.8001	0.101361	0.0151777	0.0966617	0.15597	0.000410439	0.0376476	0.151105	0.282575	0.14204	0.0286081
BS00022848_51	1A	99.8999	1	1	1	1	1	1	1	1	1	1
RFL_Contig2176_932	1A	99.9	0.385064	0.384351	0.0671939	0.0839593	0.0124735	0.00273887	0.0406362	0.102619	0.0361904	0.78627
GENE-0262_431	1A	99.9001	0.519921	0.136388	0.111851	0.355789	0.00166349	0.00669325	0.394025	0.113434	0.404001	0.496632
Excalibur_c47013_1503	1A	100.5	0.69864	0.382216	0.558473	0.291691	0.72867	0.396217	0.0547631	0.0754155	0.308573	0.436564
BS00073413_51	1A	100.8	0.304403	0.315144	0.194708	0.0254007	0.000355373	0.00311199	0.961978	0.170127	0.118553	0.562481
wsnp_Ra_c22110_31550370	1A	102.2	0.152616	0.606906	0.175194	0.00839157	5.96667e-05	0.00757314	0.91	0.113964	0.0418085	0.243627
RAC875_c56690_320	1A	102.2	0.154468	0.595123	0.141676	0.00695543	6.56005e-05	0.00559728	0.916168	0.145979	0.05537	0.337989
BobWhite_c23632_322	1A	102.7	0.331442	0.00972317	0.433902	0.439577	0.0114309	0.0015801	0.133466	0.590179	0.614864	0.520355
Excalibur_c97157_137	1A	102.7	0.723547	0.907928	0.973197	0.682311	0.432819	0.264104	0.260498	0.27757	0.692024	0.260588
Excalibur_c97157_65	1A	102.7	0.954875	0.299152	0.819403	0.692815	0.19605	0.0583545	0.308524	0.530282	0.792213	0.691017
IACX5994	1A	102.8	0.673819	0.0340767	0.989674	0.718288	0.0864794	0.182171	0.156921	0.131682	0.441953	0.334093
BobWhite_c6046_304	1A	102.8	0.00250169	0.000832896	0.115234	0.041472	0.00103527	0.407231	0.963092	0.666357	0.221401	0.0351528
Kukri_c7119_392	1A	102.8	0.85248	0.258227	0.123953	0.448095	0.000673466	0.000111039	0.311643	0.652455	0.654296	0.909017
wsnp_RFL_Contig3542_3718200	1A	102.8	0.964412	0.0766886	0.513194	0.364431	0.0132378	0.0270755	0.0151922	0.430392	0.84552	0.330401
Tdurum_contig21114_255	1A	102.8	0.595911	0.0325113	0.979507	0.279568	0.00965013	0.00238099	0.122456	0.951762	0.296209	0.911376
BobWhite_c16206_317	1A	102.8	0.860426	0.74812	0.0651343	0.261615	0.240379	0.0226231	0.00555646	0.49513	0.298783	0.779489
RAC875_c21411_162	1A	102.8	0.000885922	0.000154659	0.644465	0.194921	0.255526	0.71274	0.412173	0.342243	0.224288	0.0275008
wsnp_Ex_c33452_41938159	1A	102.8	0.794651	0.0234771	0.742724	0.59794	0.0825507	0.180678	0.438636	0.0883786	0.293673	0.480655
wsnp_Ex_c33452_41938013	1A	102.8	0.794651	0.0234771	0.742724	0.59794	0.0825507	0.180678	0.438636	0.0883786	0.293673	0.480655
BobWhite_c5967_537	1A	102.8	0.647862	0.00294015	0.137904	0.651747	0.0722126	0.0762105	0.419366	0.00543275	0.841137	0.196887
Excalibur_c22768_963	1A	102.9	0.794651	0.0234771	0.742724	0.59794	0.0825507	0.180678	0.438636	0.0883786	0.293673	0.480655
Excalibur_c22768_811	1A	102.9	0.446403	0.474954	0.170879	0.385642	0.000183954	0.00027964	0.363993	0.635105	0.751695	0.948771
wsnp_BE444305A_Td_2_1	1A	103	0.677058	0.0302904	0.263605	0.771313	0.0298543	0.00654893	0.0325743	0.325644	0.925155	0.321595
wsnp_Ex_c41953_48657850	1A	103.2	0.137323	0.489952	0.686622	0.0512092	6.03613e-05	0.00394401	0.151949	0.26147	0.170675	0.564213
IAAV544	1A	103.2	0.124929	0.0011975	0.491567	0.0795806	0.246092	0.838916	0.931925	0.124007	0.0499479	0.762119
BobWhite_c721_74	1A	103.2	0.12577	0.930029	0.531732	0.355129	0.00289376	0.00157726	0.0853651	0.245641	0.918512	0.92372
wsnp_JD_c3973_5044238	1A	103.2	0.0987582	0.00133333	0.700702	0.132834	0.120553	0.811704	0.733152	0.127493	0.115317	0.68042
RAC875_rep_c72890_63	1A	103.2	0.21223	0.873092	0.347454	0.214264	0.000782334	0.00269153	0.072813	0.134848	0.582767	0.760771
wsnp_Ex_c41953_48658353	1A	103.2	0.0987582	0.00133333	0.700702	0.132834	0.120553	0.811704	0.733152	0.127493	0.115317	0.68042
TA001600-1603	1A	103.2	0.0987582	0.00133333	0.700702	0.132834	0.120553	0.811704	0.733152	0.127493	0.115317	0.68042
wsnp_Ex_rep_c102067_87313597	1A	103.8	1	1	1	1	1	1	1	1	1	1
wsnp_Ex_c28900_37982485	1A	103.8	1	1	1	1	1	1	1	1	1	1
Ra_c110766_321	1A	103.8	0.0133938	0.0144174	0.386906	0.979298	0.0334817	0.00014529	0.357388	0.675382	0.853504	0.164826
wsnp_Ex_rep_c102067_87314043	1A	104.3	0.0147926	0.517211	0.900572	0.707616	0.0526493	0.00013697	0.00509377	0.629344	0.457084	0.168606
Tdurum_contig56158_60	1A	104.3	0.00096352	0.222043	0.59985	0.957565	0.108262	1.6004e-05	0.114026	0.762246	0.579813	0.294398
Kukri_rep_c115111_251	1A	104.3	0.000132584	0.0273604	0.0574036	0.023033	0.00187553	0.00509263	0.0799357	0.64794	0.419984	0.615555
Ex_c26688_969	1A	104.3	0.637396	0.197256	0.12138	0.626385	0.344476	0.578622	0.00791717	0.208006	0.324113	0.116691
BS00085366_51	1A	104.3	1	1	1	1	1	1	1	1	1	1
RAC875_c12348_720	1A	104.3	0.00226033	0.633341	0.501681	0.674677	0.395888	0.000110609	0.0126869	0.0727771	0.294489	0.189336
wsnp_BE443588A_Ta_2_2	1A	104.4	0.00589715	0.0334741	0.857212	0.184374	0.180422	0.121958	0.00135872	0.105383	0.822331	0.372268
Excalibur_c26688_138	1A	104.4	0.0562528	0.068575	0.723215	0.0280006	0.00648982	0.135901	0.940053	0.711947	0.182646	0.776345
IAAV7172	1A	104.5	0.0474259	0.0982302	0.448608	0.0616052	0.0198095	0.0235806	0.627634	0.00229385	0.00132712	0.00223438
wsnp_BE443588A_Ta_2_1	1A	104.5	0.00382121	0.0587789	0.966503	0.215831	0.164663	0.0387448	0.00109218	0.0454841	0.867929	0.232108
RFL_Contig5334_1969	1A	104.5	0.0123887	0.0515586	0.956165	0.4249	0.302936	0.0645815	0.00365972	0.258723	0.223821	0.0272366
GENE-0033_233	1A	104.5	0.0149231	0.0800934	0.405753	0.6095	0.34321	0.109601	0.00033778	0.0885963	0.927648	0.342413
Tdurum_contig96086_74	1A	104.6	0.971289	0.893534	0.920118	0.00814104	0.0672666	0.0350744	0.757814	0.248372	0.697403	0.460323
wsnp_Ex_c4612_8254533	1A	104.6	0.0290273	0.13231	0.673761	0.886752	0.47605	0.0258873	0.00165141	0.237185	0.324352	0.271975
BS00068391_51	1A	104.6	0.520986	0.572505	0.427526	0.292193	0.585789	0.0173261	0.327189	0.947703	0.371501	0.207936
BobWhite_c41272_159	1A	104.6	0.00038659	0.0149994	0.154347	0.603544	0.326233	0.0050233	0.706756	0.765014	0.573238	0.682822
BS00095510_51	1A	104.9	0.590283	0.11082	0.156706	0.0295297	0.000894628	0.0122009	0.690168	0.280432	0.0292466	0.000709159
wsnp_CAP11_c1815_982483	1A	105	0.329081	0.787522	0.505328	0.322342	0.00471502	0.00445946	0.766162	0.886235	0.351415	0.0264262
BS00078085_51	1A	105.1	0.819236	0.960775	0.340621	0.867806	0.383611	0.00551292	0.404852	0.716752	0.598584	0.0188674
wsnp_CAP8_c4785_2322876	1A	105.2	1	1	1	1	1	1	1	1	1	1
RAC875_c67771_805	1A	105.3	1	1	1	1	1	1	1	1	1	1
Ex_c2226_244	1A	105.3	0.371983	0.36088	0.189438	0.840243	0.460296	0.0614614	0.0326165	0.537549	0.214608	0.407184
BS00080076_51	1A	105.3	0.240055	0.512315	0.116058	0.757907	0.618798	0.0323546	0.0383032	0.839728	0.118559	0.378494
RAC875_c32379_216	1A	105.5	0.224325	0.474477	0.108045	0.845297	0.821002	0.00984164	0.0352159	0.764016	0.091171	0.648287
BobWhite_c22134_398	1A	105.5	0.346993	0.837902	0.0368302	0.268448	0.336324	0.0346239	0.0327451	0.443084	0.213691	0.70552
BS00023203_51	1A	105.5	0.890617	0.591009	0.411428	0.732447	0.103714	0.0135354	0.334255	0.0214216	0.355866	0.035883
BS00037976_51	1A	105.5	0.647535	0.389881	0.416399	0.0521074	0.0805866	0.128698	0.406688	0.503927	0.229706	0.505125
tplb0059d21_1032	1A	105.7	0.763764	0.237603	0.0712648	0.554632	0.289114	0.283316	0.0360081	0.111536	0.0883024	0.163727
wsnp_BE444359A_Ta_2_1	1A	105.7	0.176709	0.445588	0.0789908	0.794942	0.822183	0.00988831	0.0746016	0.860776	0.114177	0.285428
Tdurum_contig20183_507	1A	105.7	1	1	1	1	1	1	1	1	1	1
Tdurum_contig10365_341	1A	106.2	0.928477	0.347644	0.783558	0.0656555	0.000872993	0.0406715	0.207888	0.211988	0.265754	0.756793
Tdurum_contig63715_235	1A	106.2	0.590283	0.11082	0.156706	0.0295297	0.000894628	0.0122009	0.690168	0.280432	0.0292466	0.000709159
Tdurum_contig15967_90	1A	106.2	0.252333	0.229155	0.435836	0.455482	0.461191	0.0237322	0.748931	0.524929	0.0035705	0.0517071
Tdurum_contig51833_439	1A	106.8	0.00505216	0.0263311	0.0584446	0.198877	0.00152264	0.0516264	0.656201	0.139274	0.163374	0.129473
RAC875_c60162_129	1A	106.9	0.256254	0.589076	0.214392	0.157482	0.663062	0.00809641	0.721779	0.790634	0.965676	0.0233768
BobWhite_c24825_349	1A	106.9	0.256254	0.589076	0.214392	0.157482	0.663062	0.00809641	0.721779	0.790634	0.965676	0.0233768
wsnp_JD_c13024_13129681	1A	107	0.590283	0.11082	0.156706	0.0295297	0.000894628	0.0122009	0.690168	0.280432	0.0292466	0.000709159
Tdurum_contig75762_406	1A	107	0.496873	0.123102	0.421103	0.0417178	0.00339192	0.0369985	0.81043	0.591853	0.0972398	0.00431559
Tdurum_contig75762_377	1A	107	0.590283	0.11082	0.156706	0.0295297	0.000894628	0.0122009	0.690168	0.280432	0.0292466	0.000709159
JD_c13024_360	1A	107	0.590283	0.11082	0.156706	0.0295297	0.000894628	0.0122009	0.690168	0.280432	0.0292466	0.000709159
IAAV3650	1A	107	0.439974	0.401627	0.32472	0.250406	0.0268629	0.116879	0.930272	0.301376	0.480778	0.0271212
Kukri_c18274_551	1A	107.1	1	1	1	1	1	1	1	1	1	1
wsnp_BE494527A_Ta_2_1	1A	107.1	0.459367	0.0177262	0.272433	0.139012	0.411138	7.63916e-07	0.173115	0.0139367	0.048533	0.25176
Ra_c29200_300	1A	107.1	0.0309534	4.80963e-05	0.260884	9.02559e-07	0.00254261	0.00140419	0.147187	0.000931489	0.929997	0.171104
wsnp_Ex_c1359_2604298	1A	107.1	1	1	1	1	1	1	1	1	1	1
wsnp_Ku_c3804_6986527	1A	107.1	1	1	1	1	1	1	1	1	1	1
Excalibur_c63671_90	1A	107.1	1	1	1	1	1	1	1	1	1	1
Excalibur_c54842_340	1A	107.1	0.00129309	0.0101	0.606633	0.00269598	0.20978	0.371133	0.134529	0.270381	0.0493986	0.549333
Kukri_c55266_242	1A	107.2	0.461486	0.883126	0.45431	0.0680532	0.00134221	0.110342	0.984093	0.463554	0.768677	0.153515
Tdurum_contig5711_242	1A	107.2	1	1	1	1	1	1	1	1	1	1
Tdurum_contig5711_174	1A	107.2	1	1	1	1	1	1	1	1	1	1
IAAV3156	1A	107.3	0.590283	0.11082	0.156706	0.0295297	0.000894628	0.0122009	0.690168	0.280432	0.0292466	0.000709159
BobWhite_rep_c65812_710	1A	107.3	0.329081	0.787522	0.505328	0.322342	0.00471502	0.00445946	0.766162	0.886235	0.351415	0.0264262
CAP11_s8920_357	1A	107.3	1	1	1	1	1	1	1	1	1	1
wsnp_CAP8_rep_c3938_1936666	1A	107.3	0.256254	0.589076	0.214392	0.157482	0.663062	0.00809641	0.721779	0.790634	0.965676	0.0233768
IACX1240	1A	107.3	1	1	1	1	1	1	1	1	1	1
wsnp_JD_c4904_6034093	1A	107.3	0.209459	0.128512	0.547926	0.00274272	0.0170758	0.000636427	0.0455529	0.183175	0.0206186	0.000356806
wsnp_Ex_rep_c81556_76277906	1A	107.4	0.00435483	0.261996	0.144367	0.0225185	0.173456	0.174597	0.0312848	0.106551	0.0682145	0.321282
RAC875_c16136_129	1A	107.4	0.24788	0.0508163	0.139085	0.0708525	0.952579	0.0120192	0.649336	0.857072	0.0806973	0.94828
wsnp_Ex_rep_c66919_65342127	1A	107.4	0.151345	0.0457584	0.552763	0.051756	0.73417	0.0209947	0.941192	0.917437	0.160264	0.743607
Tdurum_contig34826_234	1A	107.5	0.00185425	0.149116	0.418778	0.0383322	0.899537	0.283159	0.0402785	0.238991	0.117925	0.563216
wsnp_Ex_c10903_17717179	1A	107.5	0.0925297	0.000247492	0.936787	0.000481104	0.00160111	0.0026814	0.00941421	0.72963	0.559172	0.654668
IACX2413	1A	107.5	0.00759306	0.0226065	0.0523513	0.00176096	0.00383896	0.0053351	0.276599	0.236258	0.0703913	0.0196504
wsnp_BE403322A_Ta_1_1	1A	108.1	0.0019582	0.403773	0.0321213	0.0163982	0.234766	0.346568	0.634424	0.557867	0.0499956	0.0788823
BS00065268_51	1A	108.1	0.00407561	0.000329351	0.00212718	0.00327538	0.0358678	0.317161	0.121546	0.347526	0.809429	0.959203
wsnp_Ex_c28149_37293117	1A	108.1	0.288885	0.183472	0.130945	0.358227	0.342019	0.000308738	0.0557509	0.0442435	0.00624886	0.0198173
wsnp_CAP11_c29_68486	1A	108.4	0.00323369	0.0545502	0.629846	0.0363707	0.0202215	0.0207222	0.278164	0.000776427	0.0291405	0.846827
BS00066212_51	1A	109.9	0.017375	0.00517895	0.796671	0.29692	0.820428	0.137485	0.83814	0.972473	0.873759	0.24693
Excalibur_c21534_1436	1A	110.1	1	1	1	1	1	1	1	1	1	1
RAC875_c23586_541	1A	110.1	1	1	1	1	1	1	1	1	1	1
Tdurum_contig62584_770	1A	110.1	1	1	1	1	1	1	1	1	1	1
CAP12_c6629_301	1A	110.1	1	1	1	1	1	1	1	1	1	1
BobWhite_c44164_402	1A	110.1	1	1	1	1	1	1	1	1	1	1
Tdurum_contig12152_63	1A	110.1	0.406613	0.465139	0.0652247	0.108936	0.0949193	0.121429	0.442044	0.701739	0.931295	0.0910722
Excalibur_c33470_175	1A	110.1	0.536632	0.565462	0.565249	0.00421461	0.00146268	0.0673413	0.241223	0.116493	0.0259085	0.665813
BobWhite_c37358_208	1A	110.1	1	1	1	1	1	1	1	1	1	1
Kukri_c44895_139	1A	110.1	1	1	1	1	1	1	1	1	1	1
BobWhite_c44164_151	1A	110.1	1	1	1	1	1	1	1	1	1	1
BS00067119_51	1A	110.1	1	1	1	1	1	1	1	1	1	1
wsnp_Ex_c3594_6568869	1A	110.1	1	1	1	1	1	1	1	1	1	1
Kukri_c44895_88	1A	110.1	1	1	1	1	1	1	1	1	1	1
RFL_Contig399_1005	1A	110.7	0.00544052	0.00163801	0.42851	0.00289591	0.0578764	0.620269	0.900953	0.0698198	0.0162307	0.0828346
RFL_Contig399_976	1A	110.7	0.0739158	0.328961	0.342688	0.0741646	0.00722551	0.365618	0.497238	0.107473	0.625564	0.0586209
RFL_Contig399_1148	1A	110.7	0.0251098	0.0095388	0.601543	0.0356896	0.0417228	0.161059	0.531688	0.0221598	0.00438827	0.0627182
CAP7_c490_123	1A	110.9	0.000297073	4.05478e-07	0.00126644	0.000137913	0.0337106	0.00247808	0.387805	0.113577	0.734805	0.125462
wsnp_Ex_c23143_32376622	1A	110.9	0.0404203	0.180445	0.101435	0.0694721	0.337356	0.0108714	0.592326	0.233838	0.094824	0.225602
Tdurum_contig81642_298	1A	110.9	0.0840369	0.0556984	0.00487996	0.317968	0.353735	0.0689707	0.949547	0.0120839	0.0532708	0.123003
RAC875_c49433_308	1A	110.9	0.0265468	0.0147742	0.838175	0.314305	0.0220367	0.0141105	0.273617	1.19948e-05	0.000412352	3.51949e-06
Ra_c8027_1021	1A	110.9	0.117247	0.506277	0.609055	0.117041	0.0101828	0.00518293	0.510394	0.0872526	0.0805567	0.0103795
BobWhite_c20553_568	1A	112.1	0.126412	0.0105862	0.0653913	0.18617	0.0534328	0.0107918	0.261197	0.080871	0.46718	0.0117872
RAC875_rep_c119761_111	1A	112.1	0.0116968	0.000165912	0.0176744	0.596495	0.896045	0.00377943	0.505453	0.0403462	0.145434	0.0417365
JD_c20553_448	1A	112.1	0.0140097	0.0981336	0.340205	0.417954	0.063599	0.266158	0.0696257	0.149686	0.382036	0.239278
Excalibur_rep_c72906_619	1A	112.1	0.231407	7.38723e-05	0.96996	0.376034	0.620114	1.73627e-05	0.808053	4.21177e-05	0.0136987	0.00282114
Kukri_c14635_73	1A	112.1	0.0409304	0.00143	0.464797	0.00966652	0.00356792	0.186197	0.214298	0.665958	0.0189531	0.352436
wsnp_JD_c20553_18260731	1A	112.1	0.216294	0.00672101	0.0213495	0.463742	0.109223	0.000769846	0.752359	0.0166453	0.21371	0.00503717
Ra_c41164_730	1A	112.1	0.234148	0.494455	0.463887	0.0308842	0.308358	0.0016151	0.0675777	0.0707204	0.5783	0.113766
wsnp_JD_c20553_18260620	1A	112.1	0.0357144	0.205803	0.980923	0.134915	0.0359977	0.984274	0.181349	0.146078	0.873563	0.0612136
Ra_c5683_2584	1A	112.2	0.493062	0.772493	0.729462	0.0784147	0.203472	0.0339392	0.381361	0.0109347	0.144403	0.0151334
Excalibur_rep_c110054_341	1A	112.2	0.229251	0.00906138	0.0824547	0.0627782	0.0890544	0.0277501	0.207433	0.06537	0.397115	0.0581219
Ra_c5683_1762	1A	112.2	0.642091	0.0491324	0.384432	0.0473863	0.0167496	0.0118001	0.395798	0.0819882	0.479804	0.0525231
wsnp_Ex_c19353_28290651	1A	112.4	0.332429	0.0451052	0.0886931	0.169521	0.0277053	0.0344303	0.705469	0.0399434	0.170844	0.0427598
wsnp_Ex_c19353_28290393	1A	112.4	0.500776	0.0765188	0.0653574	0.0932242	0.0352037	0.0414097	0.540707	0.0620193	0.257442	0.0456749
Kukri_c47131_569	1A	112.4	0.381298	0.0597959	0.0506591	0.10232	0.04095	0.0478425	0.485404	0.0763577	0.28063	0.0389202
tplb0031l06_747	1A	112.4	0.409391	0.0485499	0.0758257	0.098712	0.0171047	0.0674202	0.444299	0.0561653	0.214584	0.0560938
Ku_c4369_354	1A	112.4	1	1	1	1	1	1	1	1	1	1
Ku_c4369_351	1A	113	0.14826	0.668782	0.737367	0.106819	0.595156	0.315774	0.218071	0.160322	0.5671	0.0222533
Tdurum_contig11106_264	1A	114.1	0.488332	0.367511	0.576257	0.0325108	0.206487	0.104727	0.323682	0.305399	0.0432171	5.75703e-06
Tdurum_contig11106_340	1A	114.1	0.182552	0.575579	0.211011	0.718113	0.788732	0.291574	0.512559	0.5599	0.890047	0.000460645
RAC875_c54927_559	1A	115.9	0.059735	0.139405	0.280429	0.453464	0.183528	0.0299662	0.746075	0.650275	0.174258	0.672412
RAC875_c7563_273	1A	116	0.00191705	0.0263057	0.182248	9.33387e-07	0.000668181	0.998103	0.0121801	0.61362	0.562087	0.123676
Excalibur_c8599_133	1A	116.2	0.0287026	0.0117355	0.000272961	0.0516616	0.0567204	0.524839	0.226481	0.287184	0.722614	0.89056
CAP7_c4277_191	1A	116.4	0.127586	0.120939	0.193366	0.416512	0.00310758	0.657233	0.572656	0.0385931	0.00959935	0.00635455
Kukri_c1984_1024	1A	116.4	0.653126	0.472757	0.703774	0.0815361	0.69899	0.268171	0.440035	0.0903984	0.43008	0.425315
wsnp_Ex_c30552_39457767	1A	116.4	0.00266137	0.00575825	0.260178	0.0464214	0.477545	0.0924699	0.0127107	0.0202127	0.32556	0.253022
RAC875_rep_c69152_184	1A	116.4	0.590283	0.11082	0.156706	0.0295297	0.000894628	0.0122009	0.690168	0.280432	0.0292466	0.000709159
Excalibur_c35310_375	1A	116.4	0.712319	0.950362	0.466786	0.0107473	0.171741	0.717235	0.18491	0.603991	0.618053	0.190715
Tdurum_contig56662_54	1A	116.4	0.728382	0.137754	0.043811	0.0893054	0.175448	0.014482	0.0569024	0.0603858	0.135218	0.274505
wsnp_Ex_c3264_6017750	1A	116.4	0.0816855	0.092308	0.0339624	0.116076	0.0375307	0.279853	0.0986662	0.00550233	0.323526	0.0501412
wsnp_Ex_c34594_42877243	1A	116.4	0.173028	0.21971	0.0167887	0.488326	0.0367148	0.00240174	0.157458	0.737969	0.734411	0.0124456
BobWhite_c6820_199	1A	116.4	0.168826	0.206854	0.0884009	0.19061	0.0495404	0.337962	0.19142	0.00334267	0.382088	0.086796
wsnp_Ra_rep_c108284_91604017	1A	116.4	0.619416	0.114067	0.364314	0.115797	0.0508824	0.00546153	0.212136	0.692487	0.886879	0.0269132
BobWhite_c46857_82	1A	116.4	0.161079	0.0141988	0.121589	5.87249e-05	0.0247664	0.553936	0.449081	0.0930927	0.0355261	0.00779201
RAC875_c5016_314	1A	116.4	0.000313224	0.000122041	0.0105701	0.0334335	0.00741923	0.785995	0.725853	0.0392699	0.0173838	0.0216642
wsnp_Ra_c4184_7637695	1A	116.4	1	1	1	1	1	1	1	1	1	1
Tdurum_contig80278_250	1A	116.4	0.204451	0.650349	0.0882968	0.837431	0.301578	0.0779561	0.624166	0.121101	0.538369	0.0906872
wsnp_CAP12_rep_c8598_3608465	1A	116.4	0.455814	0.144827	0.223293	0.120883	0.0230615	0.00290827	0.830583	0.176544	0.0758529	0.000565412
wsnp_Ex_c34594_42877119	1A	116.4	0.340178	0.0820077	0.0141633	0.21445	0.117793	0.0448115	0.808932	0.571066	0.145519	0.028092
wsnp_Ex_c41553_48351921	1A	116.4	1	1	1	1	1	1	1	1	1	1
BS00056547_51	1A	116.4	0.947853	0.460036	0.953301	0.773286	0.388661	0.00685893	0.461099	0.260724	0.288756	0.00178866
Tdurum_contig78830_745	1A	116.4	0.590283	0.11082	0.156706	0.0295297	0.000894628	0.0122009	0.690168	0.280432	0.0292466	0.000709159
Tdurum_contig78830_348	1A	116.4	0.449702	0.396658	0.640379	0.0757726	0.00012265	0.023274	0.997391	0.433363	0.102594	0.0195425
wsnp_Ex_c12399_19776420	1A	116.4	0.826898	0.490947	0.671538	0.0489492	0.28724	0.0168304	0.0400473	0.359711	0.370566	0.11466
BS00072408_51	1A	116.4	0.499758	0.255757	0.72288	0.0105539	8.38407e-05	0.00260073	0.239673	0.198862	0.0379429	0.000920611
Excalibur_c30974_65	1A	116.4	0.256254	0.589076	0.214392	0.157482	0.663062	0.00809641	0.721779	0.790634	0.965676	0.0233768
Excalibur_c1453_1310	1A	116.4	0.00349817	0.0069033	0.923605	0.0445173	0.125997	0.307406	0.058591	0.00275191	0.605936	0.30876
RAC875_c21673_641	1A	116.4	0.445329	0.737471	0.198901	0.746468	0.0559216	0.163397	0.60384	0.242684	0.865239	0.0337522
RAC875_rep_c108284_98	1A	116.4	0.590283	0.11082	0.156706	0.0295297	0.000894628	0.0122009	0.690168	0.280432	0.0292466	0.000709159
BS00066659_51	1A	116.4	0.950989	0.269903	0.981992	0.103203	0.00315609	0.0424235	0.547833	0.739887	0.233258	0.0265685
wsnp_CAP7_rep_c5385_2417464	1A	116.4	0.547423	0.479616	0.737679	0.21506	0.0109771	0.0272085	0.575484	0.441275	0.612006	0.0456036
Kukri_c67703_174	1A	116.4	0.87901	0.466057	0.487206	0.503699	0.0235694	0.235769	0.624414	0.422175	0.3811	0.0191319
TA002362-0785	1A	116.4	0.00130581	0.00422154	0.301728	0.0516313	0.0599693	0.0364028	0.00846242	0.00104183	0.782775	0.166576
wsnp_BF474340A_Ta_2_1	1A	116.4	0.000458006	0.00262494	0.192394	0.0414	0.0671312	0.0375307	0.00841676	0.000623677	0.908321	0.135656
RAC875_c47930_448	1A	116.5	0.104551	0.360238	0.0574305	0.047698	0.0264112	0.104038	0.137277	0.171081	0.793536	0.00602672
Ra_c364_50	1A	119.8	0.524659	0.107832	0.186951	0.265988	0.159195	0.467858	0.641205	0.25763	0.334431	0.90946
wsnp_Ku_rep_c109724_94227136	1A	119.9	0.162084	0.00082836	0.136164	0.14762	0.0506395	0.00388656	0.0139386	0.00154518	0.00315607	0.0149972
Tdurum_contig51167_810	1A	119.9	0.333288	0.0310712	0.52257	0.0206366	0.000141627	0.655121	0.210849	0.10653	0.117093	0.0146071
Tdurum_contig51167_390	1A	120	0.958136	0.378124	0.632173	0.159755	0.0015595	0.0862582	0.959441	0.915391	0.84206	0.121717
Tdurum_contig51167_1029	1A	120	0.800195	0.235036	0.682701	0.0487027	0.000129819	0.0299904	0.919788	0.852961	0.697998	0.0310787
wsnp_Ex_c23598_32826926	1A	120	0.249273	3.60518e-05	0.929599	0.208452	0.0445294	0.00185246	0.0286471	0.0184125	0.729103	0.993551
Excalibur_c66_147	1A	120	0.170756	0.017145	0.106707	0.000314046	0.000112934	0.0259148	0.48081	0.0861369	0.00112777	0.00894889
Tdurum_contig47345_284	1A	120	0.156021	0.593736	0.0667072	0.654583	0.137477	0.248289	0.361942	0.159498	0.517082	0.0933977
Tdurum_contig51167_534	1A	120	0.711891	0.758489	0.467657	0.310625	0.195989	0.17698	0.225101	0.789119	0.3398	0.52474
BS00079087_51	1A	120	0.00218511	0.228671	0.282021	0.00794775	0.0484929	0.686291	0.931969	0.153343	0.624909	0.764542
wsnp_JD_rep_c49006_33254974	1A	120	0.230717	0.12385	0.24676	0.0065791	0.00223465	0.959717	0.210077	0.564944	0.572152	0.428223
Tdurum_contig51167_915	1A	120	0.0123119	0.00135196	0.0160859	0.00370086	2.54281e-07	0.0265601	0.943353	0.0551943	0.554994	0.106553
RAC875_rep_c71093_1070	1A	120	0.0995354	0.0820408	0.606582	0.0290475	0.0114005	0.824328	0.371608	0.984344	0.443126	0.679721
wsnp_Ex_c23143_32377033	1A	120	0.71445	0.713638	0.93661	0.411598	0.386213	0.00514875	0.446236	0.498503	0.417382	0.0059566
Excalibur_c1936_1072	1A	120	0.00658944	0.0514017	0.0523704	0.0225624	0.0439044	0.0229629	0.336112	0.0559569	0.19341	0.0192047
tplb0021i12_383	1A	120	0.0310813	0.0312397	0.0977151	0.0561919	0.0838266	0.289711	0.414296	0.1721	0.992208	0.379906
Excalibur_c23598_1632	1A	120	0.115761	7.09986e-05	0.906526	0.150135	0.0919152	0.00211284	0.248152	0.162211	0.997082	0.559148
wsnp_Ex_c10843_17638629	1A	121.1	0.414621	0.495225	0.192137	0.055897	0.119888	0.196495	0.547873	0.287554	0.115207	0.571284
wsnp_Ex_c10903_17716723	1A	121.1	1	1	1	1	1	1	1	1	1	1
BobWhite_c15256_225	1A	121.1	0.0060352	0.0790648	0.0883113	9.86212e-07	0.00325771	0.232017	0.174562	0.158207	0.525207	0.475523
Kukri_c24586_1089	1A	121.1	1	1	1	1	1	1	1	1	1	1
Kukri_c16271_894	1A	121.1	1	1	1	1	1	1	1	1	1	1
RAC875_c59190_384	1A	121.1	0.27639	0.468026	0.871139	0.316482	0.177485	0.368655	0.292551	0.520618	0.757232	0.406986
Tdurum_contig13136_605	1A	121.1	0.102464	0.778372	0.661708	0.254631	0.11491	0.218606	0.668532	0.968884	0.0646793	0.917675
Kukri_c16271_544	1A	121.1	0.000974664	0.0134118	0.0167465	9.28169e-06	0.000415146	0.721372	0.148298	0.364983	0.965809	0.0453518
BobWhite_c19182_280	1A	121.1	0.041611	0.231712	0.0787478	3.86826e-05	0.0103052	0.378399	0.209773	0.823716	0.126002	0.302732
BobWhite_c10542_777	1A	121.1	0.995777	0.13832	0.545414	0.101125	0.149193	0.00419838	0.013767	0.130818	0.828967	0.122465
Ra_c11613_81	1A	121.1	1	1	1	1	1	1	1	1	1	1
RAC875_c36980_161	1A	121.1	0.0345172	0.0387803	0.793717	0.00125415	0.0968652	0.0481782	0.409595	0.669992	0.585787	0.733026
Ku_c3523_1959	1A	121.1	0.431642	0.00634986	0.893446	0.237516	0.719796	5.24589e-07	0.354505	0.000994266	0.143063	0.0216006
Kukri_c24753_460	1A	121.1	0.0439339	0.147617	0.316372	0.115623	0.128621	0.571077	0.860074	0.363022	0.610405	0.369888
RAC875_rep_c106165_772	1A	121.1	1	1	1	1	1	1	1	1	1	1
Excalibur_c23598_1502	1A	121.1	0.0243446	0.377572	0.147142	0.000449006	0.0371053	0.0987577	0.0154104	0.407724	0.574361	0.00716125
JD_c285_1438	1A	121.2	0.386583	0.0107102	0.813805	0.179252	0.0806047	0.000155897	0.677001	0.00049107	0.0261759	0.000241107
wsnp_Ex_c6488_11266589	1A	121.2	0.970003	0.279413	0.77261	0.145568	0.00184172	0.0236557	0.727151	0.193431	0.00783447	0.000135001
Tdurum_contig18174_283	1A	121.2	0.590283	0.11082	0.156706	0.0295297	0.000894628	0.0122009	0.690168	0.280432	0.0292466	0.000709159
Kukri_c51781_199	1A	121.2	0.660349	0.0833727	0.63119	0.438538	0.403619	0.280957	0.321637	0.405978	0.87298	0.0747045
wsnp_CAP11_c146_160903	1A	121.2	0.170756	0.017145	0.106707	0.000314046	0.000112934	0.0259148	0.48081	0.0861369	0.00112777	0.00894889
wsnp_Ex_c13955_21833712	1A	121.2	0.455814	0.144827	0.223293	0.120883	0.0230615	0.00290827	0.830583	0.176544	0.0758529	0.000565412
Tdurum_contig81011_244	1A	121.2	0.180888	0.0100928	0.0572282	2.05341e-05	1.10592e-06	0.0345266	0.924587	0.0108882	0.000755313	0.0197675
IAAV3695	1A	121.3	0.0936895	0.336187	0.0705278	0.0254894	0.454282	0.0411516	0.379935	0.201788	0.901067	0.306428
Tdurum_contig60210_371	1A	121.3	0.17213	0.0928967	0.104186	0.113804	0.366633	0.0596143	0.00292676	0.0687583	0.45755	0.0357825
Tdurum_contig85466_170	1A	121.3	0.798446	0.535852	0.0600634	0.0243572	0.518951	0.743839	0.0228276	0.0755049	0.871226	0.260759
CAP12_rep_c6128_120	1A	121.3	0.150096	0.589397	0.0309045	0.0266524	0.242094	0.558521	0.0438066	0.0518781	0.397089	0.15791
Kukri_c82086_387	1A	121.3	1	1	1	1	1	1	1	1	1	1
Ra_c2227_855	1A	121.3	1	1	1	1	1	1	1	1	1	1
Kukri_c30924_203	1A	121.3	0.181146	0.132164	0.00555779	0.00874578	0.337677	0.124476	0.631004	0.0981146	0.0762524	0.238265
CAP12_c8163_118	1A	121.3	0.339256	0.592193	0.0486753	0.017896	0.286787	0.571417	0.0301959	0.323398	0.799509	0.238903
RAC875_c48804_590	1A	122.1	0.197684	0.682723	0.0172795	0.00656328	0.129636	0.367735	0.0538693	0.188861	0.425569	0.127625
Excalibur_c16947_81	1A	122.7	0.00366496	0.218532	0.0749827	0.276092	0.056424	0.576305	0.0648253	0.0899818	0.610653	0.359618
wsnp_Ex_c7684_13109335	1A	122.7	0.000988808	0.183101	0.0123526	0.00995967	0.0139412	0.566154	0.0626581	0.0908082	0.403053	0.104792
Kukri_c7691_212	1A	122.7	1.08303e-05	7.97074e-06	0.0664488	2.08685e-05	0.0010551	0.000151473	0.109394	0.0227325	0.532525	0.0132711
Tdurum_contig8224_378	1A	122.7	0.00174143	0.227846	0.0184678	0.0116601	0.0115499	0.618844	0.0413467	0.0395368	0.207067	0.024701
IAAV5567	1A	122.7	0.000475065	0.190949	0.0115607	0.0156531	0.0183293	0.641512	0.0470324	0.0610326	0.262024	0.0880117
TA001430-0733	1A	122.7	0.044823	2.71456e-06	0.602485	0.174794	0.181308	0.000491822	0.287387	0.321413	0.222723	0.0814219
Excalibur_c16947_114	1A	122.7	0.00389099	0.45254	0.0673544	0.0261338	0.00692293	0.572914	0.0749405	0.121459	0.404218	0.506456
CAP12_c3758_112	1A	122.7	0.000356484	7.7187e-07	0.0106701	0.00479731	0.0278974	0.00283744	0.203026	0.0150485	0.868183	0.100509
wsnp_Ra_c19637_28840370	1A	122.7	0.00394869	0.249067	0.0735872	0.252331	0.0658374	0.610375	0.033968	0.0755984	0.687631	0.262388
Kukri_c2338_533	1A	122.7	0.00116488	0.246396	0.0116588	0.016014	0.0194816	0.691524	0.0671785	0.0795538	0.414839	0.0872472
wsnp_Ku_c816_1684613	1A	122.7	0.0310554	4.72912e-06	0.401745	0.136794	0.167395	0.000254047	0.992203	0.443694	0.317781	0.740564
BobWhite_c31322_391	1A	123.2	1	1	1	1	1	1	1	1	1	1
RFL_Contig3683_1784	1A	123.2	0.385167	0.509803	0.614527	0.0635556	0.748305	0.122623	0.853277	0.781277	0.00654095	0.873625
Excalibur_c88792_93	1A	123.2	0.874741	0.157446	0.979572	0.0735033	0.486063	0.0480067	0.353483	0.864247	0.0128555	0.510761
wsnp_JD_c6664_7807201	1A	124.9	1	1	1	1	1	1	1	1	1	1
D_GA8KES402JNYTS_218	1A	129.9	1	1	1	1	1	1	1	1	1	1
BS00106641_51	1A	132.7	0.595631	0.527296	0.147318	0.52695	0.182783	0.150284	0.994662	0.249104	0.90042	0.291151
BS00023114_51	1A	132.7	0.809589	0.933257	0.76748	0.369876	0.15363	0.129229	0.787278	0.24684	0.660369	0.200663
BS00022824_51	1A	132.7	0.0206786	0.00222447	0.310871	0.00459646	0.808487	0.518752	0.506614	0.0644286	0.0938446	0.00483184
wsnp_Ex_c18499_27344859	1A	132.7	0.159495	0.175955	0.389812	0.0361385	0.911215	0.428877	0.229461	0.206155	0.524004	0.121759
wsnp_Ex_c9343_15514531	1A	134.7	0.193621	0.282577	0.0382351	0.117815	0.212578	0.870766	0.75871	0.95193	0.143517	0.010265
wsnp_Ex_c9343_15514687	1A	134.7	0.00843729	0.108247	0.450859	0.00170338	0.0167183	0.84522	0.267046	0.104583	0.687916	0.661565
wsnp_Ex_rep_c68058_66805898	1A	136.1	0.434192	0.561464	0.623644	0.285749	0.749911	0.553245	0.947242	0.0385124	0.306679	0.10932
wsnp_Ex_c25730_34991010	1A	136.1	0.446046	0.904737	0.662304	0.050947	0.738494	0.423668	0.774016	0.166338	0.592494	0.140221
BS00068074_51	1A	137.7	0.0881046	0.698081	0.310997	0.670517	0.0342439	0.565619	0.0928456	0.12865	0.698721	0.0864637
RAC875_c68350_61	1A	137.7	0.0300615	0.992628	0.351165	0.892591	0.408488	0.825446	0.18661	0.00575182	0.179103	0.00578551
RAC875_c11016_495	1A	138.5	1	1	1	1	1	1	1	1	1	1
BS00011521_51	1A	138.5	0.16487	0.969747	0.54741	0.32669	0.530882	0.320798	0.0972007	0.0139373	0.430202	0.012001
GENE-0171_87	1A	139.9	0.837757	0.187495	0.255485	0.813682	0.724666	0.0673263	0.0294594	0.740848	0.554382	0.368992
BS00084995_51	1A	141.9	1	1	1	1	1	1	1	1	1	1
Kukri_c310_1953	1A	142.1	0.0702186	0.00467569	0.433194	0.0303401	0.229764	0.0904671	0.374228	0.000790906	0.0156569	0.000460967
Tdurum_contig70803_475	1A	142.1	0.524914	0.223653	0.472325	0.162275	0.2082	0.230079	0.0464769	0.235088	0.385957	0.325185
BS00021990_51	1A	142.1	0.0222741	0.5547	0.122374	0.121304	0.00526836	0.00531689	0.0290247	0.675595	0.0350589	0.539688
wsnp_Ex_c271_521429	1A	142.1	0.00708126	0.218626	0.0127888	0.0520159	0.00229647	0.00894792	0.0188582	0.73589	0.0245215	0.664253
BobWhite_c12305_959	1A	142.6	0.0881425	0.00606665	0.248993	0.0264171	0.635836	0.0452673	0.757271	0.00028948	0.00289164	2.98653e-05
RAC875_c52947_84	1A	142.6	0.296815	0.0288229	0.789458	0.216911	0.937781	0.0679846	0.750548	0.00466443	0.0135982	2.13146e-05
wsnp_Ex_c11939_19147514	1A	142.6	0.169928	0.860646	0.212556	0.895942	0.217672	0.0300886	0.0978302	0.296093	0.881807	0.594247
Tdurum_contig30426_261	1A	142.6	0.306857	0.0634117	0.93718	0.0887538	0.855796	0.0136066	0.0231574	0.852938	0.0769417	0.00158706
wsnp_Ex_c1557_2973321	1A	142.6	0.128834	0.0117294	0.480602	0.0297944	0.34841	0.0232166	0.852981	6.98548e-05	0.00130098	3.94461e-06
wsnp_Ku_rep_c69362_68705297	1A	142.6	1	1	1	1	1	1	1	1	1	1
wsnp_Ex_c11939_19147421	1A	142.6	0.209732	0.825501	0.218449	0.247271	0.0503824	0.0205188	0.0898928	0.110846	0.929381	0.217649
wsnp_Ex_c48407_53323801	1A	142.6	0.451907	0.871136	0.714698	0.00120135	0.000285892	0.513195	0.946611	0.971152	0.211364	0.737568
BS00107935_51	1A	142.6	1	1	1	1	1	1	1	1	1	1
wsnp_Ex_c11939_19147790	1A	142.6	0.103635	0.00593714	0.54328	0.0413994	0.562529	0.12106	0.615574	0.000523291	0.00963401	1.55892e-05
IACX882	1A	142.6	1	1	1	1	1	1	1	1	1	1
RFL_Contig5261_855	1A	142.6	1	1	1	1	1	1	1	1	1	1
Tdurum_contig84252_155	1A	142.6	1	1	1	1	1	1	1	1	1	1
RAC875_c1295_1603	1A	142.6	0.0127253	0.00177116	0.106249	0.00292893	0.146196	0.0107251	0.283533	0.00114937	0.00085926	4.95822e-06
wsnp_Ku_c12441_20092792	1A	142.6	0.169928	0.860646	0.212556	0.895942	0.217672	0.0300886	0.0978302	0.296093	0.881807	0.594247
Excalibur_c10538_1153	1A	142.6	1	1	1	1	1	1	1	1	1	1
Ex_c3201_1046	1A	142.6	1	1	1	1	1	1	1	1	1	1
wsnp_Ex_rep_c66872_65273904	1A	142.6	1	1	1	1	1	1	1	1	1	1
Tdurum_contig29886_139	1A	142.6	0.0329408	0.140492	0.164349	0.0937333	0.00654665	0.014917	0.0185774	0.77969	0.0128981	0.830508
wsnp_Ku_c5687_10068945	1A	142.6	0.261152	0.444996	0.590573	0.95525	0.0568114	0.159398	0.0789772	0.103137	0.424998	0.135139
wsnp_Ex_c11939_19147602	1A	142.6	0.0460955	0.00119172	0.228534	0.0208689	0.374559	0.108237	0.499936	0.000127391	0.00212303	4.18349e-06
wsnp_Ex_rep_c66872_65273203	1A	142.8	0.544513	0.304983	0.289542	0.279857	0.764538	0.537015	0.460663	0.576891	0.442757	0.28589
Excalibur_c85499_232	1A	142.8	0.146956	0.0341469	0.588759	0.0929158	0.147181	0.747151	0.29663	0.163382	0.294271	0.225726
wsnp_JD_rep_c65095_41464278	1A	142.8	0.422557	0.113731	0.372626	0.129744	0.30733	0.300809	0.627758	0.748471	0.388303	0.2286
Kukri_c67675_174	1A	142.9	1	1	1	1	1	1	1	1	1	1
Kukri_c19837_432	1A	142.9	0.561829	0.235021	0.184151	0.575053	0.919651	0.25463	0.946887	0.976624	0.735274	0.426785
IAAV4238	1A	143.7	1	1	1	1	1	1	1	1	1	1
Kukri_c44201_497	1A	143.7	0.181043	0.0254596	0.65178	0.687937	0.5418	0.26442	0.0347734	4.57453e-06	0.00400038	0.00525397
RAC875_c62550_470	1A	143.7	0.661593	0.181804	0.0320009	0.912185	0.384511	0.0177229	0.113228	5.81132e-05	0.0454741	0.000779349
BS00036189_51	1A	144	1	1	1	1	1	1	1	1	1	1
BS00063847_51	1A	144.3	0.0713526	0.628848	0.0248723	0.432422	0.147592	0.373617	0.0311338	0.0683147	0.318285	0.159517
BobWhite_c35250_155	1A	145	0.563785	0.384401	0.573514	0.0513982	0.0207907	0.350069	0.489213	0.0422708	0.26599	0.00905299
Tdurum_contig893_53	1A	145.6	1	1	1	1	1	1	1	1	1	1
IAAV618	1A	145.6	1	1	1	1	1	1	1	1	1	1
Ku_c32704_43	1A	145.6	0.136247	0.0270021	0.583311	0.937589	0.729944	0.964057	0.000233056	0.000470318	0.632537	0.38621
BS00075271_51	1A	146.1	1	1	1	1	1	1	1	1	1	1
BS00089097_51	1A	146.1	0.143384	0.0440725	0.453679	0.423276	0.324859	6.22429e-05	0.121914	0.162395	0.652375	0.0770412
BS00070951_51	1A	146.1	0.426554	0.341283	0.0661906	0.549885	0.0245606	0.513453	0.40262	0.0182296	0.281801	0.0012963
IAAV2162	1A	146.1	0.0491961	0.068127	0.0712069	0.156489	0.145817	3.59749e-07	0.000199304	0.0719338	7.29218e-05	5.99891e-05
BS00070695_51	1A	146.1	0.546829	0.487876	0.0549487	0.790025	0.865728	0.00132013	0.000215083	0.929266	0.00801482	0.0940614
BS00070991_51	1A	146.1	0.747417	0.836582	0.370295	0.268363	0.390423	0.000246196	0.000475648	0.580441	0.00918385	0.170786
Excalibur_c27376_74	1A	146.1	0.0986069	0.0011179	0.686712	0.278021	0.950473	0.0119637	0.0410601	8.02538e-05	0.358981	0.0836335
BobWhite_c1027_1127	1A	146.1	0.273782	0.00822067	0.43932	0.487273	0.9591	0.0165041	0.0231704	0.00011804	0.533502	0.0714655
BS00067170_51	1A	146.2	0.113429	6.10796e-05	0.108117	0.129187	0.0106499	0.183025	0.0192824	0.00326224	0.410566	0.28412
BS00035273_51	1A	146.3	0.504845	0.429822	0.211355	0.0490548	0.506075	9.94443e-05	0.210745	0.143567	0.00400198	0.00982734
Kukri_c4204_1346	1A	146.3	0.51838	0.291585	0.701734	0.72691	0.628035	0.0271985	0.722342	0.00386725	0.415302	0.0179605
wsnp_Ex_rep_c67492_66096650	1A	146.8	0.612861	0.00289584	0.13199	0.216414	0.976413	0.391071	0.000542197	0.022985	0.189822	0.569903
Kukri_c4204_1673	1A	146.8	0.561222	0.0530747	0.187572	0.50089	0.758579	0.00826406	0.333116	0.000960873	0.283011	0.00935266
RAC875_c5119_2696	1A	146.8	0.0493536	0.0503514	0.201429	0.0826703	0.438172	0.116584	0.657289	0.000247652	0.108892	0.00538147
wsnp_Ex_c12932_20486842	1A	146.8	0.398583	0.074947	0.325025	0.447748	0.924927	0.0130608	0.652132	0.0119033	0.419381	0.0180593
Excalibur_rep_c67492_1119	1A	146.8	0.866567	0.151626	0.338617	0.592844	0.889837	0.0326619	0.741748	0.00396074	0.350451	0.0321724
RAC875_c63359_1446	1A	146.8	0.397151	0.12568	0.951469	0.267576	0.479014	0.0140069	0.309493	0.00576369	0.202555	0.0112982
Excalibur_c12932_2102	1A	146.8	0.799888	0.274862	0.959405	0.99815	0.956068	0.025529	0.611521	0.00531373	0.412054	0.0222333
GENE-0543_577	1A	146.8	0.975961	0.146778	0.645157	0.749918	0.911334	0.0276099	0.589945	0.00373723	0.458309	0.0323435
GENE-0543_1074	1A	146.8	0.487653	0.0432268	0.33828	0.52706	0.611765	0.0426625	0.728833	0.0013224	0.30097	0.0314789
Tdurum_contig11349_810	1A	146.8	0.275868	0.127416	0.947072	0.398544	0.548357	0.0192152	0.931926	0.0205169	0.40437	0.00734086
GENE-0543_113	1A	146.8	0.444848	0.133456	0.611069	0.618579	0.599966	0.0138919	0.367843	0.0498375	0.696091	0.0539526
Kukri_rep_c69829_735	1A	146.8	0.0929956	0.201257	0.718592	0.264522	0.590979	0.0515479	0.699952	0.0625259	0.489333	0.0299913
Excalibur_c46365_304	1A	146.8	0.388455	0.0721569	0.128206	0.17127	0.491934	0.006426	0.360805	0.00149268	0.366039	0.0212373
Kukri_rep_c115657_255	1A	146.8	0.0668393	0.0038819	0.0269697	0.389705	0.577261	0.0636205	0.465857	0.000693799	0.244721	0.00181804
Excalibur_c46365_442	1A	146.8	0.411591	0.110683	0.353562	0.368259	0.319504	0.0103904	0.550963	0.010553	0.500036	0.0164811
Kukri_c8527_53	1A	146.8	0.0621752	8.6502e-05	0.00149558	0.568641	0.0624932	0.141856	0.0216433	0.00259616	0.374157	0.171793
BS00064087_51	1A	146.8	0.187817	0.143263	0.0223879	0.370023	0.503722	0.164324	0.0710453	0.104952	0.242935	0.698896
IAAV8446	1A	147.2	0.286894	0.0248676	0.947237	0.959468	0.475272	0.312447	0.0709601	0.0483354	0.549491	0.53676
wsnp_RFL_Contig3850_4199825	1A	147.6	0.0524721	0.024927	0.168334	0.918037	0.473852	0.339072	0.113313	0.037016	0.0393249	0.188151
wsnp_RFL_Contig3881_4265086	1A	147.6	0.120389	4.37119e-05	0.00938004	0.895047	0.0481868	0.314224	0.017195	0.00252041	0.625162	0.662312
BobWhite_c44947_277	1A	147.7	0.5729	0.166612	0.0515455	0.313915	0.231992	0.288949	0.141009	0.152021	0.357389	0.336601
wsnp_Ku_c754_1557338	1A	147.7	0.572319	0.261345	0.0699165	0.301975	0.546473	0.234159	0.143046	0.169255	0.571574	0.167041
wsnp_Ex_c1861_3507281	1A	147.7	0.322076	0.0317694	0.0311195	0.167209	0.569166	0.500172	0.883426	0.483788	0.0201399	0.0032293
RAC875_c26801_179	1A	147.7	1	1	1	1	1	1	1	1	1	1
GENE-0543_594	1A	147.7	0.472665	0.281089	0.735258	0.149543	0.367245	0.0777099	0.448842	0.640958	0.95797	0.471184
BS00059314_51	1A	148	1	1	1	1	1	1	1	1	1	1
BS00023419_51	1A	148.3	0.676653	0.442641	0.0766348	0.76662	0.344863	0.481673	0.00426802	0.0645112	0.854806	0.493642
BS00011913_51	1A	148.3	0.914485	0.338377	0.324427	0.131289	0.0745279	0.713702	0.0623973	0.11841	0.75861	0.0368281
Excalibur_c12819_216	1A	148.3	0.405513	0.374169	0.774374	0.284755	0.430427	0.536475	0.0151437	0.0146014	0.200285	0.0227027
TA003848-0787	1A	148.3	0.543527	0.614313	0.144125	0.657201	0.0957684	0.478845	0.00232863	0.0289838	0.586453	0.120718
Excalibur_c1255_293	1A	148.3	1	1	1	1	1	1	1	1	1	1
IACX6022	1A	148.3	1	1	1	1	1	1	1	1	1	1
JD_c394_819	1A	148.3	0.715365	0.115379	0.213073	0.0923322	0.170744	0.523799	0.0490806	0.162135	0.889885	0.702654
BS00067741_51	1A	148.3	1	1	1	1	1	1	1	1	1	1
D_contig12592_200	1A	148.3	0.395163	0.0599576	0.264725	0.0638226	0.101407	0.444493	0.0367043	0.0655386	0.784105	0.0872292
BobWhite_rep_c63205_143	1A	148.3	0.446658	0.0459596	0.125968	0.179747	0.458489	0.249015	0.105904	0.0923828	0.29594	0.0683261
BS00054271_51	1A	148.3	0.58919	0.952767	0.415157	0.175636	0.0875179	0.228875	0.0204236	0.000955513	0.299979	0.126209
Kukri_c21396_771	1A	148.3	0.415795	0.941306	0.383857	0.454584	0.214187	0.568502	0.00198463	0.00680023	0.0343428	0.00111091
BS00023417_51	1A	148.3	0.270217	0.221126	0.0218903	0.223903	0.311926	0.885474	0.0017992	0.19715	0.504419	0.158987
IAAV3217	1A	148.3	0.431215	0.724456	0.21858	0.628484	0.652187	0.175208	0.0716235	0.80243	0.333828	0.60501
RAC875_rep_c120646_120	1A	148.3	0.0191231	0.00446922	0.00585591	0.0111662	0.0783592	0.289993	0.177593	0.973588	0.181696	0.125063
IAAV1301	1A	148.7	1	1	1	1	1	1	1	1	1	1
Kukri_c43479_207	1A	148.9	0.165771	0.354883	0.00757678	0.21263	0.800889	0.650146	0.00563564	0.109653	0.373567	0.0774334
wsnp_Ex_c1255_2411550	1A	148.9	0.927863	0.522616	0.412267	0.115675	0.158891	0.570933	0.0232668	0.0770851	0.770659	0.339522
RAC875_c85550_291	1A	149.3	0.954597	0.952631	0.875285	0.00042815	0.00958052	0.562387	0.949628	0.0128337	0.954455	0.000358657
IAAV8607	1A	149.3	0.700656	0.27373	0.15988	0.676142	0.666368	0.050128	0.00404432	0.00824883	0.319735	0.0139505
Ra_c56010_289	1A	149.3	0.706334	0.408588	0.948794	0.18817	0.185888	0.673035	0.0915273	0.0735348	0.847123	0.696824
wsnp_Ex_rep_c67474_66076379	1A	149.5	1	1	1	1	1	1	1	1	1	1
wsnp_Ex_c52086_55808193	1A	149.5	1	1	1	1	1	1	1	1	1	1
wsnp_Ex_c52086_55808126	1A	149.5	0.19838	0.235699	0.321985	0.430234	0.245022	0.021665	0.586622	0.050705	0.0064525	0.00881447
Kukri_c34242_404	1A	149.5	0.447869	0.173499	0.43394	0.174655	0.0912893	0.0382194	0.00268499	0.00972081	0.134486	0.0137504
BS00096930_51	1A	149.5	0.927552	0.574499	0.145954	0.662268	0.382663	0.0181525	0.0099889	0.0127514	0.266971	0.0058476
RFL_Contig858_2219	1A	149.5	0.564524	0.208027	0.468068	0.217303	0.143569	0.0167918	0.0140938	0.0122106	0.302945	0.0114262
CAP7_c1295_62	1A	149.5	0.222087	0.0313258	0.620227	0.466474	0.154037	0.028861	0.00753162	0.00406363	0.270104	0.0317082
RAC875_c85550_52	1A	149.5	0.909804	0.408519	0.310144	0.569672	0.401194	0.0255511	0.00562305	0.011861	0.273704	0.0106264
RFL_Contig2961_1806	1A	149.7	1	1	1	1	1	1	1	1	1	1
CAP11_c5573_163	1A	149.7	0.855657	0.77248	0.444796	0.104529	0.264087	0.394144	0.0375692	0.283002	0.386919	0.16885
wsnp_Ex_c3887_7051325	1A	149.9	0.15769	0.313476	0.991232	0.668928	0.479863	0.00526364	0.699805	0.0223852	0.0195642	0.00339288
Ra_c50996_468	1A	149.9	0.389786	0.251558	0.480237	0.766698	0.188422	0.0359734	0.457355	0.0324842	0.0174271	0.00952324
RAC875_c20823_707	1A	149.9	0.0110082	0.0617875	0.190877	0.262913	0.104172	0.00907929	0.793522	0.0635981	0.0261854	0.00735413
BS00021780_51	1A	149.9	0.334692	0.479376	0.611059	0.911993	0.36776	0.0161676	0.609833	0.0195666	0.0136981	0.00431388
RAC875_rep_c71921_672	1A	149.9	0.1974	0.141956	0.942236	0.832246	0.474818	0.0156065	0.892482	0.0526861	0.0129615	0.00305528
wsnp_Ex_c750_1474300	1A	149.9	1	1	1	1	1	1	1	1	1	1
wsnp_Ex_c2918_5381441	1A	150.2	0.00275701	0.0106636	0.493388	0.0630723	0.000310665	0.00173623	0.193311	0.824692	0.472496	0.00282454
Excalibur_c17004_1396	1A	150.2	0.647446	0.256775	0.208551	0.937112	0.963095	0.0294235	0.430028	0.0130761	0.00466786	1.96926e-05
wsnp_JD_c12333_12595897	1A	150.2	0.761607	0.809986	0.241455	0.972202	0.833001	0.00858953	0.120493	0.00706067	0.125378	0.000629017
Tdurum_contig47006_1105	1A	150.2	0.00453208	0.0166915	0.708181	0.0412143	0.000208894	0.00356409	0.401619	0.634786	0.712447	0.00791574
Tdurum_contig9144_1571	1A	150.2	0.247176	0.902487	0.879805	0.432512	0.166196	0.0175947	0.60018	0.00681499	0.0169813	0.00613261
wsnp_RFL_Contig2550_2175772	1A	150.2	1	1	1	1	1	1	1	1	1	1
Tdurum_contig5560_193	1A	150.2	1	1	1	1	1	1	1	1	1	1
Excalibur_rep_c71271_247	1A	150.2	0.28582	0.699679	0.505203	0.684382	0.207379	0.0411958	0.0600227	0.00550064	0.141439	0.00161656
wsnp_Ex_rep_c72011_70562321	1A	150.2	0.459678	0.786315	0.0606916	0.95766	0.612479	0.198274	0.0630041	0.00200849	0.375331	0.000359137
Tdurum_contig47006_2711	1A	150.2	0.00939302	0.0564354	0.324638	0.099061	0.00166825	0.00665481	0.435692	0.744506	0.97122	0.00833799
tplb0059i08_441	1A	150.2	0.00275701	0.0106636	0.493388	0.0630723	0.000310665	0.00173623	0.193311	0.824692	0.472496	0.00282454
wsnp_Ex_c4186_7560575	1A	150.2	0.263873	0.0153814	0.662564	0.392942	0.14718	0.000202064	0.75299	7.015e-06	0.00476258	4.68994e-05
Tdurum_contig47006_1641	1A	150.2	0.175879	0.932339	0.602332	0.401642	0.246075	0.0079043	0.943486	0.00582105	0.0270942	0.00589043
Kukri_c18608_729	1A	150.3	0.638679	0.508097	0.142336	0.84544	0.455492	0.00393114	0.472238	0.00132619	0.11041	0.000162018
tplb0025b13_2792	1B	0.300068	1	1	1	1	1	1	1	1	1	1
BS00030768_51	1B	1.10006	0.314273	0.000352802	0.00150256	0.0159411	0.0397432	0.374988	0.471995	0.0946788	0.0158155	0.0348885
Kukri_c38553_173	1B	2.10007	1.74335e-06	1.80697e-07	0.000133075	0.0214207	0.00535936	0.0310539	0.671027	0.071875	0.00359345	0.0799189
RAC875_rep_c104133_1757	1B	2.9999	0.00272002	0.00051679	0.494896	0.540031	0.861678	0.60466	0.0118375	0.414855	0.973251	0.214881
RAC875_c62503_372	1B	2.99991	0.10669	0.250769	0.519391	0.652065	0.238668	0.0726115	0.301101	0.737743	0.645285	0.735972
IAAV3773	1B	2.99994	0.133913	0.163507	0.0250921	0.255069	0.847203	0.573664	0.0223856	0.28583	0.423743	0.0584349
RAC875_c9457_457	1B	2.99994	0.0373788	0.0572834	0.0190038	0.22419	0.528135	0.844068	0.0123371	0.520579	0.428834	0.06134
Excalibur_rep_c110294_82	1B	2.99995	0.00526941	0.177873	0.0195932	0.181976	0.85331	0.888513	0.0476751	0.277	0.415143	0.0895412
RAC875_c16981_691	1B	2.99998	0.00832902	0.0319402	0.0299732	0.27358	0.994696	0.806308	0.0255929	0.4573	0.89882	0.137059
Excalibur_c2868_1808	1B	2.99999	0.0178991	0.0396725	0.0578921	0.430705	0.911707	0.311117	0.00474067	0.872348	0.858022	0.0950091
Kukri_c35451_437	1B	3.00001	0.00413443	0.00786371	0.00514271	0.495216	0.848212	0.993913	0.018165	0.5245	0.835911	0.285684
Tdurum_contig8791_415	1B	3.00001	0.00428394	0.0107138	0.0167116	0.17442	0.849073	0.502867	0.0239094	0.32402	0.264463	0.0266799
BS00023084_51	1B	3.00003	3.71555e-06	4.99682e-07	0.000176091	0.0365099	0.0113844	0.537814	0.381808	0.0358014	0.17999	0.318105
BS00105813_51	1B	3.00008	0.0376611	0.00129696	0.114682	0.00257833	0.0987185	0.00867865	0.0057746	0.186574	0.131835	0.301916
TA006040-0724	1B	3.0001	0.056832	0.0175921	0.285684	0.169191	0.0338156	0.0146159	0.317676	0.0414949	0.0583762	0.131614
IAAV3430	1B	3.89998	1	1	1	1	1	1	1	1	1	1
wsnp_BE405749B_Ta_2_1	1B	3.89999	1	1	1	1	1	1	1	1	1	1
BS00005004_51	1B	3.90001	1	1	1	1	1	1	1	1	1	1
Excalibur_c71158_117	1B	4.80001	0.0268979	0.105072	0.240027	0.436372	0.747023	0.799559	0.275009	0.453023	0.509421	0.306799
BS00080212_51	1B	5.19994	0.0510516	0.0255065	0.0993167	0.0446295	0.174548	0.536697	0.945472	0.684635	0.12825	0.128287
Kukri_c36151_170	1B	5.20001	1	1	1	1	1	1	1	1	1	1
Tdurum_contig10767_538	1B	5.49991	1	1	1	1	1	1	1	1	1	1
BS00100994_51	1B	5.49991	0.638735	0.487032	0.0592282	0.00201235	0.00596006	4.73201e-07	0.00343796	0.0160692	0.125581	0.00172437
BobWhite_c17559_105	1B	5.49994	1	1	1	1	1	1	1	1	1	1
Kukri_c92979_195	1B	5.49995	0.0835267	0.0187273	0.916947	0.00174377	0.00027173	0.952404	0.29786	0.0326563	0.0836664	0.522905
BS00003917_51	1B	5.49995	1	1	1	1	1	1	1	1	1	1
BS00023004_51	1B	5.49999	0.841496	0.654582	0.042121	0.00211621	0.00832564	2.12893e-07	0.00643084	0.0190473	0.335029	0.00928522
BS00038243_51	1B	5.5	0.233953	0.00351937	0.396808	0.00150075	0.00261248	0.0370051	1.27908e-06	0.409777	0.0732811	0.115655
RAC875_c3692_2287	1B	5.50002	0.336164	0.116851	0.000841458	0.0143714	0.033706	0.0497084	0.937704	0.0329504	0.576877	0.64682
wsnp_Ku_rep_c103074_89904851	1B	5.79991	1	1	1	1	1	1	1	1	1	1
Kukri_c24615_823	1B	5.80003	1	1	1	1	1	1	1	1	1	1
wsnp_Ex_c13421_21142520	1B	5.90005	1	1	1	1	1	1	1	1	1	1
BS00070649_51	1B	6.09991	1	1	1	1	1	1	1	1	1	1
IACX3811	1B	6.09992	0.130424	0.578608	0.235448	0.580459	0.563852	0.0969756	0.133272	0.539264	0.909145	0.0109702
RFL_Contig5637_1008	1B	6.09992	0.798485	0.0811199	0.734506	0.956133	0.901674	0.0734112	0.372906	1.28249e-05	0.000879341	0.00280927
RAC875_c63624_753	1B	6.09992	0.0908926	0.833058	0.0103916	0.0291	0.254455	0.000700007	0.0939006	0.711711	0.184653	0.0124432
D_GB5Y7FA01BMOJY_241	1B	6.09992	0.0171422	0.870259	0.199145	0.727817	0.192831	0.140343	0.232746	0.592584	0.642458	0.0365491
wsnp_BE637971B_Ta_1_20	1B	6.09992	0.299959	0.284153	0.426351	0.716714	0.600775	0.0149942	0.326513	3.76214e-05	0.00166833	0.00149564
Tdurum_contig47083_278	1B	6.09993	0.0182436	0.139442	0.262327	7.35058e-05	7.26792e-05	0.00145237	0.0279907	0.0196014	0.00164484	0.00113489
Excalibur_c46114_572	1B	6.09994	0.0118947	0.185855	0.0106222	0.0856667	0.0562988	0.0761934	0.822689	0.202815	0.746957	0.00398053
wsnp_Ku_c13229_21142792	1B	6.09994	1	1	1	1	1	1	1	1	1	1
BS00070706_51	1B	6.09995	0.0511375	0.347814	0.728999	0.00093324	0.00135375	0.00138434	0.0157721	0.0568564	0.00381051	0.000328495
BS00068429_51	1B	6.09996	0.371167	0.266835	0.881073	0.00321226	0.740504	0.228638	0.31503	0.874343	0.103712	0.156066
BS00004903_51	1B	6.09997	0.209853	0.573601	0.745034	0.244729	0.0256278	0.207755	0.57845	0.846025	0.247785	0.106343
Ku_c111306_371	1B	6.09998	0.065409	0.192504	0.119589	0.998463	0.454405	0.0230539	0.783606	0.601705	0.455916	0.248553
IAAV8085	1B	6.09999	0.0906951	0.241915	0.433674	0.581027	0.219406	0.0310611	0.182781	0.972335	0.389067	0.22179
Kukri_c29655_194	1B	6.1	0.0760784	0.353882	0.857449	0.310605	0.0430204	0.119488	0.431631	0.637475	0.230144	0.0833393
Tdurum_contig14847_144	1B	6.1	0.0261663	0.435575	0.00178668	0.120286	0.672468	0.00147573	0.170766	0.942762	0.0465717	0.10582
BS00081729_51	1B	6.10001	1	1	1	1	1	1	1	1	1	1
wsnp_Ku_rep_c103074_89905152	1B	6.10001	1	1	1	1	1	1	1	1	1	1
GENE-0019_1155	1B	6.10002	0.0274537	0.726896	0.096862	0.386471	0.0410423	0.141897	0.26956	0.853613	0.126378	0.0878487
Ku_c1312_1194	1B	6.10002	0.00789738	0.601912	0.0733608	0.604231	0.141057	0.120699	0.388433	0.86993	0.353539	0.04812
Kukri_rep_c110443_269	1B	6.10002	1	1	1	1	1	1	1	1	1	1
wsnp_JD_rep_c48890_33141899	1B	6.10003	1	1	1	1	1	1	1	1	1	1
BS00103677_51	1B	6.10004	0.376153	0.139204	0.483066	0.627372	0.893849	0.0102389	0.350698	1.94664e-05	0.000573242	0.00264835
BS00110900_51	1B	6.10005	0.480288	0.557507	0.00457147	0.00714511	0.00487272	4.41431e-08	0.0023373	0.0176266	0.0995892	0.000728953
JD_c49343_430	1B	6.10005	0.0267474	0.797523	0.0266001	0.000618621	2.75832e-05	0.844073	0.549137	0.621449	0.0452775	0.871462
wsnp_Ex_c50340_54659660	1B	6.10006	0.401367	0.878582	0.224898	0.00753193	0.00109339	0.147406	0.0331336	0.989174	0.227356	0.600908
BobWhite_c2092_519	1B	6.10006	0.105563	0.447055	0.608543	0.000770743	0.000314542	0.000656663	0.0413464	0.137179	0.0037766	0.00393668
BS00085235_51	1B	6.10007	1	1	1	1	1	1	1	1	1	1
Kukri_c14149_462	1B	6.10008	0.695701	0.202377	0.725471	0.000691732	0.000140417	0.156952	0.0232382	0.260277	0.514979	0.396871
TA004380-0460	1B	6.10008	0.0891322	0.000344483	0.00522431	0.144444	0.0810049	0.377741	0.668474	0.0334393	0.834411	0.168928
Kukri_rep_c92398_80	1B	6.10008	0.469153	0.144312	0.193874	0.594555	0.832064	0.092471	0.538732	0.000219745	0.00666285	0.00544137
Ra_c69552_1419	1B	6.10009	0.0104194	0.207772	0.00402672	0.186815	0.062597	0.0294204	0.825759	0.278584	0.650798	0.00169591
BS00006820_51	1B	6.10009	0.00906093	0.568803	0.0781129	0.49985	0.0484046	0.265743	0.57503	0.965165	0.276389	0.0534625
BS00022564_51	1B	6.10009	1	1	1	1	1	1	1	1	1	1
BS00081734_51	1B	6.10009	1	1	1	1	1	1	1	1	1	1
Tdurum_contig68637_256	1B	6.39995	0.0906951	0.241915	0.433674	0.581027	0.219406	0.0310611	0.182781	0.972335	0.389067	0.22179
Tdurum_contig62624_190	1B	6.60009	0.0604363	0.384819	0.427239	0.205	0.01015	0.184644	0.369732	0.80985	0.253369	0.68123
BS00029539_51	1B	7.39993	0.152316	0.298113	0.0371195	0.124417	0.0145268	0.0398563	0.133904	0.00652076	0.00156181	0.254236
BS00062726_51	1B	7.40007	0.120707	0.387952	0.0303689	0.712963	0.0439664	0.1579	0.684771	0.000998194	0.000191056	0.269234
Tdurum_contig58525_304	1B	7.89991	0.034618	0.075974	0.201507	0.484694	0.824877	0.526005	0.139861	0.531401	0.270161	0.182797
wsnp_Ku_c1615_3178276	1B	7.89992	1	1	1	1	1	1	1	1	1	1
BS00072113_51	1B	7.89999	0.559867	0.463609	0.0500258	0.856504	0.719683	0.010367	0.216242	0.287516	0.185704	0.24879
Kukri_c34536_373	1B	7.90005	0.0206766	0.161943	0.340426	0.298901	0.434003	0.158664	0.0354952	0.394554	0.0407088	0.646527
Excalibur_c26496_352	1B	7.90005	1	1	1	1	1	1	1	1	1	1
wsnp_Ex_c1493_2862065	1B	7.90007	0.977336	0.557771	0.311956	0.0926755	0.22843	0.729211	0.331815	0.105646	0.734063	0.180969
Tdurum_contig50555_944	1B	8.29992	0.358401	0.713842	0.000788327	0.082777	0.558775	0.000467442	0.0017994	0.0116628	0.00123462	6.82405e-05
Kukri_c76307_182	1B	8.29995	0.247513	0.158587	0.890633	0.0535916	0.515383	0.152331	0.271164	0.578631	0.0141444	0.393832
BS00025965_51	1B	8.29997	0.0152823	0.346066	0.00116881	0.272772	0.0791618	0.0123142	0.0232934	0.244807	0.706954	0.000119948
TA003247-1072	1B	8.29999	0.238369	0.0984453	0.00115793	0.0523518	0.0360666	0.162419	0.202204	0.0197696	0.150843	0.00187115
Kukri_c34536_259	1B	8.30001	0.427346	0.190407	0.163739	0.0279801	0.00253923	0.134043	0.209136	0.26659	0.000423421	0.0295962
Tdurum_contig50555_1144	1B	8.30001	0.128742	0.604691	0.018132	0.345628	0.148199	0.125608	0.0870281	0.249223	0.766644	0.0142928
BS00025964_51	1B	8.30002	0.0257277	0.484689	0.000628313	0.14112	0.40254	0.00170343	0.00419698	0.221857	0.807084	3.72427e-05
Kukri_c8211_401	1B	8.30003	0.276358	0.240726	0.00290679	0.155101	0.154968	0.0310877	0.115612	0.10297	0.392735	0.00408438
BobWhite_c28295_256	1B	8.30004	0.681613	0.0766059	0.530202	0.0077786	0.0170723	0.218654	0.191431	0.188002	0.00101577	0.0624497
Excalibur_rep_c67198_530	1B	8.49993	0.447601	0.1592	0.915941	0.0544691	0.680522	0.23768	0.627406	0.331229	0.00367239	0.64451
wsnp_Ku_c17177_26216230	1B	8.49995	0.305531	0.175364	0.553697	0.508808	0.244915	0.108724	0.0357819	0.0750381	6.65307e-06	0.33664
Kukri_c38845_821	1B	8.49996	0.878041	0.1722	0.706229	0.0999387	0.000923028	0.0318895	0.0318524	0.12101	0.025288	0.343209
TA005766-0499	1B	8.49996	0.278891	0.266589	0.901855	0.220358	0.195089	0.0905369	0.343329	0.190656	0.000408356	0.214958
BS00089524_51	1B	8.49999	1	1	1	1	1	1	1	1	1	1
BS00108057_51	1B	8.5	1	1	1	1	1	1	1	1	1	1
wsnp_Ex_rep_c67198_65702998	1B	8.50001	0.228814	0.389605	0.770502	0.162563	0.203435	0.123983	0.564918	0.0928991	6.78826e-05	0.238293
RAC875_rep_c70613_78	1B	8.50002	0.362666	0.147402	0.874993	0.0431786	0.987216	0.236186	0.243586	0.17446	0.000256794	0.396571
Tdurum_contig76266_134	1B	8.50003	0.36657	0.504072	0.00874519	0.0235115	0.32447	0.0896242	0.0232853	0.367293	0.00697794	0.000124083
Tdurum_contig50555_632	1B	8.50006	0.158243	0.538791	0.000172845	0.138145	0.681723	0.00636492	0.00657351	0.248629	0.0396354	0.000143013
Ex_c67198_1838	1B	8.50006	0.498022	0.155113	0.888312	0.0703393	0.895077	0.195577	0.62172	0.274355	0.00173805	0.949904
wsnp_Ku_c28164_38103270	1B	8.50007	0.483955	0.202948	0.664002	0.467565	0.231326	0.396188	0.711279	0.353325	0.000336903	0.576732
Tdurum_contig44219_318	1B	8.50009	0.308092	0.210406	0.984698	0.184381	0.209666	0.141844	0.47151	0.09227	6.89889e-05	0.295345
BS00105846_51	1B	8.69997	0.855503	0.9309	0.110818	0.850718	0.144952	0.110874	0.438143	0.640076	0.911523	0.764376
Kukri_c79135_136	1B	9.69992	1	1	1	1	1	1	1	1	1	1
Kukri_rep_c113971_162	1B	9.70003	1	1	1	1	1	1	1	1	1	1
TA003422-0757	1B	10.0999	0.159729	0.991323	0.064995	0.0723199	0.156249	0.30779	0.0720248	0.0165983	0.0820244	0.792308
BS00011695_51	1B	10.0999	1	1	1	1	1	1	1	1	1	1
wsnp_Ex_c4876_8692849	1B	10.1001	0.0081553	0.000490219	0.0735543	0.0203611	0.850168	0.175939	0.698262	0.0223425	0.330313	0.00516962
RFL_Contig5906_694	1B	11.9999	0.104476	0.0415692	0.000391444	0.0408763	0.00446129	0.384511	0.0728276	0.771891	0.33103	0.427605
Excalibur_c11666_996	1B	11.9999	0.0295755	0.969128	0.435937	0.937942	0.763115	0.550538	0.991465	0.0180438	0.0100861	0.0833533
CAP7_c3847_204	1B	11.9999	8.91171e-06	3.8683e-08	2.75651e-05	4.80245e-08	0.000232714	0.0903621	0.239907	0.00532923	0.0108298	0.00314105
Ex_c21139_812	1B	11.9999	0.00463877	0.142705	0.211196	0.055303	0.0309692	0.585059	0.947586	0.00397764	0.00912998	0.0892415
Excalibur_c16851_835	1B	11.9999	0.0013479	0.0114728	0.0492994	0.0879842	0.0845369	0.381745	0.958009	8.63038e-05	5.11283e-06	0.00130078
BS00077097_51	1B	12	0.493553	0.485691	0.179678	0.0343003	0.0343733	0.114016	0.6782	0.632687	0.022336	0.524498
Excalibur_c37693_203	1B	12	0.014191	0.0827806	0.0594863	0.479793	0.233101	0.0140448	0.977522	0.115766	0.342344	0.093669
RFL_Contig5906_387	1B	12	0.0179056	0.0384988	0.607022	4.21236e-05	1.76014e-05	0.0144698	0.127099	0.188825	0.741418	0.756603
BS00066092_51	1B	12	1	1	1	1	1	1	1	1	1	1
RFL_Contig5906_310	1B	12.0001	0.149185	0.0347716	0.000935823	0.000908747	0.000197672	0.100053	0.0886568	0.138044	0.0176989	0.975041
Tdurum_contig75546_247	1B	12.8	0.96014	0.000179525	0.751829	0.552806	0.590556	0.102214	0.210245	0.815967	0.210942	0.319451
Kukri_c8602_730	1B	12.8	1	1	1	1	1	1	1	1	1	1
BS00105833_51	1B	13.2	1	1	1	1	1	1	1	1	1	1
BobWhite_c39269_243	1B	14.2999	0.0510534	0.00351659	0.0782404	0.415609	0.781672	0.147191	0.889117	0.630979	0.681226	0.911392
RAC875_c34173_198	1B	14.2999	0.000232778	0.000484504	0.0412739	7.04528e-06	0.00122822	0.285209	0.0786489	0.952763	0.0132811	0.0676419
Kukri_c8602_267	1B	14.2999	1	1	1	1	1	1	1	1	1	1
BS00066989_51	1B	14.2999	0.864829	0.155455	0.0497234	0.658779	0.597423	0.388521	0.790889	0.77884	0.249376	0.0739439
D_GBUVHFX01BRJMZ_245	1B	14.2999	1	1	1	1	1	1	1	1	1	1
Tdurum_contig78972_251	1B	14.3	0.38769	0.503952	0.70604	0.0734216	0.603849	0.120683	0.462239	0.246507	0.195826	0.0038431
Tdurum_contig50667_299	1B	14.3	0.650642	0.431151	0.532156	0.0182842	0.760316	0.0337674	0.953065	0.225442	0.0113736	4.6084e-05
BobWhite_c14271_1379	1B	14.3	0.873778	0.595069	0.000862288	0.0404143	0.499864	0.512142	0.439433	0.208029	0.861439	0.573026
RFL_Contig4104_3352	1B	14.3001	0.0461723	0.466671	0.871746	0.0155262	0.00502033	0.446041	0.00169582	0.876819	0.676057	0.210274
Tdurum_contig50667_306	1B	14.4999	0.979955	0.512825	0.190563	0.356242	0.994812	0.0547965	0.576269	0.390951	0.994103	0.175691
Tdurum_contig50667_671	1B	14.5001	0.860808	0.464398	0.341869	0.466069	0.716771	0.680689	0.211398	0.0730897	0.000124384	0.367974
Tdurum_contig403_122	1B	15.1999	1	1	1	1	1	1	1	1	1	1
Kukri_c8390_547	1B	15.4	1	1	1	1	1	1	1	1	1	1
Tdurum_contig403_290	1B	15.6999	0.357375	0.132465	0.851978	0.0120057	0.200868	0.0383939	0.0215628	0.226502	0.199325	0.130593
Excalibur_c415_844	1B	15.6999	0.125266	0.00828243	0.0696622	0.00450945	0.00551295	0.0260051	0.00846181	0.0876536	0.673985	0.997594
Tdurum_contig41904_446	1B	15.7	0.685794	0.304831	0.604104	0.0428444	0.561276	0.0740126	0.400344	0.911873	0.427797	0.170475
D_GA8KES402HUUGV_172	1B	15.7	0.144875	0.534457	0.152058	0.364126	0.441098	0.223381	0.661845	0.432011	0.000314595	0.244137
BS00110121_51	1B	15.7001	0.0345044	0.192768	0.289524	0.00372343	0.218303	0.180739	0.000292282	0.104935	0.62512	0.498808
wsnp_Ku_c2620_4980121	1B	19.3999	0.231861	0.25528	0.423051	0.0509612	0.157369	0.3042	0.363134	0.407783	0.0618178	0.0221193
Tdurum_contig61410_59	1B	19.3999	0.604347	0.1228	0.862433	0.559314	0.660338	0.318719	0.0721054	0.452668	0.499702	0.056309
GENE-1756_115	1B	19.3999	0.0278648	0.107773	0.524566	0.045271	0.665279	0.313083	0.281415	0.0110105	0.0355892	0.0233676
Tdurum_contig44861_237	1B	19.3999	0.112831	0.231408	0.59991	0.0147868	0.307282	0.162385	0.393329	0.0792639	0.0172597	0.0126761
GENE-4668_244	1B	19.4	0.877471	0.000941224	0.195513	0.11693	0.239082	0.000437224	0.774478	0.229026	0.462224	0.039468
Tdurum_contig44861_1253	1B	19.4	0.0815485	0.187938	0.25408	0.86749	0.141995	0.0112965	0.242474	0.000465086	0.041508	0.427567
wsnp_Ex_c5780_10153638	1B	19.4001	0.11435	0.22284	0.431842	0.0727416	0.130388	0.38129	0.238987	0.207465	0.0501162	0.0436831
RAC875_c51663_87	1B	19.4001	0.0276623	0.0133872	0.886182	0.99317	0.130987	0.808903	0.0246497	0.155922	0.00692786	0.299686
Excalibur_c14273_1928	1B	20.0999	0.647783	0.000288876	0.496021	0.0415623	0.00969452	0.000373858	0.62349	0.655461	0.232194	0.0139382
RAC875_c41129_455	1B	20.1	0.527251	0.000201436	0.69895	0.020772	0.00506421	0.000126407	0.696478	0.652417	0.297699	0.0134337
Excalibur_c34148_481	1B	20.1	0.975598	0.000801319	0.232536	0.060124	0.0142362	0.0012591	0.338258	0.953854	0.132377	0.00819929
IAAV7541	1B	20.4999	0.27744	0.0222209	0.318876	0.346663	0.0174464	0.797983	0.902067	0.765357	0.284888	0.95024
Tdurum_contig61410_542	1B	20.4999	0.670769	0.550206	0.144343	0.5175	0.0302093	0.0731498	0.528204	0.257675	0.0516512	0.222395
Tdurum_contig56188_569	1B	20.5	0.504408	0.0414428	0.240259	0.242262	0.0128813	0.86924	0.751643	0.666362	0.98326	0.523632
Excalibur_rep_c93160_539	1B	20.5	0.0926955	0.00153548	0.124613	0.028693	1.74072e-06	0.379453	0.929783	0.210174	0.607472	0.127987
Tdurum_contig61410_467	1B	20.5	0.876816	0.0839115	0.141217	0.922603	0.0767663	0.292485	0.38741	0.887287	0.37437	0.528155
Ex_c64327_523	1B	20.5	0.333804	0.0589388	0.672817	0.0448964	0.756121	0.817194	0.485318	0.759872	0.0513293	0.0626235
wsnp_BE405834B_Ta_2_2	1B	20.5001	0.279122	0.00363654	0.0137122	0.000152468	5.29571e-06	0.79878	0.851366	0.506615	0.772667	0.408876
wsnp_BF473056D_Ta_2_1	1B	20.5001	0.72725	0.457753	0.017017	0.331659	0.160909	0.146527	0.847754	0.961587	0.706129	0.412171
Tdurum_contig61324_305	1B	20.5001	0.519509	0.0930913	0.0771893	0.89349	0.101459	0.0975602	0.771348	0.75181	0.604652	0.664293
wsnp_Ex_c2117_3976893	1B	20.5001	0.28656	0.00417797	0.19734	0.0366599	0.000486649	0.707947	0.863046	0.799979	0.683869	0.18099
wsnp_BE405834B_Ta_2_3	1B	20.5001	0.0983643	0.00206004	0.328183	0.000341092	1.12977e-05	0.781151	0.301582	0.0342153	0.310415	0.592095
Tdurum_contig76492_676	1B	21.6001	0.788893	0.77941	0.134982	0.896826	0.0786741	0.00232928	0.018329	0.0109414	0.000950525	0.000308083
Tdurum_contig9874_547	1B	21.6999	0.258888	0.0395573	0.602677	0.63582	0.0932581	0.0678693	0.0135543	0.0087617	0.000178542	0.000161396
RAC875_c13585_778	1B	21.6999	0.120592	0.00374342	0.118475	0.00609128	0.00175644	0.0354686	0.481535	0.158044	0.715923	0.0167838
BS00042197_51	1B	21.7	0.234307	0.188716	0.602827	0.474467	0.299306	0.413391	0.585057	0.141374	0.171662	0.144361
Kukri_c20401_674	1B	21.7	0.770203	0.805787	0.909058	0.388128	0.5104	0.663215	0.694078	0.153316	0.846829	0.938789
Tdurum_contig29380_201	1B	21.7001	1	1	1	1	1	1	1	1	1	1
Kukri_c34793_360	1B	21.7001	0.774292	0.0357909	0.70154	0.0170859	0.00882961	0.261503	0.427332	0.015929	0.0959783	0.00144652
Kukri_c33670_506	1B	21.7999	0.721031	0.623335	0.288452	0.0969745	0.135228	0.0756445	0.571932	0.317271	0.0655369	0.0038763
D_contig94337_140	1B	21.7999	1	1	1	1	1	1	1	1	1	1
BS00063263_51	1B	21.7999	0.274331	0.0708981	0.0263412	0.971245	0.970043	0.412656	0.00146478	0.352996	0.000623965	0.00249741
GENE-3956_349	1B	21.8	0.317439	0.0228873	0.0957109	0.000277556	0.000264095	6.77126e-07	0.0965737	0.0360988	0.260662	0.0396826
Kukri_c22313_166	1B	21.8	1	1	1	1	1	1	1	1	1	1
Tdurum_contig9874_391	1B	21.8	0.934153	0.0416633	0.255834	0.0359192	0.038471	0.996307	0.046426	0.0433022	0.00130499	0.00169111
BS00073199_51	1B	21.8	0.215026	0.0522994	0.0216636	0.326404	0.114683	0.346553	0.836799	0.563118	0.690971	0.106735
BS00033333_51	1B	21.8001	0.347949	0.500134	0.127286	0.00554006	0.0125381	0.00534286	0.151818	0.348833	0.171547	0.0426847
BS00067169_51	1B	21.8001	0.215026	0.0522994	0.0216636	0.326404	0.114683	0.346553	0.836799	0.563118	0.690971	0.106735
Kukri_c267_77	1B	21.8001	1	1	1	1	1	1	1	1	1	1
BobWhite_c26045_230	1B	21.8001	0.72954	0.204683	0.132412	0.0339661	0.0146248	0.124915	0.10315	0.000162918	0.285557	0.159308
BS00081195_51	1B	22.6001	1	1	1	1	1	1	1	1	1	1
Tdurum_contig83093_443	1B	22.7999	0.390928	0.00848652	0.148422	0.0359192	0.0226424	0.181124	0.0902597	0.204087	0.0492322	0.036835
Tdurum_contig12598_378	1B	22.7999	0.314755	0.0851587	0.228111	0.342995	0.0578498	0.488412	0.357134	0.0249042	0.00284763	0.00141534
Tdurum_contig42446_1915	1B	22.8	0.560607	0.0990956	0.208287	0.40559	0.0799787	0.322933	0.218643	0.048252	0.00338482	0.00214751
Tdurum_contig12598_408	1B	22.8	0.409928	0.0494159	0.187851	0.50387	0.0389325	0.394668	0.263804	0.0351673	0.00474354	0.00440413
wsnp_Ex_c18107_26909127	1B	22.8	1	1	1	1	1	1	1	1	1	1
Tdurum_contig42446_1999	1B	22.8001	0.699335	0.0902816	0.295334	0.457333	0.0744	0.250102	0.280626	0.0535345	0.00120579	0.00442653
BS00033332_51	1B	23.1999	0.671786	0.351726	0.0226606	0.0116998	0.0232665	0.00101814	0.45687	0.900443	0.15562	0.0344221
Tdurum_contig83093_370	1B	23.2	0.512452	0.319119	0.0343507	0.000846284	0.830489	0.00836867	0.612079	0.0806165	0.00258966	0.00392603
BS00065053_51	1B	23.2	0.141553	0.375284	0.576954	0.73564	0.0576451	0.241121	0.93913	0.407923	0.987576	0.538322
Tdurum_contig60037_197	1B	23.2	0.768281	0.882418	0.213953	0.00279867	0.555498	0.0364898	0.857492	0.0415901	0.0028343	0.00023087
Tdurum_contig34049_172	1B	23.2	1	1	1	1	1	1	1	1	1	1
Tdurum_contig60037_441	1B	23.2	0.828504	0.279744	0.11459	0.00500377	0.00269532	0.000116297	0.388089	0.842258	0.840859	0.0351389
Tdurum_contig60037_528	1B	23.2001	0.90487	0.58215	0.11574	0.0113199	0.697929	0.00536559	0.627435	0.238279	0.0276973	0.0116668
BS00009699_51	1B	23.2001	0.34989	0.453405	0.976575	0.874085	0.00853196	0.192291	0.259616	0.164806	0.0646358	0.00905939
BS00067003_51	1B	23.8999	0.664763	0.317185	0.256001	0.00212992	0.000434987	0.152096	0.0779331	0.0010586	0.160784	0.152182
Kukri_c47342_73	1B	23.8999	0.608621	0.550867	0.554056	0.469066	0.386756	0.247977	0.057554	0.00047416	0.293463	0.0205216
GENE-0689_791	1B	23.9	0.343372	0.218614	0.0965683	0.00139848	0.00294047	0.918529	0.498722	0.0015621	0.707964	0.00600498
GENE-0427_442	1B	25.3999	0.310951	0.0474163	0.137548	8.48574e-05	0.833665	0.0669227	0.325153	3.76138e-05	0.00930507	0.000288809
IACX16577	1B	25.3999	1	1	1	1	1	1	1	1	1	1
BS00012068_51	1B	25.3999	0.186698	0.0782835	4.82951e-05	0.025256	0.000284329	0.00318002	0.0716391	0.213365	0.280588	0.721642
wsnp_RFL_Contig4080_4587633	1B	25.4	0.397542	0.363163	0.0869365	0.000303512	0.00025437	0.00331846	0.0553931	0.0963509	0.0564222	0.000875673
Kukri_c83200_268	1B	25.4	0.761813	0.0637759	0.252993	0.00716483	0.188941	0.0458696	0.208114	4.02845e-06	0.00874657	0.000100058
Kukri_rep_c100936_449	1B	25.4	0.504734	0.0224486	0.0698972	0.0239497	0.626692	0.00188649	0.110318	2.64696e-07	0.000247882	1.6463e-05
Tdurum_contig55639_241	1B	25.4	0.0736871	0.445771	0.00302234	0.0166001	0.124514	0.0689421	0.329995	1.22053e-05	0.0361695	0.00122522
BS00065737_51	1B	25.4001	0.0844572	0.0667535	0.037176	0.0799581	0.413144	0.0343305	0.280207	3.68748e-05	0.00447756	0.000138627
IAAV2838	1B	25.4001	0.100345	0.132662	0.0269965	0.130192	0.234369	0.10816	0.416751	2.67339e-06	0.0272331	0.000238058
BS00067567_51	1B	25.4001	0.00830352	0.442891	0.202381	0.0735433	0.130147	0.0762069	0.394538	0.00293875	0.0901712	0.00301422
Tdurum_contig98378_452	1B	25.6999	0.107218	0.0496541	5.95465e-05	0.00297156	0.000197457	0.000557004	0.00405695	0.0233746	0.199517	0.403297
Excalibur_c11264_212	1B	25.7	1	1	1	1	1	1	1	1	1	1
Kukri_c60285_505	1B	25.7	0.130977	0.118273	0.000491213	0.01239	0.00194326	0.00143525	0.00853827	0.0978693	0.258201	0.698443
BS00059502_51	1B	26.0999	0.0202452	0.731358	0.241994	0.431888	0.474448	0.0939838	0.23479	0.873584	0.472471	0.786821
BS00064975_51	1B	26.1	0.0433785	0.723418	0.102947	0.501025	0.300983	0.112128	0.413245	0.738672	0.383174	0.86132
BS00063679_51	1B	26.1	0.113617	0.672131	0.227955	0.326209	0.499762	0.0769696	0.4485	0.285986	0.882792	0.796395
GENE-3653_580	1B	26.1	0.0653403	0.123812	0.000533906	0.0226521	0.000431243	0.00374752	0.0238081	0.0699247	0.061549	0.87879
RAC875_c90169_393	1B	26.1	0.06415	0.697843	0.491617	0.593876	0.956653	0.0471222	0.731948	0.423667	0.477642	0.629096
Excalibur_c95656_129	1B	26.1001	0.016509	0.820752	0.18438	0.282386	0.168743	0.244871	0.140366	0.675595	0.639623	0.588314
BS00064974_51	1B	26.1001	0.0319715	0.477298	0.853752	0.279492	0.347875	0.0151442	0.871061	0.378815	0.351191	0.817072
BS00091126_51	1B	26.1001	0.104939	0.667959	0.976147	0.60462	0.763202	0.036406	0.975787	0.31032	0.662278	0.60674
BS00049071_51	1B	26.1001	0.150049	0.00335342	0.312295	0.000333835	9.06018e-05	0.0731432	0.73118	0.500403	0.702167	0.243971
BS00064263_51	1B	26.1001	0.0369304	0.839465	0.302117	0.257371	0.244959	0.111909	0.35845	0.608856	0.717822	0.919231
wsnp_Ra_c19335_28504388	1B	26.1001	0.0131434	0.609279	0.194035	0.139744	0.303076	0.104933	0.159136	0.564794	0.856501	0.848879
GENE-3070_114	1B	26.1999	0.166114	0.230073	0.30594	0.19647	0.621486	0.00106955	0.644484	0.814364	0.804074	0.183735
BS00067043_51	1B	26.2999	1	1	1	1	1	1	1	1	1	1
IACX502	1B	27.1	0.00453361	0.0171268	0.848556	0.147856	0.0243933	3.28185e-05	0.0169378	0.00162475	7.35119e-05	0.0351236
Tdurum_contig30113_214	1B	27.1999	0.284252	0.276311	0.173074	0.348068	0.789004	0.251705	0.907781	0.254386	0.0515574	0.982925
IAAV8952	1B	27.2	0.0556397	0.624963	0.760469	0.304074	0.99745	8.31677e-05	0.589793	0.134521	0.0448242	0.221609
RFL_Contig1377_301	1B	27.2	0.458418	0.668099	0.317236	0.373139	0.0124181	0.39985	0.180069	0.0111858	0.84511	0.0185564
Ra_c29142_340	1B	27.2	0.00107366	0.00615077	0.178518	0.262907	0.0305032	0.00327183	0.189377	0.00673556	0.000456383	0.34658
Tdurum_contig17609_308	1B	27.2	0.0104606	0.00498103	0.219596	0.316392	0.222383	0.000456641	0.147225	0.203032	0.00108526	0.127583
Kukri_c8533_1398	1B	27.2001	0.0510631	0.856934	0.853324	0.278214	0.665377	5.27911e-05	0.458097	0.179748	0.0995945	0.205513
Ra_c16879_977	1B	27.2001	0.288878	0.546956	0.0681031	0.932034	0.194562	0.00179104	0.549856	0.0342862	0.0146833	0.0149907
Tdurum_contig17609_117	1B	27.2001	1.27611e-05	2.08265e-05	0.403243	0.00754087	0.00626433	1.30463e-05	0.018047	0.000140765	2.00721e-05	0.0178678
Kukri_c4376_388	1B	27.2001	0.449773	0.0183444	0.496694	0.263854	0.1913	0.000638113	0.204281	0.000323448	0.0129148	0.0120992
Tdurum_contig82187_189	1B	27.3999	0.000761849	0.00446253	0.246898	0.0213768	0.00679573	0.00119235	0.0894849	0.0183119	0.000149581	0.0429092
Excalibur_c1886_1288	1B	27.3999	0.00394312	0.0277023	0.367628	0.0191464	0.00624735	0.0109314	0.0514461	0.240814	0.0321904	0.615827
BS00065844_51	1B	27.3999	1	1	1	1	1	1	1	1	1	1
Tdurum_contig11572_931	1B	27.4	0.000820716	0.0238677	0.753125	0.0212516	0.0496143	0.927942	0.0675089	0.878968	0.00959075	0.642703
RAC875_c29906_275	1B	27.4	0.00325159	0.00867954	0.315903	0.179689	0.134739	0.00293554	0.116786	0.0102772	0.000320265	0.218636
Tdurum_contig28940_690	1B	27.4	0.00578421	0.0872718	0.449646	0.461258	0.667109	0.547067	0.535983	0.479593	0.0291776	0.872429
RFL_Contig1081_570	1B	27.4001	0.00661065	0.0159469	0.318457	0.0431488	0.0034177	0.000445407	0.0109233	0.0141338	0.000176446	0.110042
Tdurum_contig26281_139	1B	27.4001	0.000532176	0.0114328	0.16354	0.316215	0.0435674	0.000710471	0.0950254	0.00807468	0.000480024	0.175087
BS00022255_51	1B	27.5999	1	1	1	1	1	1	1	1	1	1
Excalibur_c94756_540	1B	27.5999	0.477649	0.462483	0.450295	0.903256	0.118647	0.009487	0.017399	0.658918	0.848101	0.220067
RAC875_c8271_887	1B	27.5999	0.00103656	0.00296302	0.755832	0.0222214	0.0037714	0.000508814	0.00686956	0.0125036	3.22605e-05	0.0716106
IAAV7915	1B	27.5999	0.013958	0.00952968	0.220436	0.157073	0.134091	5.23766e-05	0.0512038	0.0784134	0.00143919	0.223978
wsnp_Ku_c11987_19473636	1B	27.5999	0.00646808	0.0252595	0.486081	0.0392301	0.0567335	0.00158324	0.0205658	0.0306387	0.00237267	0.0523235
Kukri_c50086_537	1B	27.5999	9.83297e-05	0.00733751	0.0569207	0.189806	0.0603905	0.69983	0.561344	0.14347	0.925003	0.0199769
IAAV6	1B	27.5999	0.00309912	0.00600768	0.367921	0.0228683	0.00215848	0.000787439	0.0167646	0.00996849	5.48158e-05	0.0758491
RAC875_c8271_1352	1B	27.5999	0.00465617	0.0218223	0.236818	0.305243	0.0308331	0.0003328	0.0160404	0.0022749	2.61754e-05	0.169693
Excalibur_c46902_92	1B	27.6	1	1	1	1	1	1	1	1	1	1
Tdurum_contig75938_1546	1B	27.6	0.00532466	0.0146337	0.250046	0.040753	0.00324244	0.000495858	0.0161358	0.014085	9.3669e-06	0.0102759
Excalibur_c6417_938	1B	27.6	0.00445831	0.0168208	0.31131	0.0285752	0.00673262	0.00136567	0.0542762	0.0401406	0.0002757	0.104719
Excalibur_c28016_132	1B	27.6	0.000467334	0.00303482	0.29078	0.0113513	0.00166655	0.000215787	0.0610637	0.0215925	6.48782e-05	0.141095
IAAV7704	1B	27.6	0.00306845	0.0255007	0.165037	0.110089	0.00828268	0.00136485	0.0446866	0.00292746	5.80278e-05	0.0243052
Ra_c24839_215	1B	27.6	0.00365376	0.0112662	0.307964	0.0361052	0.00584209	0.00403685	0.0501067	0.0192291	0.000492078	0.101754
RAC875_c25101_644	1B	27.6	0.00789174	0.010218	0.416677	0.047612	0.00736816	0.00176819	0.0226877	0.0052242	3.14167e-05	0.0413771
IAAV4318	1B	27.6	1	1	1	1	1	1	1	1	1	1
RAC875_rep_c96733_369	1B	27.6	0.0192706	0.0494057	0.193259	0.167244	0.0260955	0.00167148	0.033354	0.0375187	0.000204647	0.202234
wsnp_Ku_rep_c70742_70379526	1B	27.6	0.109994	0.0221917	0.179836	0.000159598	7.08748e-05	0.279544	0.146524	0.0292808	0.27679	0.265147
Tdurum_contig5501_176	1B	27.6001	0.00446112	0.0154853	0.832128	0.0896221	0.145248	0.840482	0.219885	0.775305	0.00337307	0.446296
RAC875_c8271_1469	1B	27.6001	0.000741217	0.00602648	0.221297	0.0624243	0.0189989	0.000538156	0.0230668	0.00356962	0.000244384	0.123937
BS00110546_51	1B	27.6001	0.0381804	0.200584	0.958908	0.0273646	0.158678	0.0145912	0.50154	0.0353294	0.036343	0.0210932
Excalibur_c26936_636	1B	27.6001	1	1	1	1	1	1	1	1	1	1
Kukri_c105601_74	1B	27.6001	0.0042809	0.0143827	0.666286	0.0589678	0.0236684	0.00100161	0.00866145	0.00205823	2.05865e-07	0.00543751
Kukri_c18006_1568	1B	27.6001	0.00547513	0.0160784	0.225042	0.162185	0.0128289	0.000444172	0.0187163	0.00951197	3.44865e-05	0.194898
BS00015317_51	1B	27.6001	1	1	1	1	1	1	1	1	1	1
RAC875_rep_c109416_191	1B	27.6001	1	1	1	1	1	1	1	1	1	1
Excalibur_c3510_2372	1B	27.9999	0.0956733	0.0502187	0.0139991	0.557549	0.378337	0.741498	0.616933	0.0213998	0.777986	0.184375
wsnp_Ku_c11987_19472688	1B	28	0.00379968	0.00889437	0.608087	0.112833	0.0152526	0.00249721	0.0484532	0.0485364	9.6822e-05	0.112346
TA002065-1430	1B	28	1	1	1	1	1	1	1	1	1	1
wsnp_CAP8_c4576_2228073	1B	28.0001	0.0490422	0.00648578	0.327769	0.725806	0.561892	0.603954	0.282808	0.421569	0.151146	0.13023
BS00099158_51	1B	28.4001	1	1	1	1	1	1	1	1	1	1
Kukri_c100694_132	1B	28.4001	1	1	1	1	1	1	1	1	1	1
Excalibur_c17202_1833	1B	28.7999	1	1	1	1	1	1	1	1	1	1
RAC875_c2257_728	1B	28.7999	1	1	1	1	1	1	1	1	1	1
wsnp_Ku_c4911_8795151	1B	28.7999	1	1	1	1	1	1	1	1	1	1
wsnp_Ex_c2111_3963161	1B	28.7999	1	1	1	1	1	1	1	1	1	1
CAP8_rep_c9642_82	1B	28.7999	1	1	1	1	1	1	1	1	1	1
RAC875_c826_839	1B	28.7999	1	1	1	1	1	1	1	1	1	1
Excalibur_c58582_169	1B	28.7999	1	1	1	1	1	1	1	1	1	1
Kukri_c4911_515	1B	28.7999	1	1	1	1	1	1	1	1	1	1
BS00022595_51	1B	28.7999	1	1	1	1	1	1	1	1	1	1
BS00074034_51	1B	28.7999	1	1	1	1	1	1	1	1	1	1
wsnp_Ex_c2111_3963339	1B	28.8	1	1	1	1	1	1	1	1	1	1
Kukri_c9170_778	1B	28.8	1	1	1	1	1	1	1	1	1	1
Kukri_c52742_114	1B	28.8	0.140498	0.688893	0.597879	0.174003	0.479563	0.321937	0.0159991	0.000238336	0.279753	0.103195
BS00066014_51	1B	28.8	1	1	1	1	1	1	1	1	1	1
BS00099829_51	1B	28.8	1	1	1	1	1	1	1	1	1	1
RAC875_rep_c69777_101	1B	28.8	1	1	1	1	1	1	1	1	1	1
Kukri_c8255_1324	1B	28.8	1	1	1	1	1	1	1	1	1	1
Excalibur_c63563_370	1B	28.8	1	1	1	1	1	1	1	1	1	1
Kukri_c40439_366	1B	28.8	1	1	1	1	1	1	1	1	1	1
RAC875_c26231_68	1B	28.8001	1	1	1	1	1	1	1	1	1	1
wsnp_Ex_c28495_37622019	1B	28.8001	1	1	1	1	1	1	1	1	1	1
RFL_Contig2160_617	1B	29.8999	0.84298	0.129491	0.860704	0.298872	0.762837	0.0728948	0.839003	0.194374	0.00887173	0.991591
D_contig25392_201	1B	29.9	0.0365181	0.0624893	0.413758	0.165291	0.352108	0.764108	0.339646	0.902665	0.113809	0.0732919
Tdurum_contig95654_237	1B	29.9	0.229953	0.820412	0.364844	0.688274	0.682794	0.18142	0.906423	0.454265	0.0204089	0.749798
Tdurum_contig56148_382	1B	29.9001	0.306321	0.629675	0.221739	0.791426	0.474151	0.0817195	0.998699	0.0904452	0.00116385	0.669339
RAC875_c79370_378	1B	29.9001	0.550259	0.2027	0.453743	0.296523	0.0188369	0.859023	0.465779	0.15498	0.0488682	0.033157
Excalibur_c25368_372	1B	29.9001	1	1	1	1	1	1	1	1	1	1
BS00004070_51	1B	29.9001	1	1	1	1	1	1	1	1	1	1
Kukri_c5861_360	1B	30.4999	0.461814	0.645094	0.124697	0.0825374	0.0170558	0.00147425	0.000317277	0.395434	0.0184204	0.00944953
Kukri_c3414_114	1B	30.4999	1	1	1	1	1	1	1	1	1	1
BS00083533_51	1B	30.5	0.454169	0.00221411	0.0010164	0.621169	0.0725439	0.942027	0.422646	0.328823	0.0378501	0.128967
BS00022902_51	1B	30.5	0.751046	0.682386	0.35824	0.359364	0.0825078	0.00484579	0.00816582	0.179294	0.0457109	0.0267983
BS00011205_51	1B	30.5	1	1	1	1	1	1	1	1	1	1
Tdurum_contig100344_160	1B	30.5	1	1	1	1	1	1	1	1	1	1
BS00022281_51	1B	30.5	0.319185	0.000913694	0.00078574	0.989241	0.102868	0.606247	0.160648	0.876202	0.0038264	0.0176517
Tdurum_contig100344_184	1B	30.5	1	1	1	1	1	1	1	1	1	1
Tdurum_contig29169_84	1B	30.6	1	1	1	1	1	1	1	1	1	1
BS00065443_51	1B	30.6	1	1	1	1	1	1	1	1	1	1
BS00022916_51	1B	30.6	1	1	1	1	1	1	1	1	1	1
TA004123-0331	1B	30.6	1	1	1	1	1	1	1	1	1	1
Excalibur_c28734_435	1B	31.4999	1	1	1	1	1	1	1	1	1	1
BS00073403_51	1B	31.5001	1	1	1	1	1	1	1	1	1	1
BS00070522_51	1B	32.2999	0.14208	0.24608	0.421198	0.11243	0.176873	0.448267	0.115197	0.22301	0.22422	0.490131
RAC875_c28894_526	1B	32.9999	0.342303	0.405727	0.951272	0.692945	0.7644	0.660311	0.549185	0.0148534	0.554787	0.628582
BS00062632_51	1B	32.9999	0.905045	0.973827	0.937629	0.434477	0.897643	0.621054	0.804242	0.0118234	0.858259	0.936467
IAAV6464	1B	32.9999	0.0830801	0.412527	0.535504	0.0439651	0.0918002	0.521585	0.680317	0.58523	0.748491	0.822677
Excalibur_c42534_235	1B	32.9999	0.170107	0.151338	0.0615657	0.089702	0.0518759	0.102677	0.409258	0.0489174	0.816019	0.255366
Ku_c7557_607	1B	32.9999	0.85893	0.809121	0.939892	0.460098	0.98954	0.658405	0.841042	0.00738895	0.643998	0.88948
Kukri_c7647_1122	1B	32.9999	0.883085	0.723846	0.966693	0.361253	0.844377	0.751644	0.985987	0.0109228	0.694558	0.812607
Kukri_c51268_248	1B	33	1	1	1	1	1	1	1	1	1	1
BS00101816_51	1B	33	1	1	1	1	1	1	1	1	1	1
Tdurum_contig14418_1242	1B	33	1	1	1	1	1	1	1	1	1	1
BS00095478_51	1B	33	0.65602	0.83786	0.708343	0.299863	0.380793	0.931258	0.745676	0.0158517	0.957546	0.6217
BS00001364_51	1B	33	0.271378	0.333579	0.771025	0.593084	0.890805	0.733762	0.893674	0.0237865	0.612895	0.894997
Ku_c7557_633	1B	33	0.481811	0.851676	0.957248	0.222697	0.405427	0.585779	0.964322	0.0391617	0.82051	0.614218
Kukri_c24120_83	1B	33	0.846945	0.838397	0.526265	0.450754	0.165556	0.298903	0.336553	0.00587116	0.850435	0.355704
RAC875_rep_c105213_103	1B	33	0.386802	0.44172	0.808899	0.640804	0.661096	0.500378	0.567569	0.0055253	0.310204	0.584868
BS00095477_51	1B	33	0.29614	0.428812	0.596247	0.125818	0.556924	0.88771	0.60696	0.0126367	0.374966	0.660454
wsnp_BF291549B_Ta_1_1	1B	33	0.540216	0.873276	0.712797	0.581622	0.560292	0.707911	0.852404	0.00583332	0.778017	0.789645
IAAV4349	1B	33	0.386802	0.44172	0.808899	0.640804	0.661096	0.500378	0.567569	0.0055253	0.310204	0.584868
BS00086576_51	1B	33	0.228721	0.224146	0.657929	0.146158	0.235788	0.571188	0.888476	0.0199434	0.312052	0.777524
Kukri_rep_c112099_98	1B	33	0.850355	0.987021	0.939133	0.860522	0.475082	0.945918	0.425966	0.0259284	0.876153	0.329104
Ra_c71421_387	1B	33	0.812242	0.97681	0.903461	0.237951	0.918977	0.668695	0.737376	0.00579695	0.614803	0.451537
BS00064761_51	1B	33.0001	1	1	1	1	1	1	1	1	1	1
BS00108806_51	1B	33.0001	0.386802	0.44172	0.808899	0.640804	0.661096	0.500378	0.567569	0.0055253	0.310204	0.584868
Kukri_c43552_443	1B	33.0001	1	1	1	1	1	1	1	1	1	1
GENE-0065_444	1B	33.0001	0.0201677	0.504464	0.969958	0.0571726	0.0296063	0.401002	0.21131	0.166032	0.341671	0.269308
IAAV2324	1B	33.0001	0.552063	0.68265	0.796649	0.456224	0.679171	0.768594	0.355705	0.0138681	0.88578	0.406362
RAC875_c10659_570	1B	33.0001	0.386802	0.44172	0.808899	0.640804	0.661096	0.500378	0.567569	0.0055253	0.310204	0.584868
RAC875_rep_c77710_180	1B	33.0001	1	1	1	1	1	1	1	1	1	1
Ku_c58871_938	1B	33.0001	0.251419	0.691549	0.388112	0.392182	0.698857	0.928055	0.21686	0.00706255	0.814925	0.528397
Kukri_c6027_66	1B	33.0001	0.846945	0.838397	0.526265	0.450754	0.165556	0.298903	0.336553	0.00587116	0.850435	0.355704
RAC875_c10659_1539	1B	33.0001	1	1	1	1	1	1	1	1	1	1
Ra_c69176_630	1B	33.3999	1	1	1	1	1	1	1	1	1	1
Ra_c69176_1308	1B	33.4	1	1	1	1	1	1	1	1	1	1
Kukri_c26973_189	1B	33.4	0.117669	0.19046	0.129956	0.639898	0.297621	0.844568	0.43842	0.0932951	0.0581485	0.0487784
RAC875_c25692_343	1B	33.6	1	1	1	1	1	1	1	1	1	1
RAC875_rep_c119710_79	1B	33.6001	1	1	1	1	1	1	1	1	1	1
Tdurum_contig20702_326	1B	33.6999	0.854091	0.461489	0.50612	0.362054	0.810711	0.592833	0.637972	0.140694	0.260542	0.440424
CAP11_c7652_277	1B	33.6999	0.289474	0.550762	0.170505	0.961413	0.279916	0.734855	0.481683	0.00902992	0.186002	0.889569
GENE-2162_720	1B	33.6999	1	1	1	1	1	1	1	1	1	1
RAC875_c90431_188	1B	33.6999	1	1	1	1	1	1	1	1	1	1
wsnp_Ku_c9144_15396815	1B	33.6999	0.514826	0.152971	0.196073	0.679034	0.593188	0.101132	0.00860547	0.316478	0.46527	0.0715699
RAC875_c47137_112	1B	33.6999	0.776706	0.957299	0.460162	0.427676	0.972944	0.615291	0.573072	0.0036525	0.557774	0.146255
Ku_c11706_149	1B	33.6999	0.755209	0.0315787	0.322296	0.160013	0.0478895	0.107339	0.0185066	0.15155	0.177397	0.119187
Ku_c16382_213	1B	33.6999	1	1	1	1	1	1	1	1	1	1
Ku_c3695_1696	1B	33.7	0.883208	0.0398704	0.210925	0.454237	0.758217	0.610915	0.188583	0.165387	0.539005	0.146463
Kukri_c1853_1975	1B	33.7	1	1	1	1	1	1	1	1	1	1
Kukri_c5098_1902	1B	33.7	0.458781	0.263387	0.918159	0.912938	0.930881	0.912165	0.31754	0.106445	0.44912	0.218636
wsnp_Ku_c16938_25916260	1B	33.7	1	1	1	1	1	1	1	1	1	1
BS00022549_51	1B	33.7	0.651855	0.602172	0.578383	0.196289	0.608509	0.604875	0.28071	0.054609	0.747222	0.386414
D_contig12344_83	1B	33.7	1	1	1	1	1	1	1	1	1	1
wsnp_Ex_c11976_19193550	1B	33.7	1	1	1	1	1	1	1	1	1	1
Ku_c13532_1753	1B	33.7	0.514826	0.152971	0.196073	0.679034	0.593188	0.101132	0.00860547	0.316478	0.46527	0.0715699
RAC875_c30149_220	1B	33.7	0.366419	0.306079	0.869401	0.702913	0.972357	0.475052	0.5217	0.00554451	0.146566	0.142921
BS00068779_51	1B	33.7	0.213558	0.717594	0.277363	0.0363858	0.973387	0.00590398	0.780656	0.870845	0.2707	0.187422
BS00009715_51	1B	33.7	0.514826	0.152971	0.196073	0.679034	0.593188	0.101132	0.00860547	0.316478	0.46527	0.0715699
BS00022648_51	1B	33.7	0.793514	0.521465	0.822733	0.927489	0.787699	0.665479	0.938806	0.00539113	0.584058	0.537706
Ku_c66951_958	1B	33.7	1	1	1	1	1	1	1	1	1	1
RAC875_c83089_213	1B	33.7	1	1	1	1	1	1	1	1	1	1
BS00024603_51	1B	33.7	1	1	1	1	1	1	1	1	1	1
Kukri_c10100_1557	1B	33.7	0.923963	0.0819973	0.119897	0.000212114	9.86325e-05	4.74384e-10	0.000438293	1.65092e-05	0.000463269	0.00597385
BS00022690_51	1B	33.7	0.744852	0.758207	0.736446	0.608865	0.912063	0.974644	0.585032	0.0064376	0.982893	0.362396
BS00070198_51	1B	33.7	1	1	1	1	1	1	1	1	1	1
BS00021995_51	1B	33.7	0.389478	0.510815	0.964823	0.681667	0.833536	0.987463	0.468811	0.010203	0.774429	0.382628
Tdurum_contig11442_930	1B	33.7	0.36543	0.480644	0.488551	0.609751	0.465369	0.157573	0.353336	0.12565	0.804045	0.507577
BS00067586_51	1B	33.7001	1	1	1	1	1	1	1	1	1	1
BS00063574_51	1B	33.7001	1	1	1	1	1	1	1	1	1	1
Tdurum_contig13335_194	1B	33.7001	0.000405027	1.34217e-06	0.000998635	0.000179993	0.0202342	0.795978	0.0113957	0.000168817	0.000199015	6.09591e-05
wsnp_Ra_c8506_14401408	1B	33.7001	1	1	1	1	1	1	1	1	1	1
GENE-0032_895	1B	33.7001	1	1	1	1	1	1	1	1	1	1
Kukri_c11587_99	1B	33.7001	1	1	1	1	1	1	1	1	1	1
Excalibur_c13573_230	1B	33.7001	1	1	1	1	1	1	1	1	1	1
IAAV2452	1B	33.8	0.817367	0.663877	0.366214	0.109328	0.132246	0.553007	0.350362	0.0793771	0.519421	0.338785
BS00013901_51	1B	33.8	0.469298	0.357178	0.762165	0.683727	0.849401	0.181209	0.113902	0.0631622	0.281288	0.120227
BS00093736_51	1B	33.8001	0.717451	0.897417	0.493374	0.54923	0.93454	0.70912	0.336035	0.112728	0.511406	0.110493
BS00093740_51	1B	33.8001	0.472897	0.301351	0.841808	0.620126	0.592706	0.627809	0.331056	0.00299275	0.434095	0.240806
RAC875_c90431_275	1B	33.9	1	1	1	1	1	1	1	1	1	1
Kukri_c6135_150	1B	33.9999	0.317153	0.570212	0.511792	0.11598	0.62043	0.929853	0.576809	0.0196026	0.519102	0.621182
BS00010992_51	1B	33.9999	1	1	1	1	1	1	1	1	1	1
BS00073034_51	1B	33.9999	0.48412	0.820326	0.796868	0.22252	0.844561	0.626863	0.44429	0.00687394	0.59915	0.587186
BobWhite_c9316_300	1B	34	1	1	1	1	1	1	1	1	1	1
BS00065815_51	1B	34.0001	0.657362	0.69985	0.608533	0.661711	0.47934	0.673539	0.280108	0.0169784	0.334787	0.156649
Tdurum_contig31149_408	1B	34.0001	0.712967	0.610773	0.632514	0.740211	0.852424	0.771614	0.539983	0.00460432	0.750248	0.295209
RAC875_c6789_838	1B	34.3	0.212635	0.0185982	0.0295327	0.0364368	0.0941812	0.00040178	0.162645	0.0010861	0.223084	0.106284
RAC875_c51813_182	1B	34.3	0.767689	0.677737	0.889805	0.485076	0.916735	0.86635	0.724716	0.00950492	0.922335	0.412349
Kukri_c34902_520	1B	34.3001	1	1	1	1	1	1	1	1	1	1
RAC875_c8849_134	1B	34.3001	1	1	1	1	1	1	1	1	1	1
wsnp_BE444846B_Ta_2_2	1B	34.5999	1	1	1	1	1	1	1	1	1	1
BS00022218_51	1B	34.5999	1	1	1	1	1	1	1	1	1	1
BS00068246_51	1B	34.6	1	1	1	1	1	1	1	1	1	1
TA005764-0704	1B	34.6	0.895054	0.785517	0.458456	0.514995	0.682317	0.722074	0.366416	0.0110417	0.731451	0.129035
BS00090553_51	1B	34.6	0.904199	0.801029	0.56567	0.337143	0.994859	0.76137	0.37394	0.00281051	0.669115	0.147428
BS00063573_51	1B	34.6	1	1	1	1	1	1	1	1	1	1
BS00068512_51	1B	34.6	1	1	1	1	1	1	1	1	1	1
BS00097433_51	1B	34.6	0.850041	0.893945	0.773158	0.4557	0.948422	0.670317	0.601756	0.00413901	0.578176	0.292031
BS00073935_51	1B	34.6	1	1	1	1	1	1	1	1	1	1
BS00035690_51	1B	34.6	1	1	1	1	1	1	1	1	1	1
IACX5712	1B	34.6	0.386079	0.884319	0.363564	0.706701	0.723801	0.543498	0.148881	0.0055464	0.707604	0.112769
BS00003575_51	1B	34.6001	0.603861	0.860123	0.843336	0.495238	0.742779	0.381442	0.445398	0.00568792	0.337886	0.149691
BS00010875_51	1B	34.6001	0.717197	0.679727	0.987132	0.447455	0.456585	0.585212	0.48618	0.0106082	0.76594	0.412125
GENE-4608_569	1B	34.6001	1	1	1	1	1	1	1	1	1	1
BS00004465_51	1B	35.0999	1	1	1	1	1	1	1	1	1	1
BS00065117_51	1B	35.1001	1	1	1	1	1	1	1	1	1	1
BobWhite_c13654_447	1B	35.4999	0.374163	0.218468	0.369886	0.0420357	0.000197603	0.27874	0.187146	0.0443342	0.00036973	0.343493
Tdurum_contig13095_97	1B	35.4999	1	1	1	1	1	1	1	1	1	1
Tdurum_contig54548_1002	1B	35.4999	0.991866	0.57809	0.632236	0.0438429	0.00698291	0.220568	0.750769	0.0324278	0.230603	0.0135623
IAAV3801	1B	35.5	0.687426	0.128446	0.362333	0.0105209	3.97349e-05	0.510541	0.0959113	0.0158182	0.0149718	0.947012
RAC875_c21367_209	1B	35.5	1	1	1	1	1	1	1	1	1	1
Excalibur_c110968_321	1B	35.5	0.190061	0.306029	0.0145501	0.365568	0.214973	0.178271	0.205218	0.133997	0.782915	0.504211
BobWhite_rep_c62985_546	1B	35.5	0.000114894	3.42414e-07	1.47159e-05	2.34155e-09	0.000918	0.000171071	0.000104136	0.00761243	3.36903e-07	7.23271e-05
Kukri_c51925_654	1B	35.5	1	1	1	1	1	1	1	1	1	1
Excalibur_c40516_119	1B	35.5	1	1	1	1	1	1	1	1	1	1
BS00063676_51	1B	35.5001	1	1	1	1	1	1	1	1	1	1
BS00106581_51	1B	35.5001	0.000246381	3.0339e-06	2.69916e-05	1.34815e-10	6.6049e-05	0.000315756	0.00230421	0.0574008	3.16638e-06	0.000428208
Kukri_c14968_674	1B	35.5999	0.000172783	3.1286e-07	8.55931e-06	5.7252e-09	0.000620692	0.0584338	0.000293317	0.0113143	1.51542e-07	3.77441e-07
IACX8373	1B	35.5999	2.4704e-05	2.07039e-08	3.07124e-07	5.54646e-08	0.00147472	0.254946	0.000226656	0.0500765	5.29027e-06	2.16797e-05
Excalibur_rep_c68921_433	1B	35.5999	3.0514e-05	3.96383e-08	9.53347e-06	1.52452e-09	0.000149932	0.239289	0.00178677	0.0308563	3.51966e-07	2.90696e-06
IAAV5246	1B	35.6	6.17331e-05	3.53361e-07	1.89932e-05	2.21218e-09	0.000878187	0.000323535	0.000563258	0.238301	0.000108337	0.00335383
BS00009921_51	1B	35.6	2.4704e-05	2.07039e-08	3.07124e-07	5.54646e-08	0.00147472	0.254946	0.000226656	0.0500765	5.29027e-06	2.16797e-05
RAC875_c4377_524	1B	35.6	0.0019684	2.63767e-06	7.93026e-05	5.41769e-07	0.00745071	0.20912	0.000327624	0.0254696	5.85574e-06	1.48665e-06
BS00067743_51	1B	35.6	4.55771e-05	9.76881e-09	3.22553e-06	1.5055e-08	0.000239223	0.24099	0.000169578	0.012521	3.83849e-07	1.06359e-06
BS00043071_51	1B	35.6001	1.00445e-05	4.19486e-09	1.28283e-06	5.72761e-08	2.23331e-05	0.351211	0.000442946	0.0122842	5.81726e-07	3.51608e-06
BS00042054_51	1B	35.6001	2.90722e-05	1.65258e-09	1.71938e-06	1.18019e-08	0.000773579	0.120143	2.9094e-05	0.00087163	3.90701e-09	2.15285e-08
BobWhite_c3771_441	1B	35.6999	0.000185526	3.94608e-08	9.41134e-06	9.0777e-09	0.000445631	0.247434	0.000147919	0.0127149	1.04413e-06	1.94726e-06
Kukri_c21709_185	1B	35.6999	1	1	1	1	1	1	1	1	1	1
tplb0059c20_2221	1B	35.6999	0.0554994	0.0141175	0.785385	0.110687	0.174691	0.516922	0.697022	0.0102601	0.236009	0.326374
BS00050126_51	1B	35.6999	0.107158	0.0371621	0.980691	0.160678	0.276985	0.416344	0.761161	0.0167371	0.546338	0.46691
BS00110104_51	1B	35.6999	1.73507e-05	3.77632e-08	3.97811e-05	2.59046e-10	4.10899e-05	0.257116	0.000636789	0.047172	3.3888e-07	2.67642e-06
BS00022722_51	1B	35.6999	0.013707	0.0248391	0.0637161	0.182086	0.0731197	8.7444e-05	0.204286	0.10016	0.0082721	0.00671769
Kukri_rep_c107366_103	1B	35.7	0.00118852	0.00574467	0.0066233	0.0595781	0.0147824	1.57306e-05	0.314682	0.248661	0.00439567	0.00149392
Ex_c19477_336	1B	35.7	0.372244	0.190029	0.598158	0.586475	0.428447	0.49814	0.856383	0.0319534	0.454322	0.398015
Tdurum_contig48959_515	1B	35.7	1	1	1	1	1	1	1	1	1	1
Excalibur_c30762_713	1B	35.7	0.000193987	2.70875e-08	8.33689e-06	4.17555e-07	0.00416567	0.249478	0.00025991	0.0171017	9.2673e-07	2.86725e-06
BS00077353_51	1B	35.7	0.142316	0.022823	0.98329	0.144277	0.288684	0.330857	0.484609	0.0104649	0.682671	0.37372
BS00088264_51	1B	35.7	0.295943	0.217408	0.703149	0.649508	0.472866	0.418628	0.934873	0.13366	0.90056	0.431366
Ku_c18793_951	1B	35.7	1	1	1	1	1	1	1	1	1	1
Kukri_rep_c104432_409	1B	35.7	0.00355204	0.0050572	0.00797274	0.0671672	0.0143382	0.000131738	0.156997	0.118926	0.00858251	0.00258806
BS00063866_51	1B	35.7	0.0583764	0.0584206	0.610758	0.760178	0.832668	0.0791768	0.778446	0.0066815	0.449069	0.282583
BS00073373_51	1B	35.7	0.142316	0.022823	0.98329	0.144277	0.288684	0.330857	0.484609	0.0104649	0.682671	0.37372
JD_c29157_213	1B	35.7	1	1	1	1	1	1	1	1	1	1
BS00050457_51	1B	35.7	0.209491	0.05997	0.949748	0.669758	0.644426	0.313704	0.528506	0.00616791	0.544412	0.486933
Kukri_c19709_383	1B	35.7	1.45921e-05	8.81498e-09	3.3981e-06	2.54361e-10	8.1434e-05	0.126097	0.000579883	0.0148837	3.03882e-08	9.90923e-08
Kukri_c78742_146	1B	35.7	1	1	1	1	1	1	1	1	1	1
Kukri_c27690_411	1B	35.7	0.436843	0.33481	0.673372	0.706044	0.459876	0.20322	0.690622	0.129886	0.932238	0.596265
BS00065139_51	1B	35.7	0.12109	0.0361011	0.110485	0.013752	0.0128679	0.00230692	0.461768	0.0199926	0.503847	0.608284
BS00091640_51	1B	35.7	0.0130061	0.0123306	0.0298196	0.112561	0.0133466	0.000324859	0.102495	0.23752	0.00781416	0.0105369
Kukri_c19641_889	1B	35.7	0.00305833	0.00709141	0.00570266	0.0847725	0.0269205	2.80055e-05	0.272138	0.227932	0.0074102	0.00249847
Excalibur_c6497_535	1B	35.7	0.41178	0.27687	0.539319	0.462198	0.374767	0.340579	0.841931	0.0483805	0.716417	0.567742
Kukri_c100591_224	1B	35.7	1	1	1	1	1	1	1	1	1	1
CAP8_c4506_82	1B	35.7	0.123242	0.0403492	0.993547	0.451515	0.539154	0.326416	0.557802	0.00482548	0.520347	0.339824
Excalibur_c111213_145	1B	35.7	0.000226615	6.8899e-08	6.47088e-06	1.8568e-07	0.00336925	0.238235	0.000131387	0.0142448	4.96793e-07	7.05068e-07
Excalibur_rep_c66306_499	1B	35.7	1	1	1	1	1	1	1	1	1	1
Tdurum_contig19102_84	1B	35.7	0.0312576	0.0503922	0.231521	0.185601	0.355273	0.209359	0.824286	0.638182	0.80993	0.461431
RAC875_rep_c87552_86	1B	35.7	0.350626	0.338717	0.583911	0.490981	0.28785	0.181918	0.568022	0.20641	0.857653	0.857991
BS00066971_51	1B	35.7	1	1	1	1	1	1	1	1	1	1
BS00036121_51	1B	35.7	0.0178046	0.0134197	0.0342499	0.131368	0.0426292	0.00075845	0.123836	0.204343	0.00284193	0.00942406
BS00066040_51	1B	35.7	0.26618	0.0861504	0.740193	0.401358	0.505167	0.339372	0.874591	0.00885843	0.361375	0.275376
RAC875_c14902_256	1B	35.7	3.24559e-05	7.56106e-09	8.76165e-06	3.67143e-09	0.000191467	0.236092	8.65844e-05	0.0130026	3.86951e-07	7.20732e-07
IAAV3828	1B	35.7	2.16773e-06	8.23351e-10	1.05412e-06	9.07562e-10	0.000131028	0.165229	0.00051144	0.0393279	2.12333e-06	1.13161e-05
Kukri_c19641_477	1B	35.7	0.180344	0.144165	0.821668	0.29236	0.167453	0.275489	0.721818	0.264841	0.995613	0.756729
IACX8452	1B	35.7	0.257093	0.159378	0.794129	0.375499	0.403371	0.35098	0.981771	0.131269	0.716849	0.477263
BobWhite_c8218_162	1B	35.7	0.00014637	4.93733e-08	8.32405e-06	1.99505e-08	0.000349096	0.252477	0.000223806	0.00956294	1.45715e-06	4.06073e-06
BS00062770_51	1B	35.7001	1	1	1	1	1	1	1	1	1	1
Kukri_c7902_438	1B	35.7001	1	1	1	1	1	1	1	1	1	1
Kukri_c65759_98	1B	35.7001	0.216479	0.169622	0.76789	0.394308	0.197646	0.320785	0.882334	0.0567145	0.524925	0.576543
IACX3431	1B	35.7001	1	1	1	1	1	1	1	1	1	1
BS00094759_51	1B	35.7001	1	1	1	1	1	1	1	1	1	1
Excalibur_c32726_125	1B	35.7001	0.00459505	4.6917e-05	0.000199196	8.62601e-07	0.00832097	0.395074	0.0237454	0.00944179	4.9942e-05	9.5987e-06
BS00023006_51	1B	35.7001	4.63706e-05	9.10239e-08	2.78518e-06	2.62783e-07	0.000463532	0.365627	0.000754659	0.0221762	1.49102e-06	9.76435e-06
Kukri_c12063_1652	1B	35.7001	0.00621946	0.00614739	0.00735953	0.0294626	0.00267389	0.000949252	0.0252335	0.098996	0.00377684	0.000629487
BS00068380_51	1B	35.7001	1	1	1	1	1	1	1	1	1	1
Excalibur_c32726_279	1B	35.7001	0.000986068	1.34709e-06	4.31027e-05	8.34598e-07	0.00955512	0.227735	0.000191072	0.0140342	2.85976e-06	2.03148e-06
BS00022317_51	1B	35.7001	0.00019925	5.41251e-08	1.11002e-05	2.54307e-08	0.000652418	0.284862	0.000218102	0.0100042	6.36292e-07	3.01757e-06
BS00023302_51	1B	35.7001	0.105306	0.0172392	0.486796	0.275901	0.27776	0.44873	0.588098	0.0230122	0.243312	0.145733
Kukri_c5276_801	1B	35.7001	1	1	1	1	1	1	1	1	1	1
Kukri_rep_c104432_114	1B	35.7001	0.0144633	0.0225323	0.0457959	0.112775	0.0229719	0.000207709	0.0879323	0.264435	0.00242396	0.019756
TA003659-1136	1B	35.7001	0.0515037	0.00967177	0.303337	0.195723	0.068515	6.28442e-05	0.394063	0.525906	0.0279676	0.00317771
TA015141-0717	1B	35.7999	1	1	1	1	1	1	1	1	1	1
wsnp_JD_c4444_5575748	1B	35.8	1	1	1	1	1	1	1	1	1	1
RAC875_c53382_120	1B	35.8001	0.616034	0.855135	0.922535	0.0197965	0.584064	0.116175	0.695991	0.876761	0.0793318	0.0608558
RAC875_c30381_573	1B	36.3001	0.649213	0.915484	0.316173	0.0122041	0.517475	0.0445029	0.0437507	0.568916	0.49195	0.466429
IAAV3232	1B	36.8999	1	1	1	1	1	1	1	1	1	1
Ra_c16069_1820	1B	36.8999	1	1	1	1	1	1	1	1	1	1
wsnp_RFL_Contig2794_2564017	1B	36.8999	1	1	1	1	1	1	1	1	1	1
RAC875_c21274_235	1B	36.8999	0.409447	0.110266	0.198216	8.40861e-05	0.000757989	0.621931	0.747758	0.18005	0.00281915	0.0573589
IAAV5269	1B	36.8999	0.00650287	0.101624	0.216614	0.206866	0.0965121	0.160673	0.194728	0.925558	0.357468	0.58424
RAC875_c3457_303	1B	36.8999	0.595593	0.721904	0.972462	0.00379049	0.0099762	0.931726	0.334585	0.861882	0.0360774	0.105587
Tdurum_contig48396_341	1B	36.8999	0.0189071	0.158875	0.136541	0.0087887	0.370173	0.645645	0.656231	0.734691	0.488397	0.000935536
BS00038778_51	1B	36.8999	0.00893999	0.0876044	0.64282	0.310943	0.0273751	0.201037	0.153537	0.73601	0.525453	0.622383
Ku_c3893_771	1B	36.9	1	1	1	1	1	1	1	1	1	1
Ra_c7745_1438	1B	36.9	1	1	1	1	1	1	1	1	1	1
IAAV8661	1B	36.9	0.00650287	0.101624	0.216614	0.206866	0.0965121	0.160673	0.194728	0.925558	0.357468	0.58424
RAC875_rep_c110216_250	1B	36.9	0.138684	0.307502	0.195894	0.0088061	0.18496	0.291861	0.391515	0.667785	0.778011	0.0205598
wsnp_BE497109B_Ta_2_5	1B	36.9	0.316265	0.279123	0.115311	0.00131301	0.389517	0.544742	0.848069	0.381685	0.0303305	0.00222486
RAC875_c21131_3615	1B	36.9	0.0449798	0.295409	0.0946389	0.000920365	0.899094	0.485811	0.551481	0.670172	0.446595	0.00124603
RAC875_c20775_540	1B	36.9	1	1	1	1	1	1	1	1	1	1
GENE-0227_217	1B	36.9	0.707102	0.755387	0.691116	0.00153357	0.00685136	0.937064	0.466722	0.615258	0.0275146	0.0724602
Ex_c68416_859	1B	36.9	1	1	1	1	1	1	1	1	1	1
Kukri_c11580_339	1B	36.9	1	1	1	1	1	1	1	1	1	1
BobWhite_rep_c66146_237	1B	36.9001	0.412851	0.37529	0.137538	6.26081e-05	0.37438	0.000599936	0.17184	0.181549	0.453024	0.000197262
Tdurum_contig14650_689	1B	36.9001	0.00650287	0.101624	0.216614	0.206866	0.0965121	0.160673	0.194728	0.925558	0.357468	0.58424
Ra_c70039_1705	1B	36.9001	1	1	1	1	1	1	1	1	1	1
wsnp_Ex_rep_c69266_68192766	1B	36.9001	0.0242049	0.272613	0.174022	0.0648168	0.102711	0.0241423	0.598549	0.648667	0.708153	0.288604
RAC875_c3457_65	1B	36.9001	0.989238	0.304565	0.757618	0.00257794	0.00341317	0.864917	0.456856	0.652435	0.0267514	0.0996613
Excalibur_c23779_474	1B	36.9001	0.00408448	0.102838	0.274496	0.0560587	0.352821	0.0709602	0.727421	0.891871	0.160436	0.636889
Ra_c7855_49	1B	36.9001	1	1	1	1	1	1	1	1	1	1
IAAV7260	1B	36.9001	1	1	1	1	1	1	1	1	1	1
Kukri_c62848_106	1B	36.9001	0.000651034	0.0134261	0.613458	0.715393	0.000845062	0.131723	0.0888086	0.540718	0.866534	0.695638
Tdurum_contig31624_230	1B	36.9999	0.0190788	0.078765	0.124099	0.383371	0.220162	0.506606	0.0025313	0.344458	0.298896	0.257997
Tdurum_contig288_253	1B	37.0999	0.0114618	0.597795	0.556718	0.0123881	0.279533	0.121051	0.527902	0.362945	0.101856	0.054235
CAP7_rep_c12580_266	1B	37.0999	0.0278625	0.0253203	0.402613	0.942025	0.132954	0.0266532	0.577454	0.542172	0.0867735	0.152879
wsnp_Ex_c11177_18096010	1B	37.0999	0.00893999	0.0876044	0.64282	0.310943	0.0273751	0.201037	0.153537	0.73601	0.525453	0.622383
IACX8417	1B	37.0999	0.672107	0.0617486	0.374638	0.000818456	0.00214204	0.9627	0.418617	0.91682	0.0531504	0.124844
GENE-0173_168	1B	37.0999	0.0108984	0.0495845	0.213462	0.507779	0.175099	0.554667	0.00675241	0.198807	0.472803	0.145689
Ex_c34070_464	1B	37.0999	1	1	1	1	1	1	1	1	1	1
Tdurum_contig60547_330	1B	37.0999	0.0133792	0.00855149	0.424496	0.370696	0.97341	0.0944685	0.0513208	0.0719611	0.874665	0.12337
Tdurum_contig43346_108	1B	37.0999	0.245245	0.534169	0.0894871	0.000829942	0.482691	0.622407	0.840392	0.696988	0.570285	0.000424476
RAC875_c18282_1390	1B	37.0999	0.00650287	0.101624	0.216614	0.206866	0.0965121	0.160673	0.194728	0.925558	0.357468	0.58424
wsnp_BG607036B_Ta_1_1	1B	37.0999	0.00893999	0.0876044	0.64282	0.310943	0.0273751	0.201037	0.153537	0.73601	0.525453	0.622383
Excalibur_c4082_370	1B	37.0999	0.0024216	0.0390638	0.485928	0.551152	0.0862155	0.00815987	0.759619	0.335878	0.828288	0.260154
RFL_Contig1354_663	1B	37.0999	0.000938406	0.0158353	0.899183	0.290164	0.0737487	0.0118551	0.728986	0.454315	0.783749	0.464187
BS00062942_51	1B	37.0999	0.00650287	0.101624	0.216614	0.206866	0.0965121	0.160673	0.194728	0.925558	0.357468	0.58424
Tdurum_contig60809_268	1B	37.0999	0.0504648	0.174856	0.172425	0.0739538	0.160136	0.423124	0.824558	0.948345	0.428306	0.00263865
Tdurum_contig31201_201	1B	37.1	0.000938406	0.0158353	0.899183	0.290164	0.0737487	0.0118551	0.728986	0.454315	0.783749	0.464187
RFL_Contig1354_484	1B	37.1	0.0106687	0.134763	0.411068	0.147048	0.0863433	0.0350605	0.566233	0.464119	0.391988	0.539779
Tdurum_contig31201_380	1B	37.1	0.00893999	0.0876044	0.64282	0.310943	0.0273751	0.201037	0.153537	0.73601	0.525453	0.622383
Kukri_c7428_604	1B	37.1	0.0073087	0.0114924	0.477501	0.0600408	0.377626	0.000649582	0.176029	0.188162	0.354742	0.472946
TA004184-0525	1B	37.1	0.212925	0.399868	0.114927	0.00454294	0.247338	0.772039	0.931082	0.631735	0.680387	0.000687364
Ra_c1195_200	1B	37.1	0.0433279	0.280121	0.0154172	0.306804	0.0463426	0.106052	0.278169	0.616222	0.229292	0.762188
BS00047700_51	1B	37.1	0.0209989	0.0417993	0.0324682	0.0807964	0.0268074	0.000913484	0.0891094	0.18756	0.00298759	0.00618129
Ku_c31251_565	1B	37.1	0.231047	0.984242	0.00555174	0.056346	0.566851	0.0136594	0.742223	0.0670598	0.00670715	0.0871198
RAC875_c25708_503	1B	37.1	0.00893999	0.0876044	0.64282	0.310943	0.0273751	0.201037	0.153537	0.73601	0.525453	0.622383
Excalibur_c27675_912	1B	37.1	0.897413	0.0508352	0.0470634	0.000401133	0.0187553	0.0731963	0.697593	0.0718841	0.0093257	1.27209e-06
Kukri_c11580_818	1B	37.1	0.000507526	0.00305106	0.0601027	0.68951	0.00432738	0.471871	0.372112	0.741525	0.366233	0.0539895
JD_c2834_381	1B	37.1	0.0690797	0.229157	0.168606	0.0175311	0.158315	0.604979	0.95528	0.395056	0.396845	0.000733235
GENE-0173_290	1B	37.1	0.0583249	0.192185	0.0932429	0.329494	0.752545	0.473286	0.00588171	0.0792807	0.418956	0.204389
RAC875_c49601_837	1B	37.1	0.0110184	0.00304517	0.0143978	0.0917821	0.0218971	0.000167079	0.0691286	0.236562	0.0115277	0.000799767
Tdurum_contig7497_570	1B	37.1	0.0891959	0.264787	0.135217	0.00836804	0.220142	0.574608	0.82764	0.518881	0.54185	0.000927791
tplb0024i16_800	1B	37.1	0.06672	0.208255	0.102368	0.00829168	0.295416	0.708135	0.793607	0.641847	0.553814	0.00103342
wsnp_Ku_c62848_63784645	1B	37.1	0.00893999	0.0876044	0.64282	0.310943	0.0273751	0.201037	0.153537	0.73601	0.525453	0.622383
RAC875_c16677_56	1B	37.1	0.00650287	0.101624	0.216614	0.206866	0.0965121	0.160673	0.194728	0.925558	0.357468	0.58424
IACX1339	1B	37.1	0.0611272	0.154104	0.118379	0.0103316	0.316602	0.712608	0.809325	0.766938	0.750894	0.000967952
Kukri_c62848_1581	1B	37.1	0.0105877	0.193566	0.516101	0.270778	0.171403	0.0610598	0.392531	0.529896	0.355568	0.453784
Kukri_c10308_342	1B	37.1	0.20315	0.388624	0.13451	0.00793906	0.185686	0.757939	0.895263	0.420617	0.450299	0.00269613
RAC875_rep_c117617_183	1B	37.1	0.196429	0.547197	0.0735428	0.000505977	0.761042	0.556842	0.941278	0.803332	0.466172	0.000393268
Excalibur_rep_c106174_390	1B	37.1	1	1	1	1	1	1	1	1	1	1
Excalibur_c32608_500	1B	37.1	1	1	1	1	1	1	1	1	1	1
RAC875_rep_c117462_124	1B	37.1	0.00483831	0.117968	0.834654	0.57353	0.0237816	0.618241	0.0315193	0.935568	0.438468	0.00849628
Excalibur_c20228_135	1B	37.1	0.113253	0.599435	0.108795	0.00161924	0.66382	0.684158	0.745449	0.425668	0.106705	0.00108393
Kukri_rep_c106406_265	1B	37.1	0.732511	0.633948	0.920955	0.0786286	0.452624	0.586128	0.386293	0.245808	0.02549	0.000385942
Tdurum_contig11660_328	1B	37.1	0.0865493	0.332325	0.0866208	0.0113667	0.237206	0.558503	0.984661	0.837284	0.781886	0.000707834
Tdurum_contig42289_936	1B	37.1	0.258981	0.299713	0.0589869	0.0134029	0.905223	0.249894	0.116765	0.690311	0.193549	0.00244517
BS00037306_51	1B	37.1	0.00893999	0.0876044	0.64282	0.310943	0.0273751	0.201037	0.153537	0.73601	0.525453	0.622383
Kukri_c2535_98	1B	37.1	0.00650287	0.101624	0.216614	0.206866	0.0965121	0.160673	0.194728	0.925558	0.357468	0.58424
Kukri_c62848_1632	1B	37.1	0.00325698	0.19374	0.219645	0.379025	0.0515536	0.0642423	0.273653	0.134451	0.133348	0.806045
Tdurum_contig60809_255	1B	37.1	0.237803	0.441409	0.261382	0.014435	0.182249	0.872349	0.66219	0.353804	0.22355	0.00210072
Tdurum_contig63991_280	1B	37.1	0.128716	0.368743	0.122895	0.000891243	0.685344	0.540268	0.910278	0.838394	0.484054	0.000503264
Tdurum_contig11692_131	1B	37.1	0.00650287	0.101624	0.216614	0.206866	0.0965121	0.160673	0.194728	0.925558	0.357468	0.58424
Excalibur_c5052_151	1B	37.1	0.00650287	0.101624	0.216614	0.206866	0.0965121	0.160673	0.194728	0.925558	0.357468	0.58424
RAC875_c11749_97	1B	37.1	0.0113561	0.0644581	0.228591	0.452132	0.0753282	0.261248	0.189194	0.555701	0.111253	0.563454
GENE-0173_309	1B	37.1	1	1	1	1	1	1	1	1	1	1
Ku_c62848_956	1B	37.1	0.00886159	0.149409	0.405064	0.273961	0.0713462	0.130684	0.380967	0.967332	0.260714	0.751871
RAC875_c20420_87	1B	37.1	0.00650287	0.101624	0.216614	0.206866	0.0965121	0.160673	0.194728	0.925558	0.357468	0.58424
TA004324-0491	1B	37.1	1	1	1	1	1	1	1	1	1	1
RAC875_c50365_521	1B	37.1	0.586755	0.841703	0.0830891	0.00105109	0.811044	0.167831	0.0329476	0.193856	0.0603602	7.84013e-06
Excalibur_c64533_980	1B	37.1	1	1	1	1	1	1	1	1	1	1
TA001643-0728	1B	37.1001	0.00113733	0.100009	0.370322	0.302821	0.0353676	0.270026	0.627867	0.966048	0.91365	0.00288381
tplb0024i16_1177	1B	37.1001	0.0359914	0.164693	0.131743	0.00497333	0.544419	0.687004	0.716739	0.714567	0.581214	0.00147542
Tdurum_contig63991_186	1B	37.1001	0.128716	0.368743	0.122895	0.000891243	0.685344	0.540268	0.910278	0.838394	0.484054	0.000503264
Kukri_c84940_106	1B	37.1001	1	1	1	1	1	1	1	1	1	1
BobWhite_c7333_76	1B	37.1001	0.0112354	0.169478	0.273094	0.176661	0.124884	0.12634	0.0983564	0.513318	0.192417	0.98864
Tdurum_contig42289_1857	1B	37.1001	0.144183	0.429474	0.0725861	0.00526982	0.22101	0.495973	0.818496	0.632611	0.722572	0.00180648
RAC875_rep_c75762_175	1B	37.1001	0.0242049	0.272613	0.174022	0.0648168	0.102711	0.0241423	0.598549	0.648667	0.708153	0.288604
RFL_Contig2784_641	1B	37.1001	0.0159283	0.137448	0.612728	0.793414	0.0169594	0.00340494	0.866102	0.424513	0.406818	0.399607
RAC875_c63421_83	1B	37.1001	0.0106687	0.134763	0.411068	0.147048	0.0863433	0.0350605	0.566233	0.464119	0.391988	0.539779
Kukri_c13156_129	1B	37.1001	0.523745	0.808195	0.0332913	0.00154371	0.891776	0.914565	0.889277	0.395586	0.106143	0.0006596
Tdurum_contig13391_680	1B	37.1001	0.0391082	0.138079	0.142574	0.0347422	0.186668	0.378378	0.695838	0.527436	0.392783	0.00126414
Tdurum_contig60547_129	1B	37.1001	0.0239003	0.0687819	0.173965	0.516386	0.0879498	0.582872	0.00183056	0.441114	0.428014	0.221604
Tdurum_contig83763_107	1B	37.1001	0.00885395	0.0783626	0.688486	0.845255	0.0124842	0.0492197	0.774029	0.900998	0.803086	0.431338
Kukri_rep_c68583_931	1B	37.1001	0.00893999	0.0876044	0.64282	0.310943	0.0273751	0.201037	0.153537	0.73601	0.525453	0.622383
RAC875_c2972_225	1B	37.1001	0.00447043	0.0435632	0.247027	0.256215	0.0373029	0.191446	0.220829	0.930417	0.335142	0.49492
Excalibur_c15885_1145	1B	37.1001	0.00854373	0.0673104	0.887032	0.227122	0.138667	0.00255169	0.530229	0.925152	0.994739	0.211291
BS00022104_51	1B	37.1001	0.982887	0.823204	0.281123	0.564812	0.449576	0.159631	0.577085	0.31814	0.30108	0.104283
Tdurum_contig63991_404	1B	37.1001	0.125262	0.464739	0.155794	0.00418087	0.266743	0.557289	0.848602	0.619513	0.546355	0.000513325
Tdurum_contig29769_202	1B	37.1001	0.310397	0.73649	0.875956	0.163805	0.835082	0.194771	0.960133	0.611335	0.195245	0.000508488
CAP7_c1241_128	1B	37.1999	1	1	1	1	1	1	1	1	1	1
wsnp_Ex_c1429_2744367	1B	37.1999	0.00650287	0.101624	0.216614	0.206866	0.0965121	0.160673	0.194728	0.925558	0.357468	0.58424
BS00011450_51	1B	37.1999	0.538561	0.44366	0.887559	0.000453458	0.00299338	0.361723	0.303372	0.687478	0.0351219	0.0705827
wsnp_Ex_c14_27570	1B	37.2	0.00782939	0.155238	0.290915	0.0918937	0.254699	0.0259484	0.679505	0.607151	0.257336	0.505343
Ku_c20833_518	1B	37.2	0.0153885	0.146886	0.392934	0.273767	0.0345748	0.161706	0.0742625	0.382817	0.306727	0.957768
RAC875_c8662_140	1B	37.2	0.916838	0.988507	0.0637849	0.0206657	0.14038	0.0973624	0.361656	0.0566581	0.23825	1.33452e-05
Excalibur_c51643_145	1B	37.2	0.633658	0.416536	0.0471755	0.00284576	0.849946	0.00155419	0.297719	0.0937879	0.0287337	4.64271e-05
Kukri_c45663_496	1B	37.2	0.020517	0.403722	0.583795	0.070155	0.620139	0.00504506	0.360042	0.306101	0.0376929	3.23922e-06
tplb0029b01_123	1B	37.2	0.567694	0.552361	0.675921	0.00153185	0.00493213	0.988282	0.79419	0.470327	0.0251966	0.119514
BobWhite_c1456_615	1B	37.2	0.359684	0.884959	0.487623	0.00160893	0.00859398	0.625233	0.407542	0.984694	0.0761236	0.151784
Kukri_rep_c111517_289	1B	37.2	0.648668	0.476192	0.830283	0.0157818	0.205627	0.188203	0.835333	0.38463	0.00762399	2.04077e-05
RAC875_c8662_762	1B	37.2	0.681131	0.681001	0.0319255	0.186042	0.13364	0.102232	0.76116	0.283391	0.420625	8.24226e-06
Excalibur_c27675_1815	1B	37.2	0.0966357	0.0942047	0.694824	0.449881	0.0413941	0.199813	0.886294	0.121672	0.772116	6.13899e-05
wsnp_Ex_c1429_2745237	1B	37.2	1	1	1	1	1	1	1	1	1	1
BS00065523_51	1B	37.2001	1	1	1	1	1	1	1	1	1	1
BobWhite_c4236_410	1B	37.2001	0.143416	0.343891	0.715283	0.0343191	0.0363101	0.461522	0.0803512	0.291893	0.556308	0.712353
tplb0029b01_1022	1B	37.2001	0.462889	0.976832	0.749224	0.00279929	0.0111648	0.942129	0.354653	0.668008	0.0495512	0.126073
Ra_c27867_685	1B	37.3999	0.259615	0.996294	0.183841	0.000906575	0.00203733	0.509371	0.316562	0.35536	0.42164	0.546722
Ex_c24969_223	1B	37.3999	1	1	1	1	1	1	1	1	1	1
[truncated: 18,223 more rows]
