# Supplementary material for: Genome Wide Association Study to Identify the Genetic Base of Smallholder Farmer Preferences of Durum Wheat Traits
Source: Front Plant Sci. 2017 Jul 17;8:1230. doi: 10.3389/fpls.2017.01230 (PMC5511852; doi:10.3389/fpls.2017.01230)
Supplement: Supplementary file 4 [file Table4.XLSX]

## Sheet: TableS1
Supplementary Table 4. GWA output for spike morphology and related metric traits. For each marker, chromosome, position in cM, and nominal test p values for each considered trait are provided. Note that genetic positions are jittered so as not to overlap. SPIKE, spike morphology; SPL, spike length; SPS, seeds per spike; TGW, thousand grain weight. When applicable, “F” refers to traits given by wo…
Marker	Chr	Position (jittered cM)	SPIKE_ger_F	SPIKE_ger_M	TGW_ger	SPL_ger	SPS_ger	TGW_comb	SPS_comb	SPS_hs	SPL_hs	TGW_hs	SPIKE_hs_M	SPIKE_hs_F
Tdurum_contig97729_491	1A	1.19992	0.000200666	0.0054285	0.00754411	0.282161	0.00481638	0.694933	0.00311936	0.419904	0.980914	0.280612	0.0195014	0.711022
BobWhite_c1361_1187	1A	1.19994	0.000149057	0.00754502	0.01018	0.0827359	0.484678	0.346149	5.21618e-06	3.89686e-07	0.143346	0.583543	0.0197554	0.0280439
IAAV1194	1A	1.2	1	1	1	1	1	1	1	1	1	1	1	1
Tdurum_contig42405_197	1A	1.20003	0.0904525	0.0776548	0.0760954	0.0846242	0.234721	0.00525735	0.000173612	0.000144393	0.0305099	0.000300599	0.674716	0.338217
CAP11_rep_c7878_143	1A	1.20004	8.03212e-06	0.0525758	0.00465098	0.459553	0.129553	0.539348	5.73503e-06	3.75355e-07	0.936733	0.370744	0.00419763	0.0244776
BS00022677_51	1A	1.20009	0.299056	0.592275	0.101685	0.279841	0.171449	0.428589	1.93283e-05	0.000108356	0.134964	0.197747	0.0562792	0.0168305
tplb0028p02_562	1A	1.29999	0.0105305	0.00207322	0.124474	0.184197	0.319998	0.395221	0.0839538	0.209204	0.338599	0.350013	0.264114	0.487738
Tdurum_contig44888_837	1A	1.30001	0.409408	0.19961	0.0527893	0.110977	0.580173	0.0844302	0.0167038	0.000154093	0.394574	0.756442	0.00533744	0.0344296
RFL_Contig2831_1012	1A	1.30002	0.00132152	0.115039	0.00669511	0.366032	0.836282	0.913262	0.775356	0.00438639	0.877886	0.051886	0.0128699	0.0131912
wsnp_Ex_c10657_17376448	1A	1.30002	1.08797e-06	2.8599e-07	0.0098288	0.530047	0.313656	0.139029	6.40281e-06	5.15264e-05	0.880168	0.730015	0.00133295	0.0176778
BS00090003_51	1A	1.30004	0.0370644	0.0854446	0.0983988	0.00167629	0.395101	0.285697	0.616338	0.104355	0.601897	0.0849506	0.840554	0.669682
Excalibur_c35316_154	1A	1.30006	0.65613	0.536767	0.00143551	0.75375	0.0146619	0.000297324	0.895585	0.966335	0.463896	0.107824	0.185165	0.0725071
RAC875_rep_c105697_366	1A	1.30007	0.163737	0.772863	0.182258	0.00048889	0.511012	0.0222392	0.00353218	0.0194896	0.00304213	0.00137667	0.769374	0.0811764
IAAV3919	1A	1.30008	0.450278	0.259319	0.117815	0.159506	0.580668	0.125805	0.0175227	0.000204079	0.423633	0.766707	0.0106333	0.12822
RAC875_rep_c110533_92	1A	1.49991	0.604949	0.675362	0.158277	0.579202	0.501623	0.0996261	0.0469776	0.00132174	0.22791	0.839849	0.0169024	0.120034
D_contig37179_75	1A	1.50007	1	1	1	1	1	1	1	1	1	1	1	1
Tdurum_contig19376_154	1A	1.69991	0.00275574	0.000191214	0.0149169	0.927358	0.279284	0.0523649	0.0105536	0.000131972	0.85383	0.214066	0.00326449	0.113651
Excalibur_c9509_1180	1A	1.69991	0.989541	0.291008	0.190344	0.0177708	0.379789	0.497103	0.0188678	0.0005816	0.0359946	0.364295	0.0877851	0.129272
BS00033749_51	1A	1.69994	0.0989013	0.603831	0.159964	0.0304373	0.676762	0.339179	0.00596091	0.00118171	0.977439	0.258528	0.051631	0.156762
RAC875_c95364_259	1A	1.69995	0.0997776	0.00199538	0.248863	0.986281	0.27921	0.935043	0.000806819	0.69896	0.524356	0.730706	0.160183	0.025437
BS00064205_51	1A	1.69996	0.534715	0.840102	0.338611	0.00521926	0.69038	0.000910041	0.725244	0.186263	0.151886	0.0628002	0.404821	0.423312
Tdurum_contig59794_640	1A	1.69996	0.784355	0.500383	5.40345e-06	0.0288192	0.154209	1.686e-05	0.370783	0.0722146	0.295707	0.000841297	0.103091	0.148623
RAC875_c42700_264	1A	1.69999	0.81571	0.533616	0.162522	0.270682	0.639544	0.250004	0.0453459	0.00105829	0.258191	0.357619	0.0226795	0.0587319
BobWhite_c31470_532	1A	1.70003	0.00293651	0.102825	0.0194793	0.382152	0.901387	0.557029	0.0080541	0.000980095	0.014522	0.0870326	0.0110615	0.00137092
BS00010488_51	1A	1.70004	1.01772e-05	3.3086e-05	0.570638	0.192507	0.395337	0.369032	1.23899e-05	0.495051	0.0429209	0.162084	0.0762813	0.0525403
BS00009423_51	1A	1.70005	0.362227	0.799013	0.709615	0.0162317	0.534006	0.00118706	0.763418	0.122754	0.0801643	0.0439737	0.456655	0.584766
Tdurum_contig60323_605	1A	1.70007	0.00282204	0.0067127	0.123083	0.473939	0.593603	0.440593	3.1395e-06	9.32619e-06	0.588642	0.835128	0.00851885	0.0258598
BS00011810_51	1A	1.70009	0.0102622	0.43419	0.00721805	0.25192	0.705358	0.136156	0.00200751	0.0013075	0.0287782	0.282269	0.0542596	0.0113651
BS00071289_51	1A	1.79991	0.00108577	0.150894	0.293645	0.662962	0.0931651	0.696656	0.000978516	0.0182696	0.102228	0.288798	0.249754	0.0957326
BS00064204_51	1A	1.80004	0.48307	0.0421451	0.685066	0.283999	0.881417	0.366237	0.809128	0.999463	0.0779728	0.855354	0.524682	0.716299
Kukri_rep_c102231_265	1A	2.59992	0.0197686	0.674755	0.278524	0.0195353	0.241086	1.01812e-05	0.524171	0.417237	0.531865	0.00771162	0.352342	0.0842305
Kukri_c7192_1077	1A	2.6	0.232241	0.381748	0.979899	0.996647	0.0585513	0.0127569	0.450075	0.296436	0.231821	0.0582575	0.803174	0.678785
RFL_Contig3481_1669	1A	2.60006	0.171469	0.159072	1.48055e-07	0.0716943	0.784978	3.17617e-07	0.281875	0.473744	0.654243	0.00882449	0.0150788	0.055109
tplb0025b13_150	1A	2.79992	0.594394	0.274195	0.0431935	0.888367	0.0697193	0.15339	0.00527755	0.0280195	0.813953	0.0353776	0.0724448	0.0223223
wsnp_Ku_c1818_3557408	1A	2.80008	0.281786	0.117294	0.0550256	0.900413	0.0440107	0.117786	0.00959279	0.0209241	0.634266	0.0837178	0.112662	0.0662306
CAP7_c6316_80	1A	3.30003	0.400408	0.0290758	0.68467	0.240313	0.721079	0.559022	0.000173537	0.00985371	0.943828	0.166854	0.810222	0.833344
CAP12_c3074_192	1A	4.09996	0.911274	0.244906	0.000498384	0.0306498	0.0338638	5.38251e-05	0.713551	0.892424	0.812329	0.0290856	0.246445	0.149206
BS00023130_51	1A	4.09999	0.233557	0.632176	0.000218066	0.406192	0.534515	2.22614e-05	0.00466253	0.270532	0.438017	0.000210704	0.00649673	0.0136448
BS00082567_51	1A	4.10006	0.0104997	0.329613	4.55266e-07	0.0234699	0.109735	4.73296e-06	0.12594	0.0316845	0.143679	0.00458182	0.0100948	0.111167
Tdurum_contig43475_978	1A	4.39992	1	1	1	1	1	1	1	1	1	1	1	1
wsnp_Ra_c744_1535534	1A	4.40003	1	1	1	1	1	1	1	1	1	1	1	1
Tdurum_contig43475_155	1A	4.40006	1	1	1	1	1	1	1	1	1	1	1	1
Tdurum_contig46733_6628	1A	4.59996	0.0176175	0.152489	0.130334	0.656618	0.333745	0.00888804	0.000690642	0.162583	0.97673	0.0203998	0.0328424	0.0133368
Tdurum_contig26201_77	1A	4.59996	0.024641	0.769351	0.00730164	0.0114228	0.335269	0.901819	0.322507	0.0189089	0.0137103	0.987857	0.0382404	0.202098
TA001286-0611-w	1A	4.59997	0.161781	0.0018665	0.478509	0.415167	0.800052	0.672807	0.000643311	5.09989e-05	0.519036	0.000341805	0.937792	0.982945
BS00108242_51	1A	5.09994	0.12161	0.815993	0.000580034	0.74847	0.565144	0.94905	0.000529068	0.101582	0.0408585	0.835267	0.192143	0.00211015
Ku_c8810_903	1A	5.09994	0.100468	0.000117643	0.145338	0.778876	0.770054	1.07428e-06	0.00437506	0.000415634	0.408492	0.00441203	2.2931e-06	6.02002e-06
wsnp_Ex_c2868_5293485	1A	5.10002	1	1	1	1	1	1	1	1	1	1	1	1
BS00056550_51	1A	5.1999	0.0289654	0.568898	0.0993025	0.040723	0.921274	1.5093e-09	0.000768293	0.00340549	0.649806	6.15601e-05	0.327743	0.0198564
Jagger_c1888_277	1A	5.20007	0.0722005	0.373085	0.0122805	0.112841	8.69541e-05	0.0396428	0.012153	0.00257484	0.856227	1.53836e-05	0.0917942	0.0548558
wsnp_RFL_Contig4735_5673999	1A	5.70001	0.0201726	0.745608	0.121049	0.592394	0.902822	1.72002e-07	0.00336056	0.0297166	0.365763	5.56811e-05	0.130733	0.741498
BS00023201_51	1A	6.69991	0.000445802	0.148631	0.069777	0.0540571	1.30039e-05	0.021889	0.0240606	0.0133175	0.00604297	0.28325	0.289024	0.0484375
Excalibur_c82557_201	1A	8.4	0.446908	0.509188	0.538047	1.16943e-06	8.01204e-05	1.77117e-08	0.00857467	0.0455045	0.00174017	0.000431386	0.892586	0.0108578
BobWhite_c39996_126	1A	8.40001	0.85899	0.365111	0.314642	1.17144e-05	0.00827925	3.23874e-08	0.0436919	0.648359	0.00460798	0.00771687	0.965495	0.00193715
RAC875_c1710_376	1A	8.40004	0.0780383	7.752e-05	0.0728485	0.042619	0.69447	8.03394e-07	0.000219738	7.79327e-05	0.780705	0.02119	0.000122449	0.000252773
RAC875_rep_c105796_617	1A	8.59994	1	1	1	1	1	1	1	1	1	1	1	1
BS00010128_51	1A	8.59998	0.0486984	0.103503	0.567766	0.000147159	0.107119	0.000321529	0.0876194	0.105741	0.0321081	0.472433	0.528762	0.0816037
Kukri_c32052_171	1A	8.59998	0.000251683	0.000149428	0.407643	0.780941	0.286054	0.211348	0.00116823	8.11269e-07	0.226275	0.372858	0.00232911	0.122635
BobWhite_c39996_85	1A	8.60009	1	1	1	1	1	1	1	1	1	1	1	1
wsnp_Ra_c48124_53475145	1A	8.60009	0.313167	0.0230969	0.912197	0.165076	0.0907721	0.755145	0.00041472	3.90572e-05	0.00819903	0.166987	0.00162845	0.0773136
Kukri_c29655_239	1A	9.79994	1	1	1	1	1	1	1	1	1	1	1	1
Excalibur_c9676_163	1A	9.80002	0.00241845	0.00026536	0.535094	0.855183	0.0475226	0.535376	0.501128	6.20248e-08	0.0487438	0.830622	0.00181195	0.172961
Kukri_c54157_315	1A	9.80007	0.95925	0.444643	0.0674737	0.996869	0.361257	0.246153	0.109939	0.00410169	0.121388	0.519423	4.792e-05	0.144673
BS00069278_51	1A	9.80009	1	1	1	1	1	1	1	1	1	1	1	1
JD_c49343_475	1A	9.80009	0.753442	0.343453	0.148779	0.0195259	0.0173819	0.0260484	0.00276741	1.41558e-05	0.519943	0.151104	0.000198071	0.0708937
Kukri_c46939_83	1A	9.8999	0.0893876	0.00188988	0.797887	0.0461092	0.00034741	0.0262963	2.47846e-14	1.41263e-10	0.328716	0.842283	2.81744e-05	3.60854e-06
BS00074511_51	1A	9.89992	1	1	1	1	1	1	1	1	1	1	1	1
Tdurum_contig68827_61	1A	9.89993	0.696533	0.182454	0.627975	0.0596613	0.0202215	0.00167543	2.20254e-10	6.29525e-10	0.647291	0.245797	1.58333e-05	4.4015e-06
Kukri_c54157_348	1A	9.89995	1	1	1	1	1	1	1	1	1	1	1	1
Tdurum_contig68827_118	1A	9.90001	0.492426	0.921113	0.173789	0.367702	0.0373667	0.552862	0.00324834	0.00768469	0.0294968	0.276526	0.513606	0.0211286
BS00022943_51	1A	9.90008	0.768116	0.252459	0.618905	0.0525066	0.0192302	0.00183303	1.63483e-10	5.32396e-10	0.814755	0.259267	2.13509e-05	9.03881e-06
BS00060058_51	1A	10.5999	0.00300686	0.116528	0.249065	0.257065	0.000177355	0.785454	0.0144652	0.743204	0.704293	0.0357669	0.04381	0.741255
tplb0053o08_2004	1A	10.5999	0.0422083	0.0920907	0.0565024	0.960307	0.0534882	0.855822	7.28039e-05	7.89393e-06	0.246955	0.284982	0.381037	0.924526
RAC875_rep_c101110_474	1A	10.5999	0.0407467	0.218236	0.118796	0.429872	0.0680094	0.719297	8.93868e-05	2.17931e-05	0.137165	0.302414	0.169888	0.584547
GENE-0411_807	1A	10.5999	0.0426768	0.492354	0.0237902	0.728514	0.542378	2.11566e-09	0.0018531	0.0115097	0.912245	4.12031e-07	0.103646	0.693756
Kukri_c2446_683	1A	10.5999	0.703031	0.173694	0.410817	0.0234203	0.204865	0.0120973	9.58188e-06	1.04889e-06	0.220879	0.063618	1.98492e-05	5.21762e-06
Jagger_c6846_109	1A	10.6	0.0693117	0.0382129	0.0030304	0.977877	0.0269547	0.103085	4.18062e-05	1.2965e-05	0.120881	0.996223	0.410108	0.877199
Kukri_c29150_143	1A	10.6	0.00466045	0.0402472	0.0727845	0.485021	0.0346517	0.475272	0.000180359	3.68879e-06	0.112625	0.916109	0.692462	0.411454
GENE-0411_723	1A	10.6	0.0426768	0.492354	0.0237902	0.728514	0.542378	2.11566e-09	0.0018531	0.0115097	0.912245	4.12031e-07	0.103646	0.693756
RAC875_rep_c101110_563	1A	10.6	0.0422083	0.0920907	0.0565024	0.960307	0.0534882	0.855822	7.28039e-05	7.89393e-06	0.246955	0.284982	0.381037	0.924526
BS00003595_51	1A	10.6	0.469883	0.11384	0.218492	0.123499	0.491957	0.0114015	4.33295e-08	6.30239e-07	0.43677	0.276263	2.69538e-06	0.00521637
RAC875_c18640_821	1A	10.6001	0.118525	0.0966437	0.00775208	0.696565	0.062883	0.243365	5.39699e-05	5.13383e-06	0.182323	0.870641	0.238896	0.668292
BS00081035_51	1A	10.7999	1	1	1	1	1	1	1	1	1	1	1	1
RAC875_c75971_295	1A	10.7999	1	1	1	1	1	1	1	1	1	1	1	1
RAC875_c5831_1486	1A	10.8	0.285521	0.321016	0.562533	0.565108	0.405721	0.532188	0.0224308	0.000246823	0.0224354	0.743996	0.000130922	0.0830264
CAP11_c2581_302	1A	10.8	0.00628854	0.185956	0.456678	0.236989	0.501388	4.98712e-09	0.26516	0.00645774	0.779679	0.0740283	0.379507	0.316139
CAP8_c2448_355	1A	10.8	0.144674	0.0161201	0.995805	0.394973	0.613306	0.105009	0.00465496	1.15136e-05	0.0209779	0.148943	0.00184093	0.0148698
BS00010039_51	1A	10.8	1	1	1	1	1	1	1	1	1	1	1	1
RAC875_c63624_1002	1A	10.8	0.000128432	0.082423	0.263974	0.00492171	0.670059	9.87796e-08	0.180619	0.923455	0.547314	0.854153	0.131974	0.459126
Tdurum_contig46413_680	1A	10.8	0.00128457	0.0900761	0.369315	0.196278	0.257767	1.96975e-09	0.0770651	0.000554379	0.835961	0.0260358	0.314622	0.338764
Kukri_c1977_1940	1A	10.8	0.000802333	0.226458	0.500158	0.359025	0.13717	2.10005e-09	0.0326564	0.000301579	0.676392	0.0425636	0.315594	0.17737
Tdurum_contig43943_56	1A	10.8	0.0376982	0.947493	0.916577	0.29981	0.749497	2.63726e-10	0.456541	0.0117398	0.288659	0.00613734	0.112335	0.173102
Excalibur_c9196_313	1A	10.8	0.0161052	0.614459	0.936516	0.0714831	0.595212	4.54385e-09	0.711479	0.541885	0.645103	0.029056	0.0238249	0.294558
Tdurum_contig46413_779	1A	10.8	0.00655037	0.970873	0.96799	0.213432	0.884038	6.98153e-10	0.193543	0.00399456	0.811644	0.00560246	0.0434713	0.0505297
Excalibur_c21298_515	1A	10.8	0.1009	0.364374	0.00489076	0.0184742	0.0934542	0.00521086	0.58992	0.0652688	0.540565	0.00580253	0.0208442	0.460126
Tdurum_contig43943_1165	1A	10.8	0.0408462	0.180337	0.306618	0.00863388	0.81334	4.99593e-08	0.68259	0.0299126	0.179368	0.0951659	0.137279	0.455907
Tdurum_contig26035_231	1A	13.1	0.0589231	0.847485	0.03632	0.22263	0.0319631	8.56276e-06	0.0555027	0.026148	0.00987203	0.00908502	0.808138	0.645754
BS00022288_51	1A	13.1001	1	1	1	1	1	1	1	1	1	1	1	1
BS00022270_51	1A	13.5999	0.0262338	0.492781	0.233454	0.00523722	0.255348	0.0456825	0.673569	0.796778	0.277715	0.0371009	0.00498231	0.000327885
BS00110709_51	1A	13.5999	0.0452848	0.569097	0.27479	0.0284023	0.221106	0.0434757	0.61759	0.610517	0.529686	0.0455916	0.0123859	0.000716673
BobWhite_c18592_327	1A	14.1	0.0183924	0.0636837	0.0759959	0.00551426	0.0334744	0.298432	0.163127	0.245046	0.238814	0.030589	0.00600631	0.000240586
RAC875_c22821_542	1A	14.1001	0.121006	0.211716	0.157183	0.00822238	0.0200353	0.0834191	0.985418	0.902521	0.355983	0.203874	0.0100347	0.0128073
RAC875_c34888_65	1A	14.1999	0.0189545	0.222869	0.350811	0.00283574	0.225712	0.0325425	0.753192	0.670769	0.340256	0.0205867	0.00462637	0.000545967
RAC875_c57939_78	1A	14.5	1	1	1	1	1	1	1	1	1	1	1	1
RAC875_c57939_175	1A	14.5	1	1	1	1	1	1	1	1	1	1	1	1
RAC875_c97040_104	1A	14.5	0.0471312	0.00765951	0.275101	0.0846708	0.673919	0.00668846	0.00143995	0.654181	0.00842916	0.0997165	0.0171493	0.103623
BobWhite_c6558_234	1A	14.5	0.0333493	0.134555	0.0348532	0.0020723	0.0311344	0.000365501	0.153134	0.131813	0.307874	0.0582027	0.0112329	0.00183803
BS00022701_51	1A	14.5	0.000933426	0.121199	0.0562983	0.0764638	0.012237	0.466398	0.0373918	0.0430397	0.870593	0.087596	0.00678211	0.000263534
RFL_Contig1703_695	1A	15.2999	0.343403	0.903154	0.434739	0.0689691	0.217223	0.731807	0.0890989	0.00204381	0.162513	0.390714	0.0113841	0.00132333
Tdurum_contig42479_3800	1A	15.7999	0.285403	0.52459	0.354496	0.487277	0.0986324	0.313604	0.131855	0.018495	0.400397	0.349206	0.070615	0.00219129
Ex_c4876_1221	1A	15.7999	0.330653	0.542247	0.488066	0.167122	0.386137	0.131869	0.584643	0.190785	0.797629	0.768568	0.0208756	0.00395372
Kukri_c2121_2345	1A	15.7999	1	1	1	1	1	1	1	1	1	1	1	1
Kukri_c2121_1334	1A	15.8	0.0135002	0.00102008	0.000489818	0.834165	0.0156282	0.00139805	0.15364	0.01429	0.133858	0.0136011	0.795735	0.627924
Ex_c28368_426	1A	15.8	0.934418	0.201233	0.691699	0.950264	0.424667	0.128662	0.70089	0.333645	0.0660822	0.660405	0.0449663	0.00878867
IACX11001	1A	15.8	0.0951333	0.693501	0.99427	0.687793	0.00732991	0.00620055	0.0220135	0.00185416	0.639072	0.67531	0.00311799	0.00101393
wsnp_Ex_c7965_13520238	1A	15.8	0.797647	0.96929	0.193187	0.747618	0.249025	0.0788814	0.00391011	0.0349951	0.563097	0.0673568	0.0525528	0.298928
wsnp_JD_c7522_8606553	1A	15.8	0.161123	0.00308612	0.11925	0.50406	0.0434353	0.0406628	0.765313	0.375761	0.982521	0.0851974	0.40229	0.954441
BS00103478_51	1A	15.8	0.287126	0.948935	0.628445	0.501065	0.00170589	0.399631	0.221574	0.41158	0.888557	0.889529	0.121807	0.207533
Excalibur_c58154_84	1A	15.8	0.102569	0.421523	0.71297	0.0804779	0.109882	0.000119762	0.377307	0.871002	0.933768	0.00553571	0.0519609	0.218798
Excalibur_c25175_512	1A	15.8001	0.0153077	0.882641	0.718324	0.0260479	0.346417	8.05891e-05	0.161595	0.319702	0.588627	0.00106309	0.0364146	0.401387
Kukri_c4126_240	1A	15.8001	1	1	1	1	1	1	1	1	1	1	1	1
Tdurum_contig42479_1624	1A	16.1999	0.00381161	0.450065	0.0139587	0.000111411	0.314932	9.88031e-07	0.456296	0.95352	0.0122634	0.275067	0.692662	0.965534
BS00083459_51	1A	16.1999	0.448317	0.115685	0.00416556	0.43972	0.416641	0.263242	0.228096	0.20443	0.78257	0.507906	0.475148	0.312044
IAAV4132	1A	16.2	0.712372	0.0270892	0.0248701	0.162343	0.229303	0.0262072	0.100489	0.138599	0.983862	0.0145564	0.338825	0.229498
Kukri_c41943_535	1A	16.3	0.448317	0.115685	0.00416556	0.43972	0.416641	0.263242	0.228096	0.20443	0.78257	0.507906	0.475148	0.312044
BobWhite_c48447_529	1A	16.3001	1	1	1	1	1	1	1	1	1	1	1	1
Excalibur_c25891_1402	1A	16.4999	0.343866	0.200514	0.263682	0.000619927	0.897542	0.000953371	0.120693	0.0654757	0.0119296	0.838008	0.137338	0.964559
RAC875_c20875_753	1A	16.4999	1	1	1	1	1	1	1	1	1	1	1	1
BobWhite_c3335_1438	1A	16.4999	1	1	1	1	1	1	1	1	1	1	1	1
wsnp_Ku_c5756_10191339	1A	16.4999	0.340924	0.976322	0.485951	0.485988	0.0618704	0.115039	0.144806	0.0139876	0.904395	0.316174	0.536457	0.474573
Excalibur_c38379_478	1A	16.5	1	1	1	1	1	1	1	1	1	1	1	1
Excalibur_c101903_902	1A	16.5	0.932156	0.00650118	0.336469	4.12106e-05	0.59854	0.0104014	0.231633	0.15666	5.78086e-06	0.317542	0.0393206	0.969223
Ku_c4823_673	1A	16.5	0.120812	0.680153	2.5538e-06	0.408108	0.0355332	2.89802e-10	0.00808994	0.0114601	0.307673	1.41223e-05	0.161869	0.775181
CAP11_c65_237	1A	16.5	1	1	1	1	1	1	1	1	1	1	1	1
wsnp_Ex_c7442_12743707	1A	16.5	4.79514e-05	0.00131719	0.0642249	0.0771777	0.250482	0.00680412	0.0504011	7.51638e-05	0.060532	0.1477	0.00562514	0.00891575
Excalibur_c101903_734	1A	16.5	1	1	1	1	1	1	1	1	1	1	1	1
Jagger_rep_c10343_173	1A	16.5	1	1	1	1	1	1	1	1	1	1	1	1
Tdurum_contig42479_2158	1A	16.5001	0.00206059	0.0691341	0.0844928	0.00961021	0.530353	0.000168883	0.0424565	0.227109	0.0213238	0.472807	0.734673	0.495718
wsnp_Ex_c1137_2183772	1A	16.5001	0.912611	0.510735	0.628991	9.03816e-06	0.102969	9.45504e-05	0.102787	0.920417	4.85423e-05	0.34008	0.317367	0.279651
wsnp_Ex_c1137_2182795	1A	16.5001	0.120812	0.680153	2.5538e-06	0.408108	0.0355332	2.89802e-10	0.00808994	0.0114601	0.307673	1.41223e-05	0.161869	0.775181
Kukri_c37592_531	1A	16.6999	1	1	1	1	1	1	1	1	1	1	1	1
Kukri_c23081_2360	1A	16.6999	1	1	1	1	1	1	1	1	1	1	1	1
RAC875_c53568_391	1A	16.6999	1	1	1	1	1	1	1	1	1	1	1	1
IACX9458	1A	16.6999	1	1	1	1	1	1	1	1	1	1	1	1
Excalibur_c10065_570	1A	16.6999	1	1	1	1	1	1	1	1	1	1	1	1
tplb0043h23_1346	1A	16.6999	1	1	1	1	1	1	1	1	1	1	1	1
Kukri_c2464_592	1A	16.7	1	1	1	1	1	1	1	1	1	1	1	1
wsnp_Ex_c7252_12453079	1A	16.7	0.0336772	0.557304	0.174105	0.878594	0.0104841	0.170185	0.000322237	1.83467e-05	0.254409	0.676087	0.319022	0.684714
BobWhite_c1265_247	1A	16.7	0.129452	0.357847	0.0788213	0.159164	0.0697638	0.155119	0.906249	0.126373	0.214249	0.719365	0.168568	0.482672
BobWhite_c27474_65	1A	16.7	1	1	1	1	1	1	1	1	1	1	1	1
IAAV3809	1A	16.7	0.900492	0.0256448	3.90257e-05	0.198957	0.0118321	0.918182	0.0071023	0.809418	0.424941	0.013632	0.186347	0.658825
BS00081682_51	1A	16.7001	0.00832714	0.655236	0.214403	0.219538	0.0224332	0.276769	0.00955044	7.54597e-05	0.0579665	0.719066	0.15094	0.496084
RAC875_c23587_271	1A	16.7001	1	1	1	1	1	1	1	1	1	1	1	1
BS00081680_51	1A	16.7001	0.116763	0.793733	0.93974	0.308234	0.022469	0.694218	0.0846431	0.0207556	0.0378037	0.294803	0.583898	0.563382
Excalibur_c45969_370	1A	16.7001	1	1	1	1	1	1	1	1	1	1	1	1
BobWhite_c27474_124	1A	16.7001	1	1	1	1	1	1	1	1	1	1	1	1
Tdurum_contig83113_134	1A	18.3999	0.51376	0.119624	0.000179621	0.053999	0.216177	2.13687e-08	0.0303248	0.00178783	0.079776	0.00569297	0.0243774	0.00547941
wsnp_BF200531A_Ta_2_1	1A	18.4	0.00391963	0.0348693	0.031337	0.00252257	0.353582	0.771929	0.00162572	0.0255967	0.843747	0.0914292	0.00505873	0.922425
RAC875_c64371_209	1A	18.4001	0.203361	0.273067	0.0948897	0.000113015	0.287589	0.229226	0.00861863	0.0109618	0.013323	0.627956	0.500006	0.318651
IAAV6899	1A	19.4999	0.0945492	0.721018	0.37331	0.635227	0.11319	1.64591e-05	0.0550334	0.0696841	0.181854	0.00599752	0.660829	0.866982
D_GDEEGVY02H7D8K_299	1A	19.4999	0.113387	0.678096	0.0398121	0.345567	0.0368453	0.000189937	0.00351776	0.0229618	0.35381	0.0329862	0.593402	0.981988
Excalibur_c105151_200	1A	19.5	0.308245	0.554002	0.00637622	0.967425	0.22499	1.90385e-05	0.183335	0.109358	0.562556	0.0137891	0.0781447	0.727652
Excalibur_c20777_428	1A	19.5	0.00537772	0.40301	0.111754	0.50693	0.132718	0.304515	0.264831	0.000383288	0.32498	0.577057	0.172182	0.685497
Kukri_rep_c108031_378	1A	19.5	0.0154021	0.482651	0.528241	0.0989083	0.91849	0.00928026	0.0130883	0.0119724	0.00716294	0.223653	0.343889	0.386254
RAC875_c108229_54	1A	19.5001	0.388262	0.259996	0.0166071	0.346393	0.0611623	4.87904e-07	0.0456424	0.850799	0.0724352	0.000302781	0.384175	0.731586
Tdurum_contig50845_82	1A	19.5999	0.0331841	0.928983	0.0268228	0.940231	0.135033	1.1336e-06	0.0276843	0.0635929	0.130491	0.000571286	0.519447	0.653766
Tdurum_contig52332_94	1A	19.6	0.0720985	0.442934	0.000807889	0.754401	0.113955	0.00113213	0.0800901	0.0266724	0.649763	0.141105	0.415642	0.291562
Tdurum_contig50845_215	1A	19.6	0.121792	0.668797	0.00831224	0.33674	0.40939	1.87793e-07	0.163326	0.128563	0.258218	0.000154621	0.210543	0.866185
BS00100287_51	1A	19.6	0.121792	0.668797	0.00831224	0.33674	0.40939	1.87793e-07	0.163326	0.128563	0.258218	0.000154621	0.210543	0.866185
BS00026453_51	1A	19.6	0.0331841	0.928983	0.0268228	0.940231	0.135033	1.1336e-06	0.0276843	0.0635929	0.130491	0.000571286	0.519447	0.653766
BS00022977_51	1A	19.6001	0.121792	0.668797	0.00831224	0.33674	0.40939	1.87793e-07	0.163326	0.128563	0.258218	0.000154621	0.210543	0.866185
Excalibur_c20777_315	1A	19.6001	0.0473247	0.672707	0.15992	0.0147077	0.0595266	0.0312672	0.0265784	0.145461	0.693782	0.00838729	0.373475	0.198624
CAP7_c1645_359	1A	19.6001	1	1	1	1	1	1	1	1	1	1	1	1
Tdurum_contig61492_458	1A	19.6999	0.0414715	0.969982	0.0689364	0.532637	0.426969	6.15353e-05	0.0635326	0.0200238	0.0723006	0.0107576	0.607179	0.940877
Tdurum_contig61492_684	1A	19.7	0.0249221	0.606945	0.00390767	0.0443728	0.563961	8.86371e-07	0.272921	0.00186117	0.160853	7.59149e-07	0.100821	0.540824
Tdurum_contig15335_452	1A	19.7	0.0034246	0.247587	0.236001	0.222858	0.0277969	5.48443e-06	0.0600135	0.128102	0.225935	0.000349344	0.218101	0.145627
Tdurum_contig29484_628	1A	19.7	0.179897	0.867939	0.0581186	0.991125	0.376022	3.99673e-06	0.0581573	0.0993759	0.101231	0.00144161	0.277831	0.469753
RAC875_c2122_159	1A	19.7	0.0126927	0.334216	0.0186465	0.885127	0.920598	7.19998e-07	0.0973447	0.0108318	0.702606	1.06464e-05	0.200744	0.726711
BS00022443_51	1A	19.7999	0.105327	0.496727	4.89697e-06	0.557503	0.0851601	1.79481e-10	0.0263569	0.0205599	0.215325	9.443e-06	0.175892	0.818674
GENE-0211_139	1A	19.7999	0.0166557	0.115719	0.0615277	0.715274	0.407071	0.00199608	0.0088641	0.0657972	0.0662375	0.0492515	0.85316	0.7839
BS00003802_51	1A	19.8	0.052396	0.344613	0.0921347	0.156745	0.349321	1.10754e-05	0.0682204	0.0322859	0.00791253	0.00400817	0.61604	0.914285
BS00082266_51	1A	19.8	1	1	1	1	1	1	1	1	1	1	1	1
BS00110358_51	1A	19.8	0.00019278	0.00598125	0.000840611	0.0391743	0.0133589	2.17393e-07	0.0248586	0.00343819	0.543053	1.10313e-05	0.683283	0.464331
Excalibur_c16353_264	1A	19.8	0.000315286	0.00364587	0.135858	0.360239	0.00117822	5.70439e-05	0.0845632	0.879273	0.159033	1.83131e-06	0.840048	0.638161
IACX5892	1A	19.8	0.0419034	0.880474	0.0301404	0.640903	0.331304	1.1344e-06	0.051841	0.036413	0.064776	0.000476382	0.359717	0.78159
BS00003761_51	1A	19.8001	0.0949328	0.831506	0.099566	0.412862	0.222269	0.000391781	0.0353755	0.105019	0.0539075	0.0576715	0.439388	0.876567
RAC875_c54245_88	1A	19.8001	1	1	1	1	1	1	1	1	1	1	1	1
IAAV1469	1A	20.1001	1	1	1	1	1	1	1	1	1	1	1	1
BobWhite_c1764_139	1A	20.1999	0.0266261	0.13585	0.0416355	0.291891	0.16692	0.00380323	0.00692446	0.118413	0.0176048	0.517696	0.358319	0.802033
Tdurum_contig11756_264	1A	20.1999	0.026263	0.285508	0.017353	0.414705	0.438318	5.81977e-06	0.0103252	0.0359009	0.0226384	0.000743705	0.621357	0.59114
Kukri_c18434_200	1A	20.2	0.0419034	0.880474	0.0301404	0.640903	0.331304	1.1344e-06	0.051841	0.036413	0.064776	0.000476382	0.359717	0.78159
BobWhite_c46501_92	1A	20.2	0.357629	1.12357e-06	7.42346e-08	0.10651	0.0577965	0.06554	0.376275	0.911727	0.0489129	0.0149136	0.0153778	0.0323694
Tdurum_contig11756_458	1A	20.2	0.0674882	0.794171	0.425054	0.496311	0.174095	3.35919e-06	0.0132806	0.0286781	0.0313457	0.00103242	0.723879	0.428515
RAC875_c29598_147	1A	20.2	0.0341963	0.73423	0.0710576	0.533227	0.117637	1.41724e-05	0.0117365	0.0275403	0.140442	0.00610314	0.691295	0.418087
BS00022738_51	1A	20.2	0.761313	0.22983	0.0149154	0.00207018	0.0719792	0.0363313	0.00178169	0.0273518	0.136398	0.674037	0.110133	0.818567
Tdurum_contig11756_1415	1A	20.2	0.0419034	0.880474	0.0301404	0.640903	0.331304	1.1344e-06	0.051841	0.036413	0.064776	0.000476382	0.359717	0.78159
BobWhite_c3661_88	1A	20.2001	1	1	1	1	1	1	1	1	1	1	1	1
wsnp_Ex_c5780_10154132	1A	20.2001	1	1	1	1	1	1	1	1	1	1	1	1
tplb0036l23_696	1A	20.2999	0.381515	0.806495	0.480196	0.653234	0.354885	0.00510104	0.00406114	0.00152973	0.296859	0.00045401	0.404664	0.912682
CAP8_c1356_189	1A	20.3001	0.0112912	0.00735654	0.293742	0.089533	0.0347042	0.040661	0.0871301	0.0669661	0.421618	0.446646	0.0401189	2.15412e-06
BobWhite_c1890_712	1A	20.3001	0.155569	0.728354	0.783543	0.583337	0.295451	0.0018771	0.00885226	0.00757071	0.465209	0.0110264	0.336985	0.0646037
BS00012052_51	1A	20.3001	0.00878921	0.0346714	0.000359262	0.156413	0.601057	0.0630472	0.137311	0.00314624	0.562143	0.103715	0.627869	0.63966
Kukri_c24144_1568	1A	20.6999	0.0127563	0.00678628	0.119538	6.01703e-06	0.00283679	0.385317	0.00280291	0.00801228	0.016769	0.342847	0.286864	0.55719
BS00070798_51	1A	20.6999	0.0227153	0.000505583	0.000226557	0.0197924	0.369864	0.0546582	0.020254	0.00805711	0.200807	0.165927	0.369194	0.802539
GENE-0249_122	1A	20.6999	0.32264	0.226369	0.000217047	0.0227195	0.00646665	0.0905953	0.163679	0.537509	0.152354	0.0721736	0.047963	0.00511948
RAC875_c56994_301	1A	20.6999	0.00451402	0.00258347	0.397781	0.507726	0.22989	0.0193261	0.0139666	0.041188	0.106648	0.0400452	0.844657	0.0202174
TA015410-0477	1A	20.6999	0.000154595	0.0352994	0.189001	0.955991	0.0363427	0.197909	8.45504e-07	0.000352674	0.00483198	0.282792	0.794608	0.0354551
Ku_c20069_531	1A	20.7	0.78132	0.170306	0.0255435	0.00498535	0.0655714	0.531603	0.0888143	0.0710834	0.000736218	0.123423	0.792132	0.666582
Excalibur_c110483_103	1A	20.7	0.0151041	0.00502005	0.064683	1.23562e-06	0.0134265	0.842989	0.00479008	0.006404	0.0176465	0.724561	0.219187	0.169958
Excalibur_c55677_217	1A	20.7	1.26889e-05	1.44477e-06	0.381886	0.686133	0.00439907	0.040558	2.44872e-07	0.00028605	0.00407345	0.90117	0.0772867	1.16245e-05
wsnp_Ex_c64327_63176640	1A	20.7	0.0231076	0.0185379	0.121459	1.48544e-06	0.00841636	0.384662	0.00445663	0.00470788	0.0259156	0.27181	0.417064	0.457981
RAC875_c57095_240	1A	20.7	0.705887	0.331735	0.00762658	0.833041	0.916064	0.889082	0.257254	0.00445697	0.0125482	0.0497272	0.168301	0.0543658
RAC875_c37934_225	1A	20.7	0.00099186	0.0779714	0.512934	0.998203	0.729377	0.0898065	0.178159	0.787998	0.255526	0.0233358	0.742507	0.000293032
Kukri_rep_c81545_195	1A	20.7	0.646303	0.293546	5.59293e-05	0.0350682	0.0148827	0.0678139	0.147015	0.769946	0.183728	0.0550715	0.0175535	0.00163048
RAC875_c64603_663	1A	20.7	0.633071	0.0258239	0.037348	0.374561	0.501667	0.349266	0.0336599	0.140585	0.367267	0.293464	0.102949	0.051082
IAAV3168	1A	20.7	1.3672e-05	2.03333e-07	0.330792	0.26482	0.0144044	0.063141	2.81678e-06	0.000124777	0.0108583	0.678368	0.142605	2.66263e-05
RAC875_c13012_1598	1A	20.7	0.00430673	0.000116231	0.621053	0.161652	0.520711	0.578847	0.0514855	0.55188	0.0017878	0.0881645	0.00120403	7.25778e-13
Kukri_rep_c72397_600	1A	20.7	0.782979	0.656313	0.145793	5.91062e-05	0.000328846	0.807678	0.023367	0.120619	0.182381	0.687509	0.0129354	0.00399702
tplb0024b08_432	1A	20.7	1	1	1	1	1	1	1	1	1	1	1	1
BS00107852_51	1A	20.7001	1	1	1	1	1	1	1	1	1	1	1	1
Excalibur_c81545_101	1A	20.7001	0.0388415	0.0747903	2.35679e-05	0.0255545	0.108368	0.0358318	0.405359	0.425255	0.224489	0.158559	0.0233185	0.00131391
GENE-0249_161	1A	20.7001	0.545469	0.139365	6.02973e-05	0.0312881	0.00247133	0.114373	0.113692	0.764281	0.30228	0.100553	0.0538272	0.00216185
BS00039749_51	1A	20.7001	0.000868353	0.13174	0.691201	0.845824	0.96124	0.0610334	0.00200426	0.0112505	0.0704539	0.738515	0.736303	0.101247
RAC875_c37934_285	1A	20.7001	0.563544	0.181316	3.36413e-05	0.0181573	0.00266559	0.0672094	0.188029	0.535819	0.117051	0.0477163	0.0712575	0.000904505
Tdurum_contig75476_167	1A	20.7999	0.438118	0.389674	0.847917	0.689745	0.00795549	0.000295634	0.69289	0.113428	0.00997428	0.354588	0.697377	0.181602
Excalibur_rep_c92985_510	1A	20.8999	0.948585	0.255395	0.000237597	0.0403558	0.00413617	0.0690796	0.00058184	0.719564	0.761104	0.0732654	0.0164884	0.00036971
Excalibur_c22642_90	1A	20.9	0.648194	0.788348	0.000116241	0.0253011	0.00126271	0.0666113	0.000260951	0.622477	0.456186	0.114808	0.0268096	8.23655e-05
BS00064608_51	1A	20.9	0.776905	0.929461	1.46793e-05	0.0464188	0.00854699	0.0184602	0.000372825	0.62272	0.171274	0.017205	0.0787027	0.000178896
Excalibur_c18694_273	1A	20.9	0.459004	0.464422	0.000156054	0.0351902	0.00150154	0.0311181	8.13501e-05	0.737821	0.265492	0.0215318	0.0286513	0.000149163
Ra_c39042_935	1A	20.9001	0.618971	0.30072	1.35107e-05	0.308245	0.0720378	0.0204567	0.10383	0.408132	0.880644	0.0190386	0.00345148	5.55542e-05
BS00065419_51	1A	20.9001	0.4241	0.399865	0.000116132	0.0407371	0.00510078	0.0244422	0.00014162	0.778895	0.376891	0.0173244	0.0220427	0.000207346
wsnp_Ku_c10239_16988077	1A	23.3	1	1	1	1	1	1	1	1	1	1	1	1
Kukri_c16098_95	1A	27.8999	0.116706	0.0417519	0.383982	0.382362	0.922162	0.00362751	5.6727e-05	0.0544843	0.334037	0.176021	0.025592	0.0282283
wsnp_Ex_c10783_17554146	1A	27.9	0.038876	0.00463743	2.92937e-05	0.204268	0.0930796	0.144672	0.206061	0.567763	0.01042	0.611362	0.0227024	0.599344
CAP7_c4833_141	1A	27.9001	0.0231823	0.0034165	6.4799e-05	0.321409	0.191724	0.206891	0.559875	0.531195	0.00172267	0.614835	0.0822159	0.834119
Excalibur_c7026_2635	1A	28.3999	0.214641	0.725216	0.805172	0.9882	0.516538	0.134405	0.000891399	0.424583	0.51805	0.385713	0.796954	0.413497
Kukri_c13136_1363	1A	28.3999	0.0457384	0.659868	0.365985	0.372449	0.529934	0.0170505	0.000393682	0.2794	0.471246	0.951044	0.251416	0.841037
Kukri_c13593_203	1A	28.4	0.0461798	0.782787	0.601552	0.340012	0.31479	0.0422384	0.000190743	0.0627705	0.155293	0.813881	0.222711	0.911082
BobWhite_c48591_394	1A	28.4	0.0490429	0.636421	0.111087	0.829614	0.707423	0.00191179	0.00390428	0.342428	0.927159	0.274342	0.347826	0.931188
wsnp_JD_c9290_10155594	1A	28.4	0.13526	0.582731	0.908781	0.724048	0.352401	0.047726	0.000444929	0.171313	0.508657	0.977725	0.926112	0.551375
BS00011787_51	1A	28.6999	1	1	1	1	1	1	1	1	1	1	1	1
Kukri_c22508_119	1A	28.6999	0.655975	0.858473	0.856767	0.619207	0.0655801	0.344244	0.006776	0.803191	0.407923	0.580688	0.0923974	0.34682
GENE-0509_639	1A	28.7	0.00140862	0.0378735	0.0486082	0.11552	0.895946	0.00681051	0.972402	0.00970404	0.133017	0.00831776	1.75003e-05	0.00636585
RAC875_c14926_589	1A	28.7	0.100099	0.600107	0.911849	0.0571545	0.0667362	0.226102	0.0816405	0.487513	0.57424	0.756285	0.563115	0.467159
IAAV5252	1A	29.4999	1	1	1	1	1	1	1	1	1	1	1	1
wsnp_Ra_c26191_35761997	1A	29.4999	1	1	1	1	1	1	1	1	1	1	1	1
Kukri_c12534_559	1A	29.5	0.0841854	0.239631	0.649125	0.789022	0.973188	0.143999	0.394542	0.0446087	0.659584	0.226648	0.030984	0.0697616
Kukri_rep_c102900_1715	1A	29.5	1	1	1	1	1	1	1	1	1	1	1	1
Tdurum_contig8382_300	1A	29.5001	0.52135	0.843724	0.435135	0.408798	0.0946966	0.114989	0.0749375	0.0122371	0.554542	0.595455	0.357571	0.251965
Tdurum_contig13937_2280	1A	29.5001	0.103033	0.157981	0.706361	0.46247	0.513674	0.182629	0.661019	0.00402778	0.309677	0.726549	0.340181	0.141579
Kukri_c31964_109	1A	29.7999	0.168009	0.620792	0.442843	0.339479	0.11745	0.0836461	0.0354389	0.00730184	0.658814	0.801787	0.932452	0.496035
Kukri_c31964_56	1A	29.8	0.721352	0.824356	0.280124	0.133557	0.105863	0.044451	0.0235331	0.00333437	0.756699	0.79172	0.610421	0.787928
RAC875_rep_c107325_644	1A	31.2999	0.00651233	0.00357074	0.216375	0.073192	0.0826642	0.588768	0.00250373	0.0316847	0.979365	0.0650972	0.627863	0.451457
Kukri_c11891_1015	1A	31.3999	0.122121	0.756717	0.108933	0.395665	0.171331	3.18801e-05	0.274683	0.397468	0.0103258	0.00922071	0.543268	0.696091
RAC875_c59712_105	1A	31.3999	1	1	1	1	1	1	1	1	1	1	1	1
RAC875_c140_338	1A	31.4	1	1	1	1	1	1	1	1	1	1	1	1
Tdurum_contig20965_1446	1A	31.4	1	1	1	1	1	1	1	1	1	1	1	1
GENE-0507_285	1A	31.4	0.011207	0.00972775	0.143429	0.136626	0.24638	0.141199	0.0206214	0.0277337	0.645065	0.00583946	0.934762	0.1947
Ex_c27351_850	1A	31.4	1	1	1	1	1	1	1	1	1	1	1	1
wsnp_BE586140A_Ta_2_1	1A	31.4	1	1	1	1	1	1	1	1	1	1	1	1
GENE-0002_856	1A	31.4001	0.0346725	0.14817	0.0871773	0.000114979	0.0319565	0.281125	0.00661146	0.00065892	0.000538603	0.0146424	0.581978	0.00130807
BS00026917_51	1A	31.4001	1	1	1	1	1	1	1	1	1	1	1	1
Kukri_c82555_88	1A	31.7999	0.315061	0.108487	0.338259	0.0118964	0.0711732	0.801528	0.00135177	0.000252907	0.0828205	0.00987273	0.574293	0.924262
Ra_c22663_367	1A	31.8	0.576041	0.96746	0.304532	0.0341089	0.0500693	0.827065	0.0787492	7.70401e-06	0.486527	0.0585335	0.672709	0.0245306
Tdurum_contig13946_329	1A	31.8001	0.180297	0.307209	0.335204	0.00408665	0.051221	0.491505	0.000630546	0.00163561	0.401661	0.031264	0.549125	0.941159
Tdurum_contig13946_241	1A	31.8001	0.250862	0.459005	0.212204	0.00532492	0.0631114	0.34131	0.00151447	0.000848776	0.244582	0.0807264	0.450534	0.707613
Tdurum_contig50355_269	1A	31.8999	0.62518	0.895659	0.655658	0.000475209	0.514039	0.0639359	0.0083187	0.0921456	0.00522155	0.750687	0.314222	0.873971
Excalibur_rep_c77404_218	1A	31.8999	1	1	1	1	1	1	1	1	1	1	1	1
Tdurum_contig34019_260	1A	31.8999	0.37365	0.796815	0.355476	0.530022	0.0271339	0.322899	0.473839	0.980059	0.932853	0.53813	0.481164	0.4828
RAC875_c10090_963	1A	31.8999	0.000156713	0.0479384	0.0999473	0.162246	0.0267561	0.00392831	4.28805e-06	0.0257612	0.561233	0.046697	0.120466	0.0356088
Tdurum_contig11004_613	1A	31.8999	0.854954	0.359356	0.917562	0.00127308	0.336644	0.765106	0.474073	0.173158	0.0200774	0.0253075	0.989922	0.000211788
wsnp_Ex_c31983_40709866	1A	31.8999	0.467592	0.699186	0.307329	0.0583699	0.0736826	0.765859	0.124261	0.00016695	0.782999	0.0517138	0.561987	0.0132624
Tdurum_contig50355_685	1A	31.8999	0.3245	0.350187	0.806678	0.00321685	0.73327	0.181507	0.00342918	0.122969	0.010911	0.953303	0.70823	0.365348
RAC875_c14066_452	1A	31.8999	0.2115	0.000319051	0.081737	0.00472248	0.0484028	0.226049	0.157385	0.208636	0.000915818	0.0067486	0.177126	0.000208405
Tdurum_contig61515_522	1A	31.8999	0.354126	0.51791	0.511706	0.000585275	0.438461	0.742953	0.732012	0.363817	0.00185012	0.0144699	0.751194	0.0223222
Tdurum_contig77289_179	1A	31.8999	0.397102	0.132655	0.593364	0.0071179	0.115384	0.648807	0.00181091	0.000459317	0.27742	0.0331618	0.686169	0.705795
Kukri_c7579_559	1A	31.9	0.517298	0.892179	0.0942375	0.219538	0.130969	0.792956	0.00569207	0.252967	0.0456021	0.471903	0.536144	0.0697863
wsnp_Ex_c31983_40709607	1A	31.9	0.36583	0.546223	0.705963	0.0371227	0.0612287	0.963466	0.159637	0.000402307	0.758316	0.031125	0.482066	0.00954808
Kukri_c7579_443	1A	31.9	0.464868	0.813596	0.0917935	0.773904	0.696781	0.62375	0.00205985	0.179258	0.405482	0.535458	0.524485	0.149108
Tdurum_contig29280_216	1A	31.9	0.630713	0.555851	0.507127	0.0351255	0.337351	0.0789178	0.00269218	0.491517	0.14049	0.112974	0.0239053	0.143291
Kukri_c46010_146	1A	31.9	0.598456	0.769617	0.132396	0.100282	0.04997	0.944999	0.142025	3.71927e-05	0.888252	0.0472348	0.547361	0.0204492
Tdurum_contig61515_259	1A	31.9001	0.302041	0.223778	0.539862	0.00301233	0.650167	0.790162	0.630647	0.397039	0.0432263	0.0544238	0.467785	0.000599532
Tdurum_contig11004_400	1A	31.9001	0.21541	0.545685	0.988635	0.00011768	0.132046	0.496557	0.268695	0.219628	0.00375714	0.205212	0.717978	0.00115672
RAC875_rep_c111911_116	1A	31.9001	0.00278753	0.55901	0.539531	0.0594743	0.717292	0.115466	0.00018876	0.259192	0.927071	0.718735	0.568799	0.640223
IACX1465	1A	32.2001	0.195097	0.0412501	0.0865083	0.00363109	0.679394	0.166032	0.616649	0.00657205	0.503619	0.272999	0.875218	0.0531714
RAC875_c89908_105	1A	34.8	0.00312666	0.0476601	0.786533	0.256	0.504871	0.436861	0.0416869	0.0280628	0.109531	0.138383	0.383271	0.00445631
TA003773-0807	1A	35.7	1.16154e-06	0.00275664	0.0741311	0.00972724	0.565069	0.0149202	7.85841e-10	0.0175007	0.158365	0.158945	0.0743376	0.0968588
BS00012210_51	1A	36.6999	1.86886e-08	9.90518e-05	0.633118	0.729077	0.815712	0.657964	0.0230625	0.485598	0.0732356	0.25178	0.241511	0.020242
IAAV5652	1A	36.7	1.3319e-05	0.00535435	0.157924	0.6513	0.292082	0.957303	0.285321	0.459599	0.0755344	0.581234	0.253967	0.0123353
RFL_Contig5090_1510	1A	36.7	0.139505	0.00031602	0.098446	0.135863	0.137439	0.182552	0.0911488	0.0124566	0.00143557	0.0287511	0.199343	8.46534e-05
Kukri_rep_c72587_123	1A	36.7001	1	1	1	1	1	1	1	1	1	1	1	1
BS00022885_51	1A	37.0999	0.000326285	0.000146096	0.488842	0.00255676	0.885908	0.0144423	0.0776242	0.652621	0.723015	0.0155695	0.235958	1.221e-08
Excalibur_c75270_566	1A	37.0999	0.00368841	0.00046417	0.922974	0.829588	0.113401	0.533226	0.925419	0.313761	0.00600903	0.227525	0.0214757	0.628842
Tdurum_contig47183_333	1A	37.1	3.47861e-07	0.0189932	0.628319	0.00497174	0.0916035	0.229632	3.84759e-07	0.0364625	0.821756	0.427347	0.543278	0.253729
Tdurum_contig76915_88	1A	37.1	7.01658e-08	0.00391636	0.828347	0.0534404	0.0182368	0.0427635	9.11291e-08	0.0870169	0.298145	0.102128	0.263218	0.122762
Tdurum_contig622_285	1A	37.1	6.44689e-05	0.316288	0.710387	0.00912938	0.961723	0.667995	2.00144e-05	0.0444088	0.785693	0.719173	0.0874712	0.414339
Tdurum_contig47183_205	1A	37.1001	0.740266	0.393813	0.0279171	0.0692217	0.208405	0.00843117	0.0609642	0.00796502	0.318507	0.000271447	0.170627	0.024335
BS00110151_51	1A	37.7999	0.240918	0.00508181	0.0973118	0.534646	0.141918	0.369366	0.181329	0.174878	0.00292402	0.243518	0.267358	0.000382887
Tdurum_contig5008_635	1A	37.8	0.229403	0.00430822	0.229492	0.422923	0.0746647	0.928947	0.128538	0.237784	0.0256752	0.770914	0.188511	0.00254793
Kukri_c23985_166	1A	37.8	1	1	1	1	1	1	1	1	1	1	1	1
Ku_c11769_252	1A	37.9999	0.0281664	0.581652	0.01827	0.555775	0.962515	0.697958	0.40082	0.138066	0.129678	0.745599	0.182793	0.277476
BS00013227_51	1A	37.9999	0.0853128	0.126417	0.188041	0.0870493	0.740112	0.877445	0.542662	0.066136	0.610772	0.287986	0.0743641	0.0440063
Kukri_c3150_341	1A	38	0.102211	0.502493	0.334206	0.36729	0.55635	0.950643	0.324875	0.448607	0.514707	0.985988	0.108561	0.132688
Excalibur_rep_c114535_55	1A	38	0.0274739	0.665477	0.382092	0.0329692	0.413083	0.857744	0.383601	0.443164	0.140206	0.648893	0.159483	0.0515924
Tdurum_contig69753_513	1A	38	0.0807287	0.230317	0.0308536	0.987351	0.560231	0.553961	0.18718	0.0211083	0.126291	0.134193	0.156385	0.127086
Kukri_c65511_1057	1A	38	0.0867427	0.000857184	0.0921364	0.457067	0.285594	0.302877	0.108301	0.173622	0.126921	0.118227	0.12793	5.70344e-05
BS00022870_51	1A	38.0001	0.0418989	0.574901	0.0959676	0.390175	0.992886	0.829374	0.259505	0.298316	0.153986	0.78226	0.277585	0.381615
wsnp_CAP12_c2438_1180601	1A	40.0001	0.0576074	0.00957362	0.366418	0.0080793	0.429617	0.0956418	0.62221	0.454681	0.00115345	0.104559	0.324885	0.740036
BobWhite_c4646_119	1A	40.6999	0.353022	0.199191	0.903158	0.000146525	0.559046	0.0477911	0.267171	0.0393039	0.140978	0.0443715	0.485128	0.195249
RAC875_c5544_4156	1A	40.7	1	1	1	1	1	1	1	1	1	1	1	1
IACX5982	1A	40.7	0.000511442	0.001515	0.763151	0.0406702	0.812269	0.00161154	0.107228	0.45591	0.349689	0.0265001	0.307985	0.27947
Kukri_rep_c104386_273	1A	40.7	1	1	1	1	1	1	1	1	1	1	1	1
Tdurum_contig97688_186	1A	40.7001	0.000302095	0.0324537	0.206321	1.57766e-06	0.861478	0.00944821	0.541505	0.868335	0.602173	0.482821	0.572831	0.318448
RAC875_c17283_453	1A	41.3001	0.614718	0.520291	0.12663	0.0170767	0.838133	9.81305e-05	0.335134	0.0505052	0.349222	0.0247832	0.588937	0.180771
wsnp_Ex_c12117_19381493	1A	41.5	0.00605496	4.0111e-06	0.0092362	0.552029	0.0691247	0.0893028	1.48245e-10	0.000178147	0.115795	0.137585	0.389695	1.69324e-10
RAC875_rep_c104986_200	1A	42.2	1.88153e-07	2.20529e-13	0.0448735	0.53738	0.0668841	0.079157	0.00242474	0.863631	0.060665	0.0329888	0.0053693	1.30066e-15
IAAV2888	1A	43.3	0.297304	0.732307	0.256262	0.154781	0.873798	0.00443831	0.219577	0.0079558	0.307245	0.0658172	0.0814769	0.6556
Kukri_c25500_879	1A	43.3	0.0106062	3.19831e-10	0.468825	3.36922e-07	0.0020198	0.00140195	7.08638e-10	0.000665336	0.00254945	0.00524013	0.200868	3.67254e-09
Ex_c68770_506	1A	43.3	4.87803e-05	5.2727e-07	0.234324	0.0366023	0.0894499	0.0709353	1.18056e-07	0.46216	0.344927	0.196302	0.00789203	0.00798548
wsnp_BE445121A_Ta_1_8	1A	43.3001	0.390863	0.718919	0.34048	0.553336	0.748773	0.00485423	0.142954	0.0249646	0.28695	0.0394933	0.0688916	0.996805
TA003421-0429	1A	43.3001	0.191409	1.68437e-07	0.21244	7.20043e-07	0.0127035	0.000758106	2.4102e-10	0.000422692	0.00553824	0.0118326	0.785146	4.31194e-10
wsnp_Ex_c24686_33942264	1A	44.2999	0.0577704	0.127744	0.785152	0.0103605	0.504597	0.0366605	0.0449537	0.173043	0.207414	0.00280074	0.0143226	0.443972
wsnp_Ex_c24686_33941368	1A	44.2999	0.0887903	0.0609911	0.802531	0.174597	0.0896213	0.119527	0.487049	0.0505698	0.460575	0.0256594	0.0116827	0.778755
Tdurum_contig16812_256	1A	44.2999	0.00311458	0.164504	0.0938842	0.360834	0.00445896	0.0920154	2.01032e-05	0.0455304	0.519577	0.758793	0.869119	0.406492
wsnp_Ex_c2181_4089639	1A	44.3	1	1	1	1	1	1	1	1	1	1	1	1
wsnp_Ex_c2181_4089788	1A	44.3001	0.00121	0.00156747	0.231568	0.785052	0.00239372	0.017594	0.000240662	0.0129546	0.295467	0.358304	0.262439	0.000170322
RAC875_c37183_331	1A	44.3001	0.0249916	0.0731984	0.687397	0.0680869	0.143981	0.0432238	0.135281	0.237258	0.46291	0.0153295	0.181165	0.790792
wsnp_Ku_rep_c107796_93118214	1A	44.6	0.292327	0.00464232	0.288583	0.215418	0.243231	0.0273333	0.305826	0.000192632	0.0287856	0.021854	0.0540163	0.313494
wsnp_CAP11_c23_61357	1A	44.6001	1	1	1	1	1	1	1	1	1	1	1	1
wsnp_Ex_rep_c103028_88077819	1A	44.8999	0.318836	0.00934943	0.124705	0.116094	0.363903	0.0267033	0.34629	9.59109e-05	0.00859478	0.0420086	0.0250431	0.158425
wsnp_RFL_Contig2185_1520256	1A	44.9	0.114579	0.068711	0.16994	0.123608	0.190963	0.178642	0.0370707	0.170279	0.205472	0.684707	0.029229	0.21181
Ex_c29914_480	1A	44.9	0.0178621	0.000270034	0.491413	0.600321	0.269027	0.039934	0.00478781	0.000124689	0.0213164	0.0144074	0.637413	0.633526
IAAV814	1A	44.9001	1.7812e-05	6.0085e-06	0.667116	4.94004e-07	0.0829212	0.656099	0.00015201	1.67328e-05	0.402533	0.765476	5.15011e-05	1.21414e-07
RAC875_c19348_713	1A	44.9001	0.279422	0.015355	0.370513	0.0205037	0.0483862	0.00176088	0.260982	0.00046945	0.341008	0.024454	0.327307	0.927637
wsnp_Ex_c12101_19360213	1A	45.1999	1.69658e-05	5.61824e-06	0.286519	0.00415911	0.0168673	0.442659	8.79644e-08	8.45485e-07	0.861756	0.993497	7.54412e-05	1.46276e-06
wsnp_Ex_c111741_93530669	1A	45.2	1	1	1	1	1	1	1	1	1	1	1	1
IAAV3306	1A	45.2999	6.20251e-06	2.95485e-06	0.00144768	0.830176	0.00252807	0.316774	7.13725e-08	0.266079	0.678821	0.614174	0.00461482	0.00280582
Ex_c60135_528	1A	45.3	1.84114e-05	5.28288e-06	0.356219	3.61799e-07	0.0679352	0.488862	3.69169e-05	1.76115e-05	0.760934	0.901201	0.000649806	3.82029e-07
wsnp_Ex_c2749_5091813	1A	45.3	0.0199197	0.0868479	0.696031	0.0459336	0.722248	0.270994	0.418524	0.0435231	0.541215	0.205062	0.0970993	0.0457035
Ra_c5696_1556	1A	45.3	6.81283e-05	3.42707e-05	0.730505	2.71512e-07	0.0925624	0.627523	0.000147348	4.39369e-05	0.437696	0.982799	0.00126586	1.12212e-05
wsnp_Ex_c31525_40302747	1A	45.3	0.000412197	0.000394109	0.795914	1.35743e-08	0.594222	0.683381	2.91624e-05	8.06831e-06	0.334964	0.763335	0.000717881	6.34342e-07
IAAV1463	1A	45.3	5.60445e-05	2.11354e-05	0.675073	8.49296e-07	0.14471	0.559514	3.80783e-05	4.70909e-06	0.540805	0.897955	0.000679131	1.19979e-06
Kukri_c4099_321	1A	45.3	6.50967e-05	4.60717e-05	0.541628	4.69424e-07	0.0606643	0.71828	0.000123031	4.93895e-05	0.586192	0.99406	0.000617536	5.25697e-06
Kukri_c24897_140	1A	45.3001	2.9246e-05	8.23849e-06	0.991278	6.35704e-07	0.0643205	0.804066	7.15362e-05	4.99983e-05	0.302725	0.595033	0.00022791	1.43691e-07
Ra_c4140_287	1A	45.3001	0.00014201	1.40408e-05	0.728238	9.14559e-08	0.039992	0.322809	3.90191e-05	4.28744e-05	0.670795	0.645128	0.00152982	1.47902e-06
wsnp_Ex_c31525_40302140	1A	45.3001	5.70882e-05	3.26161e-06	0.919874	3.46505e-08	0.0371757	0.805402	4.73696e-06	1.23399e-05	0.846774	0.773411	0.000838254	5.11459e-08
BobWhite_c34661_208	1A	45.6999	0.000108326	3.15915e-05	0.789696	5.89111e-08	0.111009	0.837571	4.87375e-05	1.05856e-05	0.897192	0.573071	0.000927392	5.08967e-07
Kukri_c48434_88	1A	45.6999	1.72237e-05	2.965e-06	0.390152	5.19628e-08	0.0730183	0.503371	4.84476e-05	2.46874e-05	0.755633	0.910596	0.000593688	3.65096e-07
wsnp_BF478737A_Ta_2_1	1A	45.7	4.13109e-06	2.03646e-07	0.305856	1.16926e-07	0.0409135	0.129054	1.94861e-06	1.22597e-05	0.624021	0.232664	5.50853e-06	4.28605e-10
RAC875_c7847_1352	1A	45.7999	0.877401	0.9717	0.0520973	0.235801	0.0977072	0.0805587	0.255772	0.322531	0.347504	0.00718087	0.18847	0.452618
wsnp_Ex_c39661_46902689	1A	45.7999	0.000182492	0.00021877	0.957625	7.13564e-07	0.0438131	0.444843	2.70744e-05	1.47635e-05	0.279901	0.103752	0.00407002	2.90363e-05
Tdurum_contig27840_865	1A	45.7999	1	1	1	1	1	1	1	1	1	1	1	1
wsnp_Ex_c43586_49862663	1A	45.7999	1	1	1	1	1	1	1	1	1	1	1	1
Tdurum_contig20581_256	1A	45.8	1	1	1	1	1	1	1	1	1	1	1	1
Ex_c23451_720	1A	45.8	1.05079e-06	7.66205e-09	0.0437648	0.00390161	9.65746e-05	0.38558	9.17201e-10	0.000164428	0.0809672	0.999475	6.51417e-06	1.13632e-09
Ex_c3567_1048	1A	45.8	1	1	1	1	1	1	1	1	1	1	1	1
RAC875_c1080_523	1A	45.8001	0.012915	0.00989752	0.00556645	0.345013	0.269985	0.934158	8.72354e-07	0.662796	0.250117	0.068061	0.0176329	0.00370846
wsnp_Ex_c48375_53299028	1A	46.0999	1.72237e-05	2.965e-06	0.390152	5.19628e-08	0.0730183	0.503371	4.84476e-05	2.46874e-05	0.755633	0.910596	0.000593688	3.65096e-07
wsnp_Ex_c8374_14111734	1A	46.0999	1	1	1	1	1	1	1	1	1	1	1	1
wsnp_Ex_rep_c67665_66326492	1A	46.0999	1	1	1	1	1	1	1	1	1	1	1	1
wsnp_Ex_c41237_48104282	1A	46.0999	1	1	1	1	1	1	1	1	1	1	1	1
wsnp_Ex_c3747_6824863	1A	46.0999	1	1	1	1	1	1	1	1	1	1	1	1
wsnp_Ex_c3963_7179699	1A	46.0999	0.000754175	0.00510114	0.507482	0.548203	0.262018	0.000857187	0.882219	0.0265534	0.412225	4.36782e-08	0.103172	0.00278137
wsnp_Ex_c8666_14522816	1A	46.0999	1	1	1	1	1	1	1	1	1	1	1	1
wsnp_Ex_c645_1273901	1A	46.0999	1	1	1	1	1	1	1	1	1	1	1	1
wsnp_Ex_c3567_6526582	1A	46.0999	1	1	1	1	1	1	1	1	1	1	1	1
wsnp_Ex_rep_c102155_87382570	1A	46.0999	1	1	1	1	1	1	1	1	1	1	1	1
wsnp_Ex_rep_c67763_66441222	1A	46.0999	0.000259377	3.3185e-05	0.583481	6.99901e-07	0.24742	0.518559	4.92307e-07	3.887e-06	0.87871	0.818033	0.00290227	3.04101e-06
BS00048117_51	1A	46.0999	1	1	1	1	1	1	1	1	1	1	1	1
wsnp_Ex_c6934_11953178	1A	46.0999	1	1	1	1	1	1	1	1	1	1	1	1
Excalibur_c6141_1337	1A	46.0999	1	1	1	1	1	1	1	1	1	1	1	1
wsnp_Ex_c2389_4477621	1A	46.0999	1	1	1	1	1	1	1	1	1	1	1	1
wsnp_Ex_rep_c66318_64485410	1A	46.0999	1	1	1	1	1	1	1	1	1	1	1	1
IAAV839	1A	46.0999	1	1	1	1	1	1	1	1	1	1	1	1
wsnp_Ex_rep_c70593_69508988	1A	46.0999	1	1	1	1	1	1	1	1	1	1	1	1
wsnp_Ex_c11374_18361760	1A	46.0999	1	1	1	1	1	1	1	1	1	1	1	1
IAAV3998	1A	46.0999	1	1	1	1	1	1	1	1	1	1	1	1
wsnp_Ex_c10595_17292077	1A	46.0999	1	1	1	1	1	1	1	1	1	1	1	1
wsnp_Ex_c2389_4477880	1A	46.0999	1	1	1	1	1	1	1	1	1	1	1	1
wsnp_Ex_c19730_28728245	1A	46.1	0.015958	0.443709	0.00115558	0.160213	0.217496	0.00216211	0.567954	0.196461	0.0110436	0.000551273	0.172005	0.514779
wsnp_Ex_c2389_4478238	1A	46.1	0.994575	0.522301	0.00969048	0.654334	0.292198	0.193574	0.91058	0.692952	0.0648001	0.786222	0.457611	0.944514
wsnp_Ex_c17684_26426785	1A	46.1	0.208123	0.769677	0.0557787	0.0387759	0.70448	0.0248393	0.100466	0.00795945	0.228325	0.00233208	0.00886117	0.165832
wsnp_Ex_c25220_34487119	1A	46.1	1	1	1	1	1	1	1	1	1	1	1	1
IACX7767	1A	46.1	1	1	1	1	1	1	1	1	1	1	1	1
BS00110039_51	1A	46.1	1	1	1	1	1	1	1	1	1	1	1	1
wsnp_Ex_rep_c66875_65276404	1A	46.1	1	1	1	1	1	1	1	1	1	1	1	1
wsnp_Ex_c15852_24239968	1A	46.1	0.213519	0.351407	0.722836	0.692953	0.851136	0.236481	0.0720823	0.0586167	0.354203	0.186903	0.721372	0.359187
wsnp_Ex_c6826_11774795	1A	46.1	0.000104216	6.90618e-05	0.613423	1.87596e-08	0.0253561	0.995121	2.88255e-05	1.96989e-05	0.408207	0.362045	0.000336578	2.77828e-06
RAC875_rep_c72774_131	1A	46.1	2.39244e-05	7.04552e-06	0.434956	4.03307e-07	0.283598	0.644536	3.64848e-06	0.00010633	0.61553	0.687649	0.000792599	9.36007e-08
wsnp_Ra_c26956_36503468	1A	46.1	1	1	1	1	1	1	1	1	1	1	1	1
wsnp_Ex_c15170_23366110	1A	46.1	1	1	1	1	1	1	1	1	1	1	1	1
wsnp_Ex_rep_c105244_89727546	1A	46.1	1	1	1	1	1	1	1	1	1	1	1	1
wsnp_Ex_c3963_7179957	1A	46.1	0.0898982	0.309585	0.188072	0.281328	0.309757	0.749485	0.783436	0.211842	0.0609527	0.909066	0.851381	0.13056
wsnp_Ex_c13783_21613564	1A	46.1	1	1	1	1	1	1	1	1	1	1	1	1
wsnp_Ex_c11697_18821490	1A	46.1	0.164983	0.192061	0.830574	0.605351	0.269317	0.0459549	0.0969436	0.018948	0.211366	0.0135089	0.530651	0.139987
BS00062965_51	1A	46.1	8.13528e-06	5.21346e-08	0.902402	0.00968973	0.00121529	0.12998	1.10895e-10	1.17855e-05	0.817695	0.417537	8.88225e-07	5.85015e-07
wsnp_Ex_c2389_4478587	1A	46.1	0.0898982	0.309585	0.188072	0.281328	0.309757	0.749485	0.783436	0.211842	0.0609527	0.909066	0.851381	0.13056
BS00066549_51	1A	46.1	1	1	1	1	1	1	1	1	1	1	1	1
wsnp_Ku_rep_c104517_90964418	1A	46.1	1	1	1	1	1	1	1	1	1	1	1	1
wsnp_CAP11_c3968_1874257	1A	46.1	1	1	1	1	1	1	1	1	1	1	1	1
Ex_c2389_1828	1A	46.1	1	1	1	1	1	1	1	1	1	1	1	1
RAC875_c2313_410	1A	46.1	1	1	1	1	1	1	1	1	1	1	1	1
RAC875_c85778_184	1A	46.1	0.191528	0.129599	0.589394	0.0219096	0.924652	0.06105	0.817578	0.186766	0.89691	0.019269	0.331244	0.159391
wsnp_Ex_c17684_26426672	1A	46.1	1	1	1	1	1	1	1	1	1	1	1	1
Ex_c2389_1633	1A	46.1	0.0898982	0.309585	0.188072	0.281328	0.309757	0.749485	0.783436	0.211842	0.0609527	0.909066	0.851381	0.13056
Ku_c2898_221	1A	46.1	1	1	1	1	1	1	1	1	1	1	1	1
wsnp_Ex_c2389_4479047	1A	46.1	1	1	1	1	1	1	1	1	1	1	1	1
wsnp_Ex_c26800_36025427	1A	46.1	1	1	1	1	1	1	1	1	1	1	1	1
wsnp_Ex_c2389_4479352	1A	46.1	1	1	1	1	1	1	1	1	1	1	1	1
wsnp_Ex_c2389_4477096	1A	46.1	0.952838	0.81305	0.0385495	0.758001	0.117501	0.0608263	0.707739	0.998351	0.514309	0.0583591	0.783187	0.224279
BobWhite_c22256_79	1A	46.1	0.00209971	0.000428135	0.940643	0.0017495	0.198793	0.658083	2.77313e-05	9.57054e-06	0.834012	0.276376	0.00315645	2.77579e-05
wsnp_Ex_c21450_30588044	1A	46.1	0.520701	0.0737259	0.0364243	0.680683	0.434871	0.00656917	0.546867	0.362551	0.112251	0.00135459	0.330878	0.623795
wsnp_Ex_c2389_4477552	1A	46.1	1	1	1	1	1	1	1	1	1	1	1	1
wsnp_JD_rep_c49359_33578909	1A	46.1	1	1	1	1	1	1	1	1	1	1	1	1
wsnp_Ex_c28165_37310070	1A	46.1	3.07233e-05	5.01913e-06	0.504782	1.72683e-07	0.114958	0.429801	5.41555e-05	1.07894e-05	0.870846	0.929488	0.000391179	4.6062e-07
wsnp_Ex_c3365_6183009	1A	46.1	0.328804	0.495785	0.557213	0.341627	0.141923	0.12002	0.747865	0.00747535	0.174921	0.618761	0.192224	0.74507
wsnp_Ex_c15722_24074399	1A	46.1	1	1	1	1	1	1	1	1	1	1	1	1
wsnp_Ex_c26098_35349905	1A	46.1	1	1	1	1	1	1	1	1	1	1	1	1
wsnp_Ex_c2972_5477975	1A	46.1	1	1	1	1	1	1	1	1	1	1	1	1
Ex_c2389_1634	1A	46.1	1	1	1	1	1	1	1	1	1	1	1	1
wsnp_Ex_c40942_47886087	1A	46.1	0.258596	0.984784	0.000774149	0.0788429	0.325137	0.000485057	0.823108	0.686236	0.568534	0.000734844	0.0425406	0.464606
wsnp_Ra_c20163_29413615	1A	46.1	1	1	1	1	1	1	1	1	1	1	1	1
wsnp_Ex_rep_c67065_65532802	1A	46.1	1	1	1	1	1	1	1	1	1	1	1	1
wsnp_RFL_Contig1186_254286	1A	46.1	1	1	1	1	1	1	1	1	1	1	1	1
wsnp_Ex_rep_c105244_89727666	1A	46.1	1	1	1	1	1	1	1	1	1	1	1	1
wsnp_Ex_c6826_11775106	1A	46.1001	0.592828	0.458054	0.534721	0.742598	0.406617	0.222023	0.00435115	0.316246	0.328623	0.22124	0.0445229	0.374294
BS00092422_51	1A	46.1001	1	1	1	1	1	1	1	1	1	1	1	1
Excalibur_c44731_1000	1A	46.1001	1	1	1	1	1	1	1	1	1	1	1	1
wsnp_Ra_c7847_13421750	1A	46.1001	1	1	1	1	1	1	1	1	1	1	1	1
Ra_c12999_321	1A	46.1001	0.756963	0.58686	0.149406	0.369516	0.140057	0.706791	0.0291517	0.219361	0.748766	0.316431	0.289103	0.460516
wsnp_Ex_rep_c66382_64577768	1A	46.1001	4.10278e-05	8.08272e-06	0.598274	7.49428e-08	0.0320675	0.661516	5.18311e-05	3.2595e-05	0.761262	0.65439	0.000196775	3.91568e-07
wsnp_Ex_c6278_10941843	1A	46.1001	0.188326	0.774241	0.955642	2.50085e-05	0.0375597	0.30199	0.0147197	0.0248535	0.000124646	0.831724	0.209581	0.623194
BobWhite_c40914_538	1A	46.1001	1	1	1	1	1	1	1	1	1	1	1	1
wsnp_Ex_c591_1177097	1A	46.1001	1	1	1	1	1	1	1	1	1	1	1	1
wsnp_CAP12_c2645_1267978	1A	46.1001	1	1	1	1	1	1	1	1	1	1	1	1
Excalibur_c11374_1126	1A	46.1001	1	1	1	1	1	1	1	1	1	1	1	1
wsnp_Ex_c645_1273590	1A	46.1001	1	1	1	1	1	1	1	1	1	1	1	1
wsnp_Ex_c6075_10637792	1A	46.1001	0.000838867	0.00796574	0.135615	0.0884893	0.116169	0.101874	0.388537	0.286623	0.129101	0.33691	0.0614725	0.540276
RAC875_c25442_231	1A	46.1001	1	1	1	1	1	1	1	1	1	1	1	1
RAC875_c7305_75	1A	46.1001	1	1	1	1	1	1	1	1	1	1	1	1
wsnp_Ex_rep_c105244_89727820	1A	46.1001	0.00587188	0.70261	0.0172931	0.020849	0.128482	0.110536	0.0483998	0.00635697	0.157377	0.832693	0.863604	0.0203453
wsnp_Ex_rep_c69775_68731015	1A	46.1001	0.62769	0.235699	0.0916622	0.0553472	0.140272	0.0303693	0.244699	0.0747218	0.764079	0.00691086	0.839682	0.121738
wsnp_Ra_rep_c105422_89367749	1A	46.1001	4.77983e-05	5.12717e-06	0.70448	0.00107195	0.082975	0.812916	1.63626e-05	8.34802e-06	0.718342	0.635501	0.000561877	1.80393e-07
wsnp_Ex_c8101_13712260	1A	46.1001	1	1	1	1	1	1	1	1	1	1	1	1
wsnp_Ex_rep_c104050_88861052	1A	46.1001	1	1	1	1	1	1	1	1	1	1	1	1
BS00048118_51	1A	46.1001	1	1	1	1	1	1	1	1	1	1	1	1
RAC875_rep_c110052_194	1A	46.1001	0.0259911	0.770034	0.157153	0.014418	0.965351	0.132493	0.116466	0.0118018	0.490522	0.0613714	0.00566968	0.762287
Excalibur_c64855_328	1A	46.1999	1	1	1	1	1	1	1	1	1	1	1	1
wsnp_Ra_c6474_11298858	1A	46.1999	0.180512	0.78779	0.936294	0.000111979	0.0127574	0.122789	0.00109746	0.043937	0.00242747	0.491097	0.701184	0.389376
wsnp_Ra_c6474_11298812	1A	46.1999	1	1	1	1	1	1	1	1	1	1	1	1
wsnp_Ex_c759_1493846	1A	46.1999	1	1	1	1	1	1	1	1	1	1	1	1
Ex_c13742_757	1A	46.1999	1	1	1	1	1	1	1	1	1	1	1	1
wsnp_Ex_c3142_5808330	1A	46.1999	0.00577374	0.796839	0.800976	0.0191942	0.602846	0.0611499	0.704572	0.12283	0.608566	0.00465159	0.233146	0.144433
wsnp_Ex_c8162_13799067	1A	46.1999	0.0034748	0.0748628	0.509743	0.141644	0.348042	0.0619257	0.0695201	0.00381954	0.447743	0.000894102	0.137588	0.61418
IAAV5581	1A	46.1999	0.00533754	0.162816	0.00323852	0.707073	0.0416016	0.00977344	0.000307262	0.0127667	0.184291	0.0924883	0.922978	0.0480021
IAAV3846	1A	46.1999	0.12543	0.170304	0.010129	0.849549	0.0221283	0.54429	0.0684461	0.073747	0.025583	0.120184	0.00246128	0.0260568
Excalibur_c63243_316	1A	46.2	1	1	1	1	1	1	1	1	1	1	1	1
BS00063063_51	1A	46.2	1	1	1	1	1	1	1	1	1	1	1	1
Excalibur_c2389_90	1A	46.2	0.786379	0.99353	0.49465	0.480512	0.0510212	0.00302002	0.829802	0.0291549	0.811041	4.1561e-06	0.944071	0.324211
RAC875_rep_c76047_63	1A	46.2	0.0938166	0.44394	0.00794929	0.00307035	0.15128	0.00895363	0.75462	0.060907	0.641751	0.0116737	0.0227887	0.46281
BS00076668_51	1A	46.2	1	1	1	1	1	1	1	1	1	1	1	1
wsnp_Ex_c18196_27006489	1A	46.2	1	1	1	1	1	1	1	1	1	1	1	1
Ra_c7062_430	1A	46.2	1	1	1	1	1	1	1	1	1	1	1	1
Ku_c2742_638	1A	46.2	0.000884772	0.00738138	0.0129538	0.504587	0.236059	0.97139	0.0497882	0.649409	0.0105465	0.0553498	0.0278209	0.000428899
BS00037007_51	1A	46.2	1	1	1	1	1	1	1	1	1	1	1	1
BS00063872_51	1A	46.2	0.216873	0.499917	0.202842	0.910542	0.0116077	0.890561	0.0913105	0.0344165	0.368737	0.961549	0.960196	0.302045
IAAV2342	1A	46.2	1	1	1	1	1	1	1	1	1	1	1	1
RAC875_c2313_887	1A	46.2	1	1	1	1	1	1	1	1	1	1	1	1
Ex_c801_555	1A	46.2	5.23795e-05	1.21929e-05	0.727496	1.26166e-07	0.162004	0.575355	4.9941e-05	6.74792e-06	0.976213	0.90736	0.000620113	1.14039e-06
BS00030644_51	1A	46.2	1	1	1	1	1	1	1	1	1	1	1	1
Tdurum_contig12959_425	1A	46.2	0.030812	0.0261406	0.335066	0.0515078	0.402526	0.584214	0.140403	0.367841	0.00158263	0.573025	0.897198	0.700781
BS00021904_51	1A	46.2	1	1	1	1	1	1	1	1	1	1	1	1
wsnp_Ex_c3142_5808220	1A	46.2	1	1	1	1	1	1	1	1	1	1	1	1
Kukri_c33586_75	1A	46.2	1	1	1	1	1	1	1	1	1	1	1	1
CAP11_c2984_419	1A	46.2	1	1	1	1	1	1	1	1	1	1	1	1
BS00010004_51	1A	46.2	1	1	1	1	1	1	1	1	1	1	1	1
Ku_c2898_1247	1A	46.2	1.72237e-05	2.965e-06	0.390152	5.19628e-08	0.0730183	0.503371	4.84476e-05	2.46874e-05	0.755633	0.910596	0.000593688	3.65096e-07
Excalibur_c7692_139	1A	46.2	1	1	1	1	1	1	1	1	1	1	1	1
wsnp_BE518393A_Td_2_3	1A	46.2	1	1	1	1	1	1	1	1	1	1	1	1
GENE-0561_101	1A	46.2	1	1	1	1	1	1	1	1	1	1	1	1
RAC875_c2202_1097	1A	46.2	1	1	1	1	1	1	1	1	1	1	1	1
wsnp_Ex_c3142_5808713	1A	46.2	1	1	1	1	1	1	1	1	1	1	1	1
Ku_c2898_1284	1A	46.2	1.53208e-05	1.08652e-06	0.13399	2.40272e-08	0.00537653	0.351809	7.64928e-06	1.77089e-05	0.794614	0.974689	1.45164e-05	6.84217e-08
BobWhite_c45409_389	1A	46.2	0.608005	0.33724	0.00053247	0.203384	0.0944394	0.00408676	0.537552	0.046564	0.974335	0.0120377	0.108317	0.0464236
RAC875_c9965_354	1A	46.2	0.0925592	0.937988	0.00160721	0.152858	0.464418	0.0025735	0.845796	0.936333	0.095743	0.00046889	0.265681	0.257151
wsnp_Ex_c50235_54588957	1A	46.2	0.0232603	0.25021	0.0331431	0.300902	0.133021	0.00750237	0.518438	0.601322	0.418403	0.125738	0.000853209	0.322616
BS00067330_51	1A	46.2	1.91645e-05	5.79569e-06	0.71917	0.000980012	0.0567361	0.613468	1.57634e-05	7.52342e-06	0.91821	0.989182	0.000337907	9.15774e-07
Excalibur_c43793_81	1A	46.2	1	1	1	1	1	1	1	1	1	1	1	1
Excalibur_c6255_1119	1A	46.2	4.90396e-05	2.13847e-05	0.480391	5.56969e-08	0.0528205	0.896817	0.000114353	0.000168517	0.992252	0.545513	0.00125617	1.08711e-07
Ex_c801_820	1A	46.2001	1	1	1	1	1	1	1	1	1	1	1	1
tplb0032d09_1393	1A	46.2001	1	1	1	1	1	1	1	1	1	1	1	1
wsnp_Ex_c45880_51550172	1A	46.2001	0.274525	0.653836	0.0422951	0.00342089	0.0226009	0.0277204	0.385021	0.453133	0.75447	0.0270103	0.0653092	0.0149831
Ex_c14515_220	1A	46.2001	1	1	1	1	1	1	1	1	1	1	1	1
IAAV1851	1A	46.2001	1	1	1	1	1	1	1	1	1	1	1	1
wsnp_Ex_c39661_46902650	1A	46.2001	0.968448	0.945662	0.0501327	0.642179	0.0814182	0.752197	0.0394852	0.111557	0.383703	0.783323	0.455984	0.507356
BS00080438_51	1A	46.2001	1	1	1	1	1	1	1	1	1	1	1	1
IAAV7414	1A	46.2001	1	1	1	1	1	1	1	1	1	1	1	1
Ku_c2449_578	1A	46.2001	1	1	1	1	1	1	1	1	1	1	1	1
IAAV5756	1A	46.2001	7.17194e-06	7.16687e-07	0.162481	4.15052e-08	0.0133323	0.29379	1.22143e-05	1.23661e-05	0.806427	0.77587	1.1766e-05	3.14712e-08
wsnp_Ex_c14733_22819350	1A	46.2001	1	1	1	1	1	1	1	1	1	1	1	1
RAC875_c18355_804	1A	46.2001	1	1	1	1	1	1	1	1	1	1	1	1
wsnp_Ex_c44498_50537128	1A	46.2001	1	1	1	1	1	1	1	1	1	1	1	1
Excalibur_c43793_379	1A	46.2001	0.284293	0.203852	0.261832	0.687809	0.00765192	0.833972	0.669677	0.726515	0.176006	0.401311	0.292359	0.450868
Tdurum_contig42633_1120	1A	46.7	1	1	1	1	1	1	1	1	1	1	1	1
IACX7695	1A	46.7999	0.981287	0.355456	0.000814735	0.0299761	0.831149	0.499588	0.0892958	0.368323	0.142719	0.145342	0.222327	0.0147551
Ra_c2322_1067	1A	46.7999	6.51048e-05	0.0511129	0.479662	0.184213	0.0713722	0.0911743	5.87173e-06	0.149734	0.267389	0.866055	0.612455	0.0778387
BS00022156_51	1A	46.7999	8.30866e-05	0.20612	0.0796871	0.336212	0.00421187	0.00541096	1.63238e-06	0.00376239	0.16462	0.0861769	0.486767	0.364696
Ra_c2322_174	1A	46.7999	0.00467746	0.574578	0.327422	0.407055	0.383829	0.880453	0.000715297	0.577098	0.0626168	0.0708281	0.00746511	0.971107
BobWhite_c31155_350	1A	46.8	0.00501533	0.542322	0.849981	0.904574	0.00484662	0.737294	0.000737459	0.066239	0.143616	0.155962	0.0285122	0.493747
Tdurum_contig53332_743	1A	46.8	0.000360096	0.348457	0.92983	0.905375	0.00656798	0.760464	1.56377e-06	0.0466244	0.110402	0.144817	0.701839	0.323976
BS00031200_51	1A	46.8	0.00223993	0.754034	0.305145	0.419069	0.593544	0.734688	0.00208085	0.503423	0.0792817	0.0849005	0.0176543	0.990632
BS00022207_51	1A	46.8	0.000151174	0.000342463	0.115804	0.028467	0.418574	0.327228	4.40175e-09	0.661669	0.271243	0.836636	0.228754	0.462689
Kukri_c31093_387	1A	46.8001	1.00928e-06	1.41908e-05	0.0498891	0.020623	0.118374	0.171166	0.000516764	0.190987	0.311609	0.150422	0.0519668	0.0166033
RAC875_rep_c85118_294	1A	46.8001	0.00497015	0.744428	0.122362	0.0283522	0.105604	0.337053	0.0265355	0.751865	0.00627961	0.884682	0.265416	0.263762
Kukri_rep_c99813_69	1A	46.8001	0.00378283	0.00620708	0.353228	0.50984	0.00187381	0.0141088	3.81499e-05	0.0445062	0.104814	0.413458	0.0918792	0.000408948
Kukri_c6106_470	1A	46.8001	0.360866	0.126595	0.594832	0.422979	0.022537	0.850312	0.0834953	0.0266424	0.0064401	0.29156	0.677555	0.972938
BobWhite_c2506_332	1A	47.0001	1	1	1	1	1	1	1	1	1	1	1	1
wsnp_Ex_c1959_3692097	1A	47.7999	0.000120579	0.155377	0.500906	0.521482	0.0686738	0.180203	3.25623e-06	0.0686376	0.188845	0.658883	0.913006	0.205617
RAC875_c65515_283	1A	47.7999	0.00280555	0.38159	6.77002e-05	0.337325	0.116548	0.185452	2.81795e-05	0.089679	0.0329614	0.429342	0.807029	0.567206
TA001042-0912	1A	47.7999	3.90984e-05	0.141864	0.589202	0.154702	0.161032	0.197545	0.000259068	0.289412	0.126301	0.792764	0.525841	0.190686
GENE-0405_237	1A	47.7999	0.000510349	0.15703	0.0904931	0.698655	0.0629744	0.0362901	4.61789e-06	0.0488757	0.132326	0.521952	0.72753	0.34225
Tdurum_contig27881_275	1A	47.7999	8.32549e-05	0.221322	0.954388	0.478791	0.187739	0.427935	0.000118856	0.229802	0.264202	0.258604	0.0686916	0.787801
wsnp_BE605063A_Ta_2_3	1A	47.7999	0.000120579	0.155377	0.500906	0.521482	0.0686738	0.180203	3.25623e-06	0.0686376	0.188845	0.658883	0.913006	0.205617
wsnp_Ex_c2178_4086161	1A	47.8	6.71227e-05	0.097914	0.665666	0.216133	0.0745829	0.206895	3.00668e-05	0.180698	0.0884671	0.666856	0.488486	0.164918
IAAV3552	1A	47.8	0.00664606	0.744843	0.90294	0.567396	0.535782	0.227436	0.00222497	0.38783	0.0540065	0.401512	0.0120889	0.730534
Ra_c10580_1629	1A	47.8	0.00223993	0.754034	0.305145	0.419069	0.593544	0.734688	0.00208085	0.503423	0.0792817	0.0849005	0.0176543	0.990632
BS00009866_51	1A	47.8	0.00153378	0.000275401	0.0509048	0.667368	0.0756211	0.00514332	0.000246572	0.217001	0.746189	0.122887	0.0352556	5.46865e-05
Kukri_c28532_103	1A	47.8	0.00256675	0.195765	0.000733486	0.270631	0.0582652	0.133677	0.000840061	0.819216	0.258656	0.909353	0.101503	0.0620516
wsnp_BE585780A_Ta_2_2	1A	47.8	0.000120579	0.155377	0.500906	0.521482	0.0686738	0.180203	3.25623e-06	0.0686376	0.188845	0.658883	0.913006	0.205617
wsnp_RFL_Contig2808_2585736	1A	47.8	6.71227e-05	0.097914	0.665666	0.216133	0.0745829	0.206895	3.00668e-05	0.180698	0.0884671	0.666856	0.488486	0.164918
Tdurum_contig81558_272	1A	47.8	6.71227e-05	0.097914	0.665666	0.216133	0.0745829	0.206895	3.00668e-05	0.180698	0.0884671	0.666856	0.488486	0.164918
wsnp_BE605063A_Ta_2_2	1A	47.8	6.71227e-05	0.097914	0.665666	0.216133	0.0745829	0.206895	3.00668e-05	0.180698	0.0884671	0.666856	0.488486	0.164918
wsnp_Ku_c30921_40705731	1A	47.8	5.21665e-05	0.093446	0.817841	0.906882	0.045263	0.207161	2.05707e-06	0.0301346	0.404891	0.672516	0.913474	0.0702176
Tdurum_contig43360_1381	1A	47.8	0.00223993	0.754034	0.305145	0.419069	0.593544	0.734688	0.00208085	0.503423	0.0792817	0.0849005	0.0176543	0.990632
BS00085851_51	1A	47.8	0.00015201	0.000326684	0.185315	0.573257	0.00267672	0.00792196	3.34787e-06	0.56233	0.720881	0.413939	0.166919	0.00210649
Tdurum_contig45671_799	1A	47.8	6.71227e-05	0.097914	0.665666	0.216133	0.0745829	0.206895	3.00668e-05	0.180698	0.0884671	0.666856	0.488486	0.164918
wsnp_Ku_rep_c71909_71634013	1A	47.8	0.00032377	0.215181	0.957236	0.317905	0.393594	0.335922	0.000702324	0.260982	0.0362157	0.304994	0.153217	0.357115
IACX10924	1A	47.8	0.000120579	0.155377	0.500906	0.521482	0.0686738	0.180203	3.25623e-06	0.0686376	0.188845	0.658883	0.913006	0.205617
Kukri_c609_328	1A	47.8001	0.000368191	0.132554	0.70763	0.272097	0.373731	0.157714	0.000156206	0.217251	0.131727	0.613963	0.209228	0.187202
Tdurum_contig43360_1592	1A	47.8001	0.000120579	0.155377	0.500906	0.521482	0.0686738	0.180203	3.25623e-06	0.0686376	0.188845	0.658883	0.913006	0.205617
RAC875_c41581_176	1A	47.8001	6.71227e-05	0.097914	0.665666	0.216133	0.0745829	0.206895	3.00668e-05	0.180698	0.0884671	0.666856	0.488486	0.164918
RAC875_c49760_107	1A	47.8001	0.00292161	0.5594	0.480286	0.360422	0.564241	0.388758	0.000503205	0.42229	0.23802	0.0286005	0.0277815	0.611232
BS00064679_51	1A	47.8001	2.13394e-05	2.21862e-05	9.85006e-05	0.205919	0.00378313	0.515119	8.28097e-06	0.216498	0.845545	0.264131	0.00819735	0.000374684
IACX8300	1A	47.8001	0.000146118	0.000100959	0.0815104	0.404788	0.00303037	0.033533	1.04319e-06	0.400589	0.563517	0.580261	0.0263875	0.00254583
wsnp_CAP11_c1029_611774	1A	47.8001	0.0243138	0.0718328	0.000190058	0.18137	0.631966	0.855393	0.00310245	0.0371343	0.163522	0.39677	0.228213	0.372158
BobWhite_c478_1386	1A	47.8001	0.00394081	0.393878	0.827382	0.880874	0.81705	2.1526e-07	0.00514834	0.48318	0.123443	0.00236386	0.0725469	0.681057
Tdurum_contig15970_607	1A	47.8001	0.000120579	0.155377	0.500906	0.521482	0.0686738	0.180203	3.25623e-06	0.0686376	0.188845	0.658883	0.913006	0.205617
IAAV2709	1A	48.0999	0.0120511	0.265118	0.162225	0.755897	0.298618	0.185182	0.0928935	0.296921	0.33306	0.295547	0.694057	0.112868
BS00064357_51	1A	49.0999	0.00135037	0.0127848	0.537753	0.00847672	0.152184	0.869959	0.00169734	0.292279	0.923695	0.446041	0.155383	0.289029
Excalibur_c15098_591	1A	49.0999	0.00646016	0.022951	0.000433168	0.212175	0.431475	0.0304116	3.07821e-09	0.682772	0.812328	0.0847024	0.29163	0.843084
wsnp_Ex_c44049_50205457	1A	49.0999	0.000408362	0.000895707	0.0068215	0.0664179	0.375866	0.15106	2.09453e-06	0.836434	0.47115	0.0565007	0.202522	0.745382
Excalibur_c22728_610	1A	49.1	0.000402322	0.0236328	0.0150116	0.0634816	0.981155	0.159599	3.0932e-07	0.413094	0.96787	0.110396	0.298906	0.250922
RAC875_c43011_95	1A	49.1	0.000434082	0.00145833	0.0940646	0.0635848	0.678027	0.202144	4.67464e-08	0.890032	0.723006	0.119135	0.190377	0.663392
Kukri_c25839_487	1A	49.1	0.000434082	0.00145833	0.0940646	0.0635848	0.678027	0.202144	4.67464e-08	0.890032	0.723006	0.119135	0.190377	0.663392
wsnp_Ex_c44049_50205614	1A	49.1001	0.00143239	0.0041997	0.699779	0.146336	0.113018	0.28235	1.288e-08	0.430335	0.762822	0.525949	0.256113	0.210929
Ra_c272_1632	1A	49.1001	0.000101405	0.000428773	0.0284617	0.00511096	0.843967	0.151732	7.8848e-07	0.496186	0.45503	0.121813	0.772391	0.413539
BS00062715_51	1A	49.1999	0.00428596	0.0060648	0.661168	0.491308	0.000305561	0.820486	0.299382	0.00196079	0.0167479	0.395338	0.828071	0.0780536
BS00090408_51	1A	49.1999	2.8232e-05	4.49702e-05	0.00167595	0.00274593	0.476357	0.191539	3.26211e-06	0.796345	0.093293	0.838687	0.616866	0.655384
Excalibur_c24041_794	1A	49.1999	0.0270653	0.0349526	0.663459	0.298397	7.6932e-06	0.746761	0.897788	0.0418328	0.1482	0.302976	0.447812	0.0623638
BobWhite_c8428_346	1A	49.2999	0.0167829	0.0296067	0.551915	0.256156	0.00321272	0.10837	0.123633	0.00029215	0.00194421	0.920249	0.856081	0.0798766
IAAV5730	1A	49.3	0.015384	0.0276015	0.563747	0.363943	0.00314527	0.123084	0.111902	0.000427723	0.00138945	0.977888	0.804491	0.0778926
Ex_c5759_663	1A	49.3001	0.0129653	0.0244129	0.973461	0.309653	0.0290415	0.439007	0.133495	0.0087145	0.0109182	0.522889	0.662606	0.0447503
RFL_Contig921_337	1A	49.3001	0.0120722	0.0269375	0.724945	0.571448	0.000372082	0.186999	0.51873	0.000927244	0.000359052	0.996117	0.913185	0.0710028
BS00066336_51	1A	49.3001	4.80128e-05	0.00776686	0.023166	0.0264164	0.897583	0.00631103	0.318252	0.0931197	0.117062	0.0255187	0.00701412	0.0725617
wsnp_Ex_c3572_6531810	1A	49.4	0.240256	0.212754	0.567738	0.0490641	0.0936059	0.872472	0.0164983	0.0385291	0.0858376	0.568097	0.00400602	0.589338
wsnp_Ex_c44049_50205904	1A	49.4001	0.00181724	0.047779	0.212398	0.115758	0.86747	0.0144126	0.00558295	0.0151436	0.145574	0.00503032	0.517632	0.975623
wsnp_Ex_c1374_2630830	1A	49.6999	0.0148505	0.186898	9.82766e-07	0.0146202	0.00334068	0.00260886	0.000516606	0.371497	0.077693	0.00151383	2.07301e-06	0.00334284
wsnp_Ex_c21592_30743513	1A	49.6999	0.0148505	0.186898	9.82766e-07	0.0146202	0.00334068	0.00260886	0.000516606	0.371497	0.077693	0.00151383	2.07301e-06	0.00334284
wsnp_Ku_c3844_7053669	1A	49.6999	4.74251e-05	0.000780254	0.292992	0.00419452	0.274736	0.157454	4.0689e-05	0.943353	0.998516	0.706679	0.929677	0.181521
Excalibur_c13058_241	1A	49.6999	0.000151174	0.000342463	0.115804	0.028467	0.418574	0.327228	4.40175e-09	0.661669	0.271243	0.836636	0.228754	0.462689
Kukri_rep_c106359_124	1A	49.6999	4.51369e-05	0.000241651	0.831918	0.0326875	0.155328	0.0284427	0.000302053	0.711791	0.92747	4.15418e-06	0.252726	0.0737953
RAC875_c6338_2719	1A	49.6999	0.953137	0.329351	0.0884547	0.0541936	0.0613304	0.0337737	0.514518	0.221187	0.967171	0.00586576	0.406116	0.062795
wsnp_Ex_c3572_6533892	1A	49.7	9.09974e-05	0.000241588	0.0011964	0.00544192	0.274462	0.110531	2.35641e-05	0.467945	0.691356	0.0572871	0.705201	0.47492
wsnp_Ex_c8885_14842394	1A	49.7	0.000434082	0.00145833	0.0940646	0.0635848	0.678027	0.202144	4.67464e-08	0.890032	0.723006	0.119135	0.190377	0.663392
Kukri_c43730_841	1A	49.7	0.000151174	0.000342463	0.115804	0.028467	0.418574	0.327228	4.40175e-09	0.661669	0.271243	0.836636	0.228754	0.462689
wsnp_Ra_rep_c74936_72685894	1A	49.7	0.000434082	0.00145833	0.0940646	0.0635848	0.678027	0.202144	4.67464e-08	0.890032	0.723006	0.119135	0.190377	0.663392
TA003542-0511	1A	49.7	4.74251e-05	0.000780254	0.292992	0.00419452	0.274736	0.157454	4.0689e-05	0.943353	0.998516	0.706679	0.929677	0.181521
Ex_c5759_628	1A	49.7	0.039742	0.0212077	0.88185	0.208199	0.00117316	0.200791	0.49973	0.0214321	0.00807885	0.528472	0.595491	0.0255445
GENE-0126_140	1A	49.7001	0.000434082	0.00145833	0.0940646	0.0635848	0.678027	0.202144	4.67464e-08	0.890032	0.723006	0.119135	0.190377	0.663392
RAC875_c10506_434	1A	49.7001	0.000419146	0.000815683	0.734672	0.00584256	0.0168514	0.777946	0.0042911	0.483879	0.895915	0.0560773	0.146435	0.259103
RAC875_c6338_1887	1A	49.7001	4.74251e-05	0.000780254	0.292992	0.00419452	0.274736	0.157454	4.0689e-05	0.943353	0.998516	0.706679	0.929677	0.181521
wsnp_Ex_c12352_19708127	1A	49.7001	4.74251e-05	0.000780254	0.292992	0.00419452	0.274736	0.157454	4.0689e-05	0.943353	0.998516	0.706679	0.929677	0.181521
RFL_Contig5001_1099	1A	49.7999	0.0344826	0.601573	0.189692	0.0525883	0.00292227	0.0465071	0.00143539	0.478805	0.401923	0.0816858	0.643311	0.012794
CAP12_c6266_298	1A	49.8	4.74251e-05	0.000780254	0.292992	0.00419452	0.274736	0.157454	4.0689e-05	0.943353	0.998516	0.706679	0.929677	0.181521
CAP12_c6266_339	1A	49.8	0.0198876	0.35765	0.197577	0.0909085	0.163378	0.00456387	0.743067	0.227003	0.802761	0.000960647	0.00533714	6.8649e-05
RAC875_c68797_400	1A	49.8	0.000111873	6.08679e-06	0.0149556	0.0018627	0.742565	0.962821	7.11507e-06	0.628785	0.0354562	0.0940321	0.698609	0.584905
BobWhite_c46349_402	1A	49.8	0.000266996	0.155912	0.0116938	0.00408077	0.265671	0.188112	1.47484e-06	0.000611179	0.0173769	0.600032	0.194237	0.34563
RAC875_c55052_604	1A	49.8001	0.0156513	0.0101241	0.197104	0.00072634	0.135026	0.985153	0.00113337	0.550339	0.0483128	0.148504	0.0750525	0.223272
CAP12_c6266_187	1A	49.8001	4.80726e-05	0.000406117	0.0297946	0.321502	0.281782	0.200424	1.7405e-08	0.329839	0.145515	0.222769	0.143749	0.0842967
RAC875_c33300_141	1A	49.8001	1.46136e-06	0.0026329	0.0971417	0.016371	0.375448	0.345177	5.67962e-05	0.177216	0.744128	0.0978058	0.0064264	0.0210689
wsnp_Ex_c9979_16421462	1A	49.8001	1	1	1	1	1	1	1	1	1	1	1	1
Excalibur_c33881_618	1A	49.8999	0.0589494	0.875085	0.0235209	9.34856e-05	0.0379804	1.28713e-05	0.142945	0.0551293	0.000444168	2.92278e-06	0.396861	0.30786
GENE-0071_115	1A	49.8999	0.000326685	0.35635	0.0205178	0.126935	0.835447	0.305113	0.000412819	0.0115702	0.0873499	0.832035	0.0653075	0.358725
Excalibur_c17872_137	1A	49.9	0.00029736	0.258696	0.00466441	0.0335609	0.347397	0.217832	7.69804e-07	0.000567947	0.0490353	0.737382	0.282742	0.378113
IACX2325	1A	49.9	0.00171088	0.734773	0.0468241	0.265623	0.215974	0.0333203	0.0307237	0.0520973	0.0183139	0.0729753	0.317414	0.133955
wsnp_Ku_c18611_27943266	1A	50.0999	0.00599373	0.0394465	0.805882	0.242993	0.252865	0.240261	4.89947e-05	0.628293	0.761804	0.784992	0.943619	0.560905
Ra_c11023_679	1A	50.0999	0.0063731	0.000823212	0.0111562	0.0124953	0.121917	0.0506734	1.93323e-08	0.149893	0.00522881	0.0126521	0.119687	0.304716
RAC875_c38417_246	1A	50.1	0.0753613	0.140146	0.0657172	0.00330746	0.000255172	0.110232	0.000755905	0.584595	0.0329779	0.0116601	0.011088	0.0820624
BobWhite_c1488_504	1A	50.1	0.00168285	0.000239146	0.567785	0.00365038	0.0168565	0.629968	1.80456e-07	0.278686	0.0206983	0.213655	0.0501777	0.554856
wsnp_Ex_c2840_5247386	1A	50.1	0.0801813	0.0907426	0.0734309	0.00172149	0.0890214	0.01579	1.16347e-05	0.795272	0.191396	0.0391133	0.998405	0.133278
Tdurum_contig10996_2485	1A	50.1	4.8171e-06	0.0335583	0.26241	0.0113237	0.112438	0.0433849	1.67326e-05	0.0797597	0.0870548	0.462189	0.823224	0.133675
CAP8_rep_c7560_159	1A	50.1	0.00169392	0.000352488	0.2034	0.0034411	0.0674677	0.557183	5.34874e-09	0.2471	0.0114184	0.142708	0.046802	0.606759
CAP8_c2843_226	1A	50.1	0.000552674	8.18948e-05	0.868055	0.000230579	0.0475049	0.747348	1.79781e-06	0.557273	0.00332389	0.200501	0.300003	0.781295
RAC875_c8515_653	1A	50.1	0.00169392	0.000352488	0.2034	0.0034411	0.0674677	0.557183	5.34874e-09	0.2471	0.0114184	0.142708	0.046802	0.606759
Kukri_rep_c103147_745	1A	50.1	0.128271	0.0805395	0.0594432	0.814462	0.761395	0.00447953	6.23687e-05	0.844737	0.244664	0.00223234	0.0275023	0.430856
Excalibur_c59486_172	1A	50.1001	1	1	1	1	1	1	1	1	1	1	1	1
Excalibur_rep_c86757_244	1A	50.1001	0.385813	0.045029	0.0928419	0.0292635	0.0224934	0.0131623	0.0234608	0.00570347	0.473629	0.00326172	0.00519253	0.0124593
wsnp_BF482891A_Ta_2_2	1A	50.1001	0.0433713	0.0209586	0.0567613	0.742919	0.296416	0.754705	5.03176e-06	0.668604	0.564371	0.440743	0.0684612	0.223991
Kukri_rep_c101316_375	1A	50.3999	2.8232e-05	4.49702e-05	0.00167595	0.00274593	0.476357	0.191539	3.26211e-06	0.796345	0.093293	0.838687	0.616866	0.655384
RAC875_c39125_365	1A	50.3999	2.51881e-05	6.46658e-05	0.0418754	0.000450691	0.0749377	0.797	1.60017e-10	0.452139	0.421716	0.887442	0.0458587	0.12368
wsnp_Ex_c41969_48673442	1A	50.3999	0.00216473	0.00558343	0.77154	0.022333	0.0470247	0.490428	7.93367e-07	0.700474	0.0370911	0.947078	0.0949631	0.58928
CAP11_c6014_160	1A	50.3999	0.0063731	0.000823212	0.0111562	0.0124953	0.121917	0.0506734	1.93323e-08	0.149893	0.00522881	0.0126521	0.119687	0.304716
wsnp_Ex_c43454_49770425	1A	50.3999	1	1	1	1	1	1	1	1	1	1	1	1
CAP7_c3269_236	1A	50.4	0.00227437	0.000525234	0.0432393	8.425e-06	0.00446254	0.00023328	0.000107062	0.198524	2.66537e-06	0.205117	0.523022	0.520299
CAP8_c4897_397	1A	50.4	0.000128474	0.00196969	0.000118917	0.00260186	0.875265	0.0104745	6.46286e-05	0.204852	0.226194	0.0327958	0.484637	0.206332
wsnp_Ra_c6182_10833256	1A	50.4	2.8232e-05	4.49702e-05	0.00167595	0.00274593	0.476357	0.191539	3.26211e-06	0.796345	0.093293	0.838687	0.616866	0.655384
wsnp_Ex_c3906_7086162	1A	50.4	0.00161541	0.000316368	0.216608	0.00372252	0.198038	0.423875	2.20936e-09	0.974695	0.102983	0.941352	0.0135417	0.53949
wsnp_Ex_rep_c101746_87053634	1A	50.4	9.97317e-05	0.0243284	0.398535	0.151295	0.559487	0.0926876	1.69121e-06	0.865161	0.900589	0.0362668	0.623357	0.305333
Excalibur_c49588_76	1A	50.4	0.000654278	0.000984344	0.0517754	8.51971e-06	0.0321639	0.0440557	2.44068e-05	0.180437	0.000462892	0.0619045	0.44992	0.868909
wsnp_Ex_c7271_12483592	1A	50.4	1	1	1	1	1	1	1	1	1	1	1	1
Excalibur_c25273_149	1A	50.4001	1	1	1	1	1	1	1	1	1	1	1	1
Kukri_c47825_138	1A	50.4001	0.0210455	0.104598	0.00671179	0.0112989	0.00583589	0.0585394	0.00275033	0.432069	0.331176	0.628947	0.000203678	0.0103097
Tdurum_contig48416_335	1A	50.9001	0.0838866	0.0711672	0.370491	0.00151334	0.984956	0.292793	0.000185134	0.0200655	0.572356	0.303387	0.0798067	0.0169243
Ex_c6765_2118	1A	50.9001	0.237548	0.574488	0.0115548	0.000154183	0.725806	0.0020558	0.256919	0.0382806	0.00446256	0.00387984	0.758846	0.472147
BS00081455_51	1A	51.0999	0.0773863	0.406412	0.578558	3.29078e-05	0.516955	0.876586	2.4653e-08	0.000742863	0.0516459	0.734053	0.287777	0.0508454
Kukri_c67601_267	1A	51.1001	0.146597	0.43253	0.429181	0.000120159	0.248301	0.920656	2.225e-07	0.00028642	0.0557171	0.694253	0.3268	0.0350275
wsnp_Ex_c18169_26977013	1A	51.1001	0.0189388	0.9171	0.10689	0.000136505	0.64976	0.148624	2.79555e-05	0.126484	0.0101421	0.106382	0.0417657	0.0723459
wsnp_Ex_c4605_8239915	1A	51.2999	0.155525	0.419711	0.147659	6.56992e-06	0.979809	0.0079347	6.29094e-06	0.00093969	0.0671389	0.428839	0.184922	0.0708333
wsnp_Ex_rep_c101414_86780996	1A	51.2999	0.0683749	0.421444	0.137935	3.59119e-06	0.862908	0.0826351	3.7661e-06	0.000189662	0.00535397	0.0582093	0.136118	0.0158558
IAAV7551	1A	51.2999	0.142993	0.268657	0.649144	0.000188298	0.510468	0.848776	8.013e-07	0.00103018	0.0674688	0.510767	0.199424	0.0453528
wsnp_Ex_rep_c101414_86781128	1A	51.3	0.0832013	0.593594	0.238467	0.000106763	0.160351	0.503683	4.92559e-07	0.000747687	0.15721	0.731336	0.362574	0.0405199
BS00021878_51	1A	51.3	0.0890914	0.116017	0.172091	7.37864e-07	0.747974	0.104638	2.4795e-05	0.000924941	0.0053769	0.0933544	0.0343873	0.00887137
Tdurum_contig55009_1153	1A	51.3	0.142993	0.268657	0.649144	0.000188298	0.510468	0.848776	8.013e-07	0.00103018	0.0674688	0.510767	0.199424	0.0453528
wsnp_Ex_c4605_8241260	1A	51.3	0.142993	0.268657	0.649144	0.000188298	0.510468	0.848776	8.013e-07	0.00103018	0.0674688	0.510767	0.199424	0.0453528
wsnp_BF475149A_Ta_2_1	1A	51.3	1	1	1	1	1	1	1	1	1	1	1	1
wsnp_Ex_c4605_8240189	1A	51.3001	0.118963	0.104553	0.0508669	1.58338e-05	0.848373	0.0241562	0.000186895	0.00360585	0.0727367	0.020677	0.0919859	0.0154844
RAC875_c3751_96	1A	51.3001	0.150985	0.324131	0.267615	7.40564e-05	0.176097	0.917077	1.67514e-06	0.000422825	0.0490904	0.638249	0.366571	0.0698318
wsnp_Ex_rep_c69738_68695568	1A	52.3999	1	1	1	1	1	1	1	1	1	1	1	1
Kukri_c54467_100	1A	52.4	1	1	1	1	1	1	1	1	1	1	1	1
Kukri_c61766_907	1A	52.9999	3.44626e-05	0.00533539	0.533565	0.000703878	0.920344	0.0571729	4.00756e-06	0.196892	0.121438	0.222141	0.154754	0.3548
TA016013-1040	1A	52.9999	3.46846e-05	0.000581665	4.04303e-05	2.61237e-05	0.488946	0.00186525	1.47246e-05	0.228201	0.000741831	0.0195733	0.607686	0.453019
BS00094681_51	1A	52.9999	9.2566e-05	0.00179581	3.08107e-05	7.46897e-05	0.345963	0.000960032	7.20523e-05	0.394443	0.0102478	0.00106466	0.662978	0.909776
BobWhite_c4942_140	1A	52.9999	0.00735665	0.0389202	1.49659e-06	0.000129918	0.0370496	0.000946149	0.000680386	0.684531	0.000321715	0.016357	0.00117117	0.0529713
wsnp_Ku_c37925_46678703	1A	52.9999	3.46846e-05	0.000581665	4.04303e-05	2.61237e-05	0.488946	0.00186525	1.47246e-05	0.228201	0.000741831	0.0195733	0.607686	0.453019
wsnp_Ex_c3986_7217641	1A	52.9999	9.2566e-05	0.00179581	3.08107e-05	7.46897e-05	0.345963	0.000960032	7.20523e-05	0.394443	0.0102478	0.00106466	0.662978	0.909776
wsnp_BE403956A_Ta_2_3	1A	53	0.000817357	0.0155488	1.01452e-05	0.000219537	0.0222031	0.000235689	0.00115477	0.466052	0.00188541	0.000112611	0.0660936	0.424517
BS00065146_51	1A	53	0.000343212	0.00601812	0.00128424	0.00113567	0.969366	0.00214762	6.37335e-07	0.19209	0.0294061	0.00222967	0.461382	0.889512
BS00041358_51	1A	53	7.85571e-05	7.35683e-05	0.000262609	2.12168e-05	0.978174	0.0275169	1.89528e-05	0.347826	0.000366415	0.36686	0.649849	0.966714
BS00066041_51	1A	53	1	1	1	1	1	1	1	1	1	1	1	1
RAC875_c10400_791	1A	53	0.000343212	0.00601812	0.00128424	0.00113567	0.969366	0.00214762	6.37335e-07	0.19209	0.0294061	0.00222967	0.461382	0.889512
Kukri_rep_c106037_96	1A	53	0.000177841	0.00867082	0.0103972	0.000707725	0.4182	0.00224818	1.77632e-05	0.0794156	0.0839128	0.038016	0.397634	0.100536
wsnp_Ex_c3565_6521098	1A	53	0.000438604	0.0148786	0.213538	0.00625477	0.0871442	0.0625759	0.00144159	0.334933	0.00800532	0.0501198	0.349915	0.207489
wsnp_Ex_c25628_34888253	1A	53	9.2566e-05	0.00179581	3.08107e-05	7.46897e-05	0.345963	0.000960032	7.20523e-05	0.394443	0.0102478	0.00106466	0.662978	0.909776
RAC875_c12808_182	1A	53	0.00014026	0.00221945	0.00161811	0.00046292	0.738755	0.00395178	9.82543e-08	0.0963826	0.00278077	0.0340297	0.507191	0.340624
BS00110766_51	1A	53	0.000343212	0.00601812	0.00128424	0.00113567	0.969366	0.00214762	6.37335e-07	0.19209	0.0294061	0.00222967	0.461382	0.889512
Kukri_rep_c115954_137	1A	53	2.39795e-05	0.00250047	0.000109286	1.14993e-05	0.53349	0.000997447	4.31324e-06	0.192688	0.0151731	0.000836578	0.590012	0.852986
wsnp_Ra_c4481_8119609	1A	53	3.46846e-05	0.000581665	4.04303e-05	2.61237e-05	0.488946	0.00186525	1.47246e-05	0.228201	0.000741831	0.0195733	0.607686	0.453019
wsnp_Ku_c37925_46679146	1A	53	0.0123468	0.324023	6.85158e-08	0.000479746	0.0117132	9.42406e-06	0.00257423	0.782911	0.00889017	3.75262e-06	0.000410302	0.0402014
wsnp_Ex_c3565_6520901	1A	53	0.00296807	0.0151182	0.097571	1.31343e-05	0.0542187	6.58268e-05	2.65637e-07	0.236167	0.00119898	0.0541869	0.50247	0.401442
wsnp_Ex_c10100_16600633	1A	53	0.000129581	0.00153878	0.00015508	0.000492995	0.581156	0.00263785	2.05125e-06	0.11	0.00516938	0.0192763	0.532007	0.307729
wsnp_Ex_c6817_11761300	1A	53	0.00067539	0.213708	0.000157506	3.34603e-05	0.786126	0.00494191	2.43237e-05	0.35892	0.00511588	0.0214988	0.35357	0.955911
RAC875_c24560_604	1A	53.0001	0.00104929	0.0587784	0.00125224	0.000323069	0.0130868	0.000237742	0.00504087	0.361804	0.0384778	0.00030892	0.105303	0.15515
BobWhite_c12841_56	1A	53.0001	3.46846e-05	0.000581665	4.04303e-05	2.61237e-05	0.488946	0.00186525	1.47246e-05	0.228201	0.000741831	0.0195733	0.607686	0.453019
IAAV7929	1A	53.0001	0.00014026	0.00221945	0.00161811	0.00046292	0.738755	0.00395178	9.82543e-08	0.0963826	0.00278077	0.0340297	0.507191	0.340624
Excalibur_rep_c84731_611	1A	53.2999	1	1	1	1	1	1	1	1	1	1	1	1
Kukri_rep_c96140_621	1A	53.2999	1	1	1	1	1	1	1	1	1	1	1	1
GENE-0491_632	1A	53.2999	1	1	1	1	1	1	1	1	1	1	1	1
GENE-0283_330	1A	53.2999	0.0962947	0.604703	0.004743	0.0123767	0.141994	0.00778185	0.52317	0.1136	0.523673	0.00213368	0.0678491	0.730083
RAC875_c9833_297	1A	53.3	0.00014026	0.00221945	0.00161811	0.00046292	0.738755	0.00395178	9.82543e-08	0.0963826	0.00278077	0.0340297	0.507191	0.340624
Excalibur_c65227_444	1A	53.3	1	1	1	1	1	1	1	1	1	1	1	1
Tdurum_contig102258_360	1A	53.3001	0.00137484	0.487363	0.0767912	0.0687542	0.0107565	0.694357	4.32489e-08	1.55355e-06	0.0368122	0.638828	0.344648	0.103728
Tdurum_contig25641_409	1A	55.3	0.341656	0.0232107	0.0141866	0.130746	0.00748758	0.006379	0.255105	0.860624	0.350075	0.0042969	0.41504	0.20515
D_contig50485_131	1A	57.5	1	1	1	1	1	1	1	1	1	1	1	1
RAC875_c8662_917	1A	57.5001	1	1	1	1	1	1	1	1	1	1	1	1
Ku_c23960_333	1A	57.6001	0.00352402	0.848256	0.0825182	0.155537	0.0840304	0.00115621	0.491986	0.103569	0.647776	0.029159	0.292018	0.236846
Tdurum_contig43203_318	1A	57.9999	0.204356	0.0482187	0.0720848	0.000754672	0.432587	5.10498e-11	0.0569206	0.641801	0.375254	1.17e-05	0.67629	0.887963
Tdurum_contig99671_174	1A	57.9999	0.306757	0.035974	0.0263565	0.000580627	0.424612	4.68414e-11	0.0498676	0.575646	0.487766	1.57081e-05	0.424182	0.491222
Tdurum_contig92564_326	1A	57.9999	0.0336557	5.89019e-06	0.0101016	0.00131545	0.1701	8.80173e-12	0.015285	0.628259	0.119481	3.0235e-06	0.206944	0.437987
wsnp_Ex_c22963_32183009	1A	58	0.674912	0.286739	0.280151	0.00519369	0.476265	2.4969e-09	0.0365356	0.549015	0.616818	0.000280895	0.0863104	0.277107
Ra_c54249_1031	1A	58.3999	3.46846e-05	0.000581665	4.04303e-05	2.61237e-05	0.488946	0.00186525	1.47246e-05	0.228201	0.000741831	0.0195733	0.607686	0.453019
wsnp_Ex_c14361_22341570	1A	58.3999	1	1	1	1	1	1	1	1	1	1	1	1
RAC875_c6664_63	1A	58.3999	4.92214e-05	0.00375589	0.00395525	4.10852e-05	0.344316	0.00160453	0.000103422	0.169536	0.0198244	0.0385231	0.799135	0.162059
Ex_c12584_2014	1A	58.3999	0.00375816	0.0624084	0.484185	0.0138859	0.480809	0.288203	0.00204725	0.934875	0.0217986	0.698399	0.482521	0.523823
Ex_c14361_506	1A	58.4	0.0152824	0.762314	0.189004	0.032062	0.301696	0.642521	0.613213	0.0630517	0.0232377	0.0966554	0.501546	0.141274
Tdurum_contig50221_210	1A	58.4	0.0224314	0.309417	0.821578	0.92397	0.0500418	0.504701	0.428632	0.397241	0.571123	0.604581	0.512937	0.222495
Ex_c4121_1205	1A	58.4	0.00014026	0.00221945	0.00161811	0.00046292	0.738755	0.00395178	9.82543e-08	0.0963826	0.00278077	0.0340297	0.507191	0.340624
IAAV5939	1A	58.4	3.89727e-05	0.000882924	0.000527825	2.44254e-05	0.850984	0.00286867	9.07323e-07	0.206519	0.000372012	0.0346377	0.648043	0.497087
Ex_c25689_1606	1A	58.4001	0.00203346	0.0687782	5.63937e-05	0.00263532	0.509517	0.000691786	2.41806e-06	0.145125	0.0627341	0.00301998	0.476281	0.470477
Ex_c25689_1603	1A	58.4001	0.000129581	0.00153878	0.00015508	0.000492995	0.581156	0.00263785	2.05125e-06	0.11	0.00516938	0.0192763	0.532007	0.307729
Tdurum_contig49788_1162	1A	59.7	0.146581	0.312305	0.567431	0.0976594	2.60276e-05	0.00501136	0.493474	0.203679	0.0018076	0.161757	0.420016	0.535971
IAAV4099	1A	60.6999	0.581468	0.599764	0.176677	0.0015154	4.02391e-06	0.161555	0.00171695	0.243433	0.000128364	0.0131803	0.000784226	0.181284
Kukri_c20672_360	1A	60.7	1	1	1	1	1	1	1	1	1	1	1	1
JD_c17158_393	1A	60.9001	0.0160408	0.758811	0.00115709	9.47998e-06	0.818761	2.37171e-09	0.0338241	5.95097e-06	0.0985122	1.00606e-05	0.161551	0.725762
Ra_c2895_591	1A	61.1999	0.00920683	0.176945	0.000125879	7.53267e-06	0.0961051	4.957e-14	0.00466145	0.00022249	0.0138028	2.34307e-06	0.0220206	0.670436
wsnp_Ex_c572_1138770	1A	61.1999	0.00579951	0.078216	0.000124643	2.33388e-05	0.172805	1.50363e-13	0.00349343	0.000152902	0.00432751	7.3444e-06	0.0340794	0.623582
IAAV7203	1A	61.1999	0.00901785	0.105576	0.000308055	8.64502e-06	0.143783	5.93357e-13	0.00339399	4.45155e-05	0.00315327	1.96361e-05	0.082693	0.423083
Kukri_c22434_513	1A	61.1999	0.0215562	0.282142	4.12799e-05	9.55601e-06	0.049458	2.40695e-14	0.00675714	0.000220997	0.0142367	1.20055e-06	0.0230087	0.559431
wsnp_Ra_c2895_5488879	1A	61.2	0.00615615	0.101407	6.05283e-05	1.42071e-05	0.24367	1.04388e-13	0.00406577	9.41832e-05	0.00399946	3.71643e-06	0.0478796	0.420365
wsnp_Ex_c572_1138339	1A	61.2	0.00678525	0.0751281	0.000367524	1.75117e-05	0.301915	5.88501e-13	0.0019849	6.10528e-05	0.00711647	3.06229e-05	0.058488	0.624456
wsnp_Ex_c572_1138503	1A	61.7	1	1	1	1	1	1	1	1	1	1	1	1
Excalibur_c59894_97	1A	62.8	0.127522	0.784264	0.598909	0.0674233	0.0102644	0.0264248	6.88946e-08	0.481732	0.733774	0.0635771	0.641922	0.115779
RAC875_c10835_144	1A	65.0999	1	1	1	1	1	1	1	1	1	1	1	1
wsnp_Ku_c557_1166684	1A	67.7	1	1	1	1	1	1	1	1	1	1	1	1
IACX3496	1A	67.7	3.00292e-21	1.49683e-12	0.0065738	0.00145696	0.133709	3.10778e-09	2.59908e-07	2.15446e-07	0.120573	0.000980257	1.59332e-07	0.0314548
wsnp_Ex_rep_c73818_71733737	1A	67.7	2.06795e-14	1.05304e-07	0.000827841	0.00562698	0.107538	5.42488e-09	6.63318e-09	8.38768e-06	0.730591	0.000762191	0.0010053	0.0312862
IAAV213	1A	67.7	2.27022e-15	1.16192e-08	0.00224743	0.00490978	0.10687	2.39493e-08	9.51634e-10	4.7592e-06	0.815544	0.00257705	0.0586337	0.134412
wsnp_Ex_c25734_34995416	1A	67.7001	1.18621e-14	6.04338e-08	0.00371864	0.00639695	0.151668	1.82126e-08	1.8901e-09	6.42684e-06	0.829295	0.00144278	0.0321704	0.108824
RAC875_c41275_131	1A	67.7999	9.0972e-15	2.829e-08	0.00162608	0.00378622	0.112505	1.61407e-08	2.85205e-10	2.51387e-07	0.522339	0.00325415	0.0107874	0.0638134
Ra_c58315_265	1A	67.7999	1.5293e-14	3.77251e-08	0.00039684	0.00409539	0.115824	3.63085e-09	5.34074e-10	4.92127e-07	0.474287	0.00125134	5.57713e-08	0.0390251
Kukri_c1250_634	1A	67.7999	1.53704e-06	0.00109404	0.662745	0.00850426	0.409533	0.0398322	0.485342	0.000501846	0.0843346	0.217546	0.711553	0.472269
wsnp_Ex_c56097_58352130	1A	67.8	4.81751e-15	6.6975e-08	0.000714459	0.00295559	0.103764	4.05716e-09	1.82268e-10	2.1805e-07	0.657475	0.00146403	0.00177197	0.0569749
Ra_c6038_588	1A	67.8	1.03417e-15	1.07679e-08	0.000124295	0.00431221	0.126804	4.62129e-09	7.27899e-10	2.17457e-06	0.792866	0.00311085	0.00521039	0.0695561
wsnp_Ex_c56097_58351893	1A	67.8001	4.05736e-15	4.13161e-08	0.0222614	0.00312525	0.0621013	1.44539e-06	3.20304e-10	2.41066e-07	0.58098	0.0592675	0.00240975	0.019358
BS00033469_51	1A	67.8001	3.16282e-15	1.22339e-08	0.000984374	0.00286529	0.100326	2.21993e-08	2.53212e-10	5.41777e-07	0.819136	0.0054484	0.012886	0.055175
BobWhite_rep_c49207_243	1A	67.8001	1.28665e-14	8.00505e-08	0.00312137	0.0040826	0.12484	1.75231e-08	1.28077e-09	4.37547e-06	0.969816	0.00146547	0.0252972	0.121565
Kukri_c10453_875	1A	68.4999	2.93499e-14	9.48569e-07	0.111582	0.0019547	0.123424	9.389e-08	6.28198e-07	2.16193e-07	0.517052	0.00211801	5.30445e-08	0.0310461
Ex_c8514_1342	1A	68.5	6.35209e-07	3.85362e-06	0.312159	0.00462821	0.456396	7.96448e-06	0.000567883	2.17379e-06	0.532027	0.202987	6.99283e-05	1.14255e-10
IAAV1225	1A	68.9	8.8968e-17	2.64371e-09	4.20668e-05	0.0104292	0.00973956	3.59754e-08	2.25774e-12	9.04849e-08	0.843848	0.00900723	0.000386411	0.0105616
wsnp_Ex_c16592_25117132	1A	68.9	8.15954e-18	5.20958e-10	1.5616e-05	0.0297349	0.00726874	1.1592e-08	1.23941e-12	8.69819e-08	0.385598	0.00427864	8.40687e-05	0.0167945
Excalibur_c10167_1028	1A	68.9	3.9812e-14	3.19137e-08	0.0339013	0.0152878	0.185491	7.63745e-07	8.59651e-11	3.75139e-07	0.961197	0.0108142	0.411887	0.0169151
wsnp_Ku_c2815_5317230	1A	68.9001	1.00479e-17	4.38469e-11	5.5156e-06	0.0285843	0.0648927	1.29862e-10	5.02766e-12	1.09514e-07	0.420603	3.24449e-05	6.17827e-07	0.00295447
wsnp_Ra_c7818_13376644	1A	69.1999	2.50882e-17	1.3454e-09	0.000573432	0.0536631	0.0143371	2.32829e-09	3.58588e-12	2.35363e-07	0.468192	0.000692449	3.9392e-06	0.0119166
Kukri_c10239_2186	1A	69.2001	7.01268e-17	1.47021e-09	0.0027473	0.0240675	0.0054798	9.94078e-09	7.85986e-13	7.8935e-08	0.422298	0.00111656	2.04239e-05	0.0284241
Kukri_c27785_400	1A	70.4999	9.0954e-06	2.33042e-07	0.0304179	0.042295	1.64986e-07	4.98107e-16	0.044076	0.645891	0.43765	3.31137e-07	7.80771e-07	2.6364e-07
wsnp_Ex_c5216_9235964	1A	70.6	1	1	1	1	1	1	1	1	1	1	1	1
IACX11070	1A	70.6999	1	1	1	1	1	1	1	1	1	1	1	1
BS00040968_51	1A	70.6999	0.00448919	0.401481	0.738768	4.80645e-09	0.000352572	0.0225873	0.0224715	0.252332	6.01835e-05	0.00659726	0.816664	9.12699e-06
IACX662	1A	70.7	1	1	1	1	1	1	1	1	1	1	1	1
BS00023126_51	1A	70.7	1	1	1	1	1	1	1	1	1	1	1	1
BS00067420_51	1A	70.7	6.44856e-21	1.47155e-13	0.024675	0.000193279	0.0108287	8.37179e-08	3.16176e-09	1.8692e-07	0.573849	0.00439602	2.17956e-05	0.0286515
BS00012283_51	1A	70.7	1	1	1	1	1	1	1	1	1	1	1	1
BS00023101_51	1A	70.7	1	1	1	1	1	1	1	1	1	1	1	1
RAC875_c2734_135	1A	70.7	0.899094	0.329491	0.0304379	0.215709	0.329825	0.0245346	0.720695	0.945153	0.000408329	0.146104	0.324817	0.129902
BS00022698_51	1A	70.7001	0.000222615	4.08033e-10	0.246841	0.000125728	0.000947593	0.000317111	0.0155414	0.0814261	0.386218	0.160243	0.00752737	0.000206873
RAC875_c47959_85	1A	70.7001	1	1	1	1	1	1	1	1	1	1	1	1
BS00067421_51	1A	70.7001	1	1	1	1	1	1	1	1	1	1	1	1
RAC875_c53185_802	1A	70.7001	2.62617e-05	2.70019e-05	0.880121	0.29372	1.7923e-06	2.76793e-13	0.0759583	0.774152	0.213047	1.29348e-05	0.000606973	0.000106251
BS00087601_51	1A	70.7999	9.51723e-08	3.21715e-05	0.705487	0.0018934	4.51912e-05	5.57814e-05	0.00192812	0.00450063	0.813911	0.0733638	0.0100621	1.06666e-07
CAP11_c1972_285	1A	70.7999	0.680207	0.670257	0.228265	0.477711	0.33986	0.0795846	0.0999975	0.443838	0.000263693	0.192079	0.372152	0.210876
Tdurum_contig31304_527	1A	70.7999	0.000162066	0.000858135	0.000112516	0.207451	0.647441	0.166214	6.47553e-06	0.177717	0.00351915	0.0105429	6.3508e-05	0.672134
BobWhite_rep_c63819_182	1A	70.8	0.00452498	0.0302622	0.794455	0.438647	0.000282644	0.0161884	0.0166178	0.477205	0.893709	0.603254	0.0204283	0.000269029
Tdurum_contig28296_243	1A	70.8	0.568439	0.640912	0.0390869	0.00123836	0.654885	1.24599e-06	0.539345	0.530007	0.0801628	0.0163657	0.0689045	0.216779
Excalibur_c30591_637	1A	70.8	0.182649	0.0401393	0.0356234	6.0378e-06	0.606745	2.83674e-09	0.433702	0.856354	0.899448	0.000545995	0.000865975	0.0306467
BS00002216_51	1A	70.8	0.000356009	8.34711e-07	0.399692	4.14916e-05	2.99113e-06	0.000887789	0.0044025	0.0209048	0.031251	0.155586	0.0402372	0.000599904
IACX4386	1A	70.8001	0.0219694	4.89313e-05	0.508893	0.000192239	0.0017745	0.0039496	0.0109152	0.0170431	0.105331	0.928459	0.0627994	0.0040994
Excalibur_rep_c112145_271	1A	70.8001	0.000831364	7.62408e-08	0.362558	0.00148708	0.000172398	2.70201e-11	0.583205	0.631997	0.942839	0.000321283	4.49593e-06	4.19055e-07
BS00087600_51	1A	70.8001	0.00707448	0.332586	0.152135	0.124041	0.00408177	0.759388	0.354067	0.47082	0.0612877	0.0817126	0.261212	0.0544742
BS00021889_51	1A	70.8001	0.000547303	6.87113e-07	0.330076	0.00141252	2.23485e-05	8.24851e-12	0.394407	0.419724	0.620808	7.81038e-05	1.2187e-07	3.12835e-08
IACX4378	1A	70.8001	0.44389	0.55795	0.0442839	0.169911	0.274631	0.858647	0.706042	0.448686	0.000595562	0.546229	0.725987	0.495948
wsnp_Ex_c12336_19686808	1A	70.9999	1	1	1	1	1	1	1	1	1	1	1	1
wsnp_Ex_c34344_42676379	1A	70.9999	0.000474654	0.00213063	0.14186	0.230755	0.00557154	0.283076	0.000593174	0.00397408	0.21786	0.324035	0.682714	0.509242
wsnp_Ex_rep_c66628_64934660	1A	71	5.15389e-05	0.00051551	0.0760156	0.421062	0.00128048	0.632065	0.000143348	0.000861415	0.249049	0.932058	0.599833	0.310243
wsnp_Ra_c12148_19539667	1A	71	0.00259483	0.0116234	0.504541	1.0823e-05	0.0972278	0.0338274	0.209461	0.311374	0.0886972	0.311602	0.470714	0.741175
wsnp_Ex_c27940_37101775	1A	71	0.00414978	0.0227923	0.271584	1.93975e-06	0.0833776	0.0411361	0.311677	0.496774	0.0241497	0.375035	0.789811	0.981914
wsnp_Ku_c23926_33870364	1A	71	1	1	1	1	1	1	1	1	1	1	1	1
wsnp_Ex_c8588_14419007	1A	71	1	1	1	1	1	1	1	1	1	1	1	1
BobWhite_c5356_1272	1A	71.2999	5.99069e-05	1.06302e-09	0.751733	0.000121308	0.000112722	0.00126061	0.000299576	0.00253724	0.100283	0.477051	0.00307381	0.000345881
wsnp_Ex_c34344_42677360	1A	71.2999	0.000144223	2.20443e-07	0.981773	0.00038002	0.00121705	0.00129269	0.00632186	0.0164362	0.107511	0.46269	0.00605	0.000689732
RFL_Contig3203_1971	1A	71.2999	0.000198164	0.0122664	0.639977	0.230587	8.95976e-05	0.0459379	0.00195444	0.00778566	0.897092	0.326958	0.262122	0.00544749
wsnp_Ex_c5192_9203682	1A	71.2999	3.43655e-05	2.39368e-08	0.62437	0.000105262	1.48829e-06	0.000155111	0.00231744	0.0094804	0.05334	0.0632359	0.00232252	9.00503e-05
Ex_c5192_943	1A	71.2999	0.000250895	5.11114e-06	0.520866	4.56667e-05	6.19581e-06	0.000608058	0.0029272	0.0158524	0.0667003	0.200939	0.0579219	0.000637831
Excalibur_c49421_443	1A	71.3	0.000393429	2.61149e-09	0.447183	0.000113135	2.22466e-05	0.000140029	0.0329792	0.0243235	0.0833761	0.0935993	0.00286034	0.000153976
wsnp_Ra_c37745_45806931	1A	71.3	9.07143e-05	8.28008e-08	0.833982	0.000145913	0.000145037	0.000415753	0.0006061	0.00553097	0.115885	0.299133	0.00329229	0.00018004
wsnp_Ex_c5192_9203100	1A	71.3	0.000366827	9.06639e-07	0.541197	2.79312e-05	2.20563e-05	0.00163432	0.0158799	0.0351983	0.071675	0.285307	0.0915844	0.00199039
wsnp_Ex_c12165_19452361	1A	71.3	7.50634e-05	2.71157e-10	0.54124	0.000366753	0.000737426	0.000163325	0.0485729	0.176639	0.149234	0.179087	0.0149092	0.00021268
wsnp_Ra_c16080_24638622	1A	71.3	1	1	1	1	1	1	1	1	1	1	1	1
Excalibur_rep_c66449_1588	1A	71.3	0.000547758	1.48917e-07	0.820809	8.72294e-05	0.000180303	0.00145046	0.000326768	0.00260005	0.146276	0.655444	0.0297212	0.00177852
BS00073585_51	1A	71.3	0.000255979	4.14901e-08	0.556225	2.47232e-05	0.00027857	0.000368122	0.00134117	0.00653373	0.0132588	0.396334	0.0332633	0.00123899
wsnp_Ku_c24239_34199356	1A	71.3	4.97503e-05	7.67688e-06	0.666599	7.71124e-05	0.00092645	0.000580689	0.00633923	0.0166553	0.0191165	0.241189	0.0502984	0.000653969
CAP12_c2265_240	1A	71.3001	0.0223425	0.00992639	0.781597	2.51126e-06	0.008209	0.00198841	0.0763358	0.101103	0.562799	0.276204	0.0056378	7.66014e-05
RAC875_c16080_777	1A	71.3001	0.00011306	9.43955e-09	0.534077	0.000150767	0.00765057	0.00174959	0.045823	0.125373	0.370467	0.471662	0.0128312	0.000149065
RAC875_c43643_176	1A	71.3001	0.000998723	0.00608866	0.321366	0.342608	3.97668e-05	0.0121279	0.0118168	0.203583	0.767794	0.91273	0.000784013	0.000100493
BobWhite_rep_c63278_349	1A	71.3001	1.75843e-05	1.01613e-08	0.910625	8.85172e-05	1.43384e-05	0.000330044	0.000426271	0.00257183	0.153157	0.114246	0.00068919	0.000307167
RAC875_c31276_1128	1A	71.3001	0.000210924	7.08974e-08	0.891763	8.90611e-05	0.00038698	0.000505616	0.00412923	0.017922	0.0131057	0.295396	0.205665	0.00424583
Kukri_c10065_415	1A	71.5999	1	1	1	1	1	1	1	1	1	1	1	1
Ku_c32078_885	1A	71.6	0.00150284	5.89319e-05	0.0125564	0.611675	0.975584	0.144797	0.118386	0.00392156	0.20775	6.13546e-05	2.05124e-05	0.360855
wsnp_BE495786A_Ta_2_1	1A	71.6	1	1	1	1	1	1	1	1	1	1	1	1
Excalibur_c7033_159	1A	71.6	1	1	1	1	1	1	1	1	1	1	1	1
BS00021714_51	1A	72.1999	0.0854669	0.000315588	0.689694	3.61693e-05	5.49481e-06	5.3056e-09	0.00211986	0.0151203	0.130635	0.00344008	1.28074e-05	1.24668e-06
IACX11338	1A	72.4	0.00183862	0.014379	0.0641115	0.704225	0.492731	0.151337	0.000482018	0.432832	0.160206	0.0448057	0.68436	0.244477
GENE-0410_71	1A	72.4999	0.000791061	0.00783653	0.330697	1.61947e-05	0.00305079	0.00485516	0.000306935	0.000997543	0.0449291	0.654816	0.916274	0.00658924
Kukri_c25215_124	1A	72.6999	0.540474	0.685549	0.50202	1.76586e-07	0.0720662	1.64741e-05	0.392953	0.0335918	0.225042	0.32791	0.131293	0.00765027
wsnp_Ex_c21336_30465618	1A	72.7	0.21413	0.952727	0.278467	3.79807e-07	0.136228	2.37286e-05	0.401645	0.0354557	0.057814	0.6227	0.709279	0.0710702
wsnp_Ex_rep_c68857_67737959	1A	72.7	1	1	1	1	1	1	1	1	1	1	1	1
wsnp_Ex_c21193_30320134	1A	72.7	0.00156179	6.11726e-07	0.274722	1.73583e-05	0.0051624	0.000899083	0.0358735	0.105016	0.177267	0.46155	0.140149	0.00165932
BobWhite_c12568_900	1A	72.7	0.00117897	6.6376e-07	0.32126	2.99833e-05	0.000593474	0.00047172	0.0154586	0.0489504	0.186389	0.176653	0.0928455	0.00201666
Ra_c4159_2716	1A	72.7	0.0714964	0.0130562	0.778043	0.012401	0.000396075	1.97536e-08	1.38578e-08	6.65381e-06	0.466071	0.0336557	0.00119763	2.26524e-05
Excalibur_c34697_831	1A	72.7001	0.00751247	2.27626e-06	0.254345	2.54706e-05	0.00544096	0.00126794	0.0318361	0.0902907	0.220718	0.571974	0.067866	0.000756542
IAAV8429	1A	73.2	1	1	1	1	1	1	1	1	1	1	1	1
Ra_c9876_373	1A	73.2	1	1	1	1	1	1	1	1	1	1	1	1
Ra_c7552_772	1A	73.2001	0.082143	0.539726	0.476994	0.565981	0.490471	0.445711	0.0582736	0.000409903	0.0179327	0.0692625	0.347613	0.599977
Ex_c4051_1826	1A	73.2001	1	1	1	1	1	1	1	1	1	1	1	1
BS00032112_51	1A	73.6	0.786723	0.26251	0.929264	0.04641	0.401142	0.0224481	0.10714	0.00601855	0.0875969	0.0179576	0.0118842	0.111323
Ex_c105443_895	1A	73.6	0.884038	0.256866	0.00357435	0.903873	0.211969	0.0807443	0.733561	0.897669	0.51771	0.754128	0.405093	0.242805
RAC875_c19579_377	1A	73.6001	1	1	1	1	1	1	1	1	1	1	1	1
Ex_c16529_304	1A	73.6001	0.0155383	0.540629	0.0638267	0.180838	2.31622e-05	0.00132581	0.00608299	0.3372	0.142379	0.0414935	1.65144e-07	8.81057e-05
wsnp_Ex_c23992_33235984	1A	73.6001	0.229059	0.00225388	0.00152912	0.793465	0.0763327	0.000233908	0.00102745	0.00469812	0.00740403	0.0391898	0.781565	0.735101
wsnp_Ex_rep_c105443_89868548	1A	73.6001	1	1	1	1	1	1	1	1	1	1	1	1
wsnp_Ra_c4664_8410628	1A	74.4001	1	1	1	1	1	1	1	1	1	1	1	1
wsnp_Ex_c19294_28225846	1A	74.4001	1	1	1	1	1	1	1	1	1	1	1	1
IACX3047	1A	75.1	0.000379895	0.00169122	0.552131	0.0339439	3.4602e-05	0.701845	0.0840244	0.876002	0.384131	0.879565	0.750946	0.469688
IAAV5535	1A	75.1	0.000373007	0.000763014	0.915855	0.0289613	3.07077e-05	0.458468	0.0892642	0.769463	0.18243	0.949033	0.985404	0.515143
IAAV1185	1A	75.1	1	1	1	1	1	1	1	1	1	1	1	1
Tdurum_contig32437_257	1A	76.2	1.6504e-06	2.53527e-05	0.115982	0.0397528	0.00112992	0.677058	0.00697426	0.0790963	0.179811	0.9069	0.244649	3.02319e-09
BS00089894_51	1A	76.9	2.03306e-05	0.000871943	0.0409972	0.0192999	0.00378007	0.655284	0.00704262	0.0354974	0.134326	0.464967	0.410622	6.04574e-09
Ra_c105707_788	1A	76.9	6.26916e-06	2.47694e-05	0.166992	0.0191829	0.00545057	0.819598	0.00572286	0.0836747	0.084729	0.619009	0.107157	3.79339e-09
Tdurum_contig11412_393	1A	77.1	0.127802	0.644205	0.106986	0.135808	6.57938e-05	0.0180677	0.00843956	0.0854731	0.0241264	0.00295274	2.38555e-06	0.0202883
wsnp_Ex_c55986_58282517	1A	77.1	9.73819e-07	0.000140239	0.0821844	0.058731	0.0165829	0.656111	0.000443246	0.0244094	0.131486	0.804046	0.764276	1.15827e-08
Excalibur_c52495_89	1A	77.5	1	1	1	1	1	1	1	1	1	1	1	1
wsnp_Ex_rep_c109742_92411838	1A	77.5001	5.9839e-06	0.00216941	0.0500217	0.043322	0.00157951	0.891041	0.0312326	0.194569	0.136286	0.868563	0.576005	1.63533e-08
wsnp_Ku_c21316_31053745	1A	77.7001	7.10462e-07	0.000248709	0.164698	0.0320118	0.00249682	0.780116	0.0029521	0.033765	0.118472	0.842017	0.137844	1.22766e-09
wsnp_Ku_c21316_31053776	1A	77.7001	2.20091e-06	2.16698e-05	0.110274	0.0513907	0.00211431	0.693717	0.00260602	0.0427852	0.143045	0.955215	0.147496	1.42615e-09
RAC875_rep_c112044_340	1A	78	4.95805e-09	2.16301e-07	0.222963	0.0344655	0.65257	0.460496	2.3502e-05	1.51047e-08	0.0952708	0.00821878	0.450952	0.000139151
Kukri_c30322_414	1A	78	3.03709e-13	2.1889e-08	0.0234708	0.00973631	0.967091	0.103001	2.2465e-09	9.5538e-08	0.593416	0.279952	0.677059	0.246559
CAP12_c1906_217	1A	78	4.65902e-13	9.83055e-06	0.0279571	0.00500263	0.927187	0.069016	1.22181e-09	4.44094e-08	0.375593	0.500636	0.339045	0.432865
RAC875_c29540_413	1A	78.1	1	1	1	1	1	1	1	1	1	1	1	1
BS00100120_51	1A	78.1001	3.45921e-06	1.88698e-05	0.0997763	0.0251824	0.000319586	0.21709	1.90954e-09	1.43916e-11	0.519705	0.0761432	0.613322	0.0010188
TA003955-1138	1A	78.1001	1.8127e-14	5.52877e-14	0.0186821	0.0428722	0.909874	0.326306	1.7935e-07	3.56533e-10	0.131682	0.118487	0.719767	1.14999e-06
wsnp_BE445113A_Ta_2_1	1A	78.9	1	1	1	1	1	1	1	1	1	1	1	1
BS00094553_51	1A	79.1999	0.0176664	2.55978e-05	0.434496	0.0113833	0.020325	0.0274963	1.00988e-05	2.03866e-06	0.803448	0.36938	0.186347	0.000943909
Ku_c67089_214	1A	79.8999	2.68394e-08	5.64489e-06	0.830581	0.021004	0.00939941	0.0356958	4.07451e-07	6.86099e-08	0.3508	0.186582	0.404811	0.0082079
Tdurum_contig50499_858	1A	79.9	0.413783	0.945113	0.904781	0.0117516	0.436277	0.0887268	0.320825	0.200786	0.000975758	0.107728	0.857873	0.467436
Ra_c108912_519	1A	79.9	8.19974e-08	2.27333e-05	0.168269	0.0489648	0.0228493	0.113264	1.15316e-06	3.84445e-08	0.306138	0.0922791	0.534828	0.0797396
wsnp_Ku_c15214_23756800	1A	79.9	1.31965e-06	0.0177074	0.10687	0.841183	0.00114977	0.296446	2.13129e-09	1.22531e-08	0.148412	0.519221	0.481519	0.331072
wsnp_BG314157A_Ta_2_1	1A	79.9	0.0111827	0.00016354	0.161976	0.0041373	0.00345787	0.825742	0.00380207	0.379213	0.291197	0.245775	0.0633904	0.0905651
Kukri_c18413_168	1A	79.9	0.0257114	0.00113086	0.155163	0.00100547	0.00754468	0.964146	0.00725286	0.234453	0.134549	0.364598	0.0473713	0.0399989
wsnp_BE445113A_Ta_2_2	1A	79.9	0.175415	0.981633	0.183884	0.216941	0.303222	0.151647	0.329278	0.00142924	0.115794	0.572549	0.786152	0.0364048
Kukri_c37726_285	1A	79.9	1	1	1	1	1	1	1	1	1	1	1	1
Kukri_c53153_92	1A	79.9001	0.0825638	0.00287549	0.082287	0.00344887	0.0126687	0.585001	0.00573035	0.387571	0.296342	0.630228	0.231712	0.0618042
BS00065324_51	1A	79.9001	0.00858133	0.000125815	0.265227	0.00477586	0.00402432	0.787957	0.00296459	0.345004	0.288423	0.24751	0.234414	1.73006e-06
BS00073009_51	1A	80.1999	0.819084	0.23799	0.380074	0.00128927	0.660206	0.22851	2.93411e-05	0.0240406	2.92804e-08	0.664559	0.240987	0.608965
Kukri_c58155_786	1A	80.1999	0.392093	0.00161578	0.211236	0.00270057	0.0321074	0.615872	0.000969583	0.489101	0.00882767	0.190487	0.959956	0.297329
Ex_c2848_957	1A	80.2	0.0113845	0.000742546	0.65183	0.0105389	0.0280244	0.83553	0.00259043	0.435872	0.8958	0.351986	0.100347	4.09511e-07
wsnp_Ra_c11877_19161832	1A	80.2	0.0804454	0.344982	0.60481	0.371521	6.21628e-05	0.0828133	0.0668762	1.29685e-05	0.081065	0.0363848	0.0969773	0.275658
BS00021728_51	1A	80.2	0.0167632	0.00081737	0.107418	0.0015697	0.0019393	0.87474	0.0128066	0.268314	0.202231	0.489398	0.169562	0.0181925
RAC875_c29540_391	1A	80.2001	1.78122e-08	2.7991e-05	0.706493	0.0287013	0.0439087	0.0128076	2.34406e-06	1.31857e-08	0.154778	0.685417	0.247091	0.045909
BS00072186_51	1A	80.2001	0.346704	0.710046	0.110405	0.00525997	0.374525	0.677434	0.000222584	0.196235	1.19698e-07	0.565838	0.24649	0.0862834
RAC875_c24047_284	1A	80.2001	3.52709e-06	0.00736878	0.584236	0.0411261	0.00226945	0.0242003	6.66435e-07	5.78655e-07	0.116514	0.812187	0.120194	0.0269078
BS00022432_51	1A	80.2001	0.0049344	0.000301848	0.378468	0.00378928	0.399187	0.0190212	0.000108005	5.29335e-06	0.819728	0.403384	0.274092	0.0131709
RAC875_c29540_1109	1A	80.2001	0.0232672	0.000365281	0.481036	0.00644524	0.116737	0.0271568	0.000641113	2.3113e-06	0.580892	0.398221	0.0349241	0.00118064
wsnp_Ra_c33025_41968284	1A	80.2001	7.09252e-08	5.70373e-05	0.688446	0.0151366	0.0491661	0.0159146	2.18787e-06	2.28101e-08	0.240995	0.529843	0.14517	0.0248277
wsnp_Ex_c3293_6072122	1A	80.8999	0.0392662	0.420029	0.176106	0.0131475	0.000113899	0.805783	0.218648	0.0376426	0.81087	0.121376	0.824787	0.44864
BS00067652_51	1A	80.8999	1	1	1	1	1	1	1	1	1	1	1	1
Ku_c7975_644	1A	80.9	0.00295701	0.352363	0.0971687	0.210993	0.000131108	0.551336	0.00425531	8.91825e-05	0.0796986	0.143917	0.983322	0.981849
wsnp_Ra_c9209_15425473	1A	80.9001	2.2529e-05	0.00168651	0.205498	0.0567044	0.00105015	0.280206	0.00683984	0.000135377	0.0755487	0.387865	0.694505	0.852086
Kukri_c13107_100	1A	80.9001	6.06458e-05	0.0975927	0.163549	0.0744951	0.000237398	0.384635	0.00283714	0.000159919	0.0392177	0.296633	0.527827	0.392412
wsnp_Ex_c3475_6362087	1A	81.5999	0.047911	0.11274	0.0460009	0.0556562	0.492275	0.544346	0.180007	0.0482396	0.346352	0.223913	0.840648	0.271447
Kukri_c12758_617	1A	81.5999	0.164815	0.376584	0.0385987	0.121168	0.494486	0.606524	0.378199	0.0785221	0.495711	0.0457181	0.528545	0.453344
wsnp_Ku_c10292_17066821	1A	81.5999	0.199672	0.465092	0.0520421	0.0849145	0.675468	0.721386	0.354893	0.131102	0.2613	0.28221	0.906325	0.528918
RAC875_c49074_374	1A	81.6	1	1	1	1	1	1	1	1	1	1	1	1
BS00065601_51	1A	81.6	0.0384668	0.14552	0.0575205	0.211493	0.395884	0.601849	0.103193	0.0179724	0.307206	0.164167	0.724415	0.554036
RAC875_c46551_339	1A	81.6	1	1	1	1	1	1	1	1	1	1	1	1
tplb0045g22_418	1A	81.6	1	1	1	1	1	1	1	1	1	1	1	1
Kukri_c53935_265	1A	81.6	0.119732	0.429258	0.0395361	0.112267	0.52297	0.777005	0.346517	0.105995	0.526842	0.0698685	0.984539	0.361203
Kukri_rep_c105589_73	1A	81.6	0.0596646	0.255475	0.0276275	0.0965805	0.406534	0.631452	0.15692	0.0738358	0.343594	0.0619488	0.851166	0.338448
Kukri_c29121_226	1A	81.6	0.0151694	0.058064	0.233685	0.129281	0.168379	0.141692	0.0510054	0.016871	0.273892	0.777542	0.134446	0.104429
CAP7_c1083_283	1A	81.6	0.0982007	0.37135	0.0523175	0.112586	0.43042	0.67758	0.233893	0.0484964	0.322992	0.052012	0.986609	0.440604
IAAV332	1A	81.6001	1	1	1	1	1	1	1	1	1	1	1	1
Excalibur_c3475_113	1A	81.6001	0.0394297	0.238039	0.0450602	0.144111	0.398952	0.751624	0.224624	0.0213023	0.261194	0.0639241	0.650951	0.915219
RAC875_c27417_150	1A	81.6001	0.89707	0.0129127	0.17452	0.000835393	0.983098	0.00158041	0.124681	0.149172	0.455612	0.712287	0.97242	0.0779327
BS00067742_51	1A	81.6001	1	1	1	1	1	1	1	1	1	1	1	1
Kukri_c39377_286	1A	81.6001	1	1	1	1	1	1	1	1	1	1	1	1
Ra_c1311_1360	1A	81.6001	1.65853e-06	0.0371585	0.00767391	0.0439693	0.00531175	0.767409	0.00521062	7.53483e-05	0.0487939	0.0649676	0.398179	0.283359
Kukri_c43410_348	1A	81.6001	0.547823	0.0423211	0.067706	0.000204853	0.931636	0.00498957	0.0983209	0.0336008	0.355473	0.961545	0.671616	0.136948
Kukri_c29039_315	1A	81.6001	1	1	1	1	1	1	1	1	1	1	1	1
wsnp_BM140362A_Ta_2_2	1A	82	0.868025	0.58087	0.838013	0.0167394	0.0037046	0.967519	0.372166	0.509678	0.690182	0.180208	0.806986	0.508696
wsnp_Ku_c1642_3232242	1A	82	5.8743e-06	0.00892146	0.0170831	0.980179	0.0120501	0.0337262	5.9504e-06	2.5094e-05	0.088491	0.038521	0.206567	0.35204
wsnp_CAP12_c1960_972031	1A	82.8	0.0908858	0.272943	0.828261	0.0123375	0.0213883	0.112749	0.916103	0.136347	0.523716	0.665898	0.828171	0.483469
BS00022220_51	1A	83.0999	0.0809188	0.00018065	0.120844	0.00659679	0.179784	0.677498	0.000107223	0.0135561	0.758994	0.528258	0.189305	4.96726e-11
BS00079538_51	1A	83.1	0.0682752	0.000153075	0.352133	0.00453158	0.188377	0.92943	0.000625224	0.0100341	0.975375	0.50135	0.171688	8.81297e-11
wsnp_Ex_c6452_11213329	1A	83.1	1	1	1	1	1	1	1	1	1	1	1	1
BS00030036_51	1A	83.1	0.0173332	6.72217e-06	0.171953	0.0183148	0.186475	0.767932	5.18945e-05	0.0206624	0.333195	0.460468	0.314755	1.40143e-10
Kukri_c31891_1355	1A	83.1	1	1	1	1	1	1	1	1	1	1	1	1
BS00069145_51	1A	83.1001	1	1	1	1	1	1	1	1	1	1	1	1
BS00022173_51	1A	83.1001	0.04045	8.2642e-05	0.246905	0.00809008	0.170863	0.910294	0.000183611	0.0167539	0.701455	0.583508	0.2281	1.06376e-10
wsnp_Ex_c20489_29564938	1A	83.1001	1	1	1	1	1	1	1	1	1	1	1	1
BobWhite_c46007_582	1A	84.5001	0.000221403	1.29774e-06	0.00659149	0.0730766	0.129906	0.193593	0.00243338	0.519287	0.71312	0.124549	0.890131	3.39616e-07
BS00088035_51	1A	84.6999	0.00114181	2.73339e-08	0.00104796	0.0818466	0.366706	0.0139282	0.00409686	0.40206	0.404957	0.00217599	0.12052	3.51705e-06
TA001450-1081	1A	84.7	0.00203729	3.73551e-05	0.000170087	0.05745	0.223726	0.0105552	0.000823403	0.256305	0.921871	0.00537041	0.0909419	9.91446e-05
wsnp_Ex_c32590_41222878	1A	84.7001	0.000786269	2.25094e-08	0.00285298	0.00424556	0.257999	0.0507828	0.00112313	0.307368	0.411164	0.0145664	0.359104	3.01013e-06
Kukri_c54678_88	1A	84.7001	0.0270924	0.0860133	0.00794971	0.679824	0.588615	0.120296	0.502729	0.167222	0.720709	0.0411496	0.135284	0.346024
Kukri_c1313_1158	1A	84.8999	1	1	1	1	1	1	1	1	1	1	1	1
wsnp_Ex_c22284_31478675	1A	85	1	1	1	1	1	1	1	1	1	1	1	1
Ku_c1313_1673	1A	85.1	0.0565714	0.295255	0.609185	0.758176	0.626242	0.534442	0.298723	0.0128635	0.941628	0.132394	0.174805	0.0272964
IAAV6234	1A	85.4999	1.16428e-05	5.53017e-06	0.087363	0.0457031	0.390591	0.276287	0.15236	0.00211872	0.121562	0.129778	0.271253	0.294192
Ku_c10813_1122	1A	85.5	0.684724	0.732649	0.816452	0.057103	0.147289	0.00838473	0.0253689	0.206091	0.657856	0.20715	0.424014	0.458664
Ra_c64515_242	1A	85.5	0.911549	0.827028	0.691988	0.177012	0.374214	0.00510231	0.0370167	0.152917	0.879059	0.131754	0.351452	0.161282
wsnp_Ex_c1997_3755945	1A	85.5	0.00770933	0.673383	0.308995	0.000135593	0.833541	0.283351	0.430323	0.000612965	0.423411	0.0273953	0.181215	0.0289357
GENE-3454_74	1A	85.5001	0.65863	0.596152	0.657806	0.138673	0.364928	0.00316146	0.0759044	0.227735	0.745478	0.0745724	0.44761	0.189786
wsnp_Ex_c1997_3757496	1A	85.5999	1	1	1	1	1	1	1	1	1	1	1	1
wsnp_JD_c6544_7697235	1A	85.5999	2.52568e-08	1.58442e-05	0.784531	0.287847	0.329216	0.911576	0.396129	0.815596	0.207128	0.479143	0.69563	0.691511
RAC875_c80876_67	1A	85.5999	0.540284	0.177897	0.0139791	0.905068	0.00997492	0.272113	0.953989	0.115146	0.0920931	0.67752	0.752503	0.402809
Ku_c809_2419	1A	85.6	0.000175979	0.0139273	0.964817	0.320418	0.979012	0.697934	0.965321	0.709127	0.0429119	0.437584	0.688873	0.215794
RAC875_c32979_440	1A	85.6	1.00171e-06	0.000188197	0.78249	0.850425	0.361284	0.594581	0.643633	0.656284	0.150748	0.101358	0.0459897	0.228871
wsnp_Ex_c1997_3756118	1A	85.6	1	1	1	1	1	1	1	1	1	1	1	1
Kukri_rep_c109473_80	1A	85.6	3.93481e-05	0.00414989	0.753957	0.320012	0.512387	0.944791	0.456939	0.97871	0.0857948	0.568327	0.553538	0.588006
wsnp_JD_c6544_7697412	1A	85.6	9.3252e-05	0.0112888	0.892672	0.433974	0.9332	0.722729	0.995327	0.688676	0.0424784	0.44531	0.593454	0.190074
Kukri_c49170_655	1A	85.6	1	1	1	1	1	1	1	1	1	1	1	1
Kukri_c12984_465	1A	85.6	0.820909	0.365379	0.006532	0.455899	0.0172033	0.201879	0.775904	0.206947	0.0602278	0.617208	0.691523	0.169698
wsnp_JD_c6544_7697578	1A	85.6	3.46582e-08	2.65502e-05	0.516152	0.31788	0.379355	0.794716	0.176194	0.550368	0.0507706	0.62375	0.495565	0.348707
wsnp_Ex_c1997_3757721	1A	85.6001	1.47409e-07	4.76333e-06	0.122677	0.147047	0.251927	0.671012	0.64043	0.430665	0.0901873	0.978389	0.375287	0.145879
Excalibur_c44668_382	1A	86.6999	1.67836e-05	0.000539041	0.97755	0.219289	0.702969	0.525585	0.288276	0.287638	0.287004	0.416982	0.938451	0.148259
wsnp_Ku_c23012_32893918	1A	86.6999	0.0111832	0.00451693	0.0176549	0.171305	0.586096	0.087935	0.177555	0.167869	0.108451	0.101751	0.0173578	0.697827
CAP12_c1979_117	1A	86.7	0.00091395	0.00828826	0.131947	0.0523857	0.0499603	0.231777	0.881464	0.266518	0.926696	0.961875	0.230373	0.627746
Tdurum_contig57101_1616	1A	86.7001	0.195934	0.0196317	0.0390712	0.0360091	0.0308039	5.95768e-05	0.148264	0.836066	0.246876	0.0148559	0.0391179	0.101278
TA002402-1350	1A	87	0.282175	0.506275	0.504404	0.0429169	0.341025	0.00253547	0.501046	0.772109	0.873455	0.192688	0.108473	0.123318
BS00088136_51	1A	87.3001	0.203946	0.00235539	0.567024	0.494839	0.132474	0.0132906	0.718555	0.218738	0.100702	0.304491	0.379984	0.114904
Excalibur_c52725_585	1A	88.3	0.61212	0.955105	0.00851995	0.286952	0.100344	0.00261198	0.015384	0.089113	0.0628956	0.00035207	0.141671	0.43345
Excalibur_c1845_4911	1A	88.8	0.910254	0.47746	0.00154222	0.0443331	0.049624	2.47879e-06	0.0104267	0.509408	0.781044	9.03559e-09	0.0161864	0.57938
Excalibur_c65755_51	1A	88.8	0.4281	0.217337	0.000525975	0.0351457	0.128066	2.86838e-08	0.0478808	0.261414	0.175059	5.54561e-11	0.0285555	0.618452
Excalibur_c1845_718	1A	88.8	0.563885	0.369181	0.00440252	0.118895	0.409715	4.70378e-07	0.00362213	0.899284	0.795523	3.90927e-07	0.622725	0.596806
RAC875_c12993_201	1A	88.9999	0.881557	0.948597	0.000318061	0.052685	0.145692	5.51214e-10	0.00884095	0.741702	0.429269	2.31994e-11	0.179358	0.851029
RAC875_c45115_509	1A	89	0.875117	0.727608	0.00180691	0.0293844	0.287564	3.27894e-08	0.00393929	0.71367	0.236816	2.31152e-08	0.390991	0.584233
RAC875_c12993_127	1A	89	0.881557	0.948597	0.000318061	0.052685	0.145692	5.51214e-10	0.00884095	0.741702	0.429269	2.31994e-11	0.179358	0.851029
RAC875_c45115_340	1A	89	0.841178	0.351762	0.00074629	0.0752951	0.329426	3.05931e-06	0.0150628	0.518573	0.42659	1.76339e-10	0.255564	0.845605
Kukri_c28695_269	1A	89	0.973162	0.906334	0.00190344	0.536889	0.285055	2.16729e-08	0.0388785	0.325714	0.407002	1.76981e-08	0.507513	0.867034
wsnp_Ex_c13186_20822127	1A	89.5	1	1	1	1	1	1	1	1	1	1	1	1
RAC875_c16149_298	1A	89.5001	1	1	1	1	1	1	1	1	1	1	1	1
IAAV1142	1A	89.5001	0.40775	0.0945785	0.000299439	0.209791	0.408895	9.32869e-05	0.00219619	0.800627	0.822101	2.88011e-05	0.367553	0.0901481
Excalibur_c5033_587	1A	90.8	0.041737	0.0500113	0.000420864	0.416296	0.51426	0.000156903	0.00837728	0.227023	0.628042	0.0886845	0.0142068	0.187934
Kukri_c18017_1696	1A	90.8001	0.223741	0.359101	0.00443086	0.244155	0.543172	0.00502416	0.238773	0.87146	0.429882	0.991951	0.408857	0.620768
BobWhite_c104_89	1A	91.3001	1	1	1	1	1	1	1	1	1	1	1	1
IAAV2694	1A	91.3001	1	1	1	1	1	1	1	1	1	1	1	1
BobWhite_c12977_65	1A	91.7	0.0212825	0.312315	0.127291	0.222307	0.492584	0.143776	0.0131837	0.00564413	0.0133732	0.687688	0.30253	0.0855861
Excalibur_c29605_535	1A	91.7	0.0363153	0.62512	0.028899	0.538014	0.151383	0.0557665	0.016774	0.00740302	0.0122693	0.636974	0.603305	0.18557
BobWhite_c14158_112	1A	93.6	0.130579	0.997903	0.838276	0.414611	0.62443	0.433004	0.0151092	0.127381	0.30479	0.137187	0.0100837	0.923823
BS00039378_51	1A	94.6999	0.0281662	0.28456	0.455709	0.986606	0.00603332	0.00435102	0.233653	0.825079	0.385406	0.00180837	0.898445	0.00555166
BS00065784_51	1A	94.6999	1	1	1	1	1	1	1	1	1	1	1	1
CAP12_c3602_91	1A	94.7	0.742842	0.0127584	0.00237395	0.329389	0.290232	0.00678068	0.717017	0.915793	0.0523265	0.0618599	0.601083	0.150656
BS00011146_51	1A	94.7	0.589841	0.244918	0.000882453	0.894901	0.740177	0.0217023	0.285318	0.311579	0.152911	0.0103309	0.625555	0.308733
Excalibur_c3145_70	1A	94.7	1	1	1	1	1	1	1	1	1	1	1	1
BS00039377_51	1A	94.7	0.017115	0.368555	0.389701	0.724505	0.00948314	0.00495338	0.139548	0.678746	0.297964	0.00124286	0.894364	0.00939964
BS00003743_51	1A	94.7	0.05681	0.703086	0.398213	0.00512081	0.272904	0.941094	0.131733	0.00610711	0.00573844	0.255403	0.206143	0.614879
BobWhite_c27438_81	1A	94.7	0.00106645	0.0292915	0.00679927	0.629428	0.0858079	0.000152983	0.404357	0.0268372	0.453103	0.962002	0.23446	0.0692999
wsnp_Ku_c5210_9290700	1A	94.7	0.0023283	0.0781455	0.00273528	0.506621	0.0565963	3.54541e-05	0.164589	0.00580936	0.553251	0.509238	0.375485	0.1538
Jagger_c5111_190	1A	94.7	1	1	1	1	1	1	1	1	1	1	1	1
BS00065430_51	1A	94.7001	0.257112	0.00495146	0.00849074	0.485772	0.310335	0.138546	0.543883	0.445423	0.183078	0.000487887	0.389905	0.955406
wsnp_Ku_c5210_9289260	1A	94.7001	0.0121179	0.527666	0.466378	0.880307	0.0196226	0.00804329	0.0481	0.66942	0.215707	0.00247862	0.652113	0.00881357
Excalibur_c8396_396	1A	94.7001	1	1	1	1	1	1	1	1	1	1	1	1
BS00062876_51	1A	94.8999	0.541817	0.265432	0.00235322	0.86905	0.262072	0.0367391	0.27669	0.144571	0.212638	0.00495319	0.873301	0.348751
GENE-0392_97	1A	94.9	0.70721	0.113685	0.00203425	0.985401	0.452696	0.0400598	0.369867	0.256937	0.141995	0.0044985	0.920703	0.516886
wsnp_Ex_rep_c68085_66839109	1A	94.9	0.449597	0.0679621	0.014081	1.17565e-07	0.41166	2.26905e-10	0.825315	0.0707678	0.00343987	1.37919e-06	0.415308	0.0794541
RFL_Contig4781_1792	1A	94.9	0.483556	0.18431	0.00186336	0.779493	0.321547	0.0659591	0.201865	0.0697781	0.168666	0.00188677	0.64404	0.458995
wsnp_Ex_c43228_49605281	1A	94.9	0.728208	0.0075687	0.000986864	0.257049	0.380346	0.0193934	0.698966	0.933349	0.05067	0.016075	0.712356	0.187839
RAC875_c8482_160	1A	94.9	0.298208	0.0715523	0.0667415	3.52856e-09	0.0797299	7.42914e-10	0.417931	0.0867629	0.00203719	1.03487e-06	0.505694	0.101701
Kukri_c67383_102	1A	94.9	0.49195	0.0645348	0.00368154	2.54102e-08	0.201801	2.25859e-11	0.535112	0.0692341	0.000566862	1.03285e-07	0.241011	0.0340934
wsnp_Ku_c17322_26392311	1A	94.9	0.860489	0.0583563	0.00355715	0.653881	0.317998	0.0243525	0.33187	0.113439	0.217996	0.0128372	0.439614	0.110059
BS00034278_51	1A	94.9001	0.616482	0.131302	0.0021788	0.573568	0.243767	0.0646393	0.300342	0.0717003	0.128896	0.00187267	0.972079	0.323533
CAP7_c1891_230	1A	95.2001	0.749312	0.0139676	0.00325881	0.604884	0.367292	0.0449621	0.935291	0.599343	0.176653	0.00475984	0.743084	0.174733
wsnp_Ex_rep_c68493_67320068	1A	95.4999	0.491019	0.598138	0.0457266	8.96428e-10	0.0736945	1.5966e-09	0.325247	0.166155	0.00228497	1.6774e-05	0.268771	0.0261033
wsnp_Ra_c11594_18777085	1A	95.4999	0.302025	0.109269	0.0178577	3.86926e-08	0.063217	4.53554e-10	0.357463	0.100531	0.00768672	5.27557e-06	0.327493	0.108813
wsnp_Ex_c3258_6004611	1A	95.5	0.518722	0.0832612	0.100095	1.29414e-08	0.156712	3.74576e-09	0.399114	0.122615	0.00160851	5.29364e-06	0.309752	0.0493511
wsnp_BG263358A_Ta_2_3	1A	96.3999	0.206519	0.0145833	0.00249092	0.000479929	0.423923	0.0591691	0.184769	0.00463892	3.21077e-09	0.69583	0.0161008	0.669822
Tdurum_contig48037_499	1A	96.3999	7.95744e-05	9.55317e-05	0.742049	0.0016911	0.14279	0.0808237	0.000182978	0.0531423	0.35626	0.34051	0.425224	0.119961
Tdurum_contig48037_385	1A	96.4	0.00368827	0.00121776	0.324748	0.167224	0.441488	0.207437	0.695549	0.000825115	0.257248	0.209132	0.229876	0.0512552
wsnp_Ex_c5060_8985678	1A	96.4	0.000814785	0.00235048	0.410407	0.0906204	0.715181	0.991221	0.000631457	0.0114922	0.271519	0.811699	0.420755	0.0679614
CAP8_c2578_452	1A	96.4001	1.67539e-05	0.00022651	0.830439	0.016669	0.762287	0.305814	0.000286594	0.064483	0.492772	0.679048	0.174995	0.0222555
BobWhite_c15152_341	1A	96.4001	1	1	1	1	1	1	1	1	1	1	1	1
BobWhite_c96_170	1A	96.4001	0.00405896	0.105537	0.984016	0.867244	0.0618585	0.0339838	0.836715	0.00272719	0.766441	0.919885	0.316983	0.502483
wsnp_Ra_rep_c95460_83855592	1A	96.5001	1	1	1	1	1	1	1	1	1	1	1	1
Tdurum_contig79608_437	1A	96.8999	6.46638e-05	0.00068687	0.40848	0.0643515	0.0111758	0.17055	2.21049e-06	0.066904	0.534348	0.748209	0.01245	0.0140276
Tdurum_contig44112_1609	1A	96.8999	1	1	1	1	1	1	1	1	1	1	1	1
wsnp_Ra_c15564_23999084	1A	96.9	0.113213	0.851824	0.465914	9.33024e-11	0.916677	1.2287e-05	0.12527	0.187875	0.00760364	0.0748854	0.744824	0.0456448
RAC875_rep_c109970_73	1A	96.9	3.22095e-07	6.50736e-05	0.724573	0.151038	0.0553072	0.0225675	8.21056e-06	0.184197	0.49309	0.0634128	8.27694e-05	0.00382564
RAC875_rep_c95460_302	1A	96.9	1.22382e-05	0.00012388	0.935193	0.0283118	0.806988	0.193303	0.0013247	0.0247476	0.665596	0.503055	0.165526	0.0159044
Tdurum_contig44112_1850	1A	96.9	0.000140472	0.00190707	0.532299	0.0304363	0.182661	0.568385	0.00299087	0.0605014	0.205973	0.681525	0.946215	0.102813
BS00087589_51	1A	96.9	8.75567e-06	0.000375818	0.615317	0.194421	0.00751684	0.385384	6.3884e-11	0.994656	0.420926	0.309616	0.0704064	0.00415821
BobWhite_c28971_184	1A	96.9	0.0482655	0.077671	0.446884	0.82592	0.355049	0.914407	0.002193	0.0507719	0.0232749	0.468921	0.500546	0.634034
IACX11345	1A	96.9	1	1	1	1	1	1	1	1	1	1	1	1
Excalibur_c7370_179	1A	96.9001	0.100291	0.738258	0.346522	1.13801e-10	0.680725	8.14231e-06	0.252075	0.255349	0.00378566	0.0733209	0.664291	0.0490489
wsnp_RFL_Contig1109_136771	1A	96.9001	0.00249824	0.0119548	0.0657679	0.0132369	0.0622294	0.152237	0.000156861	0.052499	0.730323	0.265384	0.0908843	0.0158504
Kukri_c57770_705	1A	96.9001	8.82728e-05	0.104405	0.542937	0.821139	3.62854e-06	2.52047e-06	0.0824422	0.587556	0.0352985	1.01422e-08	0.00255242	0.306337
RAC875_c25814_361	1A	97.2	1	1	1	1	1	1	1	1	1	1	1	1
BobWhite_c13039_184	1A	97.2999	3.48663e-05	0.000131777	0.642024	0.0157116	0.106132	0.208181	1.11293e-05	0.0827873	0.830916	0.308306	0.118881	0.0316792
RAC875_c31031_387	1A	97.2999	0.292273	0.415048	0.000398605	0.013819	0.48092	0.0799529	0.188982	0.0590908	0.669434	0.000766253	0.00360398	0.0604782
Tdurum_contig57566_1035	1A	97.3	1.0241e-05	0.000126449	0.560596	0.0046049	0.010835	0.154359	3.69876e-06	0.0678005	0.320863	0.456956	0.0850691	0.0386602
Tdurum_contig57566_827	1A	97.3	0.0168849	0.0130066	0.0440231	0.230676	0.0188511	0.00840515	0.033009	0.00707536	0.130427	0.0520903	0.490715	0.132105
IAAV8743	1A	97.3	2.23253e-05	1.08537e-07	0.167341	0.222852	0.00177599	0.490634	0.0250712	0.328645	0.185278	0.106796	0.42616	4.70758e-10
BS00028146_51	1A	97.3	0.0183372	0.346431	0.233416	0.135666	0.282084	0.229276	0.247438	0.229972	0.189146	0.508872	0.976424	0.437517
Excalibur_c14859_394	1A	97.3	1	1	1	1	1	1	1	1	1	1	1	1
wsnp_Ex_c6563_11378632	1A	97.3	1	1	1	1	1	1	1	1	1	1	1	1
Tdurum_contig47620_592	1A	97.3	0.0022588	0.0190612	0.290767	0.0156824	0.134035	0.762789	7.47215e-05	0.0388961	0.929332	0.294745	0.257808	0.92906
Tdurum_contig57566_1653	1A	97.3	0.00320861	0.0311307	0.256175	0.0420376	0.674529	0.943431	0.000406274	0.0394125	0.973572	0.211812	0.16795	0.738105
Tdurum_contig79608_369	1A	97.3	9.64274e-05	0.00279733	0.0926114	0.0273977	0.0998795	0.0750648	1.64641e-06	0.465155	0.230848	0.76827	0.333308	0.0161929
Tdurum_contig57566_809	1A	97.3001	5.73088e-06	0.000171657	0.180377	0.20004	0.00882139	0.00323735	0.000136687	0.0766159	0.883302	0.141255	0.0490421	0.0179503
BS00065114_51	1A	97.3999	2.15861e-05	0.000233578	0.883808	0.0100107	0.0338863	0.236093	0.000163139	0.0323575	0.866116	0.601104	0.0804373	0.009811
RAC875_c15918_407	1A	97.4	0.112573	0.178432	0.0933182	0.106385	0.000824474	1.41762e-09	0.807653	0.279945	0.170224	9.81098e-06	0.119128	3.82924e-08
GENE-0527_92	1A	97.4	1	1	1	1	1	1	1	1	1	1	1	1
Tdurum_contig29437_126	1A	97.4	4.31202e-06	5.98003e-05	0.45295	0.0241997	0.00834976	0.285025	6.74588e-06	0.0680124	0.0538024	0.722376	0.0838361	0.00828168
Kukri_c43972_367	1A	97.4	0.000668548	0.0305619	0.534986	0.353308	0.793838	0.788738	0.000205588	0.126978	0.25506	0.0135167	0.0572006	0.0445737
TA005587-0433	1A	97.4001	3.17019e-05	0.000288269	0.385627	0.0355702	0.0115952	0.124858	4.99424e-07	0.126599	0.717091	0.470877	0.0151416	0.0634457
RAC875_c102343_204	1A	97.4001	0.128526	0.419328	0.124804	0.387016	0.528751	0.511307	0.461897	0.081437	0.190411	0.18367	0.0783959	0.044197
BS00012042_51	1A	97.4999	0.0243843	0.378982	0.223992	0.222394	0.0825737	0.186301	0.853909	0.0106446	0.939386	0.55231	0.133943	0.0252498
BS00110130_51	1A	98.2	1	1	1	1	1	1	1	1	1	1	1	1
Excalibur_rep_c103592_565	1A	98.2001	2.07225e-05	0.0166515	0.930345	0.433606	0.616591	0.0313083	0.032343	0.0229528	0.446096	0.720948	0.00149799	0.0271094
BS00081002_51	1A	98.4	0.00648873	0.000266594	0.979249	0.00431713	0.00466931	9.53001e-06	2.129e-06	0.310546	0.0121542	2.53675e-07	0.222066	0.0644931
BS00022261_51	1A	99.8	0.1576	3.46795e-09	0.787222	0.359409	0.82221	0.709558	0.0383794	0.657639	0.0667348	0.71897	0.0228566	0.000214576
BS00109991_51	1A	99.8	0.117117	4.81369e-09	0.629103	0.406283	0.644427	0.432938	0.0215816	0.999489	0.0796271	0.229675	0.0242268	0.000262247
Ex_c4060_510	1A	99.8	0.00358735	1.66865e-09	0.584686	0.43124	0.582755	0.476432	0.0225923	0.731885	0.0725529	0.203372	0.0115005	0.000533392
RAC875_c6798_467	1A	99.8	0.109641	2.04131e-09	0.117127	0.293471	0.360041	0.130933	0.0204068	0.85189	0.134928	0.0361214	0.0106307	0.000581064
BS00110627_51	1A	99.8001	0.00647409	9.10377e-09	0.383255	0.282467	0.341271	0.279431	0.0392634	0.962126	0.0353976	0.160307	0.0033501	0.00148084
BS00022848_51	1A	99.8999	1	1	1	1	1	1	1	1	1	1	1	1
RFL_Contig2176_932	1A	99.9	0.693084	0.0225095	0.326626	0.178544	0.810063	0.0192748	0.15172	0.107127	0.00191761	0.191051	0.237995	0.0107377
GENE-0262_431	1A	99.9001	0.174796	4.73194e-09	0.802759	0.478071	0.820003	0.631937	0.0306439	0.765845	0.0519499	0.230761	0.0178641	0.00039931
Excalibur_c47013_1503	1A	100.5	0.0200157	0.0384753	0.565549	0.621178	0.124001	0.00561062	0.18906	0.000180196	0.168375	0.000133555	0.877238	0.163326
BS00073413_51	1A	100.8	0.0101899	0.0411793	0.241197	0.000461478	0.719224	0.00812992	0.404216	0.844017	0.0474614	0.33563	0.0197254	0.0381583
wsnp_Ra_c22110_31550370	1A	102.2	0.0166018	0.027937	0.208284	0.000386327	0.790137	0.00778231	0.338895	0.867107	0.0289415	0.359403	0.0252711	0.0322577
RAC875_c56690_320	1A	102.2	0.0180499	0.0232541	0.251901	0.00036481	0.722194	0.0087747	0.303529	0.982913	0.0187405	0.341894	0.0344198	0.0508126
BobWhite_c23632_322	1A	102.7	0.0617719	0.0564566	0.703513	0.494342	0.19221	0.590181	0.000495909	0.716767	0.258809	0.402778	0.00128542	0.0132647
Excalibur_c97157_137	1A	102.7	0.000635827	0.00942621	0.568078	0.0851539	0.217516	0.13104	3.04653e-05	0.899253	0.0275565	0.142282	0.121929	0.474704
Excalibur_c97157_65	1A	102.7	0.000151391	0.00322999	0.253587	0.00790634	0.150877	0.0971024	0.000244232	0.663005	0.179411	0.144764	0.961385	0.741154
IACX5994	1A	102.8	0.00639846	0.781516	0.0573331	2.07466e-05	0.296077	0.429823	0.539924	0.269826	0.311194	0.670224	0.24241	0.220848
BobWhite_c6046_304	1A	102.8	0.0309776	0.167362	0.387169	0.542806	0.727331	0.871895	0.74346	0.383348	0.22406	0.75131	0.231977	0.903918
Kukri_c7119_392	1A	102.8	0.00775415	0.23552	0.603642	0.0240577	0.00712744	0.354394	0.00110778	0.101404	0.186082	0.380379	0.00236899	0.00022859
wsnp_RFL_Contig3542_3718200	1A	102.8	0.783097	1.83463e-05	0.307055	0.387652	0.105328	0.619703	0.013974	0.370651	0.607047	0.830282	0.0281714	0.0013917
Tdurum_contig21114_255	1A	102.8	0.0599388	0.0698561	0.65945	0.584892	0.0746124	0.543786	0.00170328	0.882094	0.264246	0.38653	0.000836088	0.0145837
BobWhite_c16206_317	1A	102.8	0.00840075	0.108036	0.0673722	0.253768	0.674113	0.0274107	8.35205e-08	0.505169	0.09072	0.182199	0.193377	0.283339
RAC875_c21411_162	1A	102.8	0.0394354	0.82144	0.387102	0.485812	0.5113	0.544617	0.269238	0.000623724	0.139966	0.976842	0.389841	0.0926662
wsnp_Ex_c33452_41938159	1A	102.8	0.00654529	0.690286	0.148506	0.000761794	0.973491	0.558521	0.728462	0.495713	0.631041	0.693393	0.208493	0.215209
wsnp_Ex_c33452_41938013	1A	102.8	0.00654529	0.690286	0.148506	0.000761794	0.973491	0.558521	0.728462	0.495713	0.631041	0.693393	0.208493	0.215209
BobWhite_c5967_537	1A	102.8	0.0153067	0.289057	0.496519	0.00302327	0.0774351	0.785645	0.0237823	0.347547	0.777587	0.591128	0.07539	0.447488
Excalibur_c22768_963	1A	102.9	0.00654529	0.690286	0.148506	0.000761794	0.973491	0.558521	0.728462	0.495713	0.631041	0.693393	0.208493	0.215209
Excalibur_c22768_811	1A	102.9	0.0115463	0.306613	0.760139	0.0166888	0.00166808	0.686849	0.00391953	0.108692	0.432202	0.814532	0.00164451	0.00197441
wsnp_BE444305A_Td_2_1	1A	103	0.894247	1.69395e-05	0.339022	0.539074	0.0710898	0.779373	0.013151	0.493471	0.540051	0.885811	0.0222142	0.00105968
wsnp_Ex_c41953_48657850	1A	103.2	0.490206	1.75093e-05	0.453505	0.155493	0.0165324	0.47211	0.129263	0.300256	0.251745	0.410786	0.264462	0.00286732
IAAV544	1A	103.2	0.0622415	0.244149	0.532533	0.00126072	0.261181	0.773675	0.0025886	0.000602931	0.134187	0.980274	0.665683	0.873664
BobWhite_c721_74	1A	103.2	0.689632	2.42078e-05	0.777828	0.0241329	0.039581	0.617288	0.0660394	0.509299	0.432536	0.4341	0.0158313	0.00418424
wsnp_JD_c3973_5044238	1A	103.2	0.0348819	0.483646	0.512426	0.000645839	0.473179	0.77662	0.00170434	0.00123057	0.311189	0.841001	0.666843	0.540731
RAC875_rep_c72890_63	1A	103.2	0.72377	6.71979e-05	0.814002	0.0210051	0.0424008	0.405075	0.0689576	0.63908	0.42893	0.190463	0.365466	0.00236218
wsnp_Ex_c41953_48658353	1A	103.2	0.0348819	0.483646	0.512426	0.000645839	0.473179	0.77662	0.00170434	0.00123057	0.311189	0.841001	0.666843	0.540731
TA001600-1603	1A	103.2	0.0348819	0.483646	0.512426	0.000645839	0.473179	0.77662	0.00170434	0.00123057	0.311189	0.841001	0.666843	0.540731
wsnp_Ex_rep_c102067_87313597	1A	103.8	1	1	1	1	1	1	1	1	1	1	1	1
wsnp_Ex_c28900_37982485	1A	103.8	1	1	1	1	1	1	1	1	1	1	1	1
Ra_c110766_321	1A	103.8	0.227887	0.131452	0.392576	0.529083	0.172342	0.697041	0.179824	0.643964	0.0222847	0.282264	0.654958	0.80025
wsnp_Ex_rep_c102067_87314043	1A	104.3	0.116044	0.981336	0.279422	0.159297	0.148545	0.0314141	0.464652	0.968901	0.0792835	0.0379743	0.65556	0.452769
Tdurum_contig56158_60	1A	104.3	0.4196	0.36321	0.234969	0.0743492	0.539657	0.0335743	0.701861	0.947262	0.0594984	0.00798353	0.270756	0.76026
Kukri_rep_c115111_251	1A	104.3	0.347668	0.722112	0.040119	0.158722	0.00681128	0.500559	0.231145	0.370685	0.0204858	0.474838	0.694042	0.619522
Ex_c26688_969	1A	104.3	0.708925	0.371171	0.371347	0.112297	0.00918417	0.101985	0.633161	0.0116263	0.681417	0.163416	0.146885	0.0871079
BS00085366_51	1A	104.3	1	1	1	1	1	1	1	1	1	1	1	1
RAC875_c12348_720	1A	104.3	0.297291	0.303392	0.928063	0.441501	0.307728	0.0131257	0.62971	0.73058	0.0986121	0.00296739	0.267897	0.375842
wsnp_BE443588A_Ta_2_2	1A	104.4	0.0995142	0.490214	0.29203	0.984552	0.530936	0.524167	0.0144878	0.214549	0.328622	0.856948	0.584022	0.00039971
Excalibur_c26688_138	1A	104.4	0.136489	0.743001	0.0423904	0.449601	0.135881	0.395691	0.0019397	0.00601831	0.237399	0.0295345	0.765002	0.2383
IAAV7172	1A	104.5	0.939735	0.738993	0.360825	0.0144482	0.440864	0.789293	0.00935737	0.0661583	0.183579	0.686798	0.823857	0.91562
wsnp_BE443588A_Ta_2_1	1A	104.5	0.0415567	0.876122	0.471978	0.670648	0.497485	0.424312	0.027015	0.315246	0.316882	0.767642	0.378981	0.000346766
RFL_Contig5334_1969	1A	104.5	0.824956	0.000918798	0.877468	0.893952	0.0843272	0.43425	0.000274772	0.0231375	0.644073	0.0985646	0.0684063	1.1448e-05
GENE-0033_233	1A	104.5	0.0391924	0.700623	0.580966	0.482152	0.713197	0.788407	0.00657281	0.171209	0.588579	0.624728	0.857543	0.000157575
Tdurum_contig96086_74	1A	104.6	0.0832386	0.5368	0.194169	0.000159185	0.233756	0.299612	0.000321804	0.000463568	0.00241952	0.0176245	0.580721	0.89328
wsnp_Ex_c4612_8254533	1A	104.6	0.0921194	0.631285	0.62829	0.806612	0.420598	0.987377	0.00385346	0.202772	0.398723	0.284378	0.693998	2.93216e-05
BS00068391_51	1A	104.6	0.0464426	0.420269	0.972009	0.0127857	0.0735384	0.64078	6.14528e-05	8.86959e-05	0.0242083	0.134462	0.842559	0.290082
BobWhite_c41272_159	1A	104.6	0.096351	0.697765	0.450181	4.62158e-05	0.0124476	0.204858	8.86433e-05	1.61512e-07	0.0445576	0.935884	0.387616	0.941092
BS00095510_51	1A	104.9	0.00946102	0.527397	0.286159	0.0424657	0.082774	0.147268	0.00087374	0.000433889	0.0895702	0.889344	0.997474	0.0397815
wsnp_CAP11_c1815_982483	1A	105	0.00997683	0.344077	0.593591	0.0174143	0.00351842	0.0797015	1.29574e-05	3.65087e-06	0.0740006	0.961686	0.714688	0.0311173
BS00078085_51	1A	105.1	0.0122929	0.343445	0.727105	0.00743837	0.0206938	0.373099	0.000507673	1.72456e-05	0.01756	0.134767	0.610465	0.0188595
wsnp_CAP8_c4785_2322876	1A	105.2	1	1	1	1	1	1	1	1	1	1	1	1
RAC875_c67771_805	1A	105.3	1	1	1	1	1	1	1	1	1	1	1	1
Ex_c2226_244	1A	105.3	0.00828701	0.343413	0.705532	0.997638	0.241301	0.741766	0.250473	0.700167	0.272719	0.212139	0.872559	0.0689866
BS00080076_51	1A	105.3	0.0132952	0.414722	0.776784	0.68642	0.332342	0.782121	0.208244	0.75382	0.139043	0.247659	0.845884	0.086868
RAC875_c32379_216	1A	105.5	0.0346593	0.840008	0.347079	0.6265	0.346949	0.460842	0.100261	0.804848	0.356969	0.122984	0.551004	0.0353743
BobWhite_c22134_398	1A	105.5	0.0111303	0.321139	0.924793	0.661492	0.0664006	0.982371	0.235405	0.684194	0.407991	0.408532	0.586327	0.227967
BS00023203_51	1A	105.5	0.0289776	0.924157	0.194688	0.706077	0.00616244	0.0231652	0.000119236	0.535795	0.261215	0.0683355	0.500549	0.0843476
BS00037976_51	1A	105.5	0.683515	0.61955	0.0931836	0.323571	0.264747	0.44701	0.397302	0.713113	0.839063	0.434196	0.835687	0.000583167
tplb0059d21_1032	1A	105.7	0.0460648	0.798359	0.00874595	0.598365	0.0626573	0.073632	0.206115	0.582574	0.191863	0.0167438	0.737437	0.0982854
wsnp_BE444359A_Ta_2_1	1A	105.7	0.03569	0.705088	0.586907	0.75797	0.301218	0.634562	0.094712	0.750152	0.285867	0.243132	0.63974	0.0242877
Tdurum_contig20183_507	1A	105.7	1	1	1	1	1	1	1	1	1	1	1	1
Tdurum_contig10365_341	1A	106.2	0.00486098	0.82601	0.232366	0.0663901	0.0630958	0.425645	0.0190073	0.00054496	0.118285	0.195987	0.475124	0.0802771
Tdurum_contig63715_235	1A	106.2	0.00946102	0.527397	0.286159	0.0424657	0.082774	0.147268	0.00087374	0.000433889	0.0895702	0.889344	0.997474	0.0397815
Tdurum_contig15967_90	1A	106.2	0.0250087	0.496895	0.201742	0.742223	0.0581104	0.51431	0.819804	0.0360137	0.429421	0.0778854	0.716358	0.057013
Tdurum_contig51833_439	1A	106.8	0.270254	0.244154	0.0382295	0.605061	0.238007	0.0152013	0.0153085	0.376992	0.0138575	0.0503934	0.470333	0.0238597
RAC875_c60162_129	1A	106.9	0.019217	0.503028	0.442562	0.0123173	0.0214377	0.293335	0.000652838	9.72854e-06	0.0255027	0.302299	0.962253	0.0224604
BobWhite_c24825_349	1A	106.9	0.019217	0.503028	0.442562	0.0123173	0.0214377	0.293335	0.000652838	9.72854e-06	0.0255027	0.302299	0.962253	0.0224604
wsnp_JD_c13024_13129681	1A	107	0.00946102	0.527397	0.286159	0.0424657	0.082774	0.147268	0.00087374	0.000433889	0.0895702	0.889344	0.997474	0.0397815
Tdurum_contig75762_406	1A	107	0.0106861	0.548447	0.122759	0.032104	0.193034	0.182476	0.00290604	0.00162778	0.0498411	0.658412	0.953387	0.0412376
Tdurum_contig75762_377	1A	107	0.00946102	0.527397	0.286159	0.0424657	0.082774	0.147268	0.00087374	0.000433889	0.0895702	0.889344	0.997474	0.0397815
JD_c13024_360	1A	107	0.00946102	0.527397	0.286159	0.0424657	0.082774	0.147268	0.00087374	0.000433889	0.0895702	0.889344	0.997474	0.0397815
IAAV3650	1A	107	0.00101977	0.191869	0.0333761	0.0166397	0.0286529	0.0199644	0.10038	0.0372068	0.00181577	0.814348	0.315448	0.055036
Kukri_c18274_551	1A	107.1	1	1	1	1	1	1	1	1	1	1	1	1
wsnp_BE494527A_Ta_2_1	1A	107.1	0.525308	0.0553396	0.00294635	0.0306319	0.0561589	0.0349289	0.137666	0.266838	0.197343	0.299261	0.924918	0.416946
Ra_c29200_300	1A	107.1	0.353565	0.50728	0.235855	1.93e-06	0.000126449	0.0798437	0.20896	0.0239931	0.112413	0.445007	0.40847	0.0259123
wsnp_Ex_c1359_2604298	1A	107.1	1	1	1	1	1	1	1	1	1	1	1	1
wsnp_Ku_c3804_6986527	1A	107.1	1	1	1	1	1	1	1	1	1	1	1	1
Excalibur_c63671_90	1A	107.1	1	1	1	1	1	1	1	1	1	1	1	1
Excalibur_c54842_340	1A	107.1	0.0225361	0.0702852	0.283756	0.817036	0.172232	0.362245	0.362602	0.00331117	0.00736809	0.438404	0.344142	0.299526
Kukri_c55266_242	1A	107.2	0.00912747	0.0532541	0.387627	0.373537	0.000958826	0.0700681	0.000974793	0.00323328	0.725566	0.643273	0.601515	0.659126
Tdurum_contig5711_242	1A	107.2	1	1	1	1	1	1	1	1	1	1	1	1
Tdurum_contig5711_174	1A	107.2	1	1	1	1	1	1	1	1	1	1	1	1
IAAV3156	1A	107.3	0.00946102	0.527397	0.286159	0.0424657	0.082774	0.147268	0.00087374	0.000433889	0.0895702	0.889344	0.997474	0.0397815
BobWhite_rep_c65812_710	1A	107.3	0.00997683	0.344077	0.593591	0.0174143	0.00351842	0.0797015	1.29574e-05	3.65087e-06	0.0740006	0.961686	0.714688	0.0311173
CAP11_s8920_357	1A	107.3	1	1	1	1	1	1	1	1	1	1	1	1
wsnp_CAP8_rep_c3938_1936666	1A	107.3	0.019217	0.503028	0.442562	0.0123173	0.0214377	0.293335	0.000652838	9.72854e-06	0.0255027	0.302299	0.962253	0.0224604
IACX1240	1A	107.3	1	1	1	1	1	1	1	1	1	1	1	1
wsnp_JD_c4904_6034093	1A	107.3	0.234663	0.604158	0.539189	0.0973924	0.218141	0.964421	0.00127588	0.0044911	0.00704474	0.0260831	0.31621	0.0696368
wsnp_Ex_rep_c81556_76277906	1A	107.4	0.188577	0.232994	0.873149	8.31561e-05	0.0749197	0.510446	0.154572	0.879564	0.0637009	0.781993	0.68837	4.62266e-05
RAC875_c16136_129	1A	107.4	0.598993	0.0935611	0.805642	0.284435	0.0238206	0.773428	0.173283	0.931258	0.0979306	0.822509	0.995052	4.73405e-05
wsnp_Ex_rep_c66919_65342127	1A	107.4	0.496801	0.126515	0.796757	0.0447348	0.0208507	0.587881	0.290978	0.92276	0.0603136	0.254715	0.326587	4.45316e-06
Tdurum_contig34826_234	1A	107.5	0.556333	4.96692e-05	0.250874	0.000431039	0.0517559	0.727607	0.206438	0.45602	0.131426	0.599207	0.429761	1.16054e-06
wsnp_Ex_c10903_17717179	1A	107.5	0.00139289	0.186057	0.0522336	0.347228	0.652439	0.384465	0.0036899	0.0297644	0.215806	0.53479	0.044875	0.188765
IACX2413	1A	107.5	0.000657085	0.259527	0.244999	0.0975048	0.227299	0.441722	0.254702	0.000522322	0.00765056	0.612401	0.946656	0.905961
wsnp_BE403322A_Ta_1_1	1A	108.1	0.42028	2.55135e-05	0.370679	1.1493e-05	0.0316514	0.690845	0.303039	0.632602	0.0808578	0.312289	0.759449	7.61477e-05
BS00065268_51	1A	108.1	0.149713	0.00824475	0.0158523	0.0329842	0.0812745	0.000152787	0.454262	0.112384	0.129961	0.00503739	0.277433	0.137919
wsnp_Ex_c28149_37293117	1A	108.1	0.618699	8.83427e-07	0.0421078	0.443287	0.127345	0.174772	0.0991637	0.60188	0.423333	0.14317	0.716227	0.0691882
wsnp_CAP11_c29_68486	1A	108.4	0.000127602	1.38571e-09	3.97201e-06	0.00352583	0.007483	0.00214163	0.0203891	0.123921	0.00614617	0.00417171	0.0187682	0.0046352
BS00066212_51	1A	109.9	0.0624352	0.0182611	0.037764	0.345884	0.700012	0.182304	0.450042	0.162526	0.972461	0.516852	0.639117	0.154834
Excalibur_c21534_1436	1A	110.1	1	1	1	1	1	1	1	1	1	1	1	1
RAC875_c23586_541	1A	110.1	1	1	1	1	1	1	1	1	1	1	1	1
Tdurum_contig62584_770	1A	110.1	1	1	1	1	1	1	1	1	1	1	1	1
CAP12_c6629_301	1A	110.1	1	1	1	1	1	1	1	1	1	1	1	1
BobWhite_c44164_402	1A	110.1	1	1	1	1	1	1	1	1	1	1	1	1
Tdurum_contig12152_63	1A	110.1	0.076343	0.0552322	8.36769e-06	0.561906	0.437416	0.00901718	0.571525	0.154254	0.00438993	0.00099729	0.0117685	0.392105
Excalibur_c33470_175	1A	110.1	0.573176	0.0741852	0.107741	0.231964	0.374544	0.183888	0.153564	0.73395	0.267893	0.710236	0.711876	0.0830109
BobWhite_c37358_208	1A	110.1	1	1	1	1	1	1	1	1	1	1	1	1
Kukri_c44895_139	1A	110.1	1	1	1	1	1	1	1	1	1	1	1	1
BobWhite_c44164_151	1A	110.1	1	1	1	1	1	1	1	1	1	1	1	1
BS00067119_51	1A	110.1	1	1	1	1	1	1	1	1	1	1	1	1
wsnp_Ex_c3594_6568869	1A	110.1	1	1	1	1	1	1	1	1	1	1	1	1
Kukri_c44895_88	1A	110.1	1	1	1	1	1	1	1	1	1	1	1	1
RFL_Contig399_1005	1A	110.7	0.0141333	0.000292674	0.00680998	0.111548	0.304055	0.100678	0.320566	0.629571	0.00681885	0.0167654	0.388675	1.40828e-09
RFL_Contig399_976	1A	110.7	0.000519698	0.00938172	0.00259092	0.042243	0.0768618	0.0686982	0.108256	0.921189	0.0418921	0.01969	0.086385	1.71922e-07
RFL_Contig399_1148	1A	110.7	9.61908e-06	0.000107318	0.000616161	0.240527	0.0432615	0.0352347	0.0477099	0.962465	0.0555558	0.00481673	0.112962	8.49468e-11
CAP7_c490_123	1A	110.9	3.23125e-05	0.591573	0.141989	0.241155	0.630787	0.190194	0.955583	0.442944	0.354348	0.181942	0.26681	0.219331
wsnp_Ex_c23143_32376622	1A	110.9	0.107357	0.96782	0.0714193	0.00014297	0.0130878	0.425612	0.00485905	0.000516003	0.00221543	0.918785	0.862246	0.154994
Tdurum_contig81642_298	1A	110.9	0.711758	0.0402629	0.472333	0.183829	0.0861057	0.331778	0.328666	0.160871	0.00120877	0.367551	0.898942	0.0219062
RAC875_c49433_308	1A	110.9	0.360189	0.0485579	0.024887	0.00787774	0.0581225	0.0412933	0.55585	0.0210231	0.201381	0.00625829	0.0730798	0.21634
Ra_c8027_1021	1A	110.9	0.0336497	0.735156	0.0637842	0.00101438	0.00374368	0.0461407	0.000153594	0.00272371	0.374494	0.0989284	0.730882	0.260207
BobWhite_c20553_568	1A	112.1	0.0293175	0.206035	1.17057e-05	0.765263	0.0786919	0.0064171	0.311076	0.0434175	3.56993e-05	5.0989e-06	0.108689	0.971709
RAC875_rep_c119761_111	1A	112.1	0.0152255	0.15162	0.000173266	0.672805	0.0162474	0.00294714	0.057102	0.0597312	0.000151594	4.64781e-06	0.259866	0.9993
JD_c20553_448	1A	112.1	0.1406	0.816456	0.143107	0.0405794	0.60985	0.0593271	0.190551	0.462834	0.0229365	0.304041	0.831888	0.0529721
Excalibur_rep_c72906_619	1A	112.1	0.0111209	0.554904	0.0934341	0.571124	0.0526632	0.733328	0.196263	0.0025306	9.07227e-07	0.00229653	0.212096	0.0798171
Kukri_c14635_73	1A	112.1	0.000133195	0.00156322	0.537039	0.939014	0.136305	0.093449	0.186481	0.783447	0.00466974	0.00267822	0.409001	0.00375301
wsnp_JD_c20553_18260731	1A	112.1	0.0710505	0.224581	0.000153655	0.76388	0.0766908	0.0258267	0.460605	0.100624	9.55399e-06	2.454e-05	0.163413	0.970265
Ra_c41164_730	1A	112.1	0.0658522	0.553623	0.120418	0.00372957	0.290971	0.207335	0.131001	0.0789955	0.00258361	0.599506	0.118368	0.506393
wsnp_JD_c20553_18260620	1A	112.1	0.112492	0.387352	0.756918	0.0491984	0.722642	0.145687	0.11305	0.20686	0.174381	0.0138804	0.158762	0.452049
Ra_c5683_2584	1A	112.2	0.243258	0.987371	0.121542	0.0219787	0.304598	0.219015	0.395391	0.384745	0.0140438	0.950852	0.658383	0.113392
Excalibur_rep_c110054_341	1A	112.2	0.0417769	0.168953	0.000115369	0.510034	0.354593	0.0248575	0.329927	0.015689	0.000151739	5.03185e-06	0.328256	0.998938
Ra_c5683_1762	1A	112.2	0.100239	0.453194	2.00628e-05	0.521884	0.079346	0.00820409	0.405204	0.0261309	2.89911e-05	4.15004e-05	0.109934	0.919587
wsnp_Ex_c19353_28290651	1A	112.4	0.843379	0.156971	5.68321e-05	0.0976057	0.0877809	0.00558472	0.60337	0.0439844	4.56482e-08	3.11968e-05	0.0916381	0.670332
wsnp_Ex_c19353_28290393	1A	112.4	0.569988	0.278839	2.24298e-05	0.062826	0.0399077	0.00293796	0.222466	0.0136757	1.17991e-08	9.06514e-06	0.0894032	0.698408
Kukri_c47131_569	1A	112.4	0.580251	0.24044	4.02517e-05	0.0658775	0.0298736	0.00397707	0.208224	0.0170188	3.95106e-09	1.01863e-05	0.0998937	0.672677
tplb0031l06_747	1A	112.4	0.710818	0.236477	3.70443e-05	0.0909579	0.0937457	0.00346576	0.419826	0.017108	1.21303e-08	1.40774e-05	0.116852	0.645658
Ku_c4369_354	1A	112.4	1	1	1	1	1	1	1	1	1	1	1	1
Ku_c4369_351	1A	113	0.232928	0.527544	0.194897	1.22949e-05	0.415887	0.483702	0.00772519	0.569228	0.302511	0.876132	0.429119	0.68566
Tdurum_contig11106_264	1A	114.1	0.000759556	0.207126	0.774409	0.782181	0.0476585	0.906892	0.00121593	0.100531	0.00629692	0.555078	0.0337011	0.0951789
Tdurum_contig11106_340	1A	114.1	0.00850871	0.349478	0.342854	0.555407	0.0169044	0.948761	0.00350583	0.0836866	0.0331762	0.837314	0.0350909	0.0398294
RAC875_c54927_559	1A	115.9	0.798549	0.0389638	0.00127278	0.0976563	0.19792	0.0359556	0.937134	0.989345	0.0109383	0.023915	0.303867	0.00748135
RAC875_c7563_273	1A	116	0.0109157	0.0962815	0.14351	0.826727	0.00144075	0.00832629	0.000457961	0.000830989	0.483512	0.946618	0.0751016	0.26467
Excalibur_c8599_133	1A	116.2	0.00344932	0.0298871	0.362748	0.460856	0.0802633	0.239326	0.00178225	0.0785085	0.0851999	0.490839	0.756757	0.670524
CAP7_c4277_191	1A	116.4	0.0173993	0.986289	0.904196	0.0632165	0.105809	0.103487	0.00019516	2.33686e-06	0.37423	0.541627	0.524753	0.851665
Kukri_c1984_1024	1A	116.4	0.806626	0.788269	0.370693	0.0010511	0.572407	0.731087	0.00662377	0.543304	0.909631	0.287643	0.926544	0.251519
wsnp_Ex_c30552_39457767	1A	116.4	0.321561	0.123371	0.000118477	0.00463196	0.209083	0.0129102	0.699242	0.00846664	0.80316	0.0446528	0.0464779	4.54623e-05
RAC875_rep_c69152_184	1A	116.4	0.00946102	0.527397	0.286159	0.0424657	0.082774	0.147268	0.00087374	0.000433889	0.0895702	0.889344	0.997474	0.0397815
Excalibur_c35310_375	1A	116.4	0.0840397	0.66106	0.146102	0.0544317	0.0572242	0.315493	0.900901	0.0456917	0.0289261	0.682338	0.152714	0.040337
Tdurum_contig56662_54	1A	116.4	0.0604148	0.0379518	0.0785018	0.0466836	2.24571e-09	0.138256	0.0263188	0.00054682	0.377085	0.0679049	0.00160298	0.00957534
wsnp_Ex_c3264_6017750	1A	116.4	0.611234	0.754617	0.537593	0.487153	0.72239	0.64628	0.632396	0.620303	0.0555896	0.0743755	0.146287	0.0736278
wsnp_Ex_c34594_42877243	1A	116.4	0.474636	0.0561116	0.0249374	0.0044611	0.0245186	0.805232	0.330151	0.819633	0.000370159	0.898544	0.00321304	0.188928
BobWhite_c6820_199	1A	116.4	0.907686	0.746169	0.659966	0.567217	0.711322	0.365991	0.403866	0.803483	0.101201	0.0234843	0.188847	0.139073
wsnp_Ra_rep_c108284_91604017	1A	116.4	5.05467e-05	0.0249173	0.443959	0.650858	0.000711369	0.0846824	0.0171948	0.119021	0.0282342	0.952126	0.946985	0.108682
BobWhite_c46857_82	1A	116.4	0.0021028	0.409193	0.00533026	0.617218	0.0392059	0.839744	0.00246327	0.000731673	0.0710366	0.109245	0.497811	0.136568
RAC875_c5016_314	1A	116.4	0.0930334	0.125041	0.647975	0.147748	0.687998	0.100444	0.831266	0.319727	0.44904	0.0239709	0.101878	0.150992
wsnp_Ra_c4184_7637695	1A	116.4	1	1	1	1	1	1	1	1	1	1	1	1
Tdurum_contig80278_250	1A	116.4	0.00276	0.176394	0.0209647	0.037243	0.0228409	0.00536728	0.0585155	0.0120396	0.00108895	0.277945	0.438344	0.0226993
wsnp_CAP12_rep_c8598_3608465	1A	116.4	0.00824879	0.520017	0.212793	0.029179	0.00430589	0.258193	0.0030892	0.000156758	0.0841181	0.582442	0.748494	0.0673368
wsnp_Ex_c34594_42877119	1A	116.4	0.189693	0.732351	0.137769	0.10843	0.0261222	0.0951479	0.0034396	0.00185999	0.00891762	0.578441	0.76474	0.343344
wsnp_Ex_c41553_48351921	1A	116.4	1	1	1	1	1	1	1	1	1	1	1	1
BS00056547_51	1A	116.4	0.0397994	0.908093	0.201953	0.0389265	0.00616906	0.66732	0.00884411	0.000250808	0.0522535	0.141036	0.700793	0.0452653
Tdurum_contig78830_745	1A	116.4	0.00946102	0.527397	0.286159	0.0424657	0.082774	0.147268	0.00087374	0.000433889	0.0895702	0.889344	0.997474	0.0397815
Tdurum_contig78830_348	1A	116.4	0.00421854	0.382359	0.0801173	0.0433764	0.00168691	0.419797	1.92966e-05	1.10843e-05	0.0538037	0.291547	0.544898	0.0160906
wsnp_Ex_c12399_19776420	1A	116.4	0.0883215	0.0794496	0.612807	0.270859	0.0701159	0.719753	0.000223775	7.28532e-06	0.0192555	0.685365	0.0964144	0.8696
BS00072408_51	1A	116.4	0.0178938	0.634249	0.236562	0.000281109	0.00046264	0.394505	4.8637e-06	3.95306e-06	0.343179	0.281013	0.880902	0.192682
Excalibur_c30974_65	1A	116.4	0.019217	0.503028	0.442562	0.0123173	0.0214377	0.293335	0.000652838	9.72854e-06	0.0255027	0.302299	0.962253	0.0224604
Excalibur_c1453_1310	1A	116.4	0.0271674	0.00180997	3.06367e-08	0.0985138	0.0126214	1.05091e-05	0.275879	0.298765	0.167138	7.89447e-05	0.428468	0.935688
RAC875_c21673_641	1A	116.4	0.00122535	0.253859	0.0594636	0.0280148	0.0301138	0.0116855	0.126644	0.0316707	0.0027545	0.393378	0.562912	0.0657773
RAC875_rep_c108284_98	1A	116.4	0.00946102	0.527397	0.286159	0.0424657	0.082774	0.147268	0.00087374	0.000433889	0.0895702	0.889344	0.997474	0.0397815
BS00066659_51	1A	116.4	0.0141178	0.915849	0.545678	0.0174233	0.00685369	0.132135	0.000790531	0.00508712	0.00821208	0.75295	0.934155	0.100963
wsnp_CAP7_rep_c5385_2417464	1A	116.4	0.00496919	0.502493	0.634784	0.00858408	0.02929	0.0443126	0.0311874	0.00641851	0.00413595	0.5299	0.592874	0.114212
Kukri_c67703_174	1A	116.4	0.000595174	0.299073	0.232761	0.0536386	0.0162797	0.0409793	0.0744448	0.0263917	0.00563281	0.966186	0.895903	0.0572355
TA002362-0785	1A	116.4	0.303662	0.156773	1.3946e-08	0.0572679	0.00672815	5.29112e-05	0.748095	0.0598926	0.664798	0.000173292	0.631299	0.247512
wsnp_BF474340A_Ta_2_1	1A	116.4	0.511467	0.231305	1.4885e-07	0.033585	0.00941284	0.000401104	0.656506	0.0635918	0.952741	0.000497626	0.994997	0.156556
RAC875_c47930_448	1A	116.5	0.744476	0.126092	8.57941e-05	0.00655971	0.834877	6.19668e-07	0.030117	0.161759	0.971512	1.39435e-05	0.841537	0.00421956
Ra_c364_50	1A	119.8	0.0159824	0.28133	0.00257001	0.784819	0.233129	0.217437	0.000121591	0.000559299	0.751309	0.054153	0.967372	0.578504
wsnp_Ku_rep_c109724_94227136	1A	119.9	0.223465	0.244946	0.128173	0.203948	0.283982	0.543446	0.000175703	0.0586532	0.186148	0.0475781	0.709064	0.61192
Tdurum_contig51167_810	1A	119.9	0.0217155	0.635626	0.00344524	0.555354	0.169058	0.891048	0.00167946	0.00260399	0.0811618	0.0700226	0.756386	0.736207
Tdurum_contig51167_390	1A	120	0.0227486	0.704698	0.0186704	0.142478	0.00712851	0.112287	1.67277e-05	0.0001618	0.167196	0.782016	0.40666	0.0568246
Tdurum_contig51167_1029	1A	120	0.0310136	0.878161	0.158022	0.103509	0.0174415	0.0987718	0.000186883	0.00452694	0.285205	0.674726	0.95674	0.184083
wsnp_Ex_c23598_32826926	1A	120	0.00094497	0.12333	0.232939	0.207781	0.0877507	0.587162	0.114865	0.029122	0.00557108	0.295695	0.0420946	0.161175
Excalibur_c66_147	1A	120	0.193017	0.282403	0.000881258	0.113868	0.172879	0.424336	0.00031939	0.00264458	0.205672	0.0899834	0.93386	0.0977696
Tdurum_contig47345_284	1A	120	0.000997346	0.0711069	0.15223	5.55392e-05	0.0284451	0.00880795	0.00129575	0.000265275	0.0170474	0.389882	0.443773	0.0205016
Tdurum_contig51167_534	1A	120	0.621723	0.625526	0.0488322	0.340452	0.677151	0.355059	0.226999	0.0258993	0.0283409	0.782286	0.145876	0.997577
BS00079087_51	1A	120	0.273243	0.273068	0.417013	0.322535	0.934681	0.969036	0.00472108	0.00278875	0.568503	0.28031	0.100879	0.521498
wsnp_JD_rep_c49006_33254974	1A	120	0.0947109	0.779012	0.707482	0.198142	0.298894	0.603544	0.000644334	9.73221e-05	0.392658	0.680308	0.0080225	0.109732
Tdurum_contig51167_915	1A	120	0.00100031	0.482491	0.000220912	0.313584	0.0169281	0.544672	0.000183653	0.004832	0.0671371	0.0117998	0.509305	0.240695
RAC875_rep_c71093_1070	1A	120	0.0615282	0.574964	0.862672	0.0929679	0.238788	0.905513	0.396164	0.00801593	0.124762	0.231459	0.0158318	0.114801
wsnp_Ex_c23143_32377033	1A	120	0.0246743	0.887037	0.748435	0.0171929	0.00989087	0.371438	0.0646365	0.00121698	0.0055734	0.275524	0.853805	0.069224
Excalibur_c1936_1072	1A	120	0.314514	0.204867	0.526706	0.205226	0.830397	0.196926	0.0574462	0.00407644	0.296903	0.0207806	7.97989e-06	0.0031142
tplb0021i12_383	1A	120	0.037651	0.91731	0.52038	0.137459	0.990084	0.162391	0.20092	0.283434	0.901314	0.856693	0.363328	0.127563
Excalibur_c23598_1632	1A	120	0.000937652	0.0515679	0.194102	0.140136	0.139844	0.613243	0.0345421	0.0199634	0.00398906	0.352804	0.0231561	0.0953186
wsnp_Ex_c10843_17638629	1A	121.1	0.000208169	0.153094	0.159618	0.239795	0.00442386	0.419489	0.000604059	0.598133	0.835048	0.0368859	0.496893	0.376413
wsnp_Ex_c10903_17716723	1A	121.1	1	1	1	1	1	1	1	1	1	1	1	1
BobWhite_c15256_225	1A	121.1	0.416744	0.175012	0.053174	0.186284	0.00113592	0.326421	4.16822e-07	0.00908911	0.492576	0.467061	0.00230043	0.0359039
Kukri_c24586_1089	1A	121.1	1	1	1	1	1	1	1	1	1	1	1	1
Kukri_c16271_894	1A	121.1	1	1	1	1	1	1	1	1	1	1	1	1
RAC875_c59190_384	1A	121.1	0.37988	0.22436	0.0657848	0.0179175	0.100495	0.143736	0.967554	0.963932	0.659279	0.186084	0.214539	0.0214199
Tdurum_contig13136_605	1A	121.1	0.00506038	0.51065	0.287419	0.185306	0.0303341	0.185454	0.00927516	0.667362	0.336147	0.144902	0.45168	0.365025
Kukri_c16271_544	1A	121.1	0.0778773	0.0785657	0.0192824	0.341632	0.000805516	0.205767	1.31877e-06	0.0322746	0.2031	0.186742	0.00774782	0.0285449
BobWhite_c19182_280	1A	121.1	0.144001	0.148591	0.047283	0.142119	0.000201815	0.678094	8.26741e-08	0.000741458	0.0767287	0.859301	0.00170051	0.00152841
BobWhite_c10542_777	1A	121.1	0.728441	0.675302	0.513029	0.326887	0.00156358	0.764568	0.000613996	0.0199863	0.184318	0.2209	0.0086838	2.01021e-06
Ra_c11613_81	1A	121.1	1	1	1	1	1	1	1	1	1	1	1	1
RAC875_c36980_161	1A	121.1	0.00834843	0.0174226	0.0384235	0.506	0.00772316	0.298836	4.29274e-06	0.0021328	0.125524	0.590906	8.27978e-05	0.00373956
Ku_c3523_1959	1A	121.1	0.914434	0.0799252	0.00635445	0.00207213	0.115291	0.0579763	0.0901792	0.368642	0.0489398	0.496569	0.746362	0.447083
Kukri_c24753_460	1A	121.1	0.300479	0.173088	0.10168	0.0117723	0.0491796	0.0682573	0.732306	0.738601	0.542033	0.632038	0.226626	0.0048335
RAC875_rep_c106165_772	1A	121.1	1	1	1	1	1	1	1	1	1	1	1	1
Excalibur_c23598_1502	1A	121.1	0.0791108	0.597002	0.0261738	0.306126	0.000980172	0.318412	1.46969e-05	0.0102781	0.00989085	0.355349	0.00140162	0.00620584
JD_c285_1438	1A	121.2	0.111818	0.149193	0.000137263	0.742874	0.315134	0.0140383	0.914807	0.278555	2.59253e-06	0.000303634	0.0733318	0.0576013
wsnp_Ex_c6488_11266589	1A	121.2	0.0291506	0.887237	0.617655	0.0867123	0.185552	0.138328	0.00259004	0.00182624	0.250627	0.853148	0.810765	0.166183
Tdurum_contig18174_283	1A	121.2	0.00946102	0.527397	0.286159	0.0424657	0.082774	0.147268	0.00087374	0.000433889	0.0895702	0.889344	0.997474	0.0397815
Kukri_c51781_199	1A	121.2	0.0468759	0.806559	0.792085	0.037979	0.521754	0.53167	0.0619718	0.142151	0.28339	0.833584	0.311651	0.0782781
wsnp_CAP11_c146_160903	1A	121.2	0.193017	0.282403	0.000881258	0.113868	0.172879	0.424336	0.00031939	0.00264458	0.205672	0.0899834	0.93386	0.0977696
wsnp_Ex_c13955_21833712	1A	121.2	0.00824879	0.520017	0.212793	0.029179	0.00430589	0.258193	0.0030892	0.000156758	0.0841181	0.582442	0.748494	0.0673368
Tdurum_contig81011_244	1A	121.2	0.13344	0.248069	5.02526e-06	0.185993	0.0397153	0.342251	0.000272636	0.00387937	0.409253	0.00221455	0.730664	0.0618096
IAAV3695	1A	121.3	0.00239375	0.0672295	0.452513	0.0316305	0.00102099	0.940303	0.0138894	0.00138109	0.0374827	0.0868704	0.836213	0.00394369
Tdurum_contig60210_371	1A	121.3	5.98681e-05	0.0168611	0.821224	0.728095	0.170423	0.188448	1.03427e-06	1.65131e-09	0.226296	0.0398191	0.247708	0.032287
Tdurum_contig85466_170	1A	121.3	0.0681434	0.4434	0.089107	0.6231	0.948141	0.0802326	0.368984	0.24543	0.572284	0.91902	0.0112049	0.0125077
CAP12_rep_c6128_120	1A	121.3	0.317509	0.641115	0.0311649	0.345879	0.874345	0.165465	0.881429	0.846769	0.441444	0.422684	0.00927211	0.00831799
Kukri_c82086_387	1A	121.3	1	1	1	1	1	1	1	1	1	1	1	1
Ra_c2227_855	1A	121.3	1	1	1	1	1	1	1	1	1	1	1	1
Kukri_c30924_203	1A	121.3	0.00325725	0.274978	0.0744615	4.31257e-05	0.0199412	0.0401822	0.0747827	0.000791519	0.000775638	0.883312	0.575603	0.0381552
CAP12_c8163_118	1A	121.3	0.250649	0.827934	0.0822486	0.617077	0.86107	0.0988839	0.714545	0.970896	0.214711	0.75881	0.022279	0.0141378
RAC875_c48804_590	1A	122.1	0.27594	0.571323	0.0209493	0.253521	0.62284	0.162835	0.856615	0.885409	0.150124	0.653119	0.018853	0.0171162
Excalibur_c16947_81	1A	122.7	0.155185	0.722632	0.375312	0.279135	0.25511	0.00931578	0.0308006	0.389687	0.0740531	0.431809	0.0846977	0.157234
wsnp_Ex_c7684_13109335	1A	122.7	0.179651	0.853634	0.203083	0.287168	0.105814	0.132473	0.100323	0.402783	0.00852588	0.528868	0.270603	0.584178
Kukri_c7691_212	1A	122.7	0.00572831	0.940007	0.142897	0.200522	0.209	0.440801	0.0357986	0.0909993	0.00197578	0.414097	0.00374447	0.542019
Tdurum_contig8224_378	1A	122.7	0.272006	0.590654	0.438603	0.958559	0.324192	0.411942	0.284571	0.501295	0.0243355	0.323058	0.210998	0.264206
IAAV5567	1A	122.7	0.16585	0.834527	0.25639	0.659183	0.0510843	0.179267	0.0445396	0.229466	0.0179581	0.413797	0.33985	0.411471
TA001430-0733	1A	122.7	5.74355e-05	0.982207	0.39511	0.420931	0.0163344	0.815245	0.0720578	0.329548	0.172261	0.503843	0.514145	0.433619
Excalibur_c16947_114	1A	122.7	0.0451188	0.605123	0.764695	0.87372	0.0347257	0.633828	0.0153889	0.200802	0.0409246	0.242082	0.980266	0.606045
CAP12_c3758_112	1A	122.7	0.0195034	0.799871	0.169222	0.709263	0.461604	0.145104	0.0310908	0.1986	0.533117	0.287913	0.0868016	0.251641
wsnp_Ra_c19637_28840370	1A	122.7	0.192037	0.550433	0.343849	0.205673	0.24165	0.0300875	0.0756785	0.564983	0.155459	0.237512	0.0893887	0.255939
Kukri_c2338_533	1A	122.7	0.206281	0.985134	0.230292	0.481635	0.103528	0.551486	0.0695437	0.281788	0.0104049	0.308288	0.427489	0.531617
wsnp_Ku_c816_1684613	1A	122.7	9.50842e-05	0.412268	0.556061	0.600542	0.0103139	0.900921	0.112792	0.260909	0.684424	0.755643	0.219162	0.447625
BobWhite_c31322_391	1A	123.2	1	1	1	1	1	1	1	1	1	1	1	1
RFL_Contig3683_1784	1A	123.2	0.00763376	0.444583	0.13297	0.164203	0.168966	0.0760347	0.169138	0.137121	0.0848559	0.376534	0.317742	0.370343
Excalibur_c88792_93	1A	123.2	0.0176534	0.620514	0.426679	0.0940021	0.292607	0.244937	0.274911	0.194546	0.00791853	0.768753	0.0960263	0.499896
wsnp_JD_c6664_7807201	1A	124.9	1	1	1	1	1	1	1	1	1	1	1	1
D_GA8KES402JNYTS_218	1A	129.9	1	1	1	1	1	1	1	1	1	1	1	1
BS00106641_51	1A	132.7	0.832806	0.0130807	0.0759945	0.129664	0.477921	0.627824	0.132223	0.653674	0.0874023	0.623423	0.0504629	0.493751
BS00023114_51	1A	132.7	0.652972	0.00754153	0.0098358	0.0592318	0.386262	0.369353	0.0274686	0.778448	0.713677	0.361165	0.0276617	0.714705
BS00022824_51	1A	132.7	0.152702	0.000651478	0.533238	0.00956821	0.281289	0.194864	0.00711723	0.0255675	0.416014	0.047741	0.00171229	0.0136015
wsnp_Ex_c18499_27344859	1A	132.7	0.259206	0.000789458	0.0231392	0.0935427	0.281766	0.273079	0.096309	0.673454	0.553352	0.232968	0.00784385	0.116218
wsnp_Ex_c9343_15514531	1A	134.7	0.00118004	0.806623	0.801729	1.45964e-05	0.568441	0.000530808	0.750893	0.00153509	0.0045523	0.302263	0.469357	0.848452
wsnp_Ex_c9343_15514687	1A	134.7	0.000195141	0.532016	0.99435	0.00503171	0.698779	0.139439	0.336024	0.0491586	0.00291986	0.00207097	0.0633269	0.829175
wsnp_Ex_rep_c68058_66805898	1A	136.1	0.0576148	0.492633	0.0401493	0.000308226	0.521887	5.34102e-05	0.0151603	0.954632	0.0257529	0.167466	0.545901	0.755388
wsnp_Ex_c25730_34991010	1A	136.1	0.0284863	0.115543	0.480803	0.00017432	0.620317	0.000456186	0.0134369	0.992039	0.00104549	0.058728	0.541045	0.663227
BS00068074_51	1A	137.7	0.00756101	0.0020896	0.153979	0.083757	0.803976	0.114184	2.45846e-10	0.0678465	0.00228622	0.043226	0.111326	0.36805
RAC875_c68350_61	1A	137.7	0.129219	0.990145	0.116769	5.53253e-05	0.347523	0.000416946	0.767519	0.456515	0.0199315	0.367711	0.0605839	0.121779
RAC875_c11016_495	1A	138.5	1	1	1	1	1	1	1	1	1	1	1	1
BS00011521_51	1A	138.5	0.0689367	0.542526	0.141167	4.0399e-05	0.632972	0.000404199	0.904963	0.756455	0.0303951	0.185196	0.0874079	0.227503
GENE-0171_87	1A	139.9	0.162098	0.322158	0.000244624	0.869508	0.927086	4.8123e-06	0.0377951	0.00141159	0.0748706	0.134942	0.554878	0.0669538
BS00084995_51	1A	141.9	1	1	1	1	1	1	1	1	1	1	1	1
Kukri_c310_1953	1A	142.1	0.00252919	0.520074	0.072526	0.173229	0.0476467	0.0630563	0.0783831	0.00132055	0.0121053	0.617554	0.0289383	0.535064
Tdurum_contig70803_475	1A	142.1	0.00805674	0.0101041	0.87351	0.0329952	0.172438	0.105045	9.97047e-09	0.0442235	3.64258e-05	0.0333824	0.235218	0.366404
BS00021990_51	1A	142.1	0.014651	0.0383907	0.00418485	0.0280148	0.177446	0.744744	1.55416e-08	0.017299	0.00543859	0.0268098	0.0595555	0.680293
wsnp_Ex_c271_521429	1A	142.1	0.0226836	0.0238048	0.00510918	0.0539411	0.50681	0.935346	3.58358e-10	0.0122175	0.00269963	0.0230476	0.0661543	0.796198
BobWhite_c12305_959	1A	142.6	0.200872	0.871887	2.89368e-05	0.262354	0.463937	0.165775	0.0213439	0.571753	0.230369	0.129231	3.00526e-06	0.00905074
RAC875_c52947_84	1A	142.6	0.803479	0.915354	8.96759e-06	0.140882	0.740648	0.111488	0.0333204	0.612975	0.16465	0.0490184	2.74727e-06	0.00286796
wsnp_Ex_c11939_19147514	1A	142.6	0.00747089	0.0127806	0.0553853	0.000653811	0.00744751	0.222514	1.9137e-05	0.239545	3.86466e-05	0.0225939	0.457545	0.340333
Tdurum_contig30426_261	1A	142.6	0.516511	0.417078	0.000934735	0.0245473	0.218747	0.0135891	0.187732	0.676929	0.00069432	0.0587463	0.000363649	0.00394799
wsnp_Ex_c1557_2973321	1A	142.6	0.153814	0.444229	0.000179286	0.0916636	0.547065	0.447014	0.0231365	0.460672	0.216937	0.289625	5.1745e-06	0.0174804
wsnp_Ku_rep_c69362_68705297	1A	142.6	1	1	1	1	1	1	1	1	1	1	1	1
wsnp_Ex_c11939_19147421	1A	142.6	0.0157033	0.0107073	0.396614	0.00165573	0.0106025	0.0715017	2.51643e-05	0.509113	3.88968e-05	0.201497	0.553625	0.749877
wsnp_Ex_c48407_53323801	1A	142.6	0.907475	0.0267749	0.156994	0.164401	0.196025	2.667e-09	0.153444	0.0612205	0.734639	2.16938e-06	0.019655	0.0107291
BS00107935_51	1A	142.6	1	1	1	1	1	1	1	1	1	1	1	1
wsnp_Ex_c11939_19147790	1A	142.6	0.176319	0.418838	7.22637e-05	0.122941	0.303375	0.363256	0.0785968	0.845756	0.112577	0.182702	3.51878e-05	0.0246394
IACX882	1A	142.6	1	1	1	1	1	1	1	1	1	1	1	1
RFL_Contig5261_855	1A	142.6	1	1	1	1	1	1	1	1	1	1	1	1
Tdurum_contig84252_155	1A	142.6	1	1	1	1	1	1	1	1	1	1	1	1
RAC875_c1295_1603	1A	142.6	0.0337829	0.894624	0.000348086	0.0568154	0.114592	0.459233	0.27166	0.0850145	0.0199981	0.241066	0.00124088	0.0176567
wsnp_Ku_c12441_20092792	1A	142.6	0.00747089	0.0127806	0.0553853	0.000653811	0.00744751	0.222514	1.9137e-05	0.239545	3.86466e-05	0.0225939	0.457545	0.340333
Excalibur_c10538_1153	1A	142.6	1	1	1	1	1	1	1	1	1	1	1	1
Ex_c3201_1046	1A	142.6	1	1	1	1	1	1	1	1	1	1	1	1
wsnp_Ex_rep_c66872_65273904	1A	142.6	1	1	1	1	1	1	1	1	1	1	1	1
Tdurum_contig29886_139	1A	142.6	0.0473141	0.00311397	0.0368847	0.0259794	0.247688	0.465549	1.04162e-10	0.0304653	0.000232756	0.0604499	0.937764	0.900681
wsnp_Ku_c5687_10068945	1A	142.6	0.0129311	0.0217265	0.707956	0.053693	0.300898	0.1223	2.07916e-09	0.0733662	0.000204411	0.106991	0.202019	0.806104
wsnp_Ex_c11939_19147602	1A	142.6	0.229414	0.448372	0.0002297	0.252797	0.122843	0.459912	0.162713	0.652318	0.107216	0.214142	3.32664e-05	0.0155379
wsnp_Ex_rep_c66872_65273203	1A	142.8	1.78282e-10	5.49504e-16	0.00102415	0.000636094	0.160018	0.000106997	0.0367135	8.78376e-08	0.664414	0.0164092	3.02493e-05	6.70879e-05
Excalibur_c85499_232	1A	142.8	2.02641e-11	2.86291e-16	0.00656312	0.00957119	0.066811	0.000595851	0.0600333	1.66042e-07	0.827116	0.032755	7.8441e-05	7.57815e-05
wsnp_JD_rep_c65095_41464278	1A	142.8	3.63996e-11	4.64536e-16	0.00159635	0.000830577	0.0499216	8.71629e-05	0.0742972	3.29146e-07	0.478281	0.0154509	0.00010681	6.19068e-05
Kukri_c67675_174	1A	142.9	1	1	1	1	1	1	1	1	1	1	1	1
Kukri_c19837_432	1A	142.9	3.6969e-12	1.58961e-15	0.00155546	0.00123192	0.115575	0.00011173	0.0227254	4.77417e-08	0.574355	0.0114579	0.0016419	0.00038154
IAAV4238	1A	143.7	1	1	1	1	1	1	1	1	1	1	1	1
Kukri_c44201_497	1A	143.7	0.164229	0.106749	9.05727e-05	0.642571	0.924467	0.61259	0.00249243	0.0812743	0.653323	0.818173	0.0692163	0.165194
RAC875_c62550_470	1A	143.7	0.176329	0.798278	6.84806e-07	0.128191	0.348496	0.87099	0.150884	0.167575	0.103876	0.474087	0.453469	0.833431
BS00036189_51	1A	144	1	1	1	1	1	1	1	1	1	1	1	1
BS00063847_51	1A	144.3	0.00100836	2.306e-06	0.121339	0.248369	0.570448	0.528187	0.0157911	0.000687515	0.0475854	0.97518	0.571659	0.99734
BobWhite_c35250_155	1A	145	0.355993	0.0346172	0.0336742	0.503854	0.252828	0.00112022	0.0885521	0.0621943	0.0580231	0.00853957	0.132615	0.369324
Tdurum_contig893_53	1A	145.6	1	1	1	1	1	1	1	1	1	1	1	1
IAAV618	1A	145.6	1	1	1	1	1	1	1	1	1	1	1	1
Ku_c32704_43	1A	145.6	0.0522484	0.236843	0.0238718	0.804077	0.18407	0.189315	0.000887619	0.762621	0.740673	0.865553	0.136024	0.269975
BS00075271_51	1A	146.1	1	1	1	1	1	1	1	1	1	1	1	1
BS00089097_51	1A	146.1	0.497407	0.548658	0.701239	0.839683	0.0167617	0.69251	0.0615692	0.0142049	0.288085	0.00996138	0.39631	0.06522
BS00070951_51	1A	146.1	0.0141852	0.016326	1.71502e-08	0.721033	0.0129142	2.42299e-05	1.43868e-05	0.000676639	0.882723	0.000614339	0.0338238	0.0413552
IAAV2162	1A	146.1	0.038641	0.638129	0.173626	0.173292	0.566158	0.474543	0.169996	0.108661	0.62562	0.889911	0.175515	0.010258
BS00070695_51	1A	146.1	0.00159696	0.0200155	0.65751	0.0295604	0.0470329	0.974123	2.35245e-09	0.000441686	9.8584e-05	0.305871	0.501454	0.323116
BS00070991_51	1A	146.1	0.0496499	0.0997182	0.898143	0.00211784	0.538733	0.304703	1.82592e-08	0.0016591	0.00178257	0.0293218	0.0931244	0.519504
Excalibur_c27376_74	1A	146.1	0.0534533	0.283921	0.0936241	0.107526	0.410951	0.0120008	0.25065	0.000796421	0.357972	0.0493518	0.888211	0.422714
BobWhite_c1027_1127	1A	146.1	0.0197582	0.281876	0.0710107	0.133159	0.901921	0.0125088	0.481412	0.000228332	0.152405	0.0422349	0.681151	0.235654
BS00067170_51	1A	146.2	0.00528635	0.0295874	0.0379059	0.238352	0.824829	5.34356e-05	0.129408	0.0015976	0.162874	0.000607338	0.000582675	0.0464471
BS00035273_51	1A	146.3	5.84937e-07	3.54706e-05	0.945294	0.065489	0.954515	0.00405869	3.54908e-17	2.08188e-11	0.0924084	0.141414	0.246185	0.0494816
Kukri_c4204_1346	1A	146.3	1.17469e-07	9.35934e-10	0.16686	0.0232333	0.249836	0.0302063	2.73164e-07	1.62112e-10	0.568053	0.133962	0.508582	0.0871927
wsnp_Ex_rep_c67492_66096650	1A	146.8	0.000470382	0.00231664	0.00236984	0.0836535	0.130312	1.47204e-06	0.154823	0.000108999	0.0790902	7.65631e-06	0.00331419	0.0448581
Kukri_c4204_1673	1A	146.8	3.83198e-12	1.32322e-16	0.379683	0.0252876	0.78135	0.0121519	8.39976e-09	1.08679e-10	0.187272	0.108611	0.681656	2.8914e-06
RAC875_c5119_2696	1A	146.8	0.000109244	7.19218e-08	0.0254194	0.0373849	0.968905	0.00849883	6.32002e-08	4.93821e-10	0.579687	0.0230681	0.582028	0.0082773
wsnp_Ex_c12932_20486842	1A	146.8	3.1846e-12	5.3746e-16	0.563802	0.0301721	0.556952	0.00976048	2.09219e-08	1.59513e-11	0.315497	0.0694841	0.504665	0.0547453
Excalibur_rep_c67492_1119	1A	146.8	3.03203e-07	3.62018e-09	0.160807	0.0217213	0.136129	0.0332712	1.28474e-06	1.91718e-09	0.420213	0.139038	0.244865	0.110339
RAC875_c63359_1446	1A	146.8	1.84189e-07	6.10431e-10	0.346777	0.061453	0.230599	0.0197702	4.41392e-07	1.51851e-09	0.569882	0.0732842	0.461922	0.0553974
Excalibur_c12932_2102	1A	146.8	2.47705e-08	1.87978e-10	0.226363	0.0239441	0.418248	0.0277511	6.99773e-08	2.58562e-10	0.499576	0.159049	0.603234	0.0490355
GENE-0543_577	1A	146.8	8.12449e-08	5.99775e-10	0.252932	0.0233299	0.283805	0.0301988	7.64293e-08	1.15088e-10	0.410399	0.161937	0.591243	0.094449
GENE-0543_1074	1A	146.8	6.52067e-07	1.35466e-09	0.418461	0.012903	0.504526	0.0135477	1.65801e-07	1.0223e-09	0.193436	0.0513919	0.449734	0.0865488
Tdurum_contig11349_810	1A	146.8	5.67676e-06	6.68569e-10	0.171342	0.032841	0.216339	0.00511351	6.29683e-07	2.07843e-10	0.134815	0.0241495	0.408721	0.0652758
GENE-0543_113	1A	146.8	4.47496e-07	8.2986e-10	0.489118	0.0430062	0.3349	0.022419	6.57987e-07	3.60069e-10	0.0988449	0.0763422	0.390242	0.0298927
Kukri_rep_c69829_735	1A	146.8	6.71199e-06	3.91814e-08	0.0973098	0.0243118	0.122636	0.0176829	1.44747e-06	5.30194e-10	0.252096	0.0457463	0.328203	0.0997542
Excalibur_c46365_304	1A	146.8	2.45643e-06	6.59535e-09	0.63213	0.0364903	0.444282	0.0093088	3.86382e-08	3.03006e-11	0.34364	0.0748091	0.727011	0.00246607
Kukri_rep_c115657_255	1A	146.8	0.72031	0.00171695	0.270141	0.0647832	0.975809	0.0549571	3.4256e-07	6.79843e-05	0.418506	0.230603	0.746526	0.0504029
Excalibur_c46365_442	1A	146.8	1.49872e-07	1.13669e-10	0.270175	0.0386317	0.805827	0.0155032	5.82987e-09	1.03573e-11	0.157805	0.0526766	0.944196	0.0253997
Kukri_c8527_53	1A	146.8	0.00447232	0.00845452	0.009365	0.155618	0.227231	1.83809e-05	0.0528993	0.000222157	0.126286	9.53028e-05	0.00425859	0.388148
BS00064087_51	1A	146.8	0.902829	0.112529	0.434347	0.176152	0.123636	0.789459	0.326761	0.0685102	0.00647447	0.261277	0.952159	0.484145
IAAV8446	1A	147.2	0.141161	0.48799	0.554256	0.171526	0.120078	0.604742	0.448766	0.949273	0.787384	0.22518	0.0852696	0.0481501
wsnp_RFL_Contig3850_4199825	1A	147.6	0.0387454	0.774583	0.18689	0.0267582	0.0310039	0.198977	0.792214	0.415919	0.165113	0.530524	0.102467	0.960731
wsnp_RFL_Contig3881_4265086	1A	147.6	0.000237655	0.00151305	0.000623015	0.164409	0.0271257	2.10099e-06	0.010983	2.5123e-05	0.201069	1.78113e-05	0.000178778	0.0335653
BobWhite_c44947_277	1A	147.7	8.39352e-06	2.4557e-11	0.048866	0.0123062	0.746092	0.000311682	8.66903e-11	1.70251e-11	0.98682	0.00549837	0.91401	0.00115524
wsnp_Ku_c754_1557338	1A	147.7	5.404e-06	4.93934e-11	0.0743129	0.0210148	0.933978	0.000678118	1.24477e-10	2.26664e-11	0.901427	0.015127	0.550254	0.00172904
wsnp_Ex_c1861_3507281	1A	147.7	0.311441	0.464496	0.0280433	0.232132	0.366179	0.39511	0.000218585	0.0976304	0.671374	0.0848197	0.381273	0.189458
RAC875_c26801_179	1A	147.7	1	1	1	1	1	1	1	1	1	1	1	1
GENE-0543_594	1A	147.7	0.000262232	2.57021e-08	0.508484	0.0682475	0.745506	0.19281	6.74494e-06	1.91159e-09	0.0975885	0.943394	0.121151	0.0982691
BS00059314_51	1A	148	1	1	1	1	1	1	1	1	1	1	1	1
BS00023419_51	1A	148.3	0.00074657	0.5666	0.37986	0.967277	0.836449	0.0120179	0.00641791	0.366357	0.949893	0.2061	0.0342746	0.608671
BS00011913_51	1A	148.3	4.66751e-25	9.1968e-27	0.678377	0.000188225	0.81356	0.860764	0.000625383	0.000176244	0.656135	0.702971	0.148878	2.59886e-12
Excalibur_c12819_216	1A	148.3	0.0412524	0.892247	0.184984	0.94292	0.261423	0.00893657	0.000366472	0.773932	0.545216	0.107808	0.827091	0.887452
TA003848-0787	1A	148.3	0.0166163	0.8098	0.135098	0.611201	0.352152	0.0105792	0.00209591	0.358945	0.711592	0.238599	0.0318744	0.647123
Excalibur_c1255_293	1A	148.3	1	1	1	1	1	1	1	1	1	1	1	1
IACX6022	1A	148.3	1	1	1	1	1	1	1	1	1	1	1	1
JD_c394_819	1A	148.3	3.19664e-18	6.14183e-28	0.226354	3.1854e-05	0.565959	0.735655	0.000868895	1.71896e-05	0.934486	0.733874	0.15098	1.32969e-13
BS00067741_51	1A	148.3	1	1	1	1	1	1	1	1	1	1	1	1
D_contig12592_200	1A	148.3	2.48247e-26	1.29834e-27	0.754794	0.000452219	0.969264	0.599408	0.000146873	8.66903e-06	0.713724	0.364232	0.853701	5.90559e-13
BobWhite_rep_c63205_143	1A	148.3	0.00295975	0.00116751	0.281921	0.000930215	0.373394	0.00892038	5.22167e-05	4.4031e-09	0.547489	0.329233	0.821171	0.031549
BS00054271_51	1A	148.3	0.146768	1.05642e-11	0.996526	0.0568123	0.182158	0.00977316	6.29864e-06	0.287981	0.371716	0.121249	0.00832996	0.0216529
Kukri_c21396_771	1A	148.3	0.0407766	0.608422	0.232524	0.481009	0.54348	0.00176913	0.000381592	0.753616	0.200546	0.0186383	0.842449	0.220873
BS00023417_51	1A	148.3	0.0952933	0.00297225	0.0226997	0.325212	0.46243	0.0210427	0.125359	0.0179403	0.709007	0.359694	0.2343	0.631703
IAAV3217	1A	148.3	4.1532e-20	6.19216e-30	0.210238	8.56288e-05	0.290191	0.342808	0.00118743	3.42634e-05	0.598037	0.234481	0.415462	1.13498e-15
RAC875_rep_c120646_120	1A	148.3	1.36929e-19	1.55398e-28	0.102316	3.32611e-05	0.900117	0.817546	0.000192751	3.91188e-06	0.646417	0.503069	0.468147	3.65875e-13
IAAV1301	1A	148.7	1	1	1	1	1	1	1	1	1	1	1	1
Kukri_c43479_207	1A	148.9	0.026196	0.000654089	0.106401	0.0753098	0.577201	0.00884289	0.073781	0.00649255	0.514471	0.287363	0.286991	0.837749
wsnp_Ex_c1255_2411550	1A	148.9	8.78207e-26	6.79215e-28	0.31506	0.000116272	0.405236	0.757779	0.000496782	4.50597e-05	0.529194	0.865769	0.111488	7.52142e-13
RAC875_c85550_291	1A	149.3	2.22471e-05	5.068e-16	0.236252	0.769738	0.167741	1.7073e-06	0.00487595	0.219465	0.044017	0.0326765	0.482189	3.43292e-13
IAAV8607	1A	149.3	2.40776e-05	0.00233206	0.388176	0.183989	0.554084	9.95996e-06	0.0189699	0.00306479	0.0795083	0.000206553	0.000103628	0.230371
Ra_c56010_289	1A	149.3	5.26609e-26	1.76385e-27	0.125526	8.25278e-05	0.558841	0.483566	0.000498178	2.71414e-05	0.218111	0.864257	0.0391155	1.54407e-13
wsnp_Ex_rep_c67474_66076379	1A	149.5	1	1	1	1	1	1	1	1	1	1	1	1
wsnp_Ex_c52086_55808193	1A	149.5	1	1	1	1	1	1	1	1	1	1	1	1
wsnp_Ex_c52086_55808126	1A	149.5	1.34166e-09	1.62242e-13	0.113367	0.00549784	0.999682	4.90848e-07	4.45722e-10	2.18861e-15	0.124501	0.000127661	0.0343406	0.0012405
Kukri_c34242_404	1A	149.5	4.92801e-05	0.00118641	0.201752	0.287337	0.321107	1.73414e-06	0.0894628	0.000647902	0.214293	4.97717e-05	0.0228589	0.311863
BS00096930_51	1A	149.5	2.03728e-05	0.00256311	0.555507	0.211136	0.294691	1.54908e-05	0.149106	0.000658624	0.200774	0.000719449	0.0578031	0.698966
RFL_Contig858_2219	1A	149.5	3.38239e-05	0.00286319	0.277096	0.177965	0.252177	6.7253e-06	0.130108	0.000958391	0.329416	0.000544599	0.000649142	0.509653
CAP7_c1295_62	1A	149.5	7.86013e-05	0.00980355	0.462812	0.326709	0.684783	3.33287e-05	0.1022	0.00143751	0.328746	0.00214448	0.010113	0.893461
RAC875_c85550_52	1A	149.5	9.12251e-06	0.000798501	0.242603	0.159555	0.316614	2.99625e-06	0.115014	0.000676827	0.149047	5.54201e-05	0.0118695	0.398662
RFL_Contig2961_1806	1A	149.7	1	1	1	1	1	1	1	1	1	1	1	1
CAP11_c5573_163	1A	149.7	5.84489e-26	1.13943e-27	0.21698	0.000100128	0.437571	0.66538	0.000418611	6.43764e-05	0.339045	0.912587	0.0743083	1.15075e-13
wsnp_Ex_c3887_7051325	1A	149.9	8.12534e-10	5.53089e-14	0.166874	0.0081423	0.702924	3.33472e-06	4.82394e-10	5.86499e-15	0.10905	0.000995103	0.00444579	0.000858831
Ra_c50996_468	1A	149.9	1.79264e-08	1.44168e-13	0.073886	0.00276142	0.990815	4.90583e-06	2.04169e-09	7.24882e-14	0.0723727	0.00170202	0.0409323	0.00207179
RAC875_c20823_707	1A	149.9	4.91791e-10	7.26647e-13	0.038012	0.000686556	0.835251	3.12268e-07	1.46094e-10	6.15914e-15	0.821914	0.000768705	0.0184467	0.000878405
BS00021780_51	1A	149.9	3.35908e-09	4.43216e-13	0.210794	0.00235349	0.640445	1.54674e-05	5.18024e-09	7.19223e-14	0.20491	0.00561862	0.0233132	0.00357798
RAC875_rep_c71921_672	1A	149.9	1.45415e-09	3.71702e-13	0.150586	0.00288309	0.949123	9.16376e-06	1.0531e-09	3.74374e-14	0.223624	0.00659161	0.0451843	0.00418756
wsnp_Ex_c750_1474300	1A	149.9	1	1	1	1	1	1	1	1	1	1	1	1
wsnp_Ex_c2918_5381441	1A	150.2	0.00206497	0.803968	0.584806	0.00345627	0.00104184	0.0746963	0.000418344	0.00338973	0.0427958	0.882417	0.625759	0.0791781
Excalibur_c17004_1396	1A	150.2	2.81714e-09	3.40218e-06	0.192546	0.0404264	0.426955	2.56133e-05	1.12499e-15	5.71132e-21	0.203599	0.0136157	0.137087	0.0752972
wsnp_JD_c12333_12595897	1A	150.2	0.00233849	0.0240001	0.515034	0.0606641	0.833842	2.57409e-05	0.802322	0.000136895	0.161626	0.0107482	0.185903	0.484175
Tdurum_contig47006_1105	1A	150.2	0.00804714	0.840242	0.294784	0.00337085	0.000285173	0.255407	0.00027506	0.0025115	0.152757	0.371253	0.736333	0.0921111
Tdurum_contig9144_1571	1A	150.2	3.76917e-13	2.44113e-11	0.231953	0.00578156	0.922431	1.34915e-05	9.58847e-18	8.88245e-13	0.411143	0.011377	0.0378903	0.0076806
wsnp_RFL_Contig2550_2175772	1A	150.2	1	1	1	1	1	1	1	1	1	1	1	1
Tdurum_contig5560_193	1A	150.2	1	1	1	1	1	1	1	1	1	1	1	1
Excalibur_rep_c71271_247	1A	150.2	2.22779e-07	0.00719512	0.391833	0.225341	0.333837	1.01331e-05	0.905824	4.06933e-05	0.134579	0.00617176	0.0703707	0.128135
wsnp_Ex_rep_c72011_70562321	1A	150.2	0.00360415	0.033414	0.922951	0.111319	0.679933	0.00014767	0.783248	5.7602e-05	0.212888	0.0338799	0.237146	0.590908
Tdurum_contig47006_2711	1A	150.2	0.00749262	0.244432	0.627617	1.50655e-05	0.0180001	0.00125611	0.0705905	0.218021	0.000557745	0.959271	0.319349	0.453914
tplb0059i08_441	1A	150.2	0.00206497	0.803968	0.584806	0.00345627	0.00104184	0.0746963	0.000418344	0.00338973	0.0427958	0.882417	0.625759	0.0791781
wsnp_Ex_c4186_7560575	1A	150.2	0.000316562	0.596834	0.37551	0.172374	0.87649	2.04079e-05	0.924558	6.45625e-05	0.625225	0.0100144	0.123742	0.697294
Tdurum_contig47006_1641	1A	150.2	9.80005e-14	9.34823e-12	0.195372	0.0101773	0.810155	5.11863e-05	1.48741e-18	2.81998e-13	0.324716	0.048526	0.0652671	0.0128267
Kukri_c18608_729	1A	150.3	0.00319345	0.0325646	0.696463	0.0842081	0.571913	5.35567e-05	0.871314	7.65099e-05	0.276031	0.0202624	0.183603	0.510912
tplb0025b13_2792	1B	0.300068	1	1	1	1	1	1	1	1	1	1	1	1
BS00030768_51	1B	1.10006	0.385996	0.708242	0.0657942	0.961004	0.378643	0.399451	0.48455	0.00998256	0.00606223	0.0726682	0.193345	0.0187592
Kukri_c38553_173	1B	2.10007	0.00011972	0.000307777	0.808217	0.922675	0.0147457	0.0265011	0.141393	0.466469	0.0707887	0.0161965	0.119513	0.00139374
RAC875_rep_c104133_1757	1B	2.9999	0.0183531	0.167456	0.0758404	0.0311683	0.173787	3.49626e-05	0.815309	0.000503048	0.11983	0.538304	0.803229	0.213229
RAC875_c62503_372	1B	2.99991	0.00659444	0.000650681	0.794153	0.141633	0.125081	0.276929	0.833251	0.000157485	0.641691	0.125467	0.0211895	0.0710124
IAAV3773	1B	2.99994	0.00384023	0.136195	0.821885	0.0461154	0.195347	3.10847e-06	0.673304	0.00018239	0.113621	0.162156	0.231388	0.0516404
RAC875_c9457_457	1B	2.99994	0.0029501	0.137893	0.786509	0.0400716	0.390858	3.81962e-06	0.820154	9.77629e-05	0.111822	0.150553	0.452845	0.0258009
Excalibur_rep_c110294_82	1B	2.99995	0.00204208	0.0670618	0.280646	0.0524263	0.273005	6.98947e-06	0.841658	0.00390471	0.279937	0.531038	0.356674	0.250033
RAC875_c16981_691	1B	2.99998	0.00255683	0.23071	0.714948	0.0799311	0.227423	1.98151e-05	0.919249	0.000107937	0.339351	0.442878	0.172134	0.112254
Excalibur_c2868_1808	1B	2.99999	0.0444187	0.656249	0.650015	0.0807556	0.163252	3.33086e-06	0.867453	0.000278203	0.254349	0.251589	0.107309	0.438434
Kukri_c35451_437	1B	3.00001	0.0196797	0.573152	0.956889	0.0371119	0.546757	7.18373e-07	0.316649	0.00145923	0.18254	0.127418	0.221639	0.267209
Tdurum_contig8791_415	1B	3.00001	0.0799362	0.713475	0.519378	0.112623	0.533536	8.96078e-08	0.986598	0.000768861	0.23605	0.0242253	0.0798554	0.921629
BS00023084_51	1B	3.00003	0.0441931	0.00282181	0.657023	0.000805244	0.0230401	0.0701098	0.985601	0.000149877	0.123	0.00476788	0.738913	0.0650441
BS00105813_51	1B	3.00008	0.182871	0.632297	0.00025774	0.450127	0.000231049	9.86187e-05	0.0688658	0.00222369	0.217099	0.00176093	0.230138	0.235735
TA006040-0724	1B	3.0001	0.125532	0.744801	0.284885	0.014511	0.231627	0.142428	0.373362	9.03826e-06	0.783473	0.0231129	0.0731973	0.553082
IAAV3430	1B	3.89998	1	1	1	1	1	1	1	1	1	1	1	1
wsnp_BE405749B_Ta_2_1	1B	3.89999	1	1	1	1	1	1	1	1	1	1	1	1
BS00005004_51	1B	3.90001	1	1	1	1	1	1	1	1	1	1	1	1
Excalibur_c71158_117	1B	4.80001	0.000613241	0.0187386	0.0955721	0.769262	0.825048	0.656992	0.447095	0.00944135	0.035273	0.359805	0.323605	0.14676
BS00080212_51	1B	5.19994	0.114914	0.213507	0.762998	0.653811	0.224375	0.0251512	0.672786	0.14387	0.000404146	0.0215898	0.40495	0.206941
Kukri_c36151_170	1B	5.20001	1	1	1	1	1	1	1	1	1	1	1	1
Tdurum_contig10767_538	1B	5.49991	1	1	1	1	1	1	1	1	1	1	1	1
BS00100994_51	1B	5.49991	0.0272174	0.706201	0.98383	0.391285	0.21481	0.679021	0.279087	0.167313	0.00160952	0.889553	0.524248	0.407891
BobWhite_c17559_105	1B	5.49994	1	1	1	1	1	1	1	1	1	1	1	1
Kukri_c92979_195	1B	5.49995	0.0362443	0.428634	0.00013887	0.0673284	0.397145	4.73894e-05	0.439524	0.843739	0.328547	0.00182701	0.0117562	0.373524
BS00003917_51	1B	5.49995	1	1	1	1	1	1	1	1	1	1	1	1
BS00023004_51	1B	5.49999	0.0647741	0.940398	0.604999	0.268826	0.246608	0.689878	0.29731	0.323421	0.00623428	0.903484	0.79475	0.862822
BS00038243_51	1B	5.5	0.0598837	0.572061	0.0249397	0.271848	0.845826	1.07343e-05	0.0674029	0.0101327	0.00173388	0.00181386	0.696265	0.315163
RAC875_c3692_2287	1B	5.50002	0.139669	0.693874	0.879054	0.386192	0.501927	0.885513	0.0191394	0.357642	0.678499	0.71882	0.18347	0.824645
wsnp_Ku_rep_c103074_89904851	1B	5.79991	1	1	1	1	1	1	1	1	1	1	1	1
Kukri_c24615_823	1B	5.80003	1	1	1	1	1	1	1	1	1	1	1	1
wsnp_Ex_c13421_21142520	1B	5.90005	1	1	1	1	1	1	1	1	1	1	1	1
BS00070649_51	1B	6.09991	1	1	1	1	1	1	1	1	1	1	1	1
IACX3811	1B	6.09992	0.513339	0.569408	0.0348489	0.137209	0.343386	0.0800523	0.0227739	0.0305327	0.0384913	0.215142	0.959085	0.190641
RFL_Contig5637_1008	1B	6.09992	0.845373	0.492482	0.276756	0.952705	0.0623636	0.913343	0.0178788	0.00329228	0.246461	0.455374	0.917275	0.6503
RAC875_c63624_753	1B	6.09992	0.0294096	0.783584	0.788796	0.515375	0.025566	0.0547889	0.922933	0.000785014	0.259599	0.292896	0.732653	0.0364465
D_GB5Y7FA01BMOJY_241	1B	6.09992	0.862941	0.356397	0.0936131	0.118262	0.435477	0.132836	0.0659303	0.0348317	0.06263	0.229634	0.788486	0.6236
wsnp_BE637971B_Ta_1_20	1B	6.09992	0.712583	0.340501	0.141885	0.652362	0.0133426	0.572906	0.0228005	0.00379202	0.195333	0.265028	0.76856	0.422365
Tdurum_contig47083_278	1B	6.09993	0.00941385	1.62828e-05	0.00262301	0.113737	0.556908	0.0224113	0.00221968	0.0033317	0.00433122	0.0131931	0.0483133	1.02419e-09
Excalibur_c46114_572	1B	6.09994	0.0550038	0.0593302	0.34767	0.908738	0.253452	0.112827	0.340881	0.44308	0.256026	0.210978	0.356722	0.106875
wsnp_Ku_c13229_21142792	1B	6.09994	1	1	1	1	1	1	1	1	1	1	1	1
BS00070706_51	1B	6.09995	0.0092703	1.49475e-10	0.0128988	0.170485	0.587262	0.0337618	0.00141862	0.00152051	0.00699551	0.0121637	0.0480717	2.0724e-10
BS00068429_51	1B	6.09996	0.201045	0.000435314	0.761106	0.77842	0.088543	0.151167	0.0251855	0.023099	0.735866	0.392628	0.933804	1.83406e-08
BS00004903_51	1B	6.09997	0.0447793	0.02478	0.773246	0.018726	0.00383648	0.832477	0.0755538	0.118874	0.810038	0.600872	0.384947	0.161361
Ku_c111306_371	1B	6.09998	0.0968669	0.259097	0.465792	0.510777	0.26589	0.192273	0.00442865	0.134122	0.598533	0.787974	0.0826024	0.00244051
IAAV8085	1B	6.09999	0.0834704	0.0106143	0.372938	0.459122	0.00731481	0.589571	0.36883	0.217417	0.115146	0.972678	0.380964	0.20821
Kukri_c29655_194	1B	6.1	0.0390357	0.00886061	0.877896	0.486512	0.0192057	0.886245	0.25925	0.199502	0.323451	0.42921	0.406853	0.165489
Tdurum_contig14847_144	1B	6.1	0.0497664	0.429109	0.627104	0.166199	0.0265738	0.0182281	0.79101	0.000272591	0.866047	0.103057	0.473496	0.0761127
BS00081729_51	1B	6.10001	1	1	1	1	1	1	1	1	1	1	1	1
wsnp_Ku_rep_c103074_89905152	1B	6.10001	1	1	1	1	1	1	1	1	1	1	1	1
GENE-0019_1155	1B	6.10002	0.226992	0.826099	0.0046917	0.159144	0.0813369	0.0259656	0.340629	0.0128626	0.0504119	0.0522841	0.29294	0.2469
Ku_c1312_1194	1B	6.10002	0.885087	0.376946	0.0527332	0.0931457	0.443693	0.0391455	0.0181594	0.0227071	0.122917	0.0700245	0.87463	0.331001
Kukri_rep_c110443_269	1B	6.10002	1	1	1	1	1	1	1	1	1	1	1	1
wsnp_JD_rep_c48890_33141899	1B	6.10003	1	1	1	1	1	1	1	1	1	1	1	1
BS00103677_51	1B	6.10004	0.758696	0.22611	0.218176	0.691921	0.0931532	0.710429	0.0106167	0.00145414	0.106207	0.357656	0.169652	0.683034
BS00110900_51	1B	6.10005	0.0174315	0.72525	0.672653	0.670523	0.669448	0.00930722	0.888069	0.0337258	0.0141036	0.899047	0.460992	0.213467
JD_c49343_430	1B	6.10005	0.0770956	0.00412354	0.0714223	0.227617	0.164319	0.0287925	0.00710615	0.000468714	0.4946	0.00781652	0.0279635	0.0437548
wsnp_Ex_c50340_54659660	1B	6.10006	0.00221591	0.252069	0.000609239	0.134359	0.190915	0.894217	0.0372357	0.0111899	0.133789	0.355966	0.453052	0.156663
BobWhite_c2092_519	1B	6.10006	0.0276263	0.000624621	0.00552475	0.0364528	0.351134	5.15585e-05	0.00756919	0.00209073	0.0086639	0.050046	0.0389883	2.79524e-10
BS00085235_51	1B	6.10007	1	1	1	1	1	1	1	1	1	1	1	1
Kukri_c14149_462	1B	6.10008	0.00398062	0.447732	0.000510794	0.119011	0.0183005	0.84472	0.00870053	0.00757757	0.454992	0.395908	0.855312	0.839781
TA004380-0460	1B	6.10008	0.0443962	0.102659	0.0446296	0.0386044	0.0299923	0.00314025	0.0263947	0.000303138	0.632316	0.333492	0.000858245	0.032928
Kukri_rep_c92398_80	1B	6.10008	0.423038	0.843073	0.00902325	0.547907	0.00862369	0.12557	0.020925	0.00109688	0.756436	0.0394606	0.66977	0.445791
Ra_c69552_1419	1B	6.10009	0.0767908	0.0453746	0.102719	0.973384	0.306161	0.419641	0.632272	0.446594	0.140212	0.579378	0.585181	0.109956
BS00006820_51	1B	6.10009	0.562333	0.60415	0.028598	0.256174	0.18525	0.046349	0.0549161	0.0275377	0.0491043	0.0974952	0.825941	0.175565
BS00022564_51	1B	6.10009	1	1	1	1	1	1	1	1	1	1	1	1
BS00081734_51	1B	6.10009	1	1	1	1	1	1	1	1	1	1	1	1
Tdurum_contig68637_256	1B	6.39995	0.0834704	0.0106143	0.372938	0.459122	0.00731481	0.589571	0.36883	0.217417	0.115146	0.972678	0.380964	0.20821
Tdurum_contig62624_190	1B	6.60009	0.0200396	0.0313868	0.35227	0.00623221	0.00252884	0.927908	0.0728163	0.0620874	0.260407	0.947947	0.458248	0.198429
BS00029539_51	1B	7.39993	0.298152	0.349178	0.567595	0.154774	0.00261799	0.442366	0.105266	0.075778	0.174433	0.278795	0.698594	0.764684
BS00062726_51	1B	7.40007	0.000513185	0.0127884	0.312381	0.2453	0.277779	0.0820462	0.0566858	0.0031364	0.67527	0.106988	0.172763	0.902085
Tdurum_contig58525_304	1B	7.89991	0.196592	0.46137	0.669772	0.00041206	0.0724524	0.0507263	0.0041038	0.220646	0.638914	0.366452	0.463983	0.207653
wsnp_Ku_c1615_3178276	1B	7.89992	1	1	1	1	1	1	1	1	1	1	1	1
BS00072113_51	1B	7.89999	0.0338595	0.971527	0.789958	0.836545	0.48612	0.140626	0.00237652	0.471	0.633113	0.935263	0.753637	0.411531
Kukri_c34536_373	1B	7.90005	0.49388	0.835956	0.338501	0.390591	0.197878	0.575226	0.803648	0.226207	0.741185	0.306706	0.801097	0.166807
Excalibur_c26496_352	1B	7.90005	1	1	1	1	1	1	1	1	1	1	1	1
wsnp_Ex_c1493_2862065	1B	7.90007	0.0107896	0.79394	0.189824	0.254385	0.49532	0.555184	0.819304	0.0388258	0.385163	0.546906	0.829679	0.377507
Tdurum_contig50555_944	1B	8.29992	1.79043e-07	0.0991966	0.796158	0.816165	0.224346	0.876201	0.162202	0.559879	0.832409	0.500376	0.0459028	0.190861
Kukri_c76307_182	1B	8.29995	0.00370509	0.000988922	0.0208326	0.000490556	0.0214492	0.0848171	0.0127736	0.0161267	0.527271	0.208625	0.197556	0.660457
BS00025965_51	1B	8.29997	5.82881e-05	0.281931	0.133907	0.299085	0.304186	0.939568	0.00626749	0.00522739	0.400184	0.33595	0.71445	0.461138
TA003247-1072	1B	8.29999	2.8693e-05	0.381712	0.18399	0.686295	0.065173	0.468161	0.371148	0.0963817	0.59761	0.779469	0.375319	0.625106
Kukri_c34536_259	1B	8.30001	0.0875368	0.000854637	0.07754	0.315176	0.972065	0.501965	0.378189	0.0231853	0.192941	0.40505	0.920815	5.19196e-10
Tdurum_contig50555_1144	1B	8.30001	0.085022	0.659787	0.103912	0.443819	0.0193708	0.497857	0.00932615	0.788657	0.885045	0.843082	0.104948	0.478046
BS00025964_51	1B	8.30002	1.17048e-05	0.141028	0.176576	0.259298	0.222276	0.83995	0.00278026	0.0030817	0.378428	0.266016	0.564729	0.370603
Kukri_c8211_401	1B	8.30003	2.34712e-05	0.226292	0.233531	0.450305	0.0997973	0.816069	0.267898	0.047034	0.661789	0.384488	0.284008	0.385746
BobWhite_c28295_256	1B	8.30004	0.192883	0.00745794	0.448597	0.27359	0.74721	0.0651131	0.00661151	0.850802	0.527311	0.418423	0.221535	2.03045e-09
Excalibur_rep_c67198_530	1B	8.49993	0.0695964	0.00016589	0.395835	0.946071	0.0726423	0.2987	0.368295	0.00241806	0.244873	0.708623	0.105477	1.17679e-08
wsnp_Ku_c17177_26216230	1B	8.49995	0.140491	0.001233	0.219825	0.556085	0.543809	0.433602	0.800196	0.00980986	0.458487	0.822316	0.0565149	2.72698e-08
Kukri_c38845_821	1B	8.49996	0.258596	0.984784	0.000774149	0.0788429	0.325137	0.000485057	0.823108	0.686236	0.568534	0.000734844	0.0425406	0.464606
TA005766-0499	1B	8.49996	0.171939	0.00770588	0.628055	0.534954	0.141041	0.266414	0.461651	0.00167993	0.426597	0.97452	0.0386883	3.11873e-08
BS00089524_51	1B	8.49999	1	1	1	1	1	1	1	1	1	1	1	1
BS00108057_51	1B	8.5	1	1	1	1	1	1	1	1	1	1	1	1
wsnp_Ex_rep_c67198_65702998	1B	8.50001	0.122251	0.0119238	0.967023	0.902771	0.16515	0.125076	0.382959	0.0015372	0.617549	0.669752	0.0599091	1.37959e-08
RAC875_rep_c70613_78	1B	8.50002	0.196538	0.0432927	0.313816	0.673411	0.207922	0.120136	0.366814	0.0019861	0.318599	0.683017	0.0128741	2.64552e-07
Tdurum_contig76266_134	1B	8.50003	3.97261e-07	0.249494	0.581166	0.477372	0.145451	0.0250934	0.0350018	0.572446	0.371584	0.455534	0.0880534	0.616701
Tdurum_contig50555_632	1B	8.50006	1.6091e-05	0.19792	0.796969	0.956662	0.111686	0.0145086	0.0350049	0.755764	0.738303	0.410842	0.110977	0.722912
Ex_c67198_1838	1B	8.50006	0.100215	0.00100415	0.925434	0.765923	0.336005	0.0697422	0.593542	0.00226764	0.333318	0.466207	0.0826952	8.01179e-09
wsnp_Ku_c28164_38103270	1B	8.50007	0.0631503	0.000987554	0.580282	0.635394	0.0244208	0.156028	0.486628	0.00542691	0.0955011	0.36144	0.0974994	2.84805e-08
Tdurum_contig44219_318	1B	8.50009	0.0427904	0.000602601	0.757106	0.890155	0.202095	0.0897334	0.602841	0.00421916	0.291922	0.397219	0.0556783	2.68585e-08
BS00105846_51	1B	8.69997	0.324436	0.0416988	0.000237371	0.000179982	0.762422	0.0179224	0.0176135	0.0741153	0.00174837	0.0689031	0.343342	0.962224
Kukri_c79135_136	1B	9.69992	1	1	1	1	1	1	1	1	1	1	1	1
Kukri_rep_c113971_162	1B	9.70003	1	1	1	1	1	1	1	1	1	1	1	1
TA003422-0757	1B	10.0999	0.0892925	0.982661	0.0892416	0.201816	0.256189	0.000641197	0.000135559	0.000566847	0.913596	0.114286	0.412783	0.219806
BS00011695_51	1B	10.0999	1	1	1	1	1	1	1	1	1	1	1	1
wsnp_Ex_c4876_8692849	1B	10.1001	0.369643	0.109695	0.0216089	0.140102	0.730568	0.00106438	0.802006	0.24785	0.0360734	0.0580569	0.0565556	0.334766
RFL_Contig5906_694	1B	11.9999	0.000213273	0.0024268	0.233387	0.423236	0.263785	0.280857	6.83863e-06	0.535843	0.0191462	0.195674	0.0990874	0.803301
Excalibur_c11666_996	1B	11.9999	0.722505	0.120366	0.573031	0.13013	0.659996	0.00047095	0.006813	0.00890101	0.981075	0.0323641	0.554626	0.850006
CAP7_c3847_204	1B	11.9999	0.337677	0.418989	0.0379552	0.319255	0.00212501	0.0636593	0.493176	0.617532	0.209342	0.428662	0.546492	0.867177
Ex_c21139_812	1B	11.9999	0.0908705	0.261903	0.0570912	0.00156957	0.326339	1.54025e-05	0.000571644	0.00113663	0.0465368	0.00119272	0.593107	0.348033
Excalibur_c16851_835	1B	11.9999	0.00379585	0.915487	0.450012	0.33536	0.0250104	2.635e-06	9.97148e-06	9.60719e-05	0.345479	9.00489e-05	0.505444	0.784016
BS00077097_51	1B	12	0.0976053	0.167807	0.144503	0.728505	0.141975	0.0270154	0.0523305	0.674058	0.126419	0.553394	0.448276	0.109482
Excalibur_c37693_203	1B	12	0.142193	0.0110889	0.235117	0.0100157	0.0446279	0.772016	0.567021	0.651499	0.0708935	0.117042	0.100695	0.115563
RFL_Contig5906_387	1B	12	0.000501976	0.000245358	0.267435	0.70601	0.323345	0.00236386	1.93552e-05	0.448034	0.123752	0.110599	0.429127	0.579133
BS00066092_51	1B	12	1	1	1	1	1	1	1	1	1	1	1	1
RFL_Contig5906_310	1B	12.0001	0.338436	0.561824	0.0677184	0.0560012	0.19209	0.391792	0.0331589	0.0101357	0.00848375	0.214974	0.219907	0.00976128
Tdurum_contig75546_247	1B	12.8	0.000114732	0.157699	0.00124723	0.001022	0.0268819	0.747607	0.014133	0.191779	0.170582	0.37035	0.0851623	0.842457
Kukri_c8602_730	1B	12.8	1	1	1	1	1	1	1	1	1	1	1	1
BS00105833_51	1B	13.2	1	1	1	1	1	1	1	1	1	1	1	1
BobWhite_c39269_243	1B	14.2999	0.0240565	0.419891	0.38905	0.3567	0.964532	0.136892	0.132829	0.327822	0.0468488	0.0824227	0.662892	0.00986326
RAC875_c34173_198	1B	14.2999	0.0102606	0.00540207	0.71181	0.0368995	0.113545	0.110671	0.0531947	0.0953037	0.21014	0.523443	0.00977957	1.46683e-05
Kukri_c8602_267	1B	14.2999	1	1	1	1	1	1	1	1	1	1	1	1
BS00066989_51	1B	14.2999	0.0455529	0.751349	0.175605	0.416357	0.136099	0.0133898	2.24216e-05	0.46767	0.0907985	0.0825934	0.962751	0.0339418
D_GBUVHFX01BRJMZ_245	1B	14.2999	1	1	1	1	1	1	1	1	1	1	1	1
Tdurum_contig78972_251	1B	14.3	0.0823217	0.993407	0.0254292	0.0633538	0.388931	0.922836	0.00393529	0.0909701	0.30673	0.209021	0.0521144	0.918329
Tdurum_contig50667_299	1B	14.3	0.00908193	0.677249	0.00730073	0.0886359	0.95934	0.964304	0.0685545	0.37036	0.608858	0.491857	0.124118	0.383205
BobWhite_c14271_1379	1B	14.3	0.974926	0.455794	0.0164988	0.688749	0.0920491	0.927329	0.154291	0.860425	0.0689536	0.0889432	0.00953972	0.000333515
RFL_Contig4104_3352	1B	14.3001	0.920435	0.178441	0.683133	4.39106e-05	0.830524	0.00332605	2.42032e-05	0.0125554	0.193685	0.0039837	0.153884	0.985249
Tdurum_contig50667_306	1B	14.4999	0.0117861	0.184895	0.80508	0.00286036	0.642653	0.000264313	0.00948802	0.00240225	0.359242	0.0013706	0.867089	0.0184103
Tdurum_contig50667_671	1B	14.5001	0.000344615	0.00556886	0.401494	0.745496	0.141337	0.412438	8.13832e-05	0.84601	0.537391	0.869272	0.863031	0.0214411
Tdurum_contig403_122	1B	15.1999	1	1	1	1	1	1	1	1	1	1	1	1
Kukri_c8390_547	1B	15.4	1	1	1	1	1	1	1	1	1	1	1	1
Tdurum_contig403_290	1B	15.6999	0.301604	0.700072	0.231545	0.504752	0.203231	0.0744252	0.0685031	0.0940484	0.160539	0.142886	0.512522	0.692937
Excalibur_c415_844	1B	15.6999	0.076581	0.694084	0.353578	0.379337	0.00773648	0.210027	0.316867	0.0136067	0.324009	0.0456739	0.322981	0.485063
Tdurum_contig41904_446	1B	15.7	0.300056	0.000983103	0.0277204	1.6573e-05	0.245887	0.0810809	0.00107506	0.0034962	0.222583	0.180865	0.00073717	0.00907755
D_GA8KES402HUUGV_172	1B	15.7	0.000191213	0.00185115	0.138203	0.0629204	0.181296	0.50301	0.083671	0.105036	0.485377	0.793043	0.507801	0.00944031
BS00110121_51	1B	15.7001	0.0606364	0.0217975	0.123886	0.0013314	0.0433217	0.00016963	0.109043	0.000887169	0.00974285	0.000396202	0.0215848	0.194894
wsnp_Ku_c2620_4980121	1B	19.3999	0.00862504	0.620233	0.784632	0.0183397	0.221215	0.94917	0.0825601	0.164264	0.643676	0.379018	0.114088	0.707029
Tdurum_contig61410_59	1B	19.3999	0.0272348	0.523473	0.23128	0.0458823	0.465682	0.829379	0.000272053	0.000443931	0.506676	0.975942	0.650333	0.0610012
GENE-1756_115	1B	19.3999	0.0525494	0.239108	8.39322e-06	0.485235	0.1738	0.0478519	0.000221203	0.0590064	0.976556	0.0102707	0.0030897	0.13113
Tdurum_contig44861_237	1B	19.3999	0.0490464	0.320168	0.163439	0.0384693	0.0220319	0.296513	0.473774	0.440587	0.530715	0.0289974	0.00114299	0.0929541
GENE-4668_244	1B	19.4	0.000420117	0.00156244	0.0128751	3.27424e-05	0.000306249	0.969068	0.00119723	8.40761e-05	0.104415	0.0257334	0.236134	0.205048
Tdurum_contig44861_1253	1B	19.4	0.480283	0.245736	0.00771838	0.34152	0.684726	0.00885727	0.010489	0.0234534	0.225335	0.00131954	0.0949836	0.524353
wsnp_Ex_c5780_10153638	1B	19.4001	0.0184985	0.563313	0.278161	0.0254839	0.139258	0.459364	0.143983	0.33379	0.952184	0.0983016	0.00914042	0.211161
RAC875_c51663_87	1B	19.4001	0.157316	0.00259534	0.189071	0.790481	0.144137	0.0380649	1.86708e-10	0.177053	0.895793	0.00403663	0.0253839	0.0140172
Excalibur_c14273_1928	1B	20.0999	0.000111623	0.00302973	0.0151721	0.000334073	0.000622758	0.905515	0.00229977	7.88102e-05	0.0626208	0.0114782	0.151674	0.0275673
RAC875_c41129_455	1B	20.1	9.63815e-05	0.0016336	0.00744019	0.000507882	0.000426436	0.899484	0.00219011	5.48762e-05	0.0248952	0.0161231	0.0720456	0.00626554
Excalibur_c34148_481	1B	20.1	4.08871e-05	0.00182876	0.0200639	0.000454489	0.000318458	0.806259	0.000891995	3.93213e-05	0.0549363	0.0110463	0.131866	0.0186199
IAAV7541	1B	20.4999	0.000468064	4.02677e-05	0.749015	0.815948	0.137784	0.000377259	0.100811	0.798452	0.371943	0.00186638	0.678464	4.15765e-09
Tdurum_contig61410_542	1B	20.4999	4.76431e-06	1.33756e-06	0.617571	0.401116	0.350173	0.0563899	0.182891	0.423644	0.842041	0.439019	0.809309	1.01771e-09
Tdurum_contig56188_569	1B	20.5	9.13339e-07	6.12608e-06	0.509486	0.907579	0.29593	0.00672847	0.0598563	0.11238	0.429023	0.0392414	0.62434	4.72448e-10
Excalibur_rep_c93160_539	1B	20.5	0.131812	0.774922	0.00132149	0.143025	0.803091	0.470203	0.0956913	0.277837	0.00291528	0.168519	0.00904141	0.658798
Tdurum_contig61410_467	1B	20.5	1.73067e-06	2.41527e-06	0.37386	0.638274	0.688339	0.0127085	0.0258872	0.0800616	0.542368	0.0384595	0.915551	4.19501e-10
Ex_c64327_523	1B	20.5	0.00291231	0.081683	0.868666	0.000803031	0.00648168	0.208379	0.0485945	0.00101291	0.0465217	0.00208115	0.364009	0.0027061
wsnp_BE405834B_Ta_2_2	1B	20.5001	0.170295	0.00192522	0.0223897	0.190905	0.232767	0.36587	0.0536577	0.07142	0.00217294	0.0443761	0.415031	0.148621
wsnp_BF473056D_Ta_2_1	1B	20.5001	0.000458003	2.80249e-06	0.320214	0.66457	0.242805	0.0056002	0.0687687	0.789138	0.740446	0.102344	0.507673	1.72544e-10
Tdurum_contig61324_305	1B	20.5001	0.000561634	1.21238e-05	0.517227	0.686062	0.303807	0.00423806	0.0762957	0.680315	0.41532	0.0536774	0.871584	2.32622e-10
wsnp_Ex_c2117_3976893	1B	20.5001	0.314094	0.320705	0.00618129	0.946005	0.504555	0.703899	0.581008	0.736249	0.00290383	0.0885813	0.00354086	0.680684
wsnp_BE405834B_Ta_2_3	1B	20.5001	0.899754	0.630814	0.000162611	0.330412	0.244534	0.00684457	0.125774	0.911198	0.0136089	0.962898	0.00299267	0.690996
Tdurum_contig76492_676	1B	21.6001	0.0224645	0.50624	0.219404	0.351717	0.892257	0.792073	0.391267	0.303805	0.170248	0.170386	0.576653	0.183981
Tdurum_contig9874_547	1B	21.6999	0.000649453	1.86645e-06	0.150885	0.386441	0.306748	0.0755817	0.101413	0.576797	0.12554	0.701079	0.000303736	8.86685e-11
RAC875_c13585_778	1B	21.6999	0.907168	0.839573	0.000383048	0.000314962	0.00454243	0.0770734	0.252693	0.265173	0.198218	0.783565	0.537554	0.16397
BS00042197_51	1B	21.7	0.291305	0.0160404	0.987771	3.8615e-05	0.0453077	0.403895	0.0797274	0.000264041	0.431269	0.0631246	0.207949	0.00668278
Kukri_c20401_674	1B	21.7	0.437817	2.14146e-06	0.154193	4.26329e-07	0.00120477	0.00151072	3.29526e-09	0.00104572	0.00435663	0.0188914	0.0519019	5.84971e-08
Tdurum_contig29380_201	1B	21.7001	1	1	1	1	1	1	1	1	1	1	1	1
Kukri_c34793_360	1B	21.7001	0.462929	0.371824	0.0175944	0.000382612	0.0143972	0.454186	0.135024	0.0540682	0.0221272	0.17757	0.906328	0.437339
Kukri_c33670_506	1B	21.7999	0.00671609	0.331402	0.233808	0.0177669	0.286829	0.498215	0.0364828	0.142855	0.900277	0.902153	0.353696	0.772565
D_contig94337_140	1B	21.7999	1	1	1	1	1	1	1	1	1	1	1	1
BS00063263_51	1B	21.7999	0.310785	0.393998	0.114107	0.896833	0.266384	0.0877305	0.00498139	0.0606075	0.00722668	0.860886	0.164378	0.000229614
GENE-3956_349	1B	21.8	0.0589367	0.243033	0.000308267	0.0399887	0.250715	0.000233855	0.675823	0.155595	0.00994188	0.00654706	0.280415	0.00373684
Kukri_c22313_166	1B	21.8	1	1	1	1	1	1	1	1	1	1	1	1
Tdurum_contig9874_391	1B	21.8	0.0491852	0.0427451	0.00175041	0.314152	0.136856	0.00622615	0.988201	0.552871	0.119852	0.143615	0.00577314	2.62624e-08
BS00073199_51	1B	21.8	0.00543631	0.00253223	0.0274356	0.295324	0.600812	0.761347	0.702389	0.0425616	0.000544845	0.465545	0.00284558	0.132288
BS00033333_51	1B	21.8001	0.0497131	0.0379909	0.0108777	0.157168	0.771975	8.03844e-06	0.185554	0.0400814	0.293785	0.000796615	0.665632	0.0215608
BS00067169_51	1B	21.8001	0.00543631	0.00253223	0.0274356	0.295324	0.600812	0.761347	0.702389	0.0425616	0.000544845	0.465545	0.00284558	0.132288
Kukri_c267_77	1B	21.8001	1	1	1	1	1	1	1	1	1	1	1	1
BobWhite_c26045_230	1B	21.8001	0.000430811	0.016937	2.12023e-06	0.621755	0.00114946	0.00871991	0.232011	0.044517	0.369185	0.0102567	0.296938	0.869648
BS00081195_51	1B	22.6001	1	1	1	1	1	1	1	1	1	1	1	1
Tdurum_contig83093_443	1B	22.7999	0.0753881	0.149439	0.0166775	0.888989	0.126713	0.00883607	0.0234413	0.0735788	0.300388	0.200122	0.010416	3.08405e-08
Tdurum_contig12598_378	1B	22.7999	0.586067	0.579641	0.000194946	0.633412	0.654572	0.905076	0.00545975	0.00701612	0.321188	0.278186	5.70508e-05	0.00837266
Tdurum_contig42446_1915	1B	22.8	0.576933	0.753922	0.000320412	0.980517	0.789119	0.66919	0.00561349	0.00920614	0.175392	0.317237	0.000546491	0.0120791
Tdurum_contig12598_408	1B	22.8	0.567252	0.665098	0.000222415	0.772818	0.731637	0.94306	0.00653833	0.00874695	0.24835	0.14324	0.000123105	0.00791486
wsnp_Ex_c18107_26909127	1B	22.8	1	1	1	1	1	1	1	1	1	1	1	1
Tdurum_contig42446_1999	1B	22.8001	0.148757	0.198933	0.000541742	0.943669	0.995647	0.787787	0.00217365	0.0110906	0.191559	0.262209	0.000962931	0.0130219
BS00033332_51	1B	23.1999	0.0192979	0.0260622	0.00343947	0.258936	0.110459	6.98519e-05	0.0898313	0.0886004	0.370926	0.00521369	0.139671	0.000282631
Tdurum_contig83093_370	1B	23.2	0.0158384	0.880826	0.380436	0.0825539	0.299147	0.760245	0.00162567	0.0147565	0.947917	0.360556	0.402174	0.483552
BS00065053_51	1B	23.2	0.000402972	0.00126487	0.0125059	0.189473	0.475199	0.132625	7.69173e-06	0.780066	0.409433	0.0103718	0.609938	0.854412
Tdurum_contig60037_197	1B	23.2	0.00538702	0.745484	0.744108	0.0125353	0.0358842	0.88681	0.132047	0.23161	0.283276	0.226057	0.0418224	0.434786
Tdurum_contig34049_172	1B	23.2	1	1	1	1	1	1	1	1	1	1	1	1
Tdurum_contig60037_441	1B	23.2	0.00183718	0.00496868	2.69519e-05	0.237442	0.0230116	3.33889e-06	0.314593	0.0437786	0.344036	0.000302922	0.0775628	0.000530649
Tdurum_contig60037_528	1B	23.2001	0.0245411	0.712635	0.702181	0.153748	0.380815	0.863067	0.00297537	0.0132624	0.690175	0.778984	0.670642	0.464131
BS00009699_51	1B	23.2001	0.087373	0.123103	0.521489	0.124076	0.00332873	0.522408	0.765207	0.458591	0.75416	0.0995423	0.000336118	0.0780442
BS00067003_51	1B	23.8999	0.00634958	0.0444539	1.90282e-05	0.257591	0.00713338	0.0143334	0.35023	0.0609858	0.942278	0.0109457	0.504123	0.77305
Kukri_c47342_73	1B	23.8999	0.000767402	0.204684	0.391258	0.804699	0.963229	0.0458898	0.049227	0.035534	0.99759	0.38465	0.210683	0.00286722
GENE-0689_791	1B	23.9	0.108128	0.0680873	0.0295135	0.0164336	0.405796	0.00194704	0.0182756	0.0319529	0.0200872	0.00327258	0.0831921	0.278721
GENE-0427_442	1B	25.3999	0.681427	0.876479	0.0933214	0.629349	0.185398	0.20637	0.49553	0.756604	0.516506	0.562127	0.00592629	5.64533e-05
IACX16577	1B	25.3999	1	1	1	1	1	1	1	1	1	1	1	1
BS00012068_51	1B	25.3999	0.00627139	0.275019	8.32412e-07	0.845655	0.00691941	2.09014e-05	0.400194	0.189568	0.542416	4.55103e-05	0.00834067	0.0307987
wsnp_RFL_Contig4080_4587633	1B	25.4	0.00349303	0.000537708	6.61107e-06	0.272787	0.0134692	6.79788e-11	0.113136	0.04472	0.417941	0.0012216	0.485566	0.000197779
Kukri_c83200_268	1B	25.4	0.0908563	0.00876451	0.368672	0.344519	0.452452	0.135015	0.222792	0.149472	0.0875598	0.200117	1.83e-06	6.87667e-07
Kukri_rep_c100936_449	1B	25.4	0.124806	0.0850522	0.620913	0.611814	0.354538	0.817327	0.370959	0.452862	0.402896	0.0963738	0.00610906	2.45777e-06
Tdurum_contig55639_241	1B	25.4	0.145045	0.0242835	0.898579	0.634509	0.851683	0.950126	0.813642	0.822723	0.892354	0.685767	0.000126689	3.73603e-06
BS00065737_51	1B	25.4001	0.436082	0.258528	0.333825	0.493991	0.495692	0.49743	0.389259	0.580527	0.864586	0.51862	0.00310933	1.53769e-05
IAAV2838	1B	25.4001	0.189628	0.0215997	0.424309	0.787256	0.37927	0.898726	0.955193	0.462929	0.549237	0.448022	0.000126815	5.09072e-06
BS00067567_51	1B	25.4001	0.136652	0.153939	0.681529	0.36542	0.932782	0.303849	0.437875	0.949144	0.992275	0.468013	0.0424399	0.0371232
Tdurum_contig98378_452	1B	25.6999	0.0382226	0.424912	1.69831e-07	0.482607	0.00632283	1.40205e-05	0.0874075	0.099934	0.787518	0.000134369	0.0112214	0.128447
Excalibur_c11264_212	1B	25.7	1	1	1	1	1	1	1	1	1	1	1	1
Kukri_c60285_505	1B	25.7	0.00224193	0.281225	1.08262e-06	0.481167	0.00233835	1.41695e-05	0.116506	0.626937	0.301971	3.97893e-05	0.0296596	0.0984253
BS00059502_51	1B	26.0999	0.295319	0.639975	0.447256	0.784417	0.340163	0.982027	0.424663	0.961929	0.386255	0.446967	0.0817782	0.487276
BS00064975_51	1B	26.1	0.397128	0.998948	0.016285	0.243113	0.525143	0.144354	0.141515	0.574484	0.348242	0.0515518	0.00697894	0.908957
BS00063679_51	1B	26.1	0.149284	0.616057	0.17361	0.482958	0.84484	0.361796	0.315978	0.904411	0.952694	0.12147	0.0942829	0.563118
GENE-3653_580	1B	26.1	0.0410513	0.711125	3.37666e-07	0.288932	0.000779982	6.04702e-06	0.126698	0.846508	0.664496	3.96055e-06	0.00236433	0.0607157
RAC875_c90169_393	1B	26.1	0.13536	0.410244	0.390118	0.447423	0.469803	0.810407	0.460529	0.914421	0.998486	0.34584	0.165334	0.813858
Excalibur_c95656_129	1B	26.1001	0.261626	0.514988	0.116358	0.307101	0.184928	0.456031	0.609381	0.760675	0.690464	0.133732	0.048663	0.869837
BS00064974_51	1B	26.1001	0.713585	0.157319	0.221164	0.680148	0.803154	0.787587	0.149805	0.39711	0.807228	0.790977	0.31259	0.638517
BS00091126_51	1B	26.1001	0.24578	0.76369	0.280108	0.598255	0.172365	0.741933	0.670458	0.551895	0.571335	0.291531	0.0322563	0.507897
BS00049071_51	1B	26.1001	0.303883	0.0224691	0.69244	0.667424	0.0121733	0.0490152	1.27443e-07	8.21132e-05	0.016922	0.109105	0.176948	0.234775
BS00064263_51	1B	26.1001	0.136347	0.147039	0.221831	0.987326	0.558174	0.520959	0.310813	0.956489	0.532157	0.180272	0.12446	0.668182
wsnp_Ra_c19335_28504388	1B	26.1001	0.265362	0.889029	0.241395	0.612423	0.542741	0.463231	0.436254	0.890735	0.950293	0.151881	0.0720509	0.440279
GENE-3070_114	1B	26.1999	0.83201	0.475687	0.39535	0.227619	0.0167051	0.272416	0.444273	0.0757339	0.380099	0.138435	0.125455	0.00965511
BS00067043_51	1B	26.2999	1	1	1	1	1	1	1	1	1	1	1	1
IACX502	1B	27.1	0.447928	0.195209	0.931825	0.53468	0.440942	0.896221	0.033519	0.494338	0.103825	0.270907	0.894967	7.0631e-09
Tdurum_contig30113_214	1B	27.1999	0.339042	0.539895	0.0448569	0.145601	0.769418	0.0807892	0.423857	0.837049	0.11267	0.061621	0.0617653	0.577523
IAAV8952	1B	27.2	0.171595	0.0222908	0.000186629	0.223397	0.287075	0.0413695	0.0802345	0.697848	0.382462	0.066105	0.0943485	0.603301
RFL_Contig1377_301	1B	27.2	0.0108317	0.0321623	0.880297	0.834859	0.0829152	0.12151	0.619331	0.892681	0.0129911	0.023291	0.0716475	0.933208
Ra_c29142_340	1B	27.2	0.126379	0.66993	0.644737	0.0658254	0.529199	0.394476	0.000862964	0.209649	0.824162	0.747285	0.117801	0.000929559
Tdurum_contig17609_308	1B	27.2	0.50397	0.167858	0.615344	0.0213678	0.139446	0.217621	0.049285	0.0399296	0.444046	0.472316	0.485136	0.0356063
Kukri_c8533_1398	1B	27.2001	0.152465	0.0217303	0.000915458	0.300587	0.307769	0.0963537	0.555602	0.799086	0.440176	0.12897	0.0490685	0.54321
Ra_c16879_977	1B	27.2001	0.178838	0.864949	0.68793	0.234668	0.0170944	0.767917	0.872279	0.765626	0.416317	0.114433	0.770045	0.219421
Tdurum_contig17609_117	1B	27.2001	0.541527	0.0142178	0.111694	0.264737	0.513281	0.544762	0.0394049	0.195301	0.7787	0.0826725	0.551476	7.9929e-08
Kukri_c4376_388	1B	27.2001	0.414494	0.784105	0.00516715	0.29718	0.644269	0.104774	0.787619	0.798026	0.590624	0.0316	0.79118	0.242027
Tdurum_contig82187_189	1B	27.3999	0.165482	0.838326	0.849492	0.0872743	0.710767	0.367952	0.153449	0.381181	0.672006	0.730442	0.206127	0.00060354
Excalibur_c1886_1288	1B	27.3999	0.939949	0.0701439	0.653357	0.24501	0.0258889	0.375848	0.000113295	0.219278	0.615714	0.878994	0.188502	0.000592204
BS00065844_51	1B	27.3999	1	1	1	1	1	1	1	1	1	1	1	1
Tdurum_contig11572_931	1B	27.4	0.818809	0.796464	0.0873505	0.112271	0.00265657	0.0732128	0.856027	0.780079	0.553583	0.322497	0.255324	0.409569
RAC875_c29906_275	1B	27.4	0.194488	0.908229	0.589465	0.0382111	0.551182	0.473702	0.52343	0.77504	0.0653786	0.950883	0.0162581	0.043249
Tdurum_contig28940_690	1B	27.4	0.671548	0.746407	0.0281814	0.019494	0.000281078	0.0185677	0.842725	0.466097	0.463104	0.0335133	0.402779	0.669536
RFL_Contig1081_570	1B	27.4001	0.154901	0.832431	0.862512	0.150717	0.887283	0.475154	0.327914	0.597726	0.513914	0.498317	0.0917924	0.0112347
Tdurum_contig26281_139	1B	27.4001	0.0999536	0.656572	0.668367	0.159577	0.740097	0.3184	0.0752606	0.29448	0.343919	0.833882	0.0136005	1.10044e-06
BS00022255_51	1B	27.5999	1	1	1	1	1	1	1	1	1	1	1	1
Excalibur_c94756_540	1B	27.5999	0.587119	0.489307	0.0796698	0.0376847	0.453361	0.191762	0.198191	0.171318	0.128851	0.118698	0.713994	0.429288
RAC875_c8271_887	1B	27.5999	0.0590892	0.746703	0.734257	0.260457	0.851188	0.310598	0.267635	0.91929	0.154694	0.787162	0.0454684	0.0335379
IAAV7915	1B	27.5999	0.016451	0.592139	0.800329	0.508518	0.88379	0.434105	0.427179	0.959473	0.335623	0.600904	0.0166431	0.0445389
wsnp_Ku_c11987_19473636	1B	27.5999	0.311649	0.766021	0.752183	0.142658	0.331776	0.637147	0.189502	0.76438	0.837054	0.255137	0.352798	0.00601645
Kukri_c50086_537	1B	27.5999	0.221622	0.603267	0.187255	0.276048	0.146633	0.0253865	0.00612189	0.0818429	0.227486	0.00782427	0.818781	0.509208
IAAV6	1B	27.5999	0.107214	0.945341	0.874829	0.181566	0.428401	0.536736	0.189667	0.750325	0.313414	0.321982	0.0967107	0.0070324
RAC875_c8271_1352	1B	27.5999	0.140827	0.497308	0.750814	0.215533	0.942893	0.686998	0.109009	0.456314	0.439104	0.386984	0.196106	0.000630298
Excalibur_c46902_92	1B	27.6	1	1	1	1	1	1	1	1	1	1	1	1
Tdurum_contig75938_1546	1B	27.6	0.120763	0.957826	0.927992	0.161553	0.902505	0.419265	0.265669	0.497158	0.477448	0.601956	0.0822691	0.0136684
Excalibur_c6417_938	1B	27.6	0.0753266	0.547569	0.940891	0.215116	0.579434	0.320153	0.24953	0.809282	0.195219	0.64692	0.0262421	0.0232399
Excalibur_c28016_132	1B	27.6	0.148632	0.700589	0.986134	0.145207	0.635772	0.368031	0.154385	0.400234	0.394921	0.672	0.121199	0.000430583
IAAV7704	1B	27.6	0.104643	0.863487	0.595309	0.122668	0.340443	0.457574	0.0560845	0.361788	0.532203	0.331278	0.23364	0.000386089
Ra_c24839_215	1B	27.6	0.083495	0.893623	0.83025	0.111734	0.757913	0.365491	0.281755	0.814597	0.282947	0.462608	0.0933841	0.0131475
RAC875_c25101_644	1B	27.6	0.275603	0.667366	0.49253	0.0782704	0.839816	0.761448	0.200745	0.616068	0.510437	0.0737029	0.424553	0.0111384
IAAV4318	1B	27.6	1	1	1	1	1	1	1	1	1	1	1	1
RAC875_rep_c96733_369	1B	27.6	0.150014	0.848252	0.593664	0.133035	0.951562	0.237287	0.304429	0.79461	0.485417	0.996063	0.14115	0.0132446
wsnp_Ku_rep_c70742_70379526	1B	27.6	0.015958	0.443709	0.00115558	0.160213	0.217496	0.00216211	0.567954	0.196461	0.0110436	0.000551273	0.172005	0.514779
Tdurum_contig5501_176	1B	27.6001	0.948054	0.93808	0.0637796	0.0311706	0.00334782	0.0100689	0.582739	0.28846	0.516843	0.0230584	0.689591	0.933725
RAC875_c8271_1469	1B	27.6001	0.106385	0.847163	0.780427	0.248828	0.354914	0.6678	0.0671817	0.58918	0.387343	0.250653	0.166335	0.00831995
BS00110546_51	1B	27.6001	0.218944	0.243732	0.343983	3.11646e-05	0.116314	0.405298	0.195019	0.98758	0.0429437	0.0291439	0.273403	0.74408
Excalibur_c26936_636	1B	27.6001	1	1	1	1	1	1	1	1	1	1	1	1
Kukri_c105601_74	1B	27.6001	0.310674	0.404709	0.508363	0.216891	0.704406	0.879267	0.199037	0.872633	0.757298	0.0867632	0.157859	0.000375383
Kukri_c18006_1568	1B	27.6001	0.197758	0.641327	0.787538	0.181727	0.92965	0.495358	0.124881	0.493301	0.367484	0.544102	0.0504046	0.0264489
BS00015317_51	1B	27.6001	1	1	1	1	1	1	1	1	1	1	1	1
RAC875_rep_c109416_191	1B	27.6001	1	1	1	1	1	1	1	1	1	1	1	1
Excalibur_c3510_2372	1B	27.9999	0.000819626	0.00240323	0.0320355	0.330905	0.0135361	0.00405629	0.089957	0.0874485	0.584255	0.00217861	0.248114	0.0920342
wsnp_Ku_c11987_19472688	1B	28	0.0729232	0.95613	0.532885	0.254469	0.524845	0.290665	0.189982	0.90377	0.480168	0.641277	0.129743	0.0299338
TA002065-1430	1B	28	1	1	1	1	1	1	1	1	1	1	1	1
wsnp_CAP8_c4576_2228073	1B	28.0001	0.073675	0.0542135	0.411719	0.68561	0.129277	0.0196937	0.0234197	0.00126884	0.455002	0.0144038	0.195557	0.0935896
BS00099158_51	1B	28.4001	1	1	1	1	1	1	1	1	1	1	1	1
Kukri_c100694_132	1B	28.4001	1	1	1	1	1	1	1	1	1	1	1	1
Excalibur_c17202_1833	1B	28.7999	1	1	1	1	1	1	1	1	1	1	1	1
RAC875_c2257_728	1B	28.7999	1	1	1	1	1	1	1	1	1	1	1	1
wsnp_Ku_c4911_8795151	1B	28.7999	1	1	1	1	1	1	1	1	1	1	1	1
wsnp_Ex_c2111_3963161	1B	28.7999	1	1	1	1	1	1	1	1	1	1	1	1
CAP8_rep_c9642_82	1B	28.7999	1	1	1	1	1	1	1	1	1	1	1	1
RAC875_c826_839	1B	28.7999	1	1	1	1	1	1	1	1	1	1	1	1
Excalibur_c58582_169	1B	28.7999	1	1	1	1	1	1	1	1	1	1	1	1
Kukri_c4911_515	1B	28.7999	1	1	1	1	1	1	1	1	1	1	1	1
BS00022595_51	1B	28.7999	1	1	1	1	1	1	1	1	1	1	1	1
BS00074034_51	1B	28.7999	1	1	1	1	1	1	1	1	1	1	1	1
wsnp_Ex_c2111_3963339	1B	28.8	1	1	1	1	1	1	1	1	1	1	1	1
Kukri_c9170_778	1B	28.8	1	1	1	1	1	1	1	1	1	1	1	1
Kukri_c52742_114	1B	28.8	0.297663	0.0614459	0.292549	0.213385	0.190633	0.0189342	0.0164674	0.288855	0.00504049	0.131219	0.131509	0.0138715
BS00066014_51	1B	28.8	1	1	1	1	1	1	1	1	1	1	1	1
BS00099829_51	1B	28.8	1	1	1	1	1	1	1	1	1	1	1	1
RAC875_rep_c69777_101	1B	28.8	1	1	1	1	1	1	1	1	1	1	1	1
Kukri_c8255_1324	1B	28.8	1	1	1	1	1	1	1	1	1	1	1	1
Excalibur_c63563_370	1B	28.8	1	1	1	1	1	1	1	1	1	1	1	1
Kukri_c40439_366	1B	28.8	1	1	1	1	1	1	1	1	1	1	1	1
RAC875_c26231_68	1B	28.8001	1	1	1	1	1	1	1	1	1	1	1	1
wsnp_Ex_c28495_37622019	1B	28.8001	1	1	1	1	1	1	1	1	1	1	1	1
RFL_Contig2160_617	1B	29.8999	0.304555	0.084221	0.241499	0.245238	0.0790703	0.247257	0.000147361	0.190349	0.523652	0.61385	0.0149778	6.53469e-09
D_contig25392_201	1B	29.9	0.898612	0.308154	0.00464455	0.0140889	0.00479755	0.0358877	0.355907	0.371603	0.0369389	0.254111	0.304615	0.451212
Tdurum_contig95654_237	1B	29.9	0.577088	0.0796211	0.54079	0.399601	0.207355	0.303692	0.000571826	0.219064	0.286232	0.640012	0.0187279	2.84977e-09
Tdurum_contig56148_382	1B	29.9001	0.387213	0.0710042	0.222638	0.38238	0.288056	0.244884	0.000369415	0.280558	0.152714	0.516621	0.0664944	1.57577e-08
RAC875_c79370_378	1B	29.9001	0.00128106	0.280244	0.000185511	0.0602245	0.00203604	0.209607	0.00560242	0.513868	0.0653423	0.062047	0.917983	0.0115928
Excalibur_c25368_372	1B	29.9001	1	1	1	1	1	1	1	1	1	1	1	1
BS00004070_51	1B	29.9001	1	1	1	1	1	1	1	1	1	1	1	1
Kukri_c5861_360	1B	30.4999	0.0186803	0.125678	0.0576839	0.0113118	0.251784	0.407364	0.8491	0.26985	0.245962	0.759332	0.333249	0.0268461
Kukri_c3414_114	1B	30.4999	1	1	1	1	1	1	1	1	1	1	1	1
BS00083533_51	1B	30.5	7.59774e-06	0.0121537	0.283214	0.0710664	0.527283	0.174652	0.0225428	0.0857816	0.874885	0.296478	0.998376	0.0818622
BS00022902_51	1B	30.5	0.020207	0.12911	0.0626398	0.0654355	0.113681	0.133293	0.557175	0.755999	0.122145	0.375651	0.359745	0.0100546
BS00011205_51	1B	30.5	1	1	1	1	1	1	1	1	1	1	1	1
Tdurum_contig100344_160	1B	30.5	1	1	1	1	1	1	1	1	1	1	1	1
BS00022281_51	1B	30.5	3.47797e-06	0.0106104	0.20793	0.000137304	0.426662	0.137303	0.0190814	0.0531478	0.657663	0.350864	0.841779	0.0428636
Tdurum_contig100344_184	1B	30.5	1	1	1	1	1	1	1	1	1	1	1	1
Tdurum_contig29169_84	1B	30.6	1	1	1	1	1	1	1	1	1	1	1	1
BS00065443_51	1B	30.6	1	1	1	1	1	1	1	1	1	1	1	1
BS00022916_51	1B	30.6	1	1	1	1	1	1	1	1	1	1	1	1
TA004123-0331	1B	30.6	1	1	1	1	1	1	1	1	1	1	1	1
Excalibur_c28734_435	1B	31.4999	1	1	1	1	1	1	1	1	1	1	1	1
BS00073403_51	1B	31.5001	1	1	1	1	1	1	1	1	1	1	1	1
BS00070522_51	1B	32.2999	0.0211503	6.05775e-09	0.0363574	1.61071e-06	3.43838e-05	0.000687541	1.94781e-07	0.00152133	0.0561688	0.014451	0.173629	6.98131e-09
RAC875_c28894_526	1B	32.9999	0.36765	1.45392e-06	0.160789	1.77846e-06	0.000931435	0.000217972	1.54841e-09	0.00121798	0.00643876	0.00510971	0.0260461	7.77291e-09
BS00062632_51	1B	32.9999	0.35705	3.41914e-07	0.149243	2.17626e-06	9.73988e-05	0.000401367	6.621e-09	0.00305204	0.00629223	0.00525275	0.0402637	8.81546e-09
IAAV6464	1B	32.9999	0.366344	5.73383e-06	0.0622795	2.14185e-06	0.0126915	5.46341e-07	1.94467e-08	0.00112234	0.0186186	1.62632e-05	0.00457707	1.58487e-06
Excalibur_c42534_235	1B	32.9999	0.000120499	0.000639607	0.000196471	0.492959	0.151921	0.000320363	0.711145	0.743811	0.882272	0.00130111	0.574964	0.515977
Ku_c7557_607	1B	32.9999	0.445436	8.14147e-07	0.0903786	1.83058e-06	4.57542e-05	0.000171375	6.66276e-09	0.00229916	0.00591065	0.00311412	0.0248212	1.97604e-08
Kukri_c7647_1122	1B	32.9999	0.5344	2.47337e-06	0.0945252	8.19285e-07	8.2085e-05	6.13062e-05	5.85521e-09	0.00156241	0.00465472	0.000870056	0.0209221	4.53519e-08
Kukri_c51268_248	1B	33	1	1	1	1	1	1	1	1	1	1	1	1
BS00101816_51	1B	33	1	1	1	1	1	1	1	1	1	1	1	1
Tdurum_contig14418_1242	1B	33	1	1	1	1	1	1	1	1	1	1	1	1
BS00095478_51	1B	33	0.345911	3.37653e-06	0.0305502	3.67914e-07	0.000423462	9.81789e-06	8.33128e-10	0.000666178	0.00123167	0.000195476	0.0735683	1.17029e-08
BS00001364_51	1B	33	0.76451	2.91889e-05	0.0285695	1.98307e-06	3.22681e-06	0.000100303	4.77552e-08	0.00206553	0.00575626	0.00189141	0.012192	7.9365e-08
Ku_c7557_633	1B	33	0.749359	7.31328e-05	0.00475538	1.40234e-06	3.23227e-05	2.39643e-06	1.66195e-08	0.00203725	0.00130835	0.00015384	0.0234269	4.01566e-07
Kukri_c24120_83	1B	33	0.00281798	1.23972e-11	0.884922	9.08173e-07	0.180744	0.0081581	5.67764e-11	0.000538689	0.00603287	0.040931	0.48126	3.29325e-10
RAC875_rep_c105213_103	1B	33	0.60504	4.45388e-06	0.0609407	1.33779e-06	4.8962e-05	0.000199376	1.07018e-08	0.00293826	0.00112281	0.00417868	0.0106179	9.00813e-08
BS00095477_51	1B	33	0.819412	1.79274e-05	0.0264362	1.54779e-06	6.17518e-06	0.000105221	1.64546e-08	0.00169736	0.00308932	0.00245606	0.00955327	1.63528e-07
wsnp_BF291549B_Ta_1_1	1B	33	0.623609	2.89941e-06	0.0601442	2.40221e-06	0.000436305	0.0002609	1.06686e-09	0.00219733	0.0383559	0.00658643	0.0652969	3.82021e-08
IAAV4349	1B	33	0.60504	4.45388e-06	0.0609407	1.33779e-06	4.8962e-05	0.000199376	1.07018e-08	0.00293826	0.00112281	0.00417868	0.0106179	9.00813e-08
BS00086576_51	1B	33	0.615944	0.000530694	0.0027324	2.00202e-06	1.08361e-06	1.36795e-05	2.88267e-07	0.00609741	0.0032749	0.00113782	0.00357505	1.4111e-06
Kukri_rep_c112099_98	1B	33	0.0217191	3.50284e-09	0.190841	6.22416e-07	0.00366669	0.000371515	1.46966e-09	0.000635782	0.0132434	0.00182294	0.315332	3.63341e-09
Ra_c71421_387	1B	33	0.366472	5.60124e-07	0.222032	3.86649e-07	0.00277183	0.00037611	5.47729e-10	0.00124265	0.00251743	0.00354454	0.0989208	1.09602e-08
BS00064761_51	1B	33.0001	1	1	1	1	1	1	1	1	1	1	1	1
BS00108806_51	1B	33.0001	0.60504	4.45388e-06	0.0609407	1.33779e-06	4.8962e-05	0.000199376	1.07018e-08	0.00293826	0.00112281	0.00417868	0.0106179	9.00813e-08
Kukri_c43552_443	1B	33.0001	1	1	1	1	1	1	1	1	1	1	1	1
GENE-0065_444	1B	33.0001	0.0342334	3.69092e-06	0.437838	5.08866e-05	0.380246	5.46496e-06	9.39694e-07	0.00456042	0.0631502	8.856e-05	0.00257903	0.000522178
IAAV2324	1B	33.0001	0.502679	7.43392e-06	0.0118013	1.85509e-06	2.3295e-05	1.90563e-05	2.67024e-08	0.00314286	0.000898311	0.000693923	0.0245158	3.17487e-08
RAC875_c10659_570	1B	33.0001	0.60504	4.45388e-06	0.0609407	1.33779e-06	4.8962e-05	0.000199376	1.07018e-08	0.00293826	0.00112281	0.00417868	0.0106179	9.00813e-08
RAC875_rep_c77710_180	1B	33.0001	1	1	1	1	1	1	1	1	1	1	1	1
Ku_c58871_938	1B	33.0001	0.352134	1.24178e-08	0.239606	3.40109e-06	0.00120598	0.0019418	5.3558e-09	0.00401648	0.0158155	0.0375222	0.0192039	2.63441e-08
Kukri_c6027_66	1B	33.0001	0.00281798	1.23972e-11	0.884922	9.08173e-07	0.180744	0.0081581	5.67764e-11	0.000538689	0.00603287	0.040931	0.48126	3.29325e-10
RAC875_c10659_1539	1B	33.0001	1	1	1	1	1	1	1	1	1	1	1	1
Ra_c69176_630	1B	33.3999	1	1	1	1	1	1	1	1	1	1	1	1
Ra_c69176_1308	1B	33.4	1	1	1	1	1	1	1	1	1	1	1	1
Kukri_c26973_189	1B	33.4	0.168419	0.00686747	0.0442469	0.284913	0.531645	0.111799	0.245715	0.00873241	0.183303	0.0214045	0.0488191	0.0376131
RAC875_c25692_343	1B	33.6	1	1	1	1	1	1	1	1	1	1	1	1
RAC875_rep_c119710_79	1B	33.6001	1	1	1	1	1	1	1	1	1	1	1	1
Tdurum_contig20702_326	1B	33.6999	0.023453	1.0545e-09	0.103201	7.52563e-07	0.00122697	0.00013001	6.93977e-10	0.000696184	0.00577419	0.00164221	0.0936876	6.7652e-09
CAP11_c7652_277	1B	33.6999	0.553214	9.82645e-06	0.104426	5.31355e-06	0.554677	0.00134152	4.50528e-11	0.000527156	0.137836	0.00309832	0.348498	4.36853e-11
GENE-2162_720	1B	33.6999	1	1	1	1	1	1	1	1	1	1	1	1
RAC875_c90431_188	1B	33.6999	1	1	1	1	1	1	1	1	1	1	1	1
wsnp_Ku_c9144_15396815	1B	33.6999	0.186024	0.134062	0.66222	0.444026	0.072447	0.445826	0.0349273	0.339812	0.386184	0.134638	0.742079	0.0305006
RAC875_c47137_112	1B	33.6999	0.234502	1.93196e-07	0.48622	2.21589e-07	0.0128506	0.0029515	3.33449e-10	0.000736368	0.00109237	0.0266339	0.553199	1.36045e-09
Ku_c11706_149	1B	33.6999	0.580359	0.20477	0.0706621	0.756809	0.150577	0.0195706	0.040797	0.423488	0.817605	0.0030531	0.271156	0.0112958
Ku_c16382_213	1B	33.6999	1	1	1	1	1	1	1	1	1	1	1	1
Ku_c3695_1696	1B	33.7	0.625973	0.414609	0.158913	0.0206365	0.275845	0.114001	0.0829451	0.18987	0.215534	0.0238148	0.168797	0.0575839
Kukri_c1853_1975	1B	33.7	1	1	1	1	1	1	1	1	1	1	1	1
Kukri_c5098_1902	1B	33.7	0.025057	0.72084	0.000156225	0.00345668	0.00495766	0.085367	0.018947	0.000546872	0.00843375	0.0158809	0.615336	0.0353068
wsnp_Ku_c16938_25916260	1B	33.7	1	1	1	1	1	1	1	1	1	1	1	1
BS00022549_51	1B	33.7	0.885399	9.59984e-05	0.0466996	4.90414e-06	0.0204361	0.00064041	3.59114e-10	0.00174797	0.0370448	0.00400093	0.0725043	1.79271e-08
D_contig12344_83	1B	33.7	1	1	1	1	1	1	1	1	1	1	1	1
wsnp_Ex_c11976_19193550	1B	33.7	1	1	1	1	1	1	1	1	1	1	1	1
Ku_c13532_1753	1B	33.7	0.186024	0.134062	0.66222	0.444026	0.072447	0.445826	0.0349273	0.339812	0.386184	0.134638	0.742079	0.0305006
RAC875_c30149_220	1B	33.7	0.921479	8.89386e-05	0.0537028	1.24869e-06	2.08229e-07	0.000179465	6.21129e-07	0.00589758	0.0004428	0.00707091	0.00412824	7.25285e-07
BS00068779_51	1B	33.7	0.118959	0.404083	0.00408555	0.0278323	0.134489	0.0992472	0.712311	0.497718	0.770518	0.474943	0.0504754	0.509095
BS00009715_51	1B	33.7	0.186024	0.134062	0.66222	0.444026	0.072447	0.445826	0.0349273	0.339812	0.386184	0.134638	0.742079	0.0305006
BS00022648_51	1B	33.7	0.303308	3.12303e-07	0.262175	1.99911e-06	0.00180126	0.00262075	2.25239e-09	0.00170096	0.00866592	0.0348012	0.140736	3.14611e-09
Ku_c66951_958	1B	33.7	1	1	1	1	1	1	1	1	1	1	1	1
RAC875_c83089_213	1B	33.7	1	1	1	1	1	1	1	1	1	1	1	1
BS00024603_51	1B	33.7	1	1	1	1	1	1	1	1	1	1	1	1
Kukri_c10100_1557	1B	33.7	0.0780198	0.259523	0.300783	0.14471	0.864923	0.0243321	0.0492003	0.23082	0.245569	0.000756861	0.561819	0.302468
BS00022690_51	1B	33.7	0.303707	5.41763e-07	0.122989	5.81499e-07	0.000263956	0.000341605	1.83448e-09	0.0010173	0.00335335	0.00530052	0.140839	3.92499e-09
BS00070198_51	1B	33.7	1	1	1	1	1	1	1	1	1	1	1	1
BS00021995_51	1B	33.7	0.405409	2.3494e-06	0.1248	5.23372e-07	0.000776832	0.000172451	1.60486e-09	0.000658627	0.00329391	0.00356214	0.0770802	9.47703e-09
Tdurum_contig11442_930	1B	33.7	0.691335	0.11151	0.036695	0.563839	0.553906	0.234249	0.0894813	0.533281	0.81146	0.325797	0.139572	0.57618
BS00067586_51	1B	33.7001	1	1	1	1	1	1	1	1	1	1	1	1
BS00063574_51	1B	33.7001	1	1	1	1	1	1	1	1	1	1	1	1
Tdurum_contig13335_194	1B	33.7001	3.85975e-07	0.000874911	0.0646385	0.0200907	0.160033	0.000379176	0.0231857	0.01128	0.455332	0.00332037	0.0060612	0.000111688
wsnp_Ra_c8506_14401408	1B	33.7001	1	1	1	1	1	1	1	1	1	1	1	1
GENE-0032_895	1B	33.7001	1	1	1	1	1	1	1	1	1	1	1	1
Kukri_c11587_99	1B	33.7001	1	1	1	1	1	1	1	1	1	1	1	1
Excalibur_c13573_230	1B	33.7001	1	1	1	1	1	1	1	1	1	1	1	1
IAAV2452	1B	33.8	0.35493	1.16172e-05	0.0236915	2.98187e-06	4.08304e-05	1.77591e-05	2.44393e-07	0.00513729	0.000542071	0.000646206	0.0107273	5.58454e-08
BS00013901_51	1B	33.8	0.774517	6.11583e-05	0.0605485	6.55296e-07	2.35475e-05	2.8519e-05	4.43544e-07	0.00375927	0.00038124	0.00047222	0.00672682	3.50461e-07
BS00093736_51	1B	33.8001	0.0468487	1.97858e-08	0.0427932	8.5695e-06	0.000778769	3.40921e-05	8.42636e-10	0.000468933	0.00433323	0.000400342	0.349594	1.02535e-08
BS00093740_51	1B	33.8001	0.257659	1.83088e-07	0.162522	9.00511e-07	0.00273177	0.000578025	1.08105e-09	0.000779383	0.00484139	0.00669513	0.908411	8.76369e-10
RAC875_c90431_275	1B	33.9	1	1	1	1	1	1	1	1	1	1	1	1
Kukri_c6135_150	1B	33.9999	0.683011	8.24989e-06	0.0469003	1.84285e-06	1.38427e-05	0.000249131	1.63593e-08	0.00226783	0.00330173	0.00414807	0.0161804	7.63338e-08
BS00010992_51	1B	33.9999	1	1	1	1	1	1	1	1	1	1	1	1
BS00073034_51	1B	33.9999	0.433385	1.17446e-06	0.0826895	2.35738e-06	0.000133334	0.000602658	3.88892e-09	0.0024584	0.00277193	0.0124262	0.0229662	8.00771e-08
BobWhite_c9316_300	1B	34	1	1	1	1	1	1	1	1	1	1	1	1
BS00065815_51	1B	34.0001	0.947893	7.24634e-05	0.00701905	6.76853e-07	0.00100888	5.11272e-05	4.26218e-09	0.00147413	0.00108377	0.000353829	0.00389744	8.68462e-06
Tdurum_contig31149_408	1B	34.0001	0.280761	6.88365e-07	0.144767	3.4176e-07	0.00346468	0.000285247	4.79455e-10	0.000558891	0.00124414	0.00395712	0.319135	3.97886e-09
RAC875_c6789_838	1B	34.3	7.66948e-05	1.97462e-05	0.225998	0.000167578	0.157436	2.0603e-05	0.294753	0.158986	0.0407956	0.00819147	0.933185	0.452306
RAC875_c51813_182	1B	34.3	0.371183	1.67155e-06	0.128097	2.5089e-07	0.000442045	0.000126737	1.58932e-09	0.000675957	0.00260568	0.00155569	0.121818	9.32237e-09
Kukri_c34902_520	1B	34.3001	1	1	1	1	1	1	1	1	1	1	1	1
RAC875_c8849_134	1B	34.3001	1	1	1	1	1	1	1	1	1	1	1	1
wsnp_BE444846B_Ta_2_2	1B	34.5999	1	1	1	1	1	1	1	1	1	1	1	1
BS00022218_51	1B	34.5999	1	1	1	1	1	1	1	1	1	1	1	1
BS00068246_51	1B	34.6	1	1	1	1	1	1	1	1	1	1	1	1
TA005764-0704	1B	34.6	0.0512968	7.44925e-08	0.116945	5.47504e-07	1.36532e-05	3.31177e-05	4.30271e-08	0.00123289	0.00291118	0.000629272	0.0722473	1.30801e-07
BS00090553_51	1B	34.6	0.500994	5.04703e-06	0.114214	1.22178e-06	3.20125e-05	0.000478109	2.78878e-08	0.00195893	0.00380996	0.010311	0.116681	5.9473e-08
BS00063573_51	1B	34.6	1	1	1	1	1	1	1	1	1	1	1	1
BS00068512_51	1B	34.6	1	1	1	1	1	1	1	1	1	1	1	1
BS00097433_51	1B	34.6	0.296154	7.78564e-07	0.186415	8.8638e-07	4.84159e-05	0.000624583	4.0821e-09	0.00130583	0.00221373	0.0121	0.0796862	1.78956e-08
BS00073935_51	1B	34.6	1	1	1	1	1	1	1	1	1	1	1	1
BS00035690_51	1B	34.6	1	1	1	1	1	1	1	1	1	1	1	1
IACX5712	1B	34.6	0.192168	7.55601e-07	0.050305	3.33969e-06	0.000482405	0.000214833	3.3183e-09	0.00113757	0.0010538	0.0120275	0.27033	2.48462e-09
BS00003575_51	1B	34.6001	0.504512	3.89225e-06	0.120448	2.16586e-06	8.08945e-06	0.000595316	4.8737e-08	0.00441172	0.000984357	0.0129931	0.0138473	1.38113e-07
BS00010875_51	1B	34.6001	0.0185029	3.02459e-09	0.257003	1.15176e-06	0.000514576	0.00108138	2.58485e-09	0.00104747	0.0046787	0.00997621	0.143172	3.5021e-08
GENE-4608_569	1B	34.6001	1	1	1	1	1	1	1	1	1	1	1	1
BS00004465_51	1B	35.0999	1	1	1	1	1	1	1	1	1	1	1	1
BS00065117_51	1B	35.1001	1	1	1	1	1	1	1	1	1	1	1	1
BobWhite_c13654_447	1B	35.4999	0.653366	0.695424	0.0892465	0.215519	0.0300249	0.203716	0.000715518	0.198593	0.929811	0.271093	0.0419806	0.0638933
Tdurum_contig13095_97	1B	35.4999	1	1	1	1	1	1	1	1	1	1	1	1
Tdurum_contig54548_1002	1B	35.4999	0.00340299	0.0890539	0.640272	0.936942	0.170117	0.444009	3.29241e-06	0.0309711	0.454057	0.0715694	0.410477	0.824582
IAAV3801	1B	35.5	0.049086	0.919935	0.000346943	0.116507	0.880074	0.000216537	0.355535	0.27487	0.317322	0.00113872	0.14055	0.0625738
RAC875_c21367_209	1B	35.5	1	1	1	1	1	1	1	1	1	1	1	1
Excalibur_c110968_321	1B	35.5	0.0397739	0.104182	0.332551	0.101651	0.000144259	0.204632	0.000311289	0.0252538	0.319747	0.345886	0.0588365	0.0361926
BobWhite_rep_c62985_546	1B	35.5	0.111551	6.05023e-05	1.63998e-05	0.000353085	7.77335e-06	1.91165e-07	0.000440959	0.0751387	0.591936	0.000379842	0.0145151	1.72305e-08
Kukri_c51925_654	1B	35.5	1	1	1	1	1	1	1	1	1	1	1	1
Excalibur_c40516_119	1B	35.5	1	1	1	1	1	1	1	1	1	1	1	1
BS00063676_51	1B	35.5001	1	1	1	1	1	1	1	1	1	1	1	1
BS00106581_51	1B	35.5001	0.0613902	9.59443e-06	1.35658e-05	0.00143233	5.92556e-05	1.64465e-07	0.00022371	0.132102	0.499021	0.000807821	0.0149658	2.7429e-09
Kukri_c14968_674	1B	35.5999	0.0765488	0.0578662	1.21691e-06	0.105764	7.73362e-05	4.01949e-06	0.00111509	2.19487e-06	0.318408	0.000179755	2.9328e-05	1.2112e-06
IACX8373	1B	35.5999	0.361638	0.0242811	3.86349e-06	0.0575378	0.000765771	8.66044e-06	0.00155061	0.0316458	0.369993	0.000711996	0.000573376	2.2684e-07
Excalibur_rep_c68921_433	1B	35.5999	0.0422678	0.0214148	1.82591e-06	0.148384	0.00103011	9.21175e-06	0.000519056	2.4951e-06	0.561248	0.000775538	9.40989e-05	1.05667e-06
IAAV5246	1B	35.6	0.0901748	1.86913e-05	1.75003e-06	0.00036635	1.30125e-05	1.69564e-07	0.000350676	0.0973715	0.607139	0.00107997	0.0328088	1.55113e-08
BS00009921_51	1B	35.6	0.361638	0.0242811	3.86349e-06	0.0575378	0.000765771	8.66044e-06	0.00155061	0.0316458	0.369993	0.000711996	0.000573376	2.2684e-07
RAC875_c4377_524	1B	35.6	0.0790885	0.0495161	6.947e-07	0.0258904	6.747e-05	1.26328e-06	0.00193499	6.4338e-06	0.428761	4.15181e-05	5.28306e-05	8.36961e-07
BS00067743_51	1B	35.6	0.0264567	0.0317508	1.65218e-06	0.132214	0.00012013	4.24898e-06	0.00294599	8.85039e-06	0.223677	0.000276783	6.59332e-05	3.62076e-07
BS00043071_51	1B	35.6001	0.0147375	0.0300496	9.80487e-06	0.10633	0.000500793	3.05251e-06	0.00595377	7.70513e-06	0.339284	0.000241741	8.93065e-05	7.00643e-07
BS00042054_51	1B	35.6001	0.0413987	0.0320066	8.489e-07	0.228461	0.000519399	9.47191e-07	0.00190085	5.50241e-06	0.147317	5.30839e-05	5.21908e-05	1.3912e-07
BobWhite_c3771_441	1B	35.6999	0.572027	0.041557	1.65203e-06	0.136379	0.000225642	3.4912e-06	0.00274453	0.109889	0.384836	0.000172708	1.9151e-05	1.0971e-06
Kukri_c21709_185	1B	35.6999	1	1	1	1	1	1	1	1	1	1	1	1
tplb0059c20_2221	1B	35.6999	0.000463351	0.00348701	0.522269	0.0273032	0.299851	0.553243	0.10683	0.318645	0.0178967	0.648904	0.295177	9.02003e-05
BS00050126_51	1B	35.6999	0.000251011	0.00197143	0.6066	0.0262594	0.346934	0.725463	0.0957515	0.210263	0.0186186	0.569071	0.175633	5.02598e-05
BS00110104_51	1B	35.6999	0.0596886	0.0244405	5.21705e-06	0.283913	0.00079326	1.74236e-05	0.000738948	4.45896e-06	0.245797	0.000883345	8.97577e-05	8.49593e-07
BS00022722_51	1B	35.6999	0.473374	0.900617	0.0890057	0.9861	0.812207	0.0898691	0.506534	0.198995	0.350879	0.0368964	8.76072e-05	0.17949
Kukri_rep_c107366_103	1B	35.7	0.941542	0.19308	0.223159	0.936729	0.856323	0.0882913	0.514737	0.343822	0.605291	0.0219619	0.000193539	0.390802
Ex_c19477_336	1B	35.7	0.000202261	0.00130395	0.952637	0.0435078	0.1599	0.929016	0.057301	0.461327	0.0115979	0.421032	0.108264	2.23595e-07
Tdurum_contig48959_515	1B	35.7	1	1	1	1	1	1	1	1	1	1	1	1
Excalibur_c30762_713	1B	35.7	0.482921	0.0461583	7.65433e-07	0.0933598	3.97095e-05	6.94622e-06	0.00498495	0.0975101	0.343099	0.000587812	7.784e-05	1.07877e-06
BS00077353_51	1B	35.7	0.000286853	0.00155116	0.646945	0.0261802	0.22868	0.725418	0.10485	0.221599	0.0262003	0.597199	0.124778	3.58003e-05
BS00088264_51	1B	35.7	0.000399646	0.00608751	0.420759	0.163939	0.584701	0.19198	0.188877	0.221055	0.0621399	0.525775	0.647275	0.000775672
Ku_c18793_951	1B	35.7	1	1	1	1	1	1	1	1	1	1	1	1
Kukri_rep_c104432_409	1B	35.7	0.920003	0.327	0.10362	0.695034	0.975953	0.146711	0.659741	0.3034	0.289033	0.0873427	0.000207569	0.260341
BS00063866_51	1B	35.7	0.00101711	0.000933517	0.236334	0.00139516	0.0358575	0.61956	0.169342	0.199243	0.0402414	0.809159	0.441299	0.000801287
BS00073373_51	1B	35.7	0.000286853	0.00155116	0.646945	0.0261802	0.22868	0.725418	0.10485	0.221599	0.0262003	0.597199	0.124778	3.58003e-05
JD_c29157_213	1B	35.7	1	1	1	1	1	1	1	1	1	1	1	1
BS00050457_51	1B	35.7	0.000143824	0.000645727	0.715133	0.0109327	0.32422	0.839066	0.0466067	0.387358	0.0101648	0.531626	0.182882	3.32737e-05
Kukri_c19709_383	1B	35.7	0.0222461	0.009432	2.59082e-05	0.132113	0.00166874	3.47081e-05	0.000368769	2.48079e-06	0.295878	0.00220417	0.00037925	5.70693e-07
Kukri_c78742_146	1B	35.7	1	1	1	1	1	1	1	1	1	1	1	1
Kukri_c27690_411	1B	35.7	0.000251757	0.00484163	0.378427	0.0481705	0.611102	0.297486	0.12264	0.401837	0.0153706	0.925893	0.336069	9.05328e-05
BS00065139_51	1B	35.7	0.000198719	0.0443734	0.279212	0.0724978	0.966986	0.203355	0.0434699	0.261379	0.024877	0.111955	0.00154455	0.00734996
BS00091640_51	1B	35.7	0.663904	0.537429	0.118286	0.701369	0.684946	0.148469	0.401521	0.459644	0.253445	0.140023	0.000472286	0.274907
Kukri_c19641_889	1B	35.7	0.93783	0.259368	0.126723	0.896304	0.796898	0.118888	0.45956	0.216362	0.393873	0.0794662	0.000412909	0.418902
Excalibur_c6497_535	1B	35.7	4.40401e-05	0.00121472	0.620387	0.0557297	0.419655	0.608946	0.0910016	0.347818	0.0372318	0.622467	0.172963	3.98483e-05
Kukri_c100591_224	1B	35.7	1	1	1	1	1	1	1	1	1	1	1	1
CAP8_c4506_82	1B	35.7	0.000230554	0.00183682	0.566331	0.0356667	0.23218	0.739867	0.0484414	0.271803	0.041222	0.549901	0.14912	9.16151e-07
Excalibur_c111213_145	1B	35.7	0.0429203	0.029287	1.42214e-06	0.105941	0.000131436	5.09201e-06	0.00182569	9.61684e-06	0.314356	0.000356105	7.53937e-05	4.33698e-07
Excalibur_rep_c66306_499	1B	35.7	1	1	1	1	1	1	1	1	1	1	1	1
Tdurum_contig19102_84	1B	35.7	0.667174	0.798904	0.0394906	0.0162768	0.000674259	0.685331	0.0240321	0.0267374	0.130245	0.603065	0.866649	0.0813786
RAC875_rep_c87552_86	1B	35.7	0.000126195	0.0170382	0.225467	0.393742	0.209731	0.249777	0.0439562	0.283353	0.100655	0.732937	0.390584	0.000384395
BS00066971_51	1B	35.7	1	1	1	1	1	1	1	1	1	1	1	1
BS00036121_51	1B	35.7	0.587866	0.353933	0.156417	0.829962	0.436199	0.235425	0.639352	0.454005	0.24941	0.23637	0.000412999	0.514941
BS00066040_51	1B	35.7	5.62529e-05	0.000673806	0.627471	0.00228042	0.165299	0.832188	0.0288813	0.512916	0.0185667	0.409138	0.191307	0.000191413
RAC875_c14902_256	1B	35.7	0.0456143	0.0289308	1.86774e-06	0.147606	9.22791e-05	3.71083e-06	0.00355858	1.30248e-05	0.199821	0.000190117	4.44088e-05	6.728e-07
IAAV3828	1B	35.7	0.0294454	0.0182244	1.33901e-06	0.0791425	0.00156334	3.37734e-06	0.000688522	1.72158e-06	0.573316	0.000109967	0.000141025	6.76128e-07
Kukri_c19641_477	1B	35.7	0.000366824	0.0162329	0.312942	0.00367315	0.171959	0.208738	0.0926789	0.322633	0.0154894	0.605492	0.361742	0.000310219
IACX8452	1B	35.7	0.00040591	0.0182747	0.424211	0.0971799	0.277062	0.23842	0.16963	0.193867	0.0469843	0.624528	0.41217	0.00066026
BobWhite_c8218_162	1B	35.7	0.66903	0.0879793	9.15496e-07	0.133277	6.63784e-05	1.89285e-06	0.00922566	0.128214	0.353931	0.000106331	6.45474e-06	3.44103e-06
BS00062770_51	1B	35.7001	1	1	1	1	1	1	1	1	1	1	1	1
Kukri_c7902_438	1B	35.7001	1	1	1	1	1	1	1	1	1	1	1	1
Kukri_c65759_98	1B	35.7001	0.000300853	0.00664705	0.656911	0.0665854	0.156975	0.632911	0.124256	0.327362	0.0225982	0.599464	0.340822	2.52403e-06
IACX3431	1B	35.7001	1	1	1	1	1	1	1	1	1	1	1	1
BS00094759_51	1B	35.7001	1	1	1	1	1	1	1	1	1	1	1	1
Excalibur_c32726_125	1B	35.7001	0.067221	0.0450951	2.70702e-06	0.0689039	0.000495866	8.21434e-06	0.00134751	2.68534e-06	0.415272	0.000467815	1.16751e-05	3.26406e-06
BS00023006_51	1B	35.7001	0.313168	0.021786	1.38895e-06	0.150877	0.000364743	3.91687e-06	0.00351256	0.062484	0.188597	0.00024745	0.00227405	8.2352e-08
Kukri_c12063_1652	1B	35.7001	0.855774	0.167005	0.083752	0.428119	0.51309	0.072712	0.822187	0.251019	0.280378	0.0443194	0.000201057	0.0610863
BS00068380_51	1B	35.7001	1	1	1	1	1	1	1	1	1	1	1	1
Excalibur_c32726_279	1B	35.7001	0.069368	0.0440142	8.40199e-07	0.0610899	0.000107311	3.07859e-06	0.00150625	7.97253e-06	0.357573	0.000141419	5.30372e-05	4.72411e-07
BS00022317_51	1B	35.7001	0.665412	0.0593218	1.27463e-06	0.212298	0.000221566	3.61628e-06	0.00454715	0.133081	0.307687	0.00023757	1.55975e-05	7.99874e-07
BS00023302_51	1B	35.7001	0.00217311	0.0214374	0.86193	0.00209895	0.432245	0.567743	0.281358	0.0873851	0.0497386	0.721164	0.633644	0.00094186
Kukri_c5276_801	1B	35.7001	1	1	1	1	1	1	1	1	1	1	1	1
Kukri_rep_c104432_114	1B	35.7001	0.581037	0.549804	0.114394	0.978861	0.910731	0.116999	0.478045	0.17784	0.350534	0.0467689	0.000281152	0.221169
TA003659-1136	1B	35.7001	0.3946	0.1426	0.18893	0.525586	0.366585	0.401021	0.643389	0.237883	0.148994	0.3203	0.000242801	0.233514
TA015141-0717	1B	35.7999	1	1	1	1	1	1	1	1	1	1	1	1
wsnp_JD_c4444_5575748	1B	35.8	1	1	1	1	1	1	1	1	1	1	1	1
RAC875_c53382_120	1B	35.8001	0.00120451	0.00977697	0.0750896	0.0141215	0.148051	0.00124242	2.75928e-06	0.175159	0.00496531	0.0135062	0.000681953	0.050542
RAC875_c30381_573	1B	36.3001	0.0158387	0.0184037	0.000491086	0.4716	0.0254138	0.045815	0.590154	0.162088	0.200514	0.00365657	0.792302	0.022381
IAAV3232	1B	36.8999	1	1	1	1	1	1	1	1	1	1	1	1
Ra_c16069_1820	1B	36.8999	1	1	1	1	1	1	1	1	1	1	1	1
wsnp_RFL_Contig2794_2564017	1B	36.8999	1	1	1	1	1	1	1	1	1	1	1	1
RAC875_c21274_235	1B	36.8999	0.0287058	0.00318663	0.180826	0.00859231	0.0249662	0.917466	0.0904974	0.936658	0.102731	0.365039	0.000967647	0.533112
IAAV5269	1B	36.8999	0.273377	0.191344	0.00127782	7.80395e-05	5.90876e-06	0.108813	0.143421	0.746565	0.714136	0.921657	0.241981	0.0940513
RAC875_c3457_303	1B	36.8999	0.057229	0.00508013	0.0488887	0.0238765	0.00244721	0.265532	0.088114	0.688478	0.224126	0.0609248	0.0011385	0.224314
Tdurum_contig48396_341	1B	36.8999	0.00850063	2.39207e-07	0.0429752	0.0363766	4.99075e-05	0.544675	0.00433903	0.00764846	0.738898	0.395169	0.350021	1.40432e-08
BS00038778_51	1B	36.8999	0.35017	0.1971	0.00240177	0.000185544	6.36906e-05	0.184228	0.0820073	0.658825	0.69275	0.738885	0.36023	0.0626601
Ku_c3893_771	1B	36.9	1	1	1	1	1	1	1	1	1	1	1	1
Ra_c7745_1438	1B	36.9	1	1	1	1	1	1	1	1	1	1	1	1
IAAV8661	1B	36.9	0.273377	0.191344	0.00127782	7.80395e-05	5.90876e-06	0.108813	0.143421	0.746565	0.714136	0.921657	0.241981	0.0940513
RAC875_rep_c110216_250	1B	36.9	0.864048	0.000259405	0.0269114	0.0123799	0.0003985	0.481512	0.0233077	0.520812	0.464266	0.37212	0.127171	4.30436e-08
wsnp_BE497109B_Ta_2_5	1B	36.9	0.0201269	2.60445e-07	0.0212296	0.0330025	0.00182932	0.640205	6.38931e-06	0.00107833	0.854232	0.542562	0.220939	3.24095e-05
RAC875_c21131_3615	1B	36.9	0.00250011	3.14967e-08	0.0823618	0.0386659	7.04627e-05	0.537453	0.00179485	0.0011506	0.77786	0.294721	0.417117	8.99661e-10
RAC875_c20775_540	1B	36.9	1	1	1	1	1	1	1	1	1	1	1	1
GENE-0227_217	1B	36.9	0.0445594	0.00160689	0.115479	0.0377282	0.00216569	0.438405	0.104571	0.426085	0.166386	0.0991458	0.00174561	0.225043
Ex_c68416_859	1B	36.9	1	1	1	1	1	1	1	1	1	1	1	1
Kukri_c11580_339	1B	36.9	1	1	1	1	1	1	1	1	1	1	1	1
BobWhite_rep_c66146_237	1B	36.9001	0.00605115	0.0959206	0.220003	0.966077	0.723893	0.272752	0.000728284	0.00133547	0.0365648	0.245375	0.000136369	1.62611e-07
Tdurum_contig14650_689	1B	36.9001	0.273377	0.191344	0.00127782	7.80395e-05	5.90876e-06	0.108813	0.143421	0.746565	0.714136	0.921657	0.241981	0.0940513
Ra_c70039_1705	1B	36.9001	1	1	1	1	1	1	1	1	1	1	1	1
wsnp_Ex_rep_c69266_68192766	1B	36.9001	0.360158	0.164686	0.0404157	0.00464422	0.000242106	0.468234	0.384646	0.632296	0.895804	0.69601	0.289738	0.164856
RAC875_c3457_65	1B	36.9001	0.0748983	0.00691794	0.0498134	0.0131178	0.00154274	0.342738	0.0708267	0.725583	0.137707	0.111925	0.00108512	0.257328
Excalibur_c23779_474	1B	36.9001	0.0603164	0.0514791	0.000951425	6.27565e-05	0.00139761	0.133762	0.338537	0.799909	0.35193	0.602138	0.207424	0.334054
Ra_c7855_49	1B	36.9001	1	1	1	1	1	1	1	1	1	1	1	1
IAAV7260	1B	36.9001	1	1	1	1	1	1	1	1	1	1	1	1
Kukri_c62848_106	1B	36.9001	0.218398	0.11461	0.0635084	0.00369536	0.0301923	0.692265	0.37806	0.583719	0.404478	0.190666	0.0965018	0.0838815
Tdurum_contig31624_230	1B	36.9999	0.813548	0.683725	0.0139945	2.58899e-05	0.000604594	0.0678781	0.962077	0.189266	0.201842	0.479004	0.290695	0.055797
Tdurum_contig288_253	1B	37.0999	0.20705	4.72048e-05	0.00289417	0.122804	0.000739872	0.145438	0.00137341	0.0557261	0.511176	0.0993935	0.555325	0.00306553
CAP7_rep_c12580_266	1B	37.0999	0.329951	0.237128	0.0071451	0.868281	0.00894323	0.135255	0.00293592	0.000394476	0.396268	0.127938	0.553374	0.00418129
wsnp_Ex_c11177_18096010	1B	37.0999	0.35017	0.1971	0.00240177	0.000185544	6.36906e-05	0.184228	0.0820073	0.658825	0.69275	0.738885	0.36023	0.0626601
IACX8417	1B	37.0999	0.0547279	0.0082978	0.0647114	0.0672308	0.00172604	0.526403	0.179946	0.72001	0.126832	0.196351	0.00160635	0.437479
GENE-0173_168	1B	37.0999	0.863101	0.987378	0.00809465	6.79213e-05	0.000890671	0.0575199	0.480741	0.186432	0.475173	0.481381	0.270988	0.0336666
Ex_c34070_464	1B	37.0999	1	1	1	1	1	1	1	1	1	1	1	1
Tdurum_contig60547_330	1B	37.0999	0.761793	0.778706	0.000709367	0.00330168	0.00200345	0.00814273	0.464426	0.883505	0.510731	0.0573267	0.580013	0.071778
Tdurum_contig43346_108	1B	37.0999	0.00116564	5.28959e-09	0.00819388	0.0420377	3.33942e-05	0.9307	0.00276576	0.00111834	0.533135	0.168196	0.371041	1.81118e-09
RAC875_c18282_1390	1B	37.0999	0.273377	0.191344	0.00127782	7.80395e-05	5.90876e-06	0.108813	0.143421	0.746565	0.714136	0.921657	0.241981	0.0940513
wsnp_BG607036B_Ta_1_1	1B	37.0999	0.35017	0.1971	0.00240177	0.000185544	6.36906e-05	0.184228	0.0820073	0.658825	0.69275	0.738885	0.36023	0.0626601
Excalibur_c4082_370	1B	37.0999	0.176605	0.239396	0.000268856	0.0235439	0.000383549	0.0149461	0.165551	0.377425	0.842208	0.190165	0.51684	0.559442
RFL_Contig1354_663	1B	37.0999	0.0985217	0.139743	7.59985e-05	0.00700268	0.00014134	0.011347	0.101671	0.220994	0.773155	0.19533	0.638767	0.205639
BS00062942_51	1B	37.0999	0.273377	0.191344	0.00127782	7.80395e-05	5.90876e-06	0.108813	0.143421	0.746565	0.714136	0.921657	0.241981	0.0940513
Tdurum_contig60809_268	1B	37.0999	0.00597069	1.53791e-07	0.00628254	0.0279855	7.99028e-05	0.821101	0.0107065	0.00986961	0.572227	0.0614108	0.186325	8.05684e-09
Tdurum_contig31201_201	1B	37.1	0.0985217	0.139743	7.59985e-05	0.00700268	0.00014134	0.011347	0.101671	0.220994	0.773155	0.19533	0.638767	0.205639
RFL_Contig1354_484	1B	37.1	0.171022	0.0858898	0.0170635	0.000561498	7.69485e-05	0.416315	0.247769	0.960351	0.527883	0.653217	0.371496	0.0356261
Tdurum_contig31201_380	1B	37.1	0.35017	0.1971	0.00240177	0.000185544	6.36906e-05	0.184228	0.0820073	0.658825	0.69275	0.738885	0.36023	0.0626601
Kukri_c7428_604	1B	37.1	0.114041	0.146924	0.003154	0.0852839	0.39585	0.0207433	0.130316	0.0325615	0.573419	0.0200652	0.0588104	0.581498
TA004184-0525	1B	37.1	0.00148145	9.97552e-09	0.00691338	0.0353873	4.10292e-05	0.997248	0.00435873	0.00137266	0.72485	0.192721	0.308041	9.84958e-10
Ra_c1195_200	1B	37.1	0.0842716	0.0722995	0.0124477	0.0127902	1.98401e-05	0.398669	0.000985356	0.0484992	0.662541	0.458734	0.209403	0.337858
BS00047700_51	1B	37.1	0.167281	0.473228	0.0452462	0.545896	0.768039	0.0419497	0.61326	0.113445	0.70685	0.0312767	0.00252035	0.699529
Ku_c31251_565	1B	37.1	0.389481	0.61649	0.0138519	0.00389504	0.0143401	0.0975829	0.948192	0.213588	0.0182088	0.506422	0.936982	0.0797162
RAC875_c25708_503	1B	37.1	0.35017	0.1971	0.00240177	0.000185544	6.36906e-05	0.184228	0.0820073	0.658825	0.69275	0.738885	0.36023	0.0626601
Excalibur_c27675_912	1B	37.1	0.167606	0.0224624	0.00835376	0.105337	0.546738	0.292613	0.0490638	0.813629	0.817591	0.0150739	0.00541532	0.148382
Kukri_c11580_818	1B	37.1	0.246474	4.0441e-06	8.03819e-05	0.390205	3.5777e-05	0.252051	0.0523297	0.480347	0.562771	0.101396	0.988735	7.3608e-07
JD_c2834_381	1B	37.1	0.00696809	4.33077e-07	0.0210591	0.0138213	6.81837e-06	0.599046	0.0104028	0.00331394	0.456527	0.426383	0.091905	5.55756e-08
GENE-0173_290	1B	37.1	0.356475	0.625621	0.00791463	0.000128001	0.00266764	0.0405431	0.291172	0.703863	0.635028	0.371259	0.343312	0.0604632
RAC875_c49601_837	1B	37.1	0.684069	0.480837	0.0338679	0.73557	0.515714	0.0629993	0.809272	0.153942	0.506201	0.0185015	4.41134e-05	0.102147
Tdurum_contig7497_570	1B	37.1	0.00455279	1.4409e-07	0.013278	0.013841	1.98925e-05	0.680764	0.00796718	0.00358331	0.643297	0.311246	0.158856	1.7875e-08
tplb0024i16_800	1B	37.1	0.0629501	1.16153e-08	0.00624008	0.0235448	0.000195569	0.938986	0.00484035	0.464263	0.967924	0.217879	0.612191	3.91231e-09
wsnp_Ku_c62848_63784645	1B	37.1	0.35017	0.1971	0.00240177	0.000185544	6.36906e-05	0.184228	0.0820073	0.658825	0.69275	0.738885	0.36023	0.0626601
RAC875_c16677_56	1B	37.1	0.273377	0.191344	0.00127782	7.80395e-05	5.90876e-06	0.108813	0.143421	0.746565	0.714136	0.921657	0.241981	0.0940513
IACX1339	1B	37.1	0.0818341	2.76814e-08	0.0113133	0.0218448	0.000103551	0.828673	0.00455321	0.383853	0.943947	0.243261	0.468568	8.57049e-09
Kukri_c62848_1581	1B	37.1	0.849619	0.0893101	0.020473	0.00123741	0.00328232	0.290409	0.732089	0.826474	0.675263	0.652029	0.0420894	0.000992718
Kukri_c10308_342	1B	37.1	0.00242998	2.71534e-08	0.0029327	0.0177975	2.05502e-05	0.719133	0.0112263	0.00676519	0.674262	0.195661	0.340878	2.2453e-09
RAC875_rep_c117617_183	1B	37.1	0.0014913	3.96882e-09	0.00794084	0.0502447	2.89654e-05	0.87909	0.00183334	0.00156115	0.570955	0.158504	0.52456	9.41819e-10
Excalibur_rep_c106174_390	1B	37.1	1	1	1	1	1	1	1	1	1	1	1	1
Excalibur_c32608_500	1B	37.1	1	1	1	1	1	1	1	1	1	1	1	1
RAC875_rep_c117462_124	1B	37.1	0.121948	0.268248	0.012436	6.21786e-05	0.00299717	0.0723791	0.776542	0.257766	0.95411	0.324397	0.040012	0.0500652
Excalibur_c20228_135	1B	37.1	0.00358679	1.66599e-07	0.0752638	0.0663366	1.72075e-05	0.28723	0.00560073	0.00517759	0.66635	0.527049	0.66215	7.19414e-09
Kukri_rep_c106406_265	1B	37.1	0.459648	0.394086	0.0166897	0.00107734	0.673789	0.727031	0.434004	0.30781	0.05925	0.136488	0.00202432	0.0187069
Tdurum_contig11660_328	1B	37.1	0.00356189	1.56708e-07	0.0145125	0.0283727	5.91592e-05	0.763334	0.00819267	0.00288096	0.823072	0.216148	0.0979575	1.76157e-08
Tdurum_contig42289_936	1B	37.1	0.0675322	5.2141e-08	0.00812384	0.0358488	0.000220114	0.459519	0.0162971	0.52955	0.683111	0.0261039	0.292759	2.5748e-09
BS00037306_51	1B	37.1	0.35017	0.1971	0.00240177	0.000185544	6.36906e-05	0.184228	0.0820073	0.658825	0.69275	0.738885	0.36023	0.0626601
Kukri_c2535_98	1B	37.1	0.273377	0.191344	0.00127782	7.80395e-05	5.90876e-06	0.108813	0.143421	0.746565	0.714136	0.921657	0.241981	0.0940513
Kukri_c62848_1632	1B	37.1	0.501743	0.230849	0.179163	0.000164666	0.000717391	0.995037	0.968662	0.920002	0.0158024	0.392896	0.0135112	0.00748907
Tdurum_contig60809_255	1B	37.1	0.00133021	8.71321e-08	0.0342306	0.0981647	3.38994e-05	0.246569	0.00607719	0.00109624	0.465577	0.778205	0.429188	1.94545e-09
Tdurum_contig63991_280	1B	37.1	0.00178457	1.13745e-08	0.00674926	0.044127	3.23841e-05	0.940611	0.00155844	0.00145386	0.901099	0.17183	0.469597	2.28417e-09
Tdurum_contig11692_131	1B	37.1	0.273377	0.191344	0.00127782	7.80395e-05	5.90876e-06	0.108813	0.143421	0.746565	0.714136	0.921657	0.241981	0.0940513
Excalibur_c5052_151	1B	37.1	0.273377	0.191344	0.00127782	7.80395e-05	5.90876e-06	0.108813	0.143421	0.746565	0.714136	0.921657	0.241981	0.0940513
RAC875_c11749_97	1B	37.1	0.917188	0.295472	0.000203208	1.1478e-06	0.000173653	0.0226932	0.639042	0.455463	0.00314312	0.296375	0.993648	0.136944
GENE-0173_309	1B	37.1	1	1	1	1	1	1	1	1	1	1	1	1
Ku_c62848_956	1B	37.1	0.480749	0.296165	0.000525456	7.34189e-05	5.15565e-06	0.0409671	0.104398	0.559972	0.76027	0.428619	0.231694	0.10818
RAC875_c20420_87	1B	37.1	0.273377	0.191344	0.00127782	7.80395e-05	5.90876e-06	0.108813	0.143421	0.746565	0.714136	0.921657	0.241981	0.0940513
TA004324-0491	1B	37.1	1	1	1	1	1	1	1	1	1	1	1	1
RAC875_c50365_521	1B	37.1	0.00202218	1.2124e-07	0.00467479	0.00512331	0.000592453	0.809065	0.000726633	0.000711209	0.441425	0.307927	0.794092	3.44123e-10
Excalibur_c64533_980	1B	37.1	1	1	1	1	1	1	1	1	1	1	1	1
TA001643-0728	1B	37.1001	0.00882324	7.50912e-06	0.00400567	0.0250018	0.000207963	0.447633	0.00236029	0.00693808	0.248493	0.0864273	0.0768661	3.61278e-08
tplb0024i16_1177	1B	37.1001	0.00765256	1.59126e-07	0.0266165	0.0234646	6.49367e-05	0.587954	0.00348387	0.00629044	0.737978	0.401413	0.366007	2.13532e-08
Tdurum_contig63991_186	1B	37.1001	0.00178457	1.13745e-08	0.00674926	0.044127	3.23841e-05	0.940611	0.00155844	0.00145386	0.901099	0.17183	0.469597	2.28417e-09
Kukri_c84940_106	1B	37.1001	1	1	1	1	1	1	1	1	1	1	1	1
BobWhite_c7333_76	1B	37.1001	0.288393	0.329956	0.00233966	2.76175e-05	5.56255e-06	0.130429	0.369235	0.690278	0.299936	0.938673	0.257906	0.16546
Tdurum_contig42289_1857	1B	37.1001	0.00302725	6.85864e-08	0.0223776	0.00814677	4.24345e-05	0.657304	0.00536896	0.00212131	0.443484	0.313509	0.249363	7.23078e-09
RAC875_rep_c75762_175	1B	37.1001	0.360158	0.164686	0.0404157	0.00464422	0.000242106	0.468234	0.384646	0.632296	0.895804	0.69601	0.289738	0.164856
RFL_Contig2784_641	1B	37.1001	0.0996812	0.174697	0.00613745	0.000503146	8.57717e-05	0.183557	0.554998	0.958138	0.0615928	0.530435	0.0909553	0.00396635
RAC875_c63421_83	1B	37.1001	0.171022	0.0858898	0.0170635	0.000561498	7.69485e-05	0.416315	0.247769	0.960351	0.527883	0.653217	0.371496	0.0356261
Kukri_c13156_129	1B	37.1001	0.0604857	1.91587e-07	0.081244	0.101702	3.65089e-05	0.615532	0.0144265	0.748193	0.436418	0.17043	0.817255	6.44344e-09
Tdurum_contig13391_680	1B	37.1001	0.13727	5.5167e-08	0.0149712	0.0415427	0.000638756	0.847482	0.00558167	0.724113	0.277045	0.138067	0.366074	2.49405e-09
Tdurum_contig60547_129	1B	37.1001	0.55314	0.675116	0.0214495	4.7256e-05	0.000642264	0.107214	0.890011	0.37868	0.212753	0.676194	0.398078	0.0388261
Tdurum_contig83763_107	1B	37.1001	0.0886849	0.095089	0.0019025	0.00153657	0.000134064	0.0975588	0.255985	0.789588	0.403924	0.508829	0.522331	0.0163906
Kukri_rep_c68583_931	1B	37.1001	0.35017	0.1971	0.00240177	0.000185544	6.36906e-05	0.184228	0.0820073	0.658825	0.69275	0.738885	0.36023	0.0626601
RAC875_c2972_225	1B	37.1001	0.177027	0.075117	0.00153309	0.00445078	3.58017e-06	0.179717	0.0123398	0.325711	0.706173	0.889838	0.394773	0.0564856
Excalibur_c15885_1145	1B	37.1001	0.0961799	0.117196	0.00384811	0.0165034	5.91809e-05	0.170049	0.219755	0.777556	0.581408	0.529078	0.344806	0.0415444
BS00022104_51	1B	37.1001	0.0533714	0.0995756	0.00285677	0.124682	0.837376	0.00439387	0.343189	0.153471	0.0149007	0.0182864	0.297498	0.828944
Tdurum_contig63991_404	1B	37.1001	0.00142911	4.85986e-08	0.0130167	0.0134462	5.51247e-05	0.690163	0.00453186	0.00134149	0.812403	0.270393	0.223305	4.18775e-09
Tdurum_contig29769_202	1B	37.1001	0.789861	0.381193	0.00183461	0.00292333	0.841252	0.151309	0.7344	0.0595394	0.0443233	0.00428437	0.0191088	0.0161555
CAP7_c1241_128	1B	37.1999	1	1	1	1	1	1	1	1	1	1	1	1
wsnp_Ex_c1429_2744367	1B	37.1999	0.273377	0.191344	0.00127782	7.80395e-05	5.90876e-06	0.108813	0.143421	0.746565	0.714136	0.921657	0.241981	0.0940513
BS00011450_51	1B	37.1999	0.0500406	0.00412151	0.124547	0.0459634	0.00266141	0.487581	0.165628	0.45831	0.553309	0.176117	0.00166366	0.484169
wsnp_Ex_c14_27570	1B	37.2	0.127597	0.0829666	0.00999923	0.000251795	5.46061e-06	0.270661	0.408035	0.636319	0.592722	0.977742	0.248875	0.0556855
Ku_c20833_518	1B	37.2	0.372577	0.338205	0.0044384	7.1857e-05	8.51596e-05	0.222818	0.213992	0.474727	0.288775	0.706714	0.101235	0.00946605
RAC875_c8662_140	1B	37.2	0.0015471	3.16058e-07	0.0405483	0.0304183	0.000102778	0.736997	0.0102598	0.00914013	0.604071	0.332536	0.272924	3.41423e-09
Excalibur_c51643_145	1B	37.2	0.0723469	9.44559e-07	0.382041	0.60664	0.000771058	0.421196	0.00659066	0.379686	0.819576	0.160953	0.73306	2.93222e-08
Kukri_c45663_496	1B	37.2	0.347629	0.697006	0.278487	0.0232238	0.607128	0.552106	0.0379804	0.933307	0.0111775	0.303147	0.0412603	3.1807e-05
tplb0029b01_123	1B	37.2	0.0436547	0.00217461	0.116998	0.0335385	0.00238942	0.461763	0.099304	0.407108	0.150753	0.0939941	0.00195171	0.325612
BobWhite_c1456_615	1B	37.2	0.0196415	0.000854629	0.138208	0.0255931	0.00437267	0.4217	0.110533	0.33074	0.342554	0.0964454	0.00719399	0.723107
Kukri_rep_c111517_289	1B	37.2	0.413827	0.789772	0.00204112	0.00332104	0.387811	0.267735	0.219275	0.256762	0.00810336	0.0266199	0.0032436	0.00974653
RAC875_c8662_762	1B	37.2	0.00028506	2.43689e-08	0.00669123	0.245041	0.0021223	0.52779	0.0075978	0.019693	0.387291	0.0365118	0.0932414	1.7464e-09
Excalibur_c27675_1815	1B	37.2	0.000522341	2.14219e-07	0.0222118	0.056252	0.00163889	0.335856	0.00462333	0.0779388	0.153694	0.0867278	0.776043	1.95064e-10
wsnp_Ex_c1429_2745237	1B	37.2	1	1	1	1	1	1	1	1	1	1	1	1
BS00065523_51	1B	37.2001	1	1	1	1	1	1	1	1	1	1	1	1
BobWhite_c4236_410	1B	37.2001	4.07724e-07	0.00879624	0.745161	0.0028013	0.00500124	0.014124	1.70026e-05	7.40096e-06	0.0755206	0.330594	0.0463435	0.348195
tplb0029b01_1022	1B	37.2001	0.0347728	0.00152745	0.127802	0.0416803	0.00202068	0.430897	0.0888056	0.382114	0.294361	0.0907855	0.0030842	0.364921
Ra_c27867_685	1B	37.3999	0.00914955	0.000329646	0.0755254	0.00747443	0.0119404	0.329809	0.0928229	0.154447	0.279326	0.0922635	0.00376422	0.521996
Ex_c24969_223	1B	37.3999	1	1	1	1	1	1	1	1	1	1	1	1
[truncated: 18,223 more rows]
