# Supplementary material for: Genome Wide Association Study to Identify the Genetic Base of Smallholder Farmer Preferences of Durum Wheat Traits
Source: Front Plant Sci. 2017 Jul 17;8:1230. doi: 10.3389/fpls.2017.01230 (PMC5511852; doi:10.3389/fpls.2017.01230)
Supplement: Supplementary file 6 [file Table6.XLSX]

## Sheet: TableS1
Supplementary Table 6. GWA output for tillering capacity and related metric traits. For each marker, chromosome, position in cM, and nominal test p values for each considered trait are provided. Note that genetic positions are jittered so as not to overlap. TILL, tillering capacity; NET, number of effective tillers. When applicable, “F” refers to traits given by women, “M” for traits given by men…
Marker	Chr	Position (jittered cM)	TILL_ger_F	TILL_ger_M	NET_ger	NET_hs	TILL_hs_M	TILL_hs_F
Tdurum_contig97729_491	1A	1.19992	0.0378404	0.103298	0.27626	0.46028	0.290931	0.00150188
BobWhite_c1361_1187	1A	1.19994	0.00787139	0.0965501	0.530958	0.0199847	0.0795922	2.38243e-06
IAAV1194	1A	1.2	1	1	1	1	1	1
Tdurum_contig42405_197	1A	1.20003	0.0912594	0.359652	0.230839	0.510839	0.335036	0.0056268
CAP11_rep_c7878_143	1A	1.20004	0.000969992	0.0339302	0.684967	0.0180649	0.000535123	1.05529e-07
BS00022677_51	1A	1.20009	0.0213095	0.237045	0.379571	0.171251	0.100726	5.0773e-05
tplb0028p02_562	1A	1.29999	0.946684	0.225837	0.690163	0.470252	0.644131	0.515495
Tdurum_contig44888_837	1A	1.30001	0.145494	0.185351	0.58811	0.874139	0.413203	0.000109883
RFL_Contig2831_1012	1A	1.30002	0.00635079	0.0355686	0.958387	0.752935	0.0017172	0.00863337
wsnp_Ex_c10657_17376448	1A	1.30002	0.00810314	0.032262	0.632959	0.922707	0.000413993	2.88321e-06
BS00090003_51	1A	1.30004	0.602641	0.649407	0.579087	0.690215	0.68522	0.611244
Excalibur_c35316_154	1A	1.30006	0.964181	0.352196	0.468133	0.880645	0.0918401	0.586448
RAC875_rep_c105697_366	1A	1.30007	0.667408	0.0655764	0.374948	0.974979	0.0670662	0.00364078
IAAV3919	1A	1.30008	0.13574	0.167348	0.563714	0.63824	0.54378	0.00051183
RAC875_rep_c110533_92	1A	1.49991	0.0710323	0.0767244	0.471014	0.743726	0.689277	0.000800758
D_contig37179_75	1A	1.50007	1	1	1	1	1	1
Tdurum_contig19376_154	1A	1.69991	0.111002	0.120777	0.670039	0.701923	0.695707	1.55485e-05
Excalibur_c9509_1180	1A	1.69991	0.0977606	0.0433428	0.225174	0.79804	0.94738	0.00284005
BS00033749_51	1A	1.69994	0.171612	0.538204	0.895701	0.660176	0.591772	0.00147833
RAC875_c95364_259	1A	1.69995	0.0569101	0.102527	0.468527	0.057902	0.0341039	0.540254
BS00064205_51	1A	1.69996	0.177222	0.1083	0.864525	0.87384	0.387101	0.0457065
Tdurum_contig59794_640	1A	1.69996	0.5505	0.254565	0.0924679	0.884738	0.308234	0.0421284
RAC875_c42700_264	1A	1.69999	0.132123	0.331121	0.687352	0.765598	0.457431	0.000196798
BobWhite_c31470_532	1A	1.70003	0.000716992	0.00845277	0.17895	0.629074	0.000810608	9.58334e-07
BS00010488_51	1A	1.70004	0.000456833	0.158233	0.215034	0.0924398	0.0110265	1.78048e-09
BS00009423_51	1A	1.70005	0.119757	0.118471	0.711293	0.970412	0.178789	0.0249948
Tdurum_contig60323_605	1A	1.70007	0.00777297	0.0419744	0.946452	0.218381	0.117012	6.55639e-06
BS00011810_51	1A	1.70009	0.00231892	0.0246686	0.599747	0.0957885	0.00264251	4.27714e-06
BS00071289_51	1A	1.79991	8.56749e-07	0.00017764	0.22564	0.836414	0.0189097	3.82825e-07
BS00064204_51	1A	1.80004	0.453567	0.161507	0.325508	0.123812	0.470657	0.0367036
Kukri_rep_c102231_265	1A	2.59992	0.403009	0.578888	0.0758198	0.523241	0.969112	0.206249
Kukri_c7192_1077	1A	2.6	0.547859	0.175382	0.255491	0.0157781	0.478181	0.14914
RFL_Contig3481_1669	1A	2.60006	0.0654215	0.0285524	0.626187	0.13649	0.0329123	0.158351
tplb0025b13_150	1A	2.79992	0.00865787	0.0525997	0.137188	0.209075	0.013876	0.00466696
wsnp_Ku_c1818_3557408	1A	2.80008	0.0143636	0.061184	0.216768	0.123564	0.0160418	0.00847748
CAP7_c6316_80	1A	3.30003	0.8296	0.808911	0.167597	0.0125612	0.793614	0.0601106
CAP12_c3074_192	1A	4.09996	0.0471765	0.114295	0.897604	0.749189	0.641311	0.364781
BS00023130_51	1A	4.09999	0.463351	0.64407	0.544087	0.229238	0.218308	0.707595
BS00082567_51	1A	4.10006	0.0478598	0.101968	0.985755	0.345581	0.0459484	0.134436
Tdurum_contig43475_978	1A	4.39992	1	1	1	1	1	1
wsnp_Ra_c744_1535534	1A	4.40003	1	1	1	1	1	1
Tdurum_contig43475_155	1A	4.40006	1	1	1	1	1	1
Tdurum_contig46733_6628	1A	4.59996	0.277802	0.125779	0.359281	0.479224	0.0778486	0.533741
Tdurum_contig26201_77	1A	4.59996	0.518486	0.888581	0.121913	0.24696	0.446823	0.143785
TA001286-0611-w	1A	4.59997	0.157887	0.160756	0.0153357	0.716021	0.100122	0.0604501
BS00108242_51	1A	5.09994	0.38542	0.657009	0.613571	0.558319	0.177435	0.0164171
Ku_c8810_903	1A	5.09994	0.0893657	0.0131468	0.657216	0.501373	0.00307726	0.000521876
wsnp_Ex_c2868_5293485	1A	5.10002	1	1	1	1	1	1
BS00056550_51	1A	5.1999	0.512118	0.80914	0.8914	0.280046	0.00303227	0.150801
Jagger_c1888_277	1A	5.20007	0.0847133	0.778996	0.0303547	0.516749	0.0626222	0.00351741
wsnp_RFL_Contig4735_5673999	1A	5.70001	0.177141	0.467435	0.195803	0.6369	0.709234	0.544105
BS00023201_51	1A	6.69991	0.790961	0.188069	0.108652	0.219525	0.862404	0.135813
Excalibur_c82557_201	1A	8.4	0.0524414	0.418223	0.0787369	0.651107	0.1577	0.08428
BobWhite_c39996_126	1A	8.40001	0.379381	0.733419	0.0430253	0.484671	0.0273395	0.728877
RAC875_c1710_376	1A	8.40004	0.0517824	0.00554457	0.0147188	0.732808	0.0177723	0.000316148
RAC875_rep_c105796_617	1A	8.59994	1	1	1	1	1	1
BS00010128_51	1A	8.59998	0.00212962	0.20549	0.48024	0.952505	0.0784589	0.0510294
Kukri_c32052_171	1A	8.59998	0.0267324	0.00430568	0.0584609	0.635541	0.0260633	0.00369222
BobWhite_c39996_85	1A	8.60009	1	1	1	1	1	1
wsnp_Ra_c48124_53475145	1A	8.60009	0.01837	0.00771412	0.0336675	0.00269539	0.0048316	0.256515
Kukri_c29655_239	1A	9.79994	1	1	1	1	1	1
Excalibur_c9676_163	1A	9.80002	0.0433048	0.0027449	0.049723	0.0854655	0.0284699	0.00164983
Kukri_c54157_315	1A	9.80007	0.189296	0.0849997	0.857906	0.825491	0.000878505	0.0069576
BS00069278_51	1A	9.80009	1	1	1	1	1	1
JD_c49343_475	1A	9.80009	0.0315051	0.101836	0.134051	0.06477	0.000524943	0.000765061
Kukri_c46939_83	1A	9.8999	0.604354	0.378254	0.656388	0.403378	0.000457877	0.000496951
BS00074511_51	1A	9.89992	1	1	1	1	1	1
Tdurum_contig68827_61	1A	9.89993	0.643555	0.302239	0.0495511	0.144549	0.000847671	0.00228428
Kukri_c54157_348	1A	9.89995	1	1	1	1	1	1
Tdurum_contig68827_118	1A	9.90001	0.838905	0.104874	0.926419	0.0198761	0.115312	0.0640671
BS00022943_51	1A	9.90008	0.813177	0.39623	0.0483481	0.1584	0.00133128	0.00280545
BS00060058_51	1A	10.5999	0.0781184	0.133994	0.0530995	0.599696	0.0777315	0.0155266
tplb0053o08_2004	1A	10.5999	0.0211045	0.105425	0.614396	0.0138328	0.0105284	0.468145
RAC875_rep_c101110_474	1A	10.5999	0.0265839	0.166032	0.327824	0.00103071	0.00254806	0.214915
GENE-0411_807	1A	10.5999	0.272539	0.573605	0.289475	0.794306	0.322001	0.759013
Kukri_c2446_683	1A	10.5999	0.0426663	0.00870164	0.0999659	0.443667	0.000262236	6.24251e-05
Jagger_c6846_109	1A	10.6	0.0546797	0.22776	0.948839	0.0500077	0.00661045	0.233527
Kukri_c29150_143	1A	10.6	0.0273572	0.0763047	0.89628	0.0228681	0.0552674	0.971285
GENE-0411_723	1A	10.6	0.272539	0.573605	0.289475	0.794306	0.322001	0.759013
RAC875_rep_c101110_563	1A	10.6	0.0211045	0.105425	0.614396	0.0138328	0.0105284	0.468145
BS00003595_51	1A	10.6	0.847138	0.372685	0.0923769	0.29012	0.00286602	0.00348539
RAC875_c18640_821	1A	10.6001	0.0352787	0.240632	0.946245	0.00836278	0.0022093	0.230175
BS00081035_51	1A	10.7999	1	1	1	1	1	1
RAC875_c75971_295	1A	10.7999	1	1	1	1	1	1
RAC875_c5831_1486	1A	10.8	0.541331	0.0871864	0.878104	0.747225	0.00204083	0.462279
CAP11_c2581_302	1A	10.8	0.489647	0.833262	0.406282	0.00330164	0.0172276	0.925099
CAP8_c2448_355	1A	10.8	0.211564	0.0495925	0.197501	0.0216499	0.00486268	0.0360079
BS00010039_51	1A	10.8	1	1	1	1	1	1
RAC875_c63624_1002	1A	10.8	0.836975	0.951476	0.825959	0.0892349	0.525376	0.557601
Tdurum_contig46413_680	1A	10.8	0.645173	0.40921	0.699135	0.0162665	0.0815375	0.486968
Kukri_c1977_1940	1A	10.8	0.487347	0.52546	0.291523	0.00905478	0.0135717	0.599304
Tdurum_contig43943_56	1A	10.8	0.43583	0.775295	0.93713	0.000159698	0.0115451	0.663646
Excalibur_c9196_313	1A	10.8	0.665817	0.324827	0.21793	0.098108	0.155259	0.504292
Tdurum_contig46413_779	1A	10.8	0.44099	0.378885	0.467998	0.0166328	0.0060728	0.103985
Excalibur_c21298_515	1A	10.8	0.127347	0.109064	0.00953753	0.96104	0.026358	0.273212
Tdurum_contig43943_1165	1A	10.8	0.938533	0.231323	0.6112	0.0433972	0.109265	0.205945
Tdurum_contig26035_231	1A	13.1	0.225272	0.227625	0.382802	0.345061	0.157516	0.127881
BS00022288_51	1A	13.1001	1	1	1	1	1	1
BS00022270_51	1A	13.5999	0.506019	0.261047	0.383015	0.00426067	0.00492555	6.1045e-05
BS00110709_51	1A	13.5999	0.66072	0.190811	0.410319	0.00318435	0.00579482	0.000101343
BobWhite_c18592_327	1A	14.1	0.0189374	0.0119754	0.126147	0.00149865	0.0117114	3.11002e-05
RAC875_c22821_542	1A	14.1001	0.659935	0.338117	0.923901	0.00237633	0.0408541	0.00272094
RAC875_c34888_65	1A	14.1999	0.325987	0.133378	0.623283	0.00156516	0.0109042	0.0001243
RAC875_c57939_78	1A	14.5	1	1	1	1	1	1
RAC875_c57939_175	1A	14.5	1	1	1	1	1	1
RAC875_c97040_104	1A	14.5	0.109426	0.303321	0.455641	0.278733	0.0091536	0.0362253
BobWhite_c6558_234	1A	14.5	0.0393409	0.0147745	0.0267118	0.00208244	0.0155213	0.000113547
BS00022701_51	1A	14.5	0.00886397	0.0035377	0.0300741	0.000923529	0.00197693	4.32754e-06
RFL_Contig1703_695	1A	15.2999	0.171179	0.866446	0.386495	0.0228247	0.0271642	0.0018098
Tdurum_contig42479_3800	1A	15.7999	0.258522	0.943943	0.0305274	0.230167	0.0288006	0.0328349
Ex_c4876_1221	1A	15.7999	0.337193	0.592356	0.187991	0.956002	0.0543872	0.181658
Kukri_c2121_2345	1A	15.7999	1	1	1	1	1	1
Kukri_c2121_1334	1A	15.8	0.355101	0.673756	0.45405	0.107458	0.0217961	0.200883
Ex_c28368_426	1A	15.8	0.0135291	0.580863	0.267542	0.143448	0.095941	0.387717
IACX11001	1A	15.8	0.52981	0.710117	0.168931	0.248198	0.0114811	0.00725023
wsnp_Ex_c7965_13520238	1A	15.8	0.0430776	0.887429	0.13647	0.0784327	0.107871	0.000745206
wsnp_JD_c7522_8606553	1A	15.8	0.869561	0.847796	0.866436	0.495689	0.0548789	0.214685
BS00103478_51	1A	15.8	0.60742	0.256768	0.0545007	0.00753065	0.279871	0.0284661
Excalibur_c58154_84	1A	15.8	0.138931	0.699222	0.986525	0.0997037	0.981938	0.993091
Excalibur_c25175_512	1A	15.8001	0.0848674	0.240512	0.682098	0.116588	0.995128	0.559323
Kukri_c4126_240	1A	15.8001	1	1	1	1	1	1
Tdurum_contig42479_1624	1A	16.1999	0.0544603	0.885984	0.0999551	0.763098	0.0494939	0.0260025
BS00083459_51	1A	16.1999	0.260237	0.2033	0.839146	0.475825	0.544275	0.427022
IAAV4132	1A	16.2	0.0557264	0.073446	0.0977281	0.742405	0.727033	0.158178
Kukri_c41943_535	1A	16.3	0.260237	0.2033	0.839146	0.475825	0.544275	0.427022
BobWhite_c48447_529	1A	16.3001	1	1	1	1	1	1
Excalibur_c25891_1402	1A	16.4999	0.230688	0.0889086	0.0925253	0.122883	0.38885	0.101991
RAC875_c20875_753	1A	16.4999	1	1	1	1	1	1
BobWhite_c3335_1438	1A	16.4999	1	1	1	1	1	1
wsnp_Ku_c5756_10191339	1A	16.4999	0.130843	0.0408977	0.361321	0.310715	0.765071	0.423294
Excalibur_c38379_478	1A	16.5	1	1	1	1	1	1
Excalibur_c101903_902	1A	16.5	0.520607	0.506765	0.384413	0.0289102	0.738081	0.477349
Ku_c4823_673	1A	16.5	0.337807	0.257392	0.399575	0.826886	0.218262	0.339707
CAP11_c65_237	1A	16.5	1	1	1	1	1	1
wsnp_Ex_c7442_12743707	1A	16.5	0.124271	0.0788039	0.00187245	0.574589	0.223886	0.219314
Excalibur_c101903_734	1A	16.5	1	1	1	1	1	1
Jagger_rep_c10343_173	1A	16.5	1	1	1	1	1	1
Tdurum_contig42479_2158	1A	16.5001	0.150643	0.970351	0.0027447	0.750457	0.0332042	0.0066775
wsnp_Ex_c1137_2183772	1A	16.5001	0.403931	0.356292	0.0708526	0.412302	0.0195066	0.818457
wsnp_Ex_c1137_2182795	1A	16.5001	0.337807	0.257392	0.399575	0.826886	0.218262	0.339707
Kukri_c37592_531	1A	16.6999	1	1	1	1	1	1
Kukri_c23081_2360	1A	16.6999	1	1	1	1	1	1
RAC875_c53568_391	1A	16.6999	1	1	1	1	1	1
IACX9458	1A	16.6999	1	1	1	1	1	1
Excalibur_c10065_570	1A	16.6999	1	1	1	1	1	1
tplb0043h23_1346	1A	16.6999	1	1	1	1	1	1
Kukri_c2464_592	1A	16.7	1	1	1	1	1	1
wsnp_Ex_c7252_12453079	1A	16.7	0.0705342	0.0943597	0.775918	0.105567	0.181391	0.0321128
BobWhite_c1265_247	1A	16.7	0.0986846	0.297188	0.373847	0.0648603	0.219127	0.997474
BobWhite_c27474_65	1A	16.7	1	1	1	1	1	1
IAAV3809	1A	16.7	0.178715	0.703566	0.0983303	0.0685838	0.512232	0.113074
BS00081682_51	1A	16.7001	0.0244094	0.174312	0.860866	0.0528379	0.101489	0.00516792
RAC875_c23587_271	1A	16.7001	1	1	1	1	1	1
BS00081680_51	1A	16.7001	0.088339	0.248877	0.399013	0.0299428	0.0840798	0.65666
Excalibur_c45969_370	1A	16.7001	1	1	1	1	1	1
BobWhite_c27474_124	1A	16.7001	1	1	1	1	1	1
Tdurum_contig83113_134	1A	18.3999	0.575442	0.238741	0.218971	0.599686	0.0672779	0.410714
wsnp_BF200531A_Ta_2_1	1A	18.4	0.245886	0.894293	0.778506	0.193563	0.60588	0.00876934
RAC875_c64371_209	1A	18.4001	0.0097317	0.00142993	0.00311889	0.000845411	0.52674	0.0456292
IAAV6899	1A	19.4999	0.25934	0.829948	0.527006	0.179633	0.555114	0.314427
D_GDEEGVY02H7D8K_299	1A	19.4999	0.986651	0.340514	0.511941	0.0246161	0.933966	0.487179
Excalibur_c105151_200	1A	19.5	0.634544	0.616975	0.929153	0.0655978	0.638549	0.941577
Excalibur_c20777_428	1A	19.5	0.285283	0.0328917	0.120527	4.76793e-05	0.141152	0.963499
Kukri_rep_c108031_378	1A	19.5	0.411142	0.838715	0.850744	0.012417	0.464663	0.852585
RAC875_c108229_54	1A	19.5001	0.194449	0.486644	0.298187	0.290606	0.284545	0.169569
Tdurum_contig50845_82	1A	19.5999	0.226203	0.561266	0.146011	0.120478	0.382363	0.140375
Tdurum_contig52332_94	1A	19.6	0.657494	0.828826	0.424205	0.0196631	0.359409	0.148911
Tdurum_contig50845_215	1A	19.6	0.62339	0.769627	0.568499	0.0688255	0.431025	0.333633
BS00100287_51	1A	19.6	0.62339	0.769627	0.568499	0.0688255	0.431025	0.333633
BS00026453_51	1A	19.6	0.226203	0.561266	0.146011	0.120478	0.382363	0.140375
BS00022977_51	1A	19.6001	0.62339	0.769627	0.568499	0.0688255	0.431025	0.333633
Excalibur_c20777_315	1A	19.6001	0.424532	0.214395	0.119738	0.0661708	0.615967	0.727223
CAP7_c1645_359	1A	19.6001	1	1	1	1	1	1
Tdurum_contig61492_458	1A	19.6999	0.518224	0.901728	0.129643	0.0259643	0.98156	0.198667
Tdurum_contig61492_684	1A	19.7	0.125554	0.697103	0.110967	0.0699779	0.367339	0.000703025
Tdurum_contig15335_452	1A	19.7	0.27145	0.599639	0.0859586	0.00853903	0.0692371	0.0932207
Tdurum_contig29484_628	1A	19.7	0.894873	0.809293	0.621286	0.0384508	0.427675	0.352681
RAC875_c2122_159	1A	19.7	0.0300309	0.0558575	0.364847	0.0501719	0.220039	0.251844
BS00022443_51	1A	19.7999	0.145969	0.0965449	0.264597	0.795381	0.294469	0.313956
GENE-0211_139	1A	19.7999	0.980105	0.974883	0.338395	0.104778	0.405873	0.259481
BS00003802_51	1A	19.8	0.974663	0.53371	0.633966	0.168409	0.505455	0.0659262
BS00082266_51	1A	19.8	1	1	1	1	1	1
BS00110358_51	1A	19.8	0.33084	0.588918	0.74187	0.0871288	0.0149347	0.0790477
Excalibur_c16353_264	1A	19.8	0.595457	0.720823	0.842743	0.547674	0.554002	0.0891991
IACX5892	1A	19.8	0.392301	0.994737	0.214131	0.0397283	0.700918	0.394268
BS00003761_51	1A	19.8001	0.873827	0.373301	0.589405	0.018271	0.978772	0.209608
RAC875_c54245_88	1A	19.8001	1	1	1	1	1	1
IAAV1469	1A	20.1001	1	1	1	1	1	1
BobWhite_c1764_139	1A	20.1999	0.832458	0.543096	0.300978	0.0192984	0.1958	0.308766
Tdurum_contig11756_264	1A	20.1999	0.45247	0.446175	0.547952	0.0519492	0.267741	0.329919
Kukri_c18434_200	1A	20.2	0.392301	0.994737	0.214131	0.0397283	0.700918	0.394268
BobWhite_c46501_92	1A	20.2	0.141882	0.0268107	0.488577	0.00868648	0.126746	0.619831
Tdurum_contig11756_458	1A	20.2	0.91524	0.431858	0.939761	0.254132	0.587951	0.24237
RAC875_c29598_147	1A	20.2	0.182339	0.771535	0.0970633	0.160985	0.211226	0.0397364
BS00022738_51	1A	20.2	0.0767925	0.1282	0.0249302	0.00110442	0.0571815	0.399898
Tdurum_contig11756_1415	1A	20.2	0.392301	0.994737	0.214131	0.0397283	0.700918	0.394268
BobWhite_c3661_88	1A	20.2001	1	1	1	1	1	1
wsnp_Ex_c5780_10154132	1A	20.2001	1	1	1	1	1	1
tplb0036l23_696	1A	20.2999	0.226843	0.64455	0.00900288	0.56111	0.242554	0.00471963
CAP8_c1356_189	1A	20.3001	0.0479825	0.0537635	0.335921	0.347692	0.0314926	0.865097
BobWhite_c1890_712	1A	20.3001	0.367428	0.675863	0.00570964	0.626953	0.748062	0.123179
BS00012052_51	1A	20.3001	0.41233	0.0317255	0.0116165	0.0302533	0.221711	0.019046
Kukri_c24144_1568	1A	20.6999	0.204462	0.0339658	0.405107	0.000686531	0.257518	0.640779
BS00070798_51	1A	20.6999	0.0122767	0.382911	0.121578	0.547105	0.165159	0.000176571
GENE-0249_122	1A	20.6999	0.950281	0.959994	0.300999	0.515359	0.743743	0.602444
RAC875_c56994_301	1A	20.6999	4.66154e-05	0.0550743	0.0166359	0.0470741	0.70991	0.00043119
TA015410-0477	1A	20.6999	0.877935	0.94286	0.64629	0.734116	0.0903749	0.755782
Ku_c20069_531	1A	20.7	0.136918	0.0729676	0.2927	0.0086154	0.0704776	0.100621
Excalibur_c110483_103	1A	20.7	0.0663999	0.0295047	0.635125	0.00092349	0.100049	0.792779
Excalibur_c55677_217	1A	20.7	0.868901	0.823465	0.746691	0.430974	0.0347396	0.475924
wsnp_Ex_c64327_63176640	1A	20.7	0.0895131	0.0261087	0.487307	0.000461942	0.199526	0.750564
RAC875_c57095_240	1A	20.7	0.690112	0.297695	0.229213	0.874795	0.604672	0.011741
RAC875_c37934_225	1A	20.7	0.00782899	0.0035727	0.0271762	0.0478204	0.192105	0.484263
Kukri_rep_c81545_195	1A	20.7	0.668893	0.762298	0.278593	0.306928	0.443522	0.895431
RAC875_c64603_663	1A	20.7	0.789735	0.0638604	0.127832	0.0010066	0.579937	0.144851
IAAV3168	1A	20.7	0.845315	0.93169	0.563911	0.513295	0.0571315	0.44871
RAC875_c13012_1598	1A	20.7	0.455897	0.08686	0.809376	0.0084578	0.356943	0.127933
Kukri_rep_c72397_600	1A	20.7	0.643393	0.13781	0.74658	0.320385	0.161837	0.370382
tplb0024b08_432	1A	20.7	1	1	1	1	1	1
BS00107852_51	1A	20.7001	1	1	1	1	1	1
Excalibur_c81545_101	1A	20.7001	0.610709	0.426067	0.846329	0.517886	0.955093	0.375437
GENE-0249_161	1A	20.7001	0.247943	0.846386	0.480631	0.449389	0.995025	0.96226
BS00039749_51	1A	20.7001	0.0762938	0.285808	0.432149	0.191764	0.532095	4.02144e-06
RAC875_c37934_285	1A	20.7001	0.156485	0.376948	0.770299	0.247398	0.75916	0.975276
Tdurum_contig75476_167	1A	20.7999	0.112009	0.365176	0.0717715	0.309367	0.323109	5.52848e-06
Excalibur_rep_c92985_510	1A	20.8999	0.303809	0.190284	0.942816	0.321375	0.352166	0.809116
Excalibur_c22642_90	1A	20.9	0.0369181	0.0541404	0.231988	0.183787	0.806874	0.43689
BS00064608_51	1A	20.9	0.438367	0.250471	0.182768	0.403625	0.843244	0.906405
Excalibur_c18694_273	1A	20.9	0.289783	0.216947	0.498692	0.617248	0.774915	0.767054
Ra_c39042_935	1A	20.9001	0.998668	0.979722	0.0730508	0.0899923	0.211581	0.301515
BS00065419_51	1A	20.9001	0.335716	0.392897	0.403398	0.546898	0.242805	0.83225
wsnp_Ku_c10239_16988077	1A	23.3	1	1	1	1	1	1
Kukri_c16098_95	1A	27.8999	0.653221	0.509968	0.0602075	0.000646842	0.296074	0.126512
wsnp_Ex_c10783_17554146	1A	27.9	0.0010544	0.0272413	0.0657297	3.13837e-05	0.885699	0.484424
CAP7_c4833_141	1A	27.9001	0.000230555	0.00272706	0.0314199	8.01728e-05	0.900737	0.188082
Excalibur_c7026_2635	1A	28.3999	0.769884	0.369687	0.247737	0.000512692	0.529973	0.487766
Kukri_c13136_1363	1A	28.3999	0.480958	0.30966	0.43288	5.1428e-05	0.122876	0.600636
Kukri_c13593_203	1A	28.4	0.44205	0.408762	0.225481	0.00732612	0.0904645	0.528716
BobWhite_c48591_394	1A	28.4	0.194329	0.558477	0.790612	0.000212688	0.286071	0.667431
wsnp_JD_c9290_10155594	1A	28.4	0.977157	0.238989	0.264772	0.00185675	0.503001	0.684985
BS00011787_51	1A	28.6999	1	1	1	1	1	1
Kukri_c22508_119	1A	28.6999	0.046522	0.96045	0.344758	0.340229	0.15293	0.190965
GENE-0509_639	1A	28.7	0.070247	0.400728	0.136985	0.0638053	1.17327e-05	0.000196328
RAC875_c14926_589	1A	28.7	0.561646	0.237617	0.299833	0.000182063	0.85799	0.209141
IAAV5252	1A	29.4999	1	1	1	1	1	1
wsnp_Ra_c26191_35761997	1A	29.4999	1	1	1	1	1	1
Kukri_c12534_559	1A	29.5	0.289723	0.0590017	0.028802	0.0737569	0.314808	0.00719548
Kukri_rep_c102900_1715	1A	29.5	1	1	1	1	1	1
Tdurum_contig8382_300	1A	29.5001	0.328827	0.116307	0.302085	0.0315812	0.426438	0.00734907
Tdurum_contig13937_2280	1A	29.5001	0.0851422	0.00606904	0.0724847	0.0634251	0.803311	0.0120191
Kukri_c31964_109	1A	29.7999	0.222449	0.0233982	0.294384	0.0151588	0.581674	0.00580179
Kukri_c31964_56	1A	29.8	0.417574	0.0510787	0.298214	0.0420489	0.825769	0.0452328
RAC875_rep_c107325_644	1A	31.2999	0.890886	0.671398	0.154639	0.0214011	0.681118	0.625165
Kukri_c11891_1015	1A	31.3999	0.46527	0.772839	0.80452	0.115643	0.484997	0.181093
RAC875_c59712_105	1A	31.3999	1	1	1	1	1	1
RAC875_c140_338	1A	31.4	1	1	1	1	1	1
Tdurum_contig20965_1446	1A	31.4	1	1	1	1	1	1
GENE-0507_285	1A	31.4	0.543014	0.564791	0.20649	0.0353149	0.619121	0.297576
Ex_c27351_850	1A	31.4	1	1	1	1	1	1
wsnp_BE586140A_Ta_2_1	1A	31.4	1	1	1	1	1	1
GENE-0002_856	1A	31.4001	0.929976	0.78434	0.922987	0.207106	0.412019	0.0206641
BS00026917_51	1A	31.4001	1	1	1	1	1	1
Kukri_c82555_88	1A	31.7999	0.227677	0.475629	0.580424	0.0924425	0.659262	0.812716
Ra_c22663_367	1A	31.8	0.168267	0.627055	0.190966	0.0146783	0.869082	0.15913
Tdurum_contig13946_329	1A	31.8001	0.558201	0.910626	0.320298	0.0189381	0.784563	0.295014
Tdurum_contig13946_241	1A	31.8001	0.196909	0.627784	0.415616	0.0698832	0.607218	0.566935
Tdurum_contig50355_269	1A	31.8999	0.261602	0.781866	0.0836696	0.418676	0.525418	0.0259
Excalibur_rep_c77404_218	1A	31.8999	1	1	1	1	1	1
Tdurum_contig34019_260	1A	31.8999	0.0708802	0.184109	0.0275726	0.273818	0.27262	0.502899
RAC875_c10090_963	1A	31.8999	0.0713281	0.839449	0.122167	0.0551474	0.0672201	0.182739
Tdurum_contig11004_613	1A	31.8999	0.927211	0.680089	0.2879	0.26197	0.38372	0.0175949
wsnp_Ex_c31983_40709866	1A	31.8999	0.137307	0.173297	0.068907	0.00590424	0.674846	0.0136182
Tdurum_contig50355_685	1A	31.8999	0.818309	0.330445	0.151908	0.316166	0.866788	0.0513736
RAC875_c14066_452	1A	31.8999	0.28928	0.444178	0.481012	0.357297	0.798681	0.127038
Tdurum_contig61515_522	1A	31.8999	0.917903	0.364783	0.964264	0.518515	0.165913	0.204509
Tdurum_contig77289_179	1A	31.8999	0.404351	0.898809	0.306904	0.0723553	0.524283	0.456705
Kukri_c7579_559	1A	31.9	0.0347076	0.270337	0.0200423	0.217149	0.446861	0.726554
wsnp_Ex_c31983_40709607	1A	31.9	0.15027	0.139017	0.042251	0.00560263	0.566158	0.0136258
Kukri_c7579_443	1A	31.9	0.400083	0.406653	0.127189	0.33505	0.381043	0.612449
Tdurum_contig29280_216	1A	31.9	0.992965	0.3919	0.848424	0.694554	0.401926	0.628172
Kukri_c46010_146	1A	31.9	0.202233	0.191127	0.0551183	0.0137084	0.900602	0.0278694
Tdurum_contig61515_259	1A	31.9001	0.83977	0.342653	0.515958	0.565789	0.408852	0.0408748
Tdurum_contig11004_400	1A	31.9001	0.710375	0.626886	0.924925	0.735985	0.831062	0.0317394
RAC875_rep_c111911_116	1A	31.9001	0.0640979	0.965104	0.264802	0.126658	0.852253	0.0104861
IACX1465	1A	32.2001	0.00406971	0.650241	0.394678	0.00422876	0.565634	0.756204
RAC875_c89908_105	1A	34.8	0.526519	0.870706	0.0111424	0.227617	0.829356	0.117864
TA003773-0807	1A	35.7	1.42392e-05	0.02275	0.602075	0.363085	0.437363	0.186506
BS00012210_51	1A	36.6999	0.616962	0.274702	0.604737	0.915318	0.559742	0.288319
IAAV5652	1A	36.7	0.685281	0.9377	0.547952	0.70559	0.608468	0.7616
RFL_Contig5090_1510	1A	36.7	0.0908463	0.0143005	0.0492969	0.139878	0.756586	0.595383
Kukri_rep_c72587_123	1A	36.7001	1	1	1	1	1	1
BS00022885_51	1A	37.0999	0.718065	0.390361	0.249534	0.999605	0.306521	0.0167972
Excalibur_c75270_566	1A	37.0999	0.706506	0.572172	0.0429645	0.884385	0.430978	0.358007
Tdurum_contig47183_333	1A	37.1	0.000252966	0.0960744	0.865283	0.153188	0.0582232	0.510582
Tdurum_contig76915_88	1A	37.1	4.3059e-06	0.00564146	0.957054	0.344175	0.380245	0.175265
Tdurum_contig622_285	1A	37.1	5.90509e-05	0.0222034	0.862081	0.104574	0.000545302	0.613197
Tdurum_contig47183_205	1A	37.1001	0.056429	0.0170527	0.394233	0.122923	0.0424729	0.881169
BS00110151_51	1A	37.7999	0.619788	0.295738	0.0283435	0.225531	0.653283	0.459145
Tdurum_contig5008_635	1A	37.8	0.382476	0.297665	0.0245493	0.0797392	0.984964	0.339186
Kukri_c23985_166	1A	37.8	1	1	1	1	1	1
Ku_c11769_252	1A	37.9999	0.116357	0.420806	0.590855	0.143565	0.0606299	0.000307459
BS00013227_51	1A	37.9999	0.188183	0.624859	0.52547	0.554969	0.0242856	0.00106034
Kukri_c3150_341	1A	38	0.707298	0.720078	0.0538941	0.0483137	0.0501946	3.57251e-06
Excalibur_rep_c114535_55	1A	38	0.365504	0.76058	0.142826	0.0670409	0.00344736	2.47881e-06
Tdurum_contig69753_513	1A	38	0.10145	0.370201	0.608442	0.322895	0.0341086	0.000158443
Kukri_c65511_1057	1A	38	0.293145	0.393363	0.0851689	0.21033	0.189975	0.98198
BS00022870_51	1A	38.0001	0.176028	0.553319	0.48528	0.101626	0.165473	0.000241286
wsnp_CAP12_c2438_1180601	1A	40.0001	0.501735	0.208005	0.0924402	0.137514	0.02045	0.278084
BobWhite_c4646_119	1A	40.6999	0.052431	0.784332	0.634378	0.0571575	0.00405089	0.411488
RAC875_c5544_4156	1A	40.7	1	1	1	1	1	1
IACX5982	1A	40.7	0.000187457	0.00396354	0.558225	0.937228	0.736447	0.0164263
Kukri_rep_c104386_273	1A	40.7	1	1	1	1	1	1
Tdurum_contig97688_186	1A	40.7001	0.235258	0.570116	0.237826	0.0293881	0.00387758	0.394274
RAC875_c17283_453	1A	41.3001	0.0305138	0.928465	0.240077	0.0675989	0.521218	0.0492354
wsnp_Ex_c12117_19381493	1A	41.5	0.0159934	0.00130612	0.745629	7.73633e-05	0.514777	0.246781
RAC875_rep_c104986_200	1A	42.2	0.35927	0.0773152	0.758551	0.0207601	0.00723192	0.0164382
IAAV2888	1A	43.3	0.0281431	0.0982189	0.631015	0.0590996	0.104617	0.475572
Kukri_c25500_879	1A	43.3	0.00246036	0.194086	2.20018e-08	0.0027473	0.0459866	6.00133e-06
Ex_c68770_506	1A	43.3	3.47131e-05	0.0271826	0.00312722	0.342902	0.459447	2.52e-05
wsnp_BE445121A_Ta_1_8	1A	43.3001	0.0227941	0.141024	0.383976	0.0562255	0.161979	0.775818
TA003421-0429	1A	43.3001	0.00351818	0.20875	6.2392e-09	0.00492126	0.0681399	3.34244e-06
wsnp_Ex_c24686_33942264	1A	44.2999	0.0296811	0.888283	0.36575	0.250663	0.0581255	0.76246
wsnp_Ex_c24686_33941368	1A	44.2999	0.0803335	0.887327	0.351682	0.824965	0.0161872	0.100153
Tdurum_contig16812_256	1A	44.2999	0.774658	0.218691	0.293314	0.0164911	0.0442991	0.034881
wsnp_Ex_c2181_4089639	1A	44.3	1	1	1	1	1	1
wsnp_Ex_c2181_4089788	1A	44.3001	8.75852e-06	0.0781964	0.315407	0.531093	0.328244	1.01972e-06
RAC875_c37183_331	1A	44.3001	0.00495955	0.425745	0.712673	0.448152	0.178024	0.962037
wsnp_Ku_rep_c107796_93118214	1A	44.6	0.00524742	0.172801	0.68825	0.545923	0.0138155	0.477995
wsnp_CAP11_c23_61357	1A	44.6001	1	1	1	1	1	1
wsnp_Ex_rep_c103028_88077819	1A	44.8999	0.0231226	0.523252	0.836555	0.36503	0.00225587	0.291931
wsnp_RFL_Contig2185_1520256	1A	44.9	0.00153679	0.054997	0.0304826	0.0321738	0.00406868	0.607137
Ex_c29914_480	1A	44.9	6.31281e-07	0.0308737	0.363855	0.811184	0.0710474	0.0416285
IAAV814	1A	44.9001	0.134953	0.0637033	0.00547448	0.0245963	0.0177332	0.0121379
RAC875_c19348_713	1A	44.9001	0.000866007	0.12364	0.0275173	0.0792772	0.00736737	0.196046
wsnp_Ex_c12101_19360213	1A	45.1999	0.243727	0.104635	0.001103	0.0288324	0.113944	0.0620194
wsnp_Ex_c111741_93530669	1A	45.2	1	1	1	1	1	1
IAAV3306	1A	45.2999	6.93745e-08	0.00589923	0.334339	0.533471	0.281947	3.10506e-07
Ex_c60135_528	1A	45.3	0.0555645	0.0226575	0.0148878	0.0552168	0.0483904	0.0288957
wsnp_Ex_c2749_5091813	1A	45.3	0.0672676	0.0690606	0.791985	0.0733243	0.382775	0.625344
Ra_c5696_1556	1A	45.3	0.637982	0.163207	0.0015211	0.0052759	0.0737359	0.0944334
wsnp_Ex_c31525_40302747	1A	45.3	0.426504	0.197375	7.52135e-05	0.0453936	0.0760076	0.0849023
IAAV1463	1A	45.3	0.146063	0.0547085	0.00306626	0.0213554	0.0851129	0.0576009
Kukri_c4099_321	1A	45.3	0.566196	0.155559	0.00150901	0.0041686	0.0466222	0.0660987
Kukri_c24897_140	1A	45.3001	0.148084	0.0626522	0.0185385	0.0580276	0.0245455	0.0212725
Ra_c4140_287	1A	45.3001	0.706489	0.170453	0.002572	0.027585	0.0303817	0.212349
wsnp_Ex_c31525_40302140	1A	45.3001	0.0398426	0.0195341	0.0193652	0.0220695	0.0979866	0.0716785
BobWhite_c34661_208	1A	45.6999	0.128791	0.0451028	0.00303347	0.012591	0.126814	0.0800578
Kukri_c48434_88	1A	45.6999	0.0550335	0.0240893	0.00583575	0.0465189	0.0474684	0.0365947
wsnp_BF478737A_Ta_2_1	1A	45.7	0.238943	0.0903631	0.000693597	0.0133108	0.00753801	0.0142936
RAC875_c7847_1352	1A	45.7999	0.324406	0.987687	0.668302	0.557525	0.255194	0.431616
wsnp_Ex_c39661_46902689	1A	45.7999	0.0948024	0.0326192	0.0155455	0.00186603	0.107388	0.124965
Tdurum_contig27840_865	1A	45.7999	1	1	1	1	1	1
wsnp_Ex_c43586_49862663	1A	45.7999	1	1	1	1	1	1
Tdurum_contig20581_256	1A	45.8	1	1	1	1	1	1
Ex_c23451_720	1A	45.8	0.0417023	0.0374611	0.194245	0.444791	0.0854207	0.0160482
Ex_c3567_1048	1A	45.8	1	1	1	1	1	1
RAC875_c1080_523	1A	45.8001	1.90842e-06	0.0448007	1.72987e-05	0.311278	0.164591	1.12865e-07
wsnp_Ex_c48375_53299028	1A	46.0999	0.0550335	0.0240893	0.00583575	0.0465189	0.0474684	0.0365947
wsnp_Ex_c8374_14111734	1A	46.0999	1	1	1	1	1	1
wsnp_Ex_rep_c67665_66326492	1A	46.0999	1	1	1	1	1	1
wsnp_Ex_c41237_48104282	1A	46.0999	1	1	1	1	1	1
wsnp_Ex_c3747_6824863	1A	46.0999	1	1	1	1	1	1
wsnp_Ex_c3963_7179699	1A	46.0999	0.897409	0.546983	0.0498682	0.418613	0.0403364	0.0420979
wsnp_Ex_c8666_14522816	1A	46.0999	1	1	1	1	1	1
wsnp_Ex_c645_1273901	1A	46.0999	1	1	1	1	1	1
wsnp_Ex_c3567_6526582	1A	46.0999	1	1	1	1	1	1
wsnp_Ex_rep_c102155_87382570	1A	46.0999	1	1	1	1	1	1
wsnp_Ex_rep_c67763_66441222	1A	46.0999	0.0669354	0.0401502	0.00225029	0.0361102	0.32806	0.205403
BS00048117_51	1A	46.0999	1	1	1	1	1	1
wsnp_Ex_c6934_11953178	1A	46.0999	1	1	1	1	1	1
Excalibur_c6141_1337	1A	46.0999	1	1	1	1	1	1
wsnp_Ex_c2389_4477621	1A	46.0999	1	1	1	1	1	1
wsnp_Ex_rep_c66318_64485410	1A	46.0999	1	1	1	1	1	1
IAAV839	1A	46.0999	1	1	1	1	1	1
wsnp_Ex_rep_c70593_69508988	1A	46.0999	1	1	1	1	1	1
wsnp_Ex_c11374_18361760	1A	46.0999	1	1	1	1	1	1
IAAV3998	1A	46.0999	1	1	1	1	1	1
wsnp_Ex_c10595_17292077	1A	46.0999	1	1	1	1	1	1
wsnp_Ex_c2389_4477880	1A	46.0999	1	1	1	1	1	1
wsnp_Ex_c19730_28728245	1A	46.1	0.146734	0.0111919	0.0124742	0.408466	0.0212897	0.0830595
wsnp_Ex_c2389_4478238	1A	46.1	0.154833	0.0179736	0.472182	0.028414	0.435776	0.229729
wsnp_Ex_c17684_26426785	1A	46.1	0.967436	0.179983	0.161424	0.770592	0.0299437	0.24417
wsnp_Ex_c25220_34487119	1A	46.1	1	1	1	1	1	1
IACX7767	1A	46.1	1	1	1	1	1	1
BS00110039_51	1A	46.1	1	1	1	1	1	1
wsnp_Ex_rep_c66875_65276404	1A	46.1	1	1	1	1	1	1
wsnp_Ex_c15852_24239968	1A	46.1	0.567018	0.225074	0.0857356	0.0126761	0.381606	0.683462
wsnp_Ex_c6826_11774795	1A	46.1	0.359845	0.158628	0.0124311	0.0606922	0.115155	0.052121
RAC875_rep_c72774_131	1A	46.1	0.0235501	0.0114314	0.00188868	0.012453	0.0174743	0.0100117
wsnp_Ra_c26956_36503468	1A	46.1	1	1	1	1	1	1
wsnp_Ex_c15170_23366110	1A	46.1	1	1	1	1	1	1
wsnp_Ex_rep_c105244_89727546	1A	46.1	1	1	1	1	1	1
wsnp_Ex_c3963_7179957	1A	46.1	0.494186	0.0162375	0.234446	0.00682028	0.517745	0.893341
wsnp_Ex_c13783_21613564	1A	46.1	1	1	1	1	1	1
wsnp_Ex_c11697_18821490	1A	46.1	0.860232	0.744448	0.0433629	0.546722	0.428906	0.660806
BS00062965_51	1A	46.1	0.165029	0.0729658	0.0929309	0.200654	0.0112456	2.12184e-05
wsnp_Ex_c2389_4478587	1A	46.1	0.494186	0.0162375	0.234446	0.00682028	0.517745	0.893341
BS00066549_51	1A	46.1	1	1	1	1	1	1
wsnp_Ku_rep_c104517_90964418	1A	46.1	1	1	1	1	1	1
wsnp_CAP11_c3968_1874257	1A	46.1	1	1	1	1	1	1
Ex_c2389_1828	1A	46.1	1	1	1	1	1	1
RAC875_c2313_410	1A	46.1	1	1	1	1	1	1
RAC875_c85778_184	1A	46.1	0.4433	0.121853	0.637027	0.273147	0.109198	0.433741
wsnp_Ex_c17684_26426672	1A	46.1	1	1	1	1	1	1
Ex_c2389_1633	1A	46.1	0.494186	0.0162375	0.234446	0.00682028	0.517745	0.893341
Ku_c2898_221	1A	46.1	1	1	1	1	1	1
wsnp_Ex_c2389_4479047	1A	46.1	1	1	1	1	1	1
wsnp_Ex_c26800_36025427	1A	46.1	1	1	1	1	1	1
wsnp_Ex_c2389_4479352	1A	46.1	1	1	1	1	1	1
wsnp_Ex_c2389_4477096	1A	46.1	0.19429	0.0379518	0.132227	0.126294	0.276548	0.0522307
BobWhite_c22256_79	1A	46.1	0.89409	0.137167	0.0383161	0.037363	0.145019	0.126396
wsnp_Ex_c21450_30588044	1A	46.1	0.00108499	0.12564	0.0157963	0.175104	0.524576	0.652443
wsnp_Ex_c2389_4477552	1A	46.1	1	1	1	1	1	1
wsnp_JD_rep_c49359_33578909	1A	46.1	1	1	1	1	1	1
wsnp_Ex_c28165_37310070	1A	46.1	0.171283	0.0538231	0.00125275	0.0418549	0.0602402	0.070184
wsnp_Ex_c3365_6183009	1A	46.1	0.165185	0.527097	0.114144	0.00666993	0.158175	0.677365
wsnp_Ex_c15722_24074399	1A	46.1	1	1	1	1	1	1
wsnp_Ex_c26098_35349905	1A	46.1	1	1	1	1	1	1
wsnp_Ex_c2972_5477975	1A	46.1	1	1	1	1	1	1
Ex_c2389_1634	1A	46.1	1	1	1	1	1	1
wsnp_Ex_c40942_47886087	1A	46.1	0.961734	0.344667	0.145486	0.409796	0.0154248	0.332673
wsnp_Ra_c20163_29413615	1A	46.1	1	1	1	1	1	1
wsnp_Ex_rep_c67065_65532802	1A	46.1	1	1	1	1	1	1
wsnp_RFL_Contig1186_254286	1A	46.1	1	1	1	1	1	1
wsnp_Ex_rep_c105244_89727666	1A	46.1	1	1	1	1	1	1
wsnp_Ex_c6826_11775106	1A	46.1001	0.00212417	0.0552795	0.716238	0.112048	0.0891659	0.234871
BS00092422_51	1A	46.1001	1	1	1	1	1	1
Excalibur_c44731_1000	1A	46.1001	1	1	1	1	1	1
wsnp_Ra_c7847_13421750	1A	46.1001	1	1	1	1	1	1
Ra_c12999_321	1A	46.1001	0.00722111	0.142132	0.672928	0.24146	0.0693382	0.0483621
wsnp_Ex_rep_c66382_64577768	1A	46.1001	0.201956	0.0875259	0.0104467	0.0626173	0.0395571	0.031504
wsnp_Ex_c6278_10941843	1A	46.1001	0.331353	0.00699004	0.796878	0.00865939	0.141532	0.204217
BobWhite_c40914_538	1A	46.1001	1	1	1	1	1	1
wsnp_Ex_c591_1177097	1A	46.1001	1	1	1	1	1	1
wsnp_CAP12_c2645_1267978	1A	46.1001	1	1	1	1	1	1
Excalibur_c11374_1126	1A	46.1001	1	1	1	1	1	1
wsnp_Ex_c645_1273590	1A	46.1001	1	1	1	1	1	1
wsnp_Ex_c6075_10637792	1A	46.1001	0.175078	0.185722	0.241384	0.0879018	0.224259	0.202748
RAC875_c25442_231	1A	46.1001	1	1	1	1	1	1
RAC875_c7305_75	1A	46.1001	1	1	1	1	1	1
wsnp_Ex_rep_c105244_89727820	1A	46.1001	0.00058012	0.00555076	0.638149	0.675677	0.390295	0.0133796
wsnp_Ex_rep_c69775_68731015	1A	46.1001	0.307483	0.252092	0.319794	0.901951	0.472413	0.522596
wsnp_Ra_rep_c105422_89367749	1A	46.1001	0.097628	0.047453	0.00321381	0.0173385	0.0561253	0.109168
wsnp_Ex_c8101_13712260	1A	46.1001	1	1	1	1	1	1
wsnp_Ex_rep_c104050_88861052	1A	46.1001	1	1	1	1	1	1
BS00048118_51	1A	46.1001	1	1	1	1	1	1
RAC875_rep_c110052_194	1A	46.1001	0.260244	0.0412444	0.000564566	0.0783963	0.00229432	0.129211
Excalibur_c64855_328	1A	46.1999	1	1	1	1	1	1
wsnp_Ra_c6474_11298858	1A	46.1999	0.541638	0.0448931	0.313323	0.00933208	0.0635295	0.654532
wsnp_Ra_c6474_11298812	1A	46.1999	1	1	1	1	1	1
wsnp_Ex_c759_1493846	1A	46.1999	1	1	1	1	1	1
Ex_c13742_757	1A	46.1999	1	1	1	1	1	1
wsnp_Ex_c3142_5808330	1A	46.1999	0.000734024	0.148018	0.0060344	0.0800686	0.848183	0.626795
wsnp_Ex_c8162_13799067	1A	46.1999	0.126119	0.151249	0.056775	0.0557307	0.0505391	0.625631
IAAV5581	1A	46.1999	0.599684	0.515049	0.123093	0.198996	0.674119	0.729154
IAAV3846	1A	46.1999	0.0944157	0.140278	0.0157004	0.0579644	0.0515352	0.431746
Excalibur_c63243_316	1A	46.2	1	1	1	1	1	1
BS00063063_51	1A	46.2	1	1	1	1	1	1
Excalibur_c2389_90	1A	46.2	0.0248085	0.119149	0.33879	0.885812	0.89505	0.51236
RAC875_rep_c76047_63	1A	46.2	0.120797	0.120172	0.00404002	0.75241	0.0263816	0.218071
BS00076668_51	1A	46.2	1	1	1	1	1	1
wsnp_Ex_c18196_27006489	1A	46.2	1	1	1	1	1	1
Ra_c7062_430	1A	46.2	1	1	1	1	1	1
Ku_c2742_638	1A	46.2	0.0147159	0.00233899	0.0226223	0.326153	0.00777861	0.390727
BS00037007_51	1A	46.2	1	1	1	1	1	1
BS00063872_51	1A	46.2	0.135523	0.36128	0.0556689	0.0970519	0.36392	0.0203242
IAAV2342	1A	46.2	1	1	1	1	1	1
RAC875_c2313_887	1A	46.2	1	1	1	1	1	1
Ex_c801_555	1A	46.2	0.143239	0.0575271	0.00103919	0.0175969	0.0835011	0.0712055
BS00030644_51	1A	46.2	1	1	1	1	1	1
Tdurum_contig12959_425	1A	46.2	0.41808	0.496276	0.312975	0.70114	0.388105	0.629872
BS00021904_51	1A	46.2	1	1	1	1	1	1
wsnp_Ex_c3142_5808220	1A	46.2	1	1	1	1	1	1
Kukri_c33586_75	1A	46.2	1	1	1	1	1	1
CAP11_c2984_419	1A	46.2	1	1	1	1	1	1
BS00010004_51	1A	46.2	1	1	1	1	1	1
Ku_c2898_1247	1A	46.2	0.0550335	0.0240893	0.00583575	0.0465189	0.0474684	0.0365947
Excalibur_c7692_139	1A	46.2	1	1	1	1	1	1
wsnp_BE518393A_Td_2_3	1A	46.2	1	1	1	1	1	1
GENE-0561_101	1A	46.2	1	1	1	1	1	1
RAC875_c2202_1097	1A	46.2	1	1	1	1	1	1
wsnp_Ex_c3142_5808713	1A	46.2	1	1	1	1	1	1
Ku_c2898_1284	1A	46.2	0.214023	0.0739626	0.0139793	0.11584	0.0480948	0.0455442
BobWhite_c45409_389	1A	46.2	0.89329	0.531318	0.0457544	0.282138	0.0478397	0.685203
RAC875_c9965_354	1A	46.2	0.907565	0.101293	0.11397	0.174575	0.0328519	0.220539
wsnp_Ex_c50235_54588957	1A	46.2	0.821714	0.697899	0.0337464	0.343029	0.0130091	0.246546
BS00067330_51	1A	46.2	0.0523867	0.0225908	0.00264888	0.0193531	0.0749253	0.0464213
Excalibur_c43793_81	1A	46.2	1	1	1	1	1	1
Excalibur_c6255_1119	1A	46.2	0.058059	0.0357479	0.00396941	0.0337877	0.0238676	0.0258073
Ex_c801_820	1A	46.2001	1	1	1	1	1	1
tplb0032d09_1393	1A	46.2001	1	1	1	1	1	1
wsnp_Ex_c45880_51550172	1A	46.2001	0.533465	0.227878	0.191714	0.269947	0.101054	0.382512
Ex_c14515_220	1A	46.2001	1	1	1	1	1	1
IAAV1851	1A	46.2001	1	1	1	1	1	1
wsnp_Ex_c39661_46902650	1A	46.2001	0.0519292	0.366684	0.127455	0.405439	0.102412	0.0238583
BS00080438_51	1A	46.2001	1	1	1	1	1	1
IAAV7414	1A	46.2001	1	1	1	1	1	1
Ku_c2449_578	1A	46.2001	1	1	1	1	1	1
IAAV5756	1A	46.2001	0.203961	0.0966754	0.00371219	0.0860212	0.0209125	0.0320423
wsnp_Ex_c14733_22819350	1A	46.2001	1	1	1	1	1	1
RAC875_c18355_804	1A	46.2001	1	1	1	1	1	1
wsnp_Ex_c44498_50537128	1A	46.2001	1	1	1	1	1	1
Excalibur_c43793_379	1A	46.2001	0.369623	0.177986	0.0233615	0.901111	0.325572	0.293678
Tdurum_contig42633_1120	1A	46.7	1	1	1	1	1	1
IACX7695	1A	46.7999	0.00379121	0.00361304	0.619187	0.30611	0.040604	0.000573801
Ra_c2322_1067	1A	46.7999	0.264283	0.470331	0.046319	0.191324	0.600843	0.559617
BS00022156_51	1A	46.7999	0.972059	0.636762	0.980402	0.327408	0.190037	0.626378
Ra_c2322_174	1A	46.7999	0.103198	0.198918	0.0589429	0.566013	0.418835	0.739937
BobWhite_c31155_350	1A	46.8	0.0776701	0.107972	0.464103	0.642424	0.299915	0.339921
Tdurum_contig53332_743	1A	46.8	0.124936	0.458716	0.647743	0.42662	0.714197	0.827161
BS00031200_51	1A	46.8	0.0593935	0.156002	0.0385936	0.70902	0.537281	0.731268
BS00022207_51	1A	46.8	4.24348e-06	0.0619848	0.0387948	0.253135	0.182098	5.6614e-06
Kukri_c31093_387	1A	46.8001	6.45423e-07	0.0025491	0.0366625	0.576761	0.181464	7.71922e-10
RAC875_rep_c85118_294	1A	46.8001	0.878079	0.662977	0.864157	0.171546	0.841806	0.112083
Kukri_rep_c99813_69	1A	46.8001	2.48442e-06	0.10473	0.351145	0.566047	0.290389	1.23925e-07
Kukri_c6106_470	1A	46.8001	0.127543	0.596482	0.0709124	0.335312	0.77553	0.00191552
BobWhite_c2506_332	1A	47.0001	1	1	1	1	1	1
wsnp_Ex_c1959_3692097	1A	47.7999	0.110484	0.327549	0.130801	0.349228	0.595074	0.552568
RAC875_c65515_283	1A	47.7999	0.0215111	0.840212	0.191981	0.753187	0.942114	0.50822
TA001042-0912	1A	47.7999	0.0683549	0.112947	0.0196044	0.282014	0.741084	0.502273
GENE-0405_237	1A	47.7999	0.0274093	0.564314	0.311774	0.468735	0.972153	0.995581
Tdurum_contig27881_275	1A	47.7999	0.167199	0.446696	0.113023	0.221713	0.987006	0.503329
wsnp_BE605063A_Ta_2_3	1A	47.7999	0.110484	0.327549	0.130801	0.349228	0.595074	0.552568
wsnp_Ex_c2178_4086161	1A	47.8	0.158949	0.25694	0.0333224	0.271749	0.596437	0.527256
IAAV3552	1A	47.8	0.0637159	0.291589	0.10614	0.884478	0.308979	0.391065
Ra_c10580_1629	1A	47.8	0.0593935	0.156002	0.0385936	0.70902	0.537281	0.731268
BS00009866_51	1A	47.8	6.2639e-08	0.00357454	0.308615	0.111982	0.0194303	4.09573e-10
Kukri_c28532_103	1A	47.8	0.0240085	0.424448	0.28427	0.433389	0.983705	0.261905
wsnp_BE585780A_Ta_2_2	1A	47.8	0.110484	0.327549	0.130801	0.349228	0.595074	0.552568
wsnp_RFL_Contig2808_2585736	1A	47.8	0.158949	0.25694	0.0333224	0.271749	0.596437	0.527256
Tdurum_contig81558_272	1A	47.8	0.158949	0.25694	0.0333224	0.271749	0.596437	0.527256
wsnp_BE605063A_Ta_2_2	1A	47.8	0.158949	0.25694	0.0333224	0.271749	0.596437	0.527256
wsnp_Ku_c30921_40705731	1A	47.8	0.0133786	0.336425	0.117492	0.213391	0.356416	0.599549
Tdurum_contig43360_1381	1A	47.8	0.0593935	0.156002	0.0385936	0.70902	0.537281	0.731268
BS00085851_51	1A	47.8	5.24964e-08	0.0140351	0.065125	0.523095	0.319301	1.05747e-08
Tdurum_contig45671_799	1A	47.8	0.158949	0.25694	0.0333224	0.271749	0.596437	0.527256
wsnp_Ku_rep_c71909_71634013	1A	47.8	0.0420913	0.0887173	0.0740241	0.78025	0.839625	0.863376
IACX10924	1A	47.8	0.110484	0.327549	0.130801	0.349228	0.595074	0.552568
Kukri_c609_328	1A	47.8001	0.0804827	0.188433	0.0956505	0.588554	0.840831	0.898844
Tdurum_contig43360_1592	1A	47.8001	0.110484	0.327549	0.130801	0.349228	0.595074	0.552568
RAC875_c41581_176	1A	47.8001	0.158949	0.25694	0.0333224	0.271749	0.596437	0.527256
RAC875_c49760_107	1A	47.8001	0.108447	0.302188	0.0517794	0.532965	0.54348	0.707672
BS00064679_51	1A	47.8001	1.74057e-09	0.00231317	0.0207301	0.12904	0.0104115	9.34145e-12
IACX8300	1A	47.8001	3.29991e-08	0.0300771	0.0513995	0.337256	0.146077	5.2615e-09
wsnp_CAP11_c1029_611774	1A	47.8001	9.88567e-08	0.00913274	0.00858174	0.0135385	0.0751598	6.27574e-09
BobWhite_c478_1386	1A	47.8001	0.00656658	0.03651	0.00682202	0.411039	0.614718	0.719505
Tdurum_contig15970_607	1A	47.8001	0.110484	0.327549	0.130801	0.349228	0.595074	0.552568
IAAV2709	1A	48.0999	0.29104	0.271802	0.03563	0.270863	0.333796	0.468423
BS00064357_51	1A	49.0999	0.000265522	0.387138	0.182982	0.352173	0.942387	2.72385e-06
Excalibur_c15098_591	1A	49.0999	1.81963e-05	0.251568	0.00360884	0.0980878	0.552006	5.61197e-07
wsnp_Ex_c44049_50205457	1A	49.0999	1.61512e-07	0.036727	0.0129351	0.0242295	0.380519	5.17747e-09
Excalibur_c22728_610	1A	49.1	2.93656e-07	0.0410123	0.00704146	0.0839022	0.879394	4.15579e-05
RAC875_c43011_95	1A	49.1	4.09827e-07	0.0740278	0.000953988	0.164387	0.79977	1.68697e-08
Kukri_c25839_487	1A	49.1	4.09827e-07	0.0740278	0.000953988	0.164387	0.79977	1.68697e-08
wsnp_Ex_c44049_50205614	1A	49.1001	0.000941596	0.631916	0.994379	0.336082	0.182102	4.99168e-05
Ra_c272_1632	1A	49.1001	2.44743e-06	0.0376208	9.82852e-07	0.249428	0.811657	1.49934e-08
BS00062715_51	1A	49.1999	0.0242352	0.278514	0.0571519	0.425656	0.0014977	5.62097e-07
BS00090408_51	1A	49.1999	8.95651e-06	0.0140983	0.00404349	0.0735033	0.439854	1.74886e-06
Excalibur_c24041_794	1A	49.1999	0.00011827	0.0161254	0.0619307	0.38799	0.000960683	1.99792e-08
BobWhite_c8428_346	1A	49.2999	0.233189	0.850585	0.0447516	0.323277	0.0159872	7.61209e-06
IAAV5730	1A	49.3	0.185211	0.986331	0.0310907	0.387507	0.0132011	4.28071e-06
Ex_c5759_663	1A	49.3001	0.292733	0.49328	0.00622654	0.399954	0.0180733	3.4321e-05
RFL_Contig921_337	1A	49.3001	0.160766	0.874038	0.399287	0.266752	0.00422977	2.66767e-07
BS00066336_51	1A	49.3001	0.00542974	0.0199743	0.0682252	0.8954	0.0202078	0.16973
wsnp_Ex_c3572_6531810	1A	49.4	5.68707e-06	0.010479	0.691952	0.0031339	0.139785	0.000397748
wsnp_Ex_c44049_50205904	1A	49.4001	4.60259e-06	0.00972699	0.152143	0.0340639	0.452126	0.0703313
wsnp_Ex_c1374_2630830	1A	49.6999	2.90465e-07	0.00423584	0.0109608	0.00507331	0.00702372	0.000884869
wsnp_Ex_c21592_30743513	1A	49.6999	2.90465e-07	0.00423584	0.0109608	0.00507331	0.00702372	0.000884869
wsnp_Ku_c3844_7053669	1A	49.6999	6.39747e-05	0.040206	0.0430177	0.105532	0.196473	6.71886e-06
Excalibur_c13058_241	1A	49.6999	4.24348e-06	0.0619848	0.0387948	0.253135	0.182098	5.6614e-06
Kukri_rep_c106359_124	1A	49.6999	0.000852303	0.0458423	0.0888608	0.945915	0.469151	3.11898e-06
RAC875_c6338_2719	1A	49.6999	0.189934	0.612894	0.49198	0.791167	0.443772	0.870583
wsnp_Ex_c3572_6533892	1A	49.7	1.00457e-06	0.0174739	4.08549e-05	0.0430097	0.396005	4.64667e-09
wsnp_Ex_c8885_14842394	1A	49.7	4.09827e-07	0.0740278	0.000953988	0.164387	0.79977	1.68697e-08
Kukri_c43730_841	1A	49.7	4.24348e-06	0.0619848	0.0387948	0.253135	0.182098	5.6614e-06
wsnp_Ra_rep_c74936_72685894	1A	49.7	4.09827e-07	0.0740278	0.000953988	0.164387	0.79977	1.68697e-08
TA003542-0511	1A	49.7	6.39747e-05	0.040206	0.0430177	0.105532	0.196473	6.71886e-06
Ex_c5759_628	1A	49.7	0.313448	0.943935	0.267253	0.32824	0.0253238	5.5684e-06
GENE-0126_140	1A	49.7001	4.09827e-07	0.0740278	0.000953988	0.164387	0.79977	1.68697e-08
RAC875_c10506_434	1A	49.7001	2.54272e-05	0.0237694	0.516176	0.0264877	0.846479	1.32423e-05
RAC875_c6338_1887	1A	49.7001	6.39747e-05	0.040206	0.0430177	0.105532	0.196473	6.71886e-06
wsnp_Ex_c12352_19708127	1A	49.7001	6.39747e-05	0.040206	0.0430177	0.105532	0.196473	6.71886e-06
RFL_Contig5001_1099	1A	49.7999	0.000326194	0.766509	0.554011	0.00731004	0.49314	0.0596812
CAP12_c6266_298	1A	49.8	6.39747e-05	0.040206	0.0430177	0.105532	0.196473	6.71886e-06
CAP12_c6266_339	1A	49.8	0.154926	0.229377	0.857782	0.238007	0.00384462	0.010808
RAC875_c68797_400	1A	49.8	0.000371162	0.113825	0.666315	0.0910831	0.556307	6.70846e-06
BobWhite_c46349_402	1A	49.8	0.95219	0.972826	0.83473	0.205067	0.0424639	0.0365157
RAC875_c55052_604	1A	49.8001	0.00376425	0.211345	0.712332	0.00482617	0.0765966	0.00562431
CAP12_c6266_187	1A	49.8001	1.63948e-07	0.0876644	0.00348646	0.470942	0.266015	4.96932e-08
RAC875_c33300_141	1A	49.8001	1.31088e-07	0.027075	0.0551569	0.0543901	0.0136856	3.27272e-10
wsnp_Ex_c9979_16421462	1A	49.8001	1	1	1	1	1	1
Excalibur_c33881_618	1A	49.8999	0.0174714	0.0394798	0.0705976	0.162905	0.631976	0.135313
GENE-0071_115	1A	49.8999	0.807112	0.921595	0.665136	0.27689	0.171837	0.172865
Excalibur_c17872_137	1A	49.9	0.397393	0.989396	0.985407	0.396728	0.201329	0.151186
IACX2325	1A	49.9	0.143586	0.46569	0.792988	0.0621483	0.101225	0.0451068
wsnp_Ku_c18611_27943266	1A	50.0999	2.28982e-05	0.134705	0.582713	0.00388824	0.630649	2.43244e-07
Ra_c11023_679	1A	50.0999	0.00108755	0.730819	0.16041	0.165538	0.0516293	0.00687974
RAC875_c38417_246	1A	50.1	7.54514e-06	0.0555885	0.000772932	0.00558546	0.138741	0.000224371
BobWhite_c1488_504	1A	50.1	0.000216454	0.196355	0.081381	0.0644488	0.366448	0.000242785
wsnp_Ex_c2840_5247386	1A	50.1	0.00109562	0.971141	0.0666737	0.957388	0.102113	0.00860508
Tdurum_contig10996_2485	1A	50.1	0.0715792	0.163962	0.206683	0.13809	0.555707	0.788263
CAP8_rep_c7560_159	1A	50.1	0.000402803	0.304973	0.0208611	0.279332	0.185038	0.00069933
CAP8_c2843_226	1A	50.1	0.000647557	0.121563	0.00407565	0.0986753	0.368529	0.000293099
RAC875_c8515_653	1A	50.1	0.000402803	0.304973	0.0208611	0.279332	0.185038	0.00069933
Kukri_rep_c103147_745	1A	50.1	0.00511066	0.964988	0.180764	0.212022	0.731752	0.000483812
Excalibur_c59486_172	1A	50.1001	1	1	1	1	1	1
Excalibur_rep_c86757_244	1A	50.1001	0.0234602	0.0447752	0.0881191	0.0564544	0.0467575	0.910751
wsnp_BF482891A_Ta_2_2	1A	50.1001	0.0938214	0.300885	0.639245	0.187369	0.931672	0.0295529
Kukri_rep_c101316_375	1A	50.3999	8.95651e-06	0.0140983	0.00404349	0.0735033	0.439854	1.74886e-06
RAC875_c39125_365	1A	50.3999	3.05139e-05	0.0665355	0.000774347	0.743049	0.684506	1.19939e-06
wsnp_Ex_c41969_48673442	1A	50.3999	3.24972e-05	0.122074	0.00269471	0.110794	0.904663	5.15689e-06
CAP11_c6014_160	1A	50.3999	0.00108755	0.730819	0.16041	0.165538	0.0516293	0.00687974
wsnp_Ex_c43454_49770425	1A	50.3999	1	1	1	1	1	1
CAP7_c3269_236	1A	50.4	2.65068e-05	0.0297067	0.173192	0.00452172	0.366643	0.0253319
CAP8_c4897_397	1A	50.4	1.5127e-05	0.058396	1.40154e-05	0.263849	0.644283	0.000882862
wsnp_Ra_c6182_10833256	1A	50.4	8.95651e-06	0.0140983	0.00404349	0.0735033	0.439854	1.74886e-06
wsnp_Ex_c3906_7086162	1A	50.4	2.30533e-06	0.0990045	0.00517247	0.0948593	0.798528	1.1911e-06
wsnp_Ex_rep_c101746_87053634	1A	50.4	5.60686e-07	0.0426404	0.0181438	0.694779	0.647205	4.40754e-07
Excalibur_c49588_76	1A	50.4	1.16391e-05	0.0479898	0.000195077	0.0235429	0.643003	0.000395327
wsnp_Ex_c7271_12483592	1A	50.4	1	1	1	1	1	1
Excalibur_c25273_149	1A	50.4001	1	1	1	1	1	1
Kukri_c47825_138	1A	50.4001	9.25084e-05	0.0896905	0.621409	0.0134525	0.0714227	0.00126343
Tdurum_contig48416_335	1A	50.9001	0.976997	0.372785	0.554677	0.887997	0.145389	0.0540878
Ex_c6765_2118	1A	50.9001	0.0360143	0.128458	0.0704446	0.162489	0.193353	0.0659922
BS00081455_51	1A	51.0999	0.884878	0.564191	0.599521	0.500118	0.206889	0.0340123
Kukri_c67601_267	1A	51.1001	0.423826	0.262977	0.946175	0.946919	0.0296543	0.00523527
wsnp_Ex_c18169_26977013	1A	51.1001	0.202936	0.356003	0.320595	0.143835	0.0599752	0.0796858
wsnp_Ex_c4605_8239915	1A	51.2999	0.617974	0.571132	0.728908	0.870044	0.0250235	0.00335974
wsnp_Ex_rep_c101414_86780996	1A	51.2999	0.995954	0.875985	0.454295	0.50438	0.0303659	0.00215644
IAAV7551	1A	51.2999	0.362607	0.29394	0.572352	0.740384	0.156866	0.0309422
wsnp_Ex_rep_c101414_86781128	1A	51.3	0.205023	0.327845	0.839447	0.821148	0.0487038	0.0224914
BS00021878_51	1A	51.3	0.597285	0.548751	0.365768	0.333414	0.0235979	0.0592493
Tdurum_contig55009_1153	1A	51.3	0.362607	0.29394	0.572352	0.740384	0.156866	0.0309422
wsnp_Ex_c4605_8241260	1A	51.3	0.362607	0.29394	0.572352	0.740384	0.156866	0.0309422
wsnp_BF475149A_Ta_2_1	1A	51.3	1	1	1	1	1	1
wsnp_Ex_c4605_8240189	1A	51.3001	0.818786	0.795757	0.613037	0.50116	0.0767598	0.113678
RAC875_c3751_96	1A	51.3001	0.246641	0.238084	0.377323	0.83639	0.249281	0.0629621
wsnp_Ex_rep_c69738_68695568	1A	52.3999	1	1	1	1	1	1
Kukri_c54467_100	1A	52.4	1	1	1	1	1	1
Kukri_c61766_907	1A	52.9999	5.54086e-06	0.0331096	0.225564	0.227313	0.0941348	0.00102278
TA016013-1040	1A	52.9999	9.76858e-07	0.00579383	0.00398244	0.0268394	0.187583	0.00149061
BS00094681_51	1A	52.9999	1.43415e-07	0.00701098	0.000264159	0.0161577	0.818959	3.69934e-05
BobWhite_c4942_140	1A	52.9999	1.72526e-06	0.0153737	0.229879	0.00351188	0.0778584	0.0323266
wsnp_Ku_c37925_46678703	1A	52.9999	9.76858e-07	0.00579383	0.00398244	0.0268394	0.187583	0.00149061
wsnp_Ex_c3986_7217641	1A	52.9999	1.43415e-07	0.00701098	0.000264159	0.0161577	0.818959	3.69934e-05
wsnp_BE403956A_Ta_2_3	1A	53	1.27348e-09	0.00047088	0.00213855	0.000781671	0.451283	0.000357395
BS00065146_51	1A	53	7.03772e-08	0.0254712	0.00170429	0.0578883	0.492159	9.4756e-05
BS00041358_51	1A	53	2.94926e-05	0.0389638	0.187526	0.0339936	0.752655	0.00157706
BS00066041_51	1A	53	1	1	1	1	1	1
RAC875_c10400_791	1A	53	7.03772e-08	0.0254712	0.00170429	0.0578883	0.492159	9.4756e-05
Kukri_rep_c106037_96	1A	53	1.57006e-06	0.0267295	0.19484	0.0241281	0.09142	0.00197819
wsnp_Ex_c3565_6521098	1A	53	1.18819e-07	0.000773724	0.00180123	0.0102356	0.740072	2.99592e-06
wsnp_Ex_c25628_34888253	1A	53	1.43415e-07	0.00701098	0.000264159	0.0161577	0.818959	3.69934e-05
RAC875_c12808_182	1A	53	5.26193e-07	0.0216512	0.0180223	0.0892755	0.087964	0.00330556
BS00110766_51	1A	53	7.03772e-08	0.0254712	0.00170429	0.0578883	0.492159	9.4756e-05
Kukri_rep_c115954_137	1A	53	2.17239e-08	0.00248671	2.3354e-06	0.0326696	0.591511	0.000118708
wsnp_Ra_c4481_8119609	1A	53	9.76858e-07	0.00579383	0.00398244	0.0268394	0.187583	0.00149061
wsnp_Ku_c37925_46679146	1A	53	5.24479e-09	0.00235797	0.000845777	0.00118597	0.0654335	0.00271625
wsnp_Ex_c3565_6520901	1A	53	2.35157e-05	0.199219	0.0570394	0.733092	0.124123	0.00913821
wsnp_Ex_c10100_16600633	1A	53	2.36504e-07	0.0113327	0.0651317	0.0165412	0.184579	0.00171019
wsnp_Ex_c6817_11761300	1A	53	1.94657e-05	0.0429869	2.58701e-05	0.222725	0.114297	0.000337061
RAC875_c24560_604	1A	53.0001	1.16488e-08	0.00144756	0.010281	0.000898301	0.253855	0.000431237
BobWhite_c12841_56	1A	53.0001	9.76858e-07	0.00579383	0.00398244	0.0268394	0.187583	0.00149061
IAAV7929	1A	53.0001	5.26193e-07	0.0216512	0.0180223	0.0892755	0.087964	0.00330556
Excalibur_rep_c84731_611	1A	53.2999	1	1	1	1	1	1
Kukri_rep_c96140_621	1A	53.2999	1	1	1	1	1	1
GENE-0491_632	1A	53.2999	1	1	1	1	1	1
GENE-0283_330	1A	53.2999	0.108474	0.0233632	0.0160451	0.430803	0.0339318	0.322141
RAC875_c9833_297	1A	53.3	5.26193e-07	0.0216512	0.0180223	0.0892755	0.087964	0.00330556
Excalibur_c65227_444	1A	53.3	1	1	1	1	1	1
Tdurum_contig102258_360	1A	53.3001	0.742803	0.956502	0.241879	0.73536	0.0140175	0.013509
Tdurum_contig25641_409	1A	55.3	0.279643	0.0239976	0.190233	0.0744995	0.0577959	0.136696
D_contig50485_131	1A	57.5	1	1	1	1	1	1
RAC875_c8662_917	1A	57.5001	1	1	1	1	1	1
Ku_c23960_333	1A	57.6001	0.536516	0.990634	0.00202946	0.466566	0.0311901	0.528997
Tdurum_contig43203_318	1A	57.9999	0.17859	0.141553	0.271235	0.328658	0.969455	0.33285
Tdurum_contig99671_174	1A	57.9999	0.183112	0.135333	0.403125	0.264869	0.837759	0.226523
Tdurum_contig92564_326	1A	57.9999	0.0753857	0.107996	0.886039	0.284183	0.774048	0.0506747
wsnp_Ex_c22963_32183009	1A	58	0.112147	0.121618	0.790686	0.149803	0.489654	0.0342848
Ra_c54249_1031	1A	58.3999	9.76858e-07	0.00579383	0.00398244	0.0268394	0.187583	0.00149061
wsnp_Ex_c14361_22341570	1A	58.3999	1	1	1	1	1	1
RAC875_c6664_63	1A	58.3999	5.72184e-06	0.0144716	0.0182525	0.028756	0.0934745	0.0018344
Ex_c12584_2014	1A	58.3999	0.000308001	0.196179	0.585743	0.0313942	0.0179296	0.0767134
Ex_c14361_506	1A	58.4	3.39976e-05	0.00189844	0.018405	0.130663	0.00284845	0.491006
Tdurum_contig50221_210	1A	58.4	0.47393	0.810251	0.300361	0.758573	0.069499	0.000334623
Ex_c4121_1205	1A	58.4	5.26193e-07	0.0216512	0.0180223	0.0892755	0.087964	0.00330556
IAAV5939	1A	58.4	2.10974e-06	0.0115974	0.000734475	0.130703	0.0902806	0.00288816
Ex_c25689_1606	1A	58.4001	2.61951e-07	0.0203481	0.000732184	0.0435552	0.161678	0.000592468
Ex_c25689_1603	1A	58.4001	2.36504e-07	0.0113327	0.0651317	0.0165412	0.184579	0.00171019
Tdurum_contig49788_1162	1A	59.7	0.341672	0.955198	0.22978	0.154197	0.398123	0.012416
IAAV4099	1A	60.6999	0.000475288	0.149947	0.010483	0.00312015	0.253915	0.017492
Kukri_c20672_360	1A	60.7	1	1	1	1	1	1
JD_c17158_393	1A	60.9001	0.311529	0.339044	0.205092	0.500815	0.41959	0.000530765
Ra_c2895_591	1A	61.1999	0.00123488	0.411903	0.00234683	0.111246	0.722232	0.0001106
wsnp_Ex_c572_1138770	1A	61.1999	0.00110188	0.283899	0.00515715	0.0555779	0.898526	0.000141568
IAAV7203	1A	61.1999	0.00859497	0.801726	0.0118649	0.0862379	0.919278	0.000129546
Kukri_c22434_513	1A	61.1999	0.0094591	0.901503	0.0069335	0.0735073	0.754989	0.000141669
wsnp_Ra_c2895_5488879	1A	61.2	0.00368809	0.310827	0.0021963	0.147733	0.538519	0.00010737
wsnp_Ex_c572_1138339	1A	61.2	0.0053902	0.729216	0.00696011	0.0990404	0.755857	0.000251793
wsnp_Ex_c572_1138503	1A	61.7	1	1	1	1	1	1
Excalibur_c59894_97	1A	62.8	0.036072	0.513379	0.254942	0.908363	0.889654	0.000549514
RAC875_c10835_144	1A	65.0999	1	1	1	1	1	1
wsnp_Ku_c557_1166684	1A	67.7	1	1	1	1	1	1
IACX3496	1A	67.7	0.267311	0.0986275	0.814946	0.72278	0.329786	0.000161308
wsnp_Ex_rep_c73818_71733737	1A	67.7	0.0165027	0.269574	0.104031	0.451966	0.0728623	0.000305142
IAAV213	1A	67.7	0.0275902	0.575289	0.100331	0.930496	0.430957	0.000871365
wsnp_Ex_c25734_34995416	1A	67.7001	0.0182652	0.378598	0.0351151	0.805259	0.33736	0.000979868
RAC875_c41275_131	1A	67.7999	0.0276493	0.649603	0.242954	0.654474	0.229739	0.000376499
Ra_c58315_265	1A	67.7999	0.0410453	0.54594	0.209151	0.824931	0.101733	0.00028846
Kukri_c1250_634	1A	67.7999	0.0314939	0.0359868	0.985173	0.063387	0.865562	0.002318
wsnp_Ex_c56097_58352130	1A	67.8	0.0295829	0.364631	0.128188	0.750918	0.138674	0.000252785
Ra_c6038_588	1A	67.8	0.0243903	0.422983	0.0298306	0.991524	0.376516	0.00132496
wsnp_Ex_c56097_58351893	1A	67.8001	0.0754426	0.975108	0.0410609	0.579267	0.0206275	6.70385e-05
BS00033469_51	1A	67.8001	0.0382404	0.637372	0.166622	0.507461	0.122494	0.00018529
BobWhite_rep_c49207_243	1A	67.8001	0.0262656	0.376957	0.064615	0.876622	0.368551	0.00116333
Kukri_c10453_875	1A	68.4999	0.171255	0.0432727	0.26501	0.453605	0.128237	0.000177031
Ex_c8514_1342	1A	68.5	0.0520919	0.038882	0.394896	0.237606	0.0413601	3.45534e-05
IAAV1225	1A	68.9	0.0251666	0.446719	0.239384	0.893068	0.453801	7.06166e-05
wsnp_Ex_c16592_25117132	1A	68.9	0.0753903	0.99899	0.938055	0.795361	0.544528	6.1941e-05
Excalibur_c10167_1028	1A	68.9	0.0259335	0.984058	0.762283	0.320878	0.862542	6.53707e-05
wsnp_Ku_c2815_5317230	1A	68.9001	0.0680173	0.982215	0.740787	0.787725	0.252894	1.65393e-05
wsnp_Ra_c7818_13376644	1A	69.1999	0.0480758	0.691758	0.533548	0.408603	0.616658	8.82814e-05
Kukri_c10239_2186	1A	69.2001	0.04126	0.812383	0.92539	0.502749	0.697156	0.000115864
Kukri_c27785_400	1A	70.4999	0.0964832	0.0210014	0.0090856	0.0251811	0.000749033	0.1428
wsnp_Ex_c5216_9235964	1A	70.6	1	1	1	1	1	1
IACX11070	1A	70.6999	1	1	1	1	1	1
BS00040968_51	1A	70.6999	0.868226	0.0631084	0.289237	0.000708723	0.0840405	0.00130279
IACX662	1A	70.7	1	1	1	1	1	1
BS00023126_51	1A	70.7	1	1	1	1	1	1
BS00067420_51	1A	70.7	0.157326	0.34558	0.157924	0.665624	0.453267	5.65738e-05
BS00012283_51	1A	70.7	1	1	1	1	1	1
BS00023101_51	1A	70.7	1	1	1	1	1	1
RAC875_c2734_135	1A	70.7	0.138637	0.165986	0.242021	0.139514	0.032702	0.181531
BS00022698_51	1A	70.7001	0.288741	0.00788259	0.051116	0.0141351	0.0334579	0.245593
RAC875_c47959_85	1A	70.7001	1	1	1	1	1	1
BS00067421_51	1A	70.7001	1	1	1	1	1	1
RAC875_c53185_802	1A	70.7001	0.330611	0.151899	0.218856	0.0120753	0.0303001	0.0301965
BS00087601_51	1A	70.7999	0.574537	0.172237	0.209306	0.209876	0.498523	0.17349
CAP11_c1972_285	1A	70.7999	0.303284	0.319053	0.225423	0.0963022	0.184613	0.0911237
Tdurum_contig31304_527	1A	70.7999	0.000117859	0.313752	0.232919	0.801532	0.731994	9.56119e-08
BobWhite_rep_c63819_182	1A	70.8	0.528983	0.000887327	0.983957	0.000743317	0.00131716	0.0149808
Tdurum_contig28296_243	1A	70.8	0.0904722	0.018193	0.812242	0.0313029	0.425715	0.029957
Excalibur_c30591_637	1A	70.8	0.0739491	0.0305888	0.29924	0.0271261	0.403658	0.132047
BS00002216_51	1A	70.8	0.279935	0.0143698	0.211002	0.00950749	0.182278	0.0308608
IACX4386	1A	70.8001	0.0418354	0.00420377	0.0518896	0.0743458	0.16275	0.00535175
Excalibur_rep_c112145_271	1A	70.8001	0.679834	0.11972	0.273219	0.0356193	0.000123286	0.178321
BS00087600_51	1A	70.8001	0.293466	0.319724	0.00331447	0.755852	0.0817388	0.00351593
BS00021889_51	1A	70.8001	0.581933	0.0754292	0.352331	0.0553066	0.000108986	0.0458048
IACX4378	1A	70.8001	0.271304	0.174081	0.380554	0.00866595	0.574659	0.0585156
wsnp_Ex_c12336_19686808	1A	70.9999	1	1	1	1	1	1
wsnp_Ex_c34344_42676379	1A	70.9999	0.357709	0.324245	0.393264	0.151797	0.890082	0.00985753
wsnp_Ex_rep_c66628_64934660	1A	71	0.429807	0.974616	0.23527	0.40958	0.469071	0.0496539
wsnp_Ra_c12148_19539667	1A	71	0.587223	0.597216	0.240278	0.360737	0.276956	0.294454
wsnp_Ex_c27940_37101775	1A	71	0.699074	0.834835	0.474327	0.280305	0.200121	0.283371
wsnp_Ku_c23926_33870364	1A	71	1	1	1	1	1	1
wsnp_Ex_c8588_14419007	1A	71	1	1	1	1	1	1
BobWhite_c5356_1272	1A	71.2999	0.48816	0.0335339	0.103905	0.0203053	0.0579644	0.0412873
wsnp_Ex_c34344_42677360	1A	71.2999	0.396776	0.0132594	0.0716685	0.0189964	0.134749	0.0503296
RFL_Contig3203_1971	1A	71.2999	0.157736	0.00131391	0.22665	0.000906532	0.253107	0.326482
wsnp_Ex_c5192_9203682	1A	71.2999	0.423293	0.027646	0.197485	0.00888838	0.0382495	0.0164879
Ex_c5192_943	1A	71.2999	0.496252	0.0783692	0.511908	0.0153616	0.146238	0.0362187
Excalibur_c49421_443	1A	71.3	0.120787	0.003595	0.514187	0.0140885	0.0217856	0.0399077
wsnp_Ra_c37745_45806931	1A	71.3	0.328881	0.0163566	0.106866	0.0133762	0.0706265	0.050994
wsnp_Ex_c5192_9203100	1A	71.3	0.404336	0.0169987	0.508761	0.0152091	0.0997657	0.043875
wsnp_Ex_c12165_19452361	1A	71.3	0.722779	0.0643126	0.105024	0.0433074	0.0129996	0.12701
wsnp_Ra_c16080_24638622	1A	71.3	1	1	1	1	1	1
Excalibur_rep_c66449_1588	1A	71.3	0.215238	0.025526	0.100852	0.01011	0.157474	0.0978567
BS00073585_51	1A	71.3	0.242848	0.0291372	0.762229	0.0380167	0.931787	0.0524594
wsnp_Ku_c24239_34199356	1A	71.3	0.275818	0.017858	0.288814	0.0158768	0.721079	0.0252655
CAP12_c2265_240	1A	71.3001	0.232927	0.0119157	0.808852	0.139641	0.0110239	0.218221
RAC875_c16080_777	1A	71.3001	0.424859	0.0517712	0.0868895	0.0116908	0.0145898	0.060553
RAC875_c43643_176	1A	71.3001	0.465642	0.00117502	0.796657	0.000245739	0.000249788	0.00157823
BobWhite_rep_c63278_349	1A	71.3001	0.356973	0.0300954	0.16929	0.00708922	0.0413728	0.0709496
RAC875_c31276_1128	1A	71.3001	0.225282	0.0308752	0.72203	0.0189574	0.986422	0.0783564
Kukri_c10065_415	1A	71.5999	1	1	1	1	1	1
Ku_c32078_885	1A	71.6	0.663215	0.374635	0.8497	0.173302	0.0112001	0.183259
wsnp_BE495786A_Ta_2_1	1A	71.6	1	1	1	1	1	1
Excalibur_c7033_159	1A	71.6	1	1	1	1	1	1
BS00021714_51	1A	72.1999	0.270859	0.00510587	0.166374	0.00320691	0.00104076	0.464031
IACX11338	1A	72.4	0.00436777	0.792442	0.745612	0.403946	0.187455	0.0151383
GENE-0410_71	1A	72.4999	0.126934	0.000785675	0.885865	0.282318	0.825545	0.0486432
Kukri_c25215_124	1A	72.6999	0.159585	0.144897	0.723588	0.136631	0.185643	0.335331
wsnp_Ex_c21336_30465618	1A	72.7	0.169205	0.224533	0.47277	0.215804	0.270998	0.147234
wsnp_Ex_rep_c68857_67737959	1A	72.7	1	1	1	1	1	1
wsnp_Ex_c21193_30320134	1A	72.7	0.218677	0.000811933	0.308574	0.139798	0.0143392	0.174784
BobWhite_c12568_900	1A	72.7	0.0746934	0.000288618	0.343704	0.0677959	0.0695658	0.348095
Ra_c4159_2716	1A	72.7	0.15741	0.0182148	0.443394	0.193375	0.00655408	0.276011
Excalibur_c34697_831	1A	72.7001	0.122355	0.000497243	0.143652	0.202304	0.0207238	0.174051
IAAV8429	1A	73.2	1	1	1	1	1	1
Ra_c9876_373	1A	73.2	1	1	1	1	1	1
Ra_c7552_772	1A	73.2001	0.582514	0.248235	0.503539	0.638273	0.842591	0.13114
Ex_c4051_1826	1A	73.2001	1	1	1	1	1	1
BS00032112_51	1A	73.6	0.92366	0.637078	0.0360596	0.579023	0.233788	0.232495
Ex_c105443_895	1A	73.6	0.258324	0.282704	0.185385	0.26699	0.0389863	0.756455
RAC875_c19579_377	1A	73.6001	1	1	1	1	1	1
Ex_c16529_304	1A	73.6001	7.39154e-06	0.0614159	0.752764	0.00638428	2.84376e-06	0.024514
wsnp_Ex_c23992_33235984	1A	73.6001	0.999645	0.993345	0.569049	0.127677	0.220568	0.0225643
wsnp_Ex_rep_c105443_89868548	1A	73.6001	1	1	1	1	1	1
wsnp_Ra_c4664_8410628	1A	74.4001	1	1	1	1	1	1
wsnp_Ex_c19294_28225846	1A	74.4001	1	1	1	1	1	1
IACX3047	1A	75.1	0.946661	0.140046	0.933382	0.03304	0.359117	1.66569e-05
IAAV5535	1A	75.1	0.955884	0.11865	0.534727	0.0510061	0.358593	2.32869e-05
IAAV1185	1A	75.1	1	1	1	1	1	1
Tdurum_contig32437_257	1A	76.2	0.273134	0.257897	0.146698	0.125836	0.322674	4.72029e-05
BS00089894_51	1A	76.9	0.224731	0.264219	0.392668	0.21438	0.677348	0.000218927
Ra_c105707_788	1A	76.9	0.302988	0.316842	0.235961	0.169628	0.277268	0.000228955
Tdurum_contig11412_393	1A	77.1	4.74213e-05	0.0194708	0.478168	0.00323894	0.0101525	0.0827759
wsnp_Ex_c55986_58282517	1A	77.1	0.308195	0.311759	0.627181	0.204248	0.0944619	2.95591e-05
Excalibur_c52495_89	1A	77.5	1	1	1	1	1	1
wsnp_Ex_rep_c109742_92411838	1A	77.5001	0.202171	0.136299	0.738931	0.222272	0.548124	0.000282153
wsnp_Ku_c21316_31053745	1A	77.7001	0.448331	0.445426	0.369225	0.118521	0.277974	4.6962e-05
wsnp_Ku_c21316_31053776	1A	77.7001	0.349705	0.411497	0.41185	0.0994441	0.0977944	7.63417e-05
RAC875_rep_c112044_340	1A	78	0.759018	0.217428	0.566118	0.311907	0.509388	0.000975467
Kukri_c30322_414	1A	78	0.733281	0.379	0.654839	0.308703	0.592537	0.00136748
CAP12_c1906_217	1A	78	0.80025	0.376892	0.304688	0.247175	0.638516	0.00168934
RAC875_c29540_413	1A	78.1	1	1	1	1	1	1
BS00100120_51	1A	78.1001	0.615394	0.0756556	0.853199	0.000272782	0.232523	0.189245
TA003955-1138	1A	78.1001	0.905814	0.314008	0.36393	0.408701	0.457008	9.30932e-05
wsnp_BE445113A_Ta_2_1	1A	78.9	1	1	1	1	1	1
BS00094553_51	1A	79.1999	0.823635	0.0293111	0.571764	0.000660178	0.043733	0.696009
Ku_c67089_214	1A	79.8999	0.812024	0.0475749	0.699734	0.000502241	0.789496	0.377548
Tdurum_contig50499_858	1A	79.9	0.144337	0.178225	0.0270828	0.63862	0.829058	0.423449
Ra_c108912_519	1A	79.9	0.993655	0.0662625	0.966674	0.00132311	0.917066	0.949943
wsnp_Ku_c15214_23756800	1A	79.9	0.00902947	0.217417	0.12678	0.89022	0.109569	0.436526
wsnp_BG314157A_Ta_2_1	1A	79.9	0.480249	0.258128	0.273571	0.602023	0.080978	2.37562e-05
Kukri_c18413_168	1A	79.9	0.25006	0.600749	0.452765	0.317646	0.0988947	8.19553e-06
wsnp_BE445113A_Ta_2_2	1A	79.9	0.311473	0.162289	0.333938	0.749026	0.159985	0.524651
Kukri_c37726_285	1A	79.9	1	1	1	1	1	1
Kukri_c53153_92	1A	79.9001	0.215987	0.726109	0.532546	0.74743	0.135604	7.2613e-06
BS00065324_51	1A	79.9001	0.405145	0.290497	0.281699	0.218692	0.195855	4.79088e-05
BS00073009_51	1A	80.1999	0.0169417	0.459491	0.0536665	0.223432	0.0162397	0.352919
Kukri_c58155_786	1A	80.1999	0.425906	0.927184	0.774389	0.240353	0.699096	0.000762818
Ex_c2848_957	1A	80.2	0.350243	0.348654	0.551294	0.376976	0.185417	5.17888e-06
wsnp_Ra_c11877_19161832	1A	80.2	0.331111	0.0432855	0.758321	0.00030571	0.189642	0.00363427
BS00021728_51	1A	80.2	0.279185	0.463306	0.202511	0.676536	0.0879143	3.30977e-06
RAC875_c29540_391	1A	80.2001	0.623827	0.153972	0.443275	1.06419e-05	0.65614	0.376075
BS00072186_51	1A	80.2001	0.0745073	0.660158	0.053102	0.982748	0.141356	0.811448
RAC875_c24047_284	1A	80.2001	0.586461	0.143747	0.428147	0.000185396	0.366287	0.810341
BS00022432_51	1A	80.2001	0.902786	0.0249257	0.136085	0.00119334	0.00497146	0.378509
RAC875_c29540_1109	1A	80.2001	0.722773	0.0125674	0.238222	0.00045763	0.005092	0.510352
wsnp_Ra_c33025_41968284	1A	80.2001	0.919828	0.0531027	0.626067	2.42831e-05	0.387428	0.297702
wsnp_Ex_c3293_6072122	1A	80.8999	0.0306521	0.758672	0.0203874	0.862369	0.418535	0.00588632
BS00067652_51	1A	80.8999	1	1	1	1	1	1
Ku_c7975_644	1A	80.9	0.620368	0.907647	0.0845124	0.812516	0.929859	0.313215
wsnp_Ra_c9209_15425473	1A	80.9001	0.53532	0.889445	0.128596	0.112625	0.668695	0.257963
Kukri_c13107_100	1A	80.9001	0.812291	0.842654	0.0654334	0.433203	0.534359	0.0931017
wsnp_Ex_c3475_6362087	1A	81.5999	0.0880865	0.20839	0.196252	0.564821	0.536561	0.233211
Kukri_c12758_617	1A	81.5999	0.606209	0.811587	0.151323	0.433864	0.411643	0.175725
wsnp_Ku_c10292_17066821	1A	81.5999	0.594616	0.54719	0.00975688	0.723844	0.753388	0.172075
RAC875_c49074_374	1A	81.6	1	1	1	1	1	1
BS00065601_51	1A	81.6	0.409965	0.667187	0.121229	0.226609	0.868183	0.11546
RAC875_c46551_339	1A	81.6	1	1	1	1	1	1
tplb0045g22_418	1A	81.6	1	1	1	1	1	1
Kukri_c53935_265	1A	81.6	0.360913	0.868489	0.0543309	0.529638	0.306985	0.267283
Kukri_rep_c105589_73	1A	81.6	0.174095	0.522435	0.0527528	0.753134	0.277792	0.374348
Kukri_c29121_226	1A	81.6	0.322141	0.648889	0.0559159	0.304222	0.272779	0.366515
CAP7_c1083_283	1A	81.6	0.245391	0.609328	0.106276	0.606373	0.439743	0.229263
IAAV332	1A	81.6001	1	1	1	1	1	1
Excalibur_c3475_113	1A	81.6001	0.41095	0.804008	0.078172	0.822385	0.862486	0.0614226
RAC875_c27417_150	1A	81.6001	0.152638	0.141219	0.127047	0.000821118	0.0122131	0.37076
BS00067742_51	1A	81.6001	1	1	1	1	1	1
Kukri_c39377_286	1A	81.6001	1	1	1	1	1	1
Ra_c1311_1360	1A	81.6001	0.236583	0.242835	0.345199	0.0201746	0.656398	0.423902
Kukri_c43410_348	1A	81.6001	0.114999	0.0535287	0.190057	0.00445753	0.0149542	0.383011
Kukri_c29039_315	1A	81.6001	1	1	1	1	1	1
wsnp_BM140362A_Ta_2_2	1A	82	0.0416365	0.043505	0.845453	0.00596936	0.291389	0.0292581
wsnp_Ku_c1642_3232242	1A	82	0.0483332	0.397225	0.446243	0.0176181	0.0271527	0.305457
wsnp_CAP12_c1960_972031	1A	82.8	0.0212768	0.00772138	0.482292	0.320917	0.00710675	0.536704
BS00022220_51	1A	83.0999	0.218993	0.706367	0.512147	0.209413	0.230364	1.56879e-05
BS00079538_51	1A	83.1	0.0734377	0.354603	0.718982	0.291338	0.233294	2.80738e-05
wsnp_Ex_c6452_11213329	1A	83.1	1	1	1	1	1	1
BS00030036_51	1A	83.1	0.37504	0.785752	0.91966	0.0860779	0.182676	2.63274e-05
Kukri_c31891_1355	1A	83.1	1	1	1	1	1	1
BS00069145_51	1A	83.1001	1	1	1	1	1	1
BS00022173_51	1A	83.1001	0.336787	0.876288	0.507031	0.244896	0.265633	6.24427e-05
wsnp_Ex_c20489_29564938	1A	83.1001	1	1	1	1	1	1
BobWhite_c46007_582	1A	84.5001	0.773419	0.0623252	0.69187	0.100733	0.958503	0.00764013
BS00088035_51	1A	84.6999	0.724369	0.0213394	0.635654	0.0940335	0.366011	0.024135
TA001450-1081	1A	84.7	0.687213	0.030513	0.869749	0.0337491	0.20908	0.026919
wsnp_Ex_c32590_41222878	1A	84.7001	0.98971	0.0605883	0.654547	0.102591	0.366539	0.0201089
Kukri_c54678_88	1A	84.7001	0.0123272	0.0372804	0.000456142	0.353946	0.0643082	0.151258
Kukri_c1313_1158	1A	84.8999	1	1	1	1	1	1
wsnp_Ex_c22284_31478675	1A	85	1	1	1	1	1	1
Ku_c1313_1673	1A	85.1	0.00091785	0.00611866	0.00152963	0.0727168	0.0153668	0.54537
IAAV6234	1A	85.4999	0.000194109	0.000397048	0.0923796	0.194625	0.00487288	0.35807
Ku_c10813_1122	1A	85.5	0.0780331	0.0333997	0.871616	0.0157497	0.202958	0.128408
Ra_c64515_242	1A	85.5	0.0320278	0.0311906	0.512641	0.00463937	0.145656	0.162037
wsnp_Ex_c1997_3755945	1A	85.5	0.349496	0.252259	0.823213	0.813923	0.17584	0.353779
GENE-3454_74	1A	85.5001	0.0793535	0.0534784	0.583323	0.00600404	0.103908	0.226655
wsnp_Ex_c1997_3757496	1A	85.5999	1	1	1	1	1	1
wsnp_JD_c6544_7697235	1A	85.5999	0.00254005	0.00175773	0.476413	0.45593	0.134463	0.220242
RAC875_c80876_67	1A	85.5999	0.107809	0.50346	0.61726	0.456797	0.639018	0.12333
Ku_c809_2419	1A	85.6	0.0033771	0.00621024	0.679376	0.431495	0.0546005	0.382847
RAC875_c32979_440	1A	85.6	0.00794654	0.19737	0.235488	0.135641	0.0483868	0.740154
wsnp_Ex_c1997_3756118	1A	85.6	1	1	1	1	1	1
Kukri_rep_c109473_80	1A	85.6	0.003734	0.00427608	0.223148	0.438128	0.122116	0.209125
wsnp_JD_c6544_7697412	1A	85.6	0.00198718	0.00394043	0.812246	0.58272	0.043656	0.409767
Kukri_c49170_655	1A	85.6	1	1	1	1	1	1
Kukri_c12984_465	1A	85.6	0.0812755	0.42316	0.46025	0.386989	0.777331	0.0629073
wsnp_JD_c6544_7697578	1A	85.6	0.014861	0.0179015	0.197669	0.611865	0.100514	0.375691
wsnp_Ex_c1997_3757721	1A	85.6001	0.00024643	0.000168894	0.303042	0.883379	0.13945	0.100191
Excalibur_c44668_382	1A	86.6999	0.0123185	0.00630289	0.236467	0.731635	0.114422	0.648048
wsnp_Ku_c23012_32893918	1A	86.6999	0.00785122	0.0392516	0.0718005	0.0254174	0.0330956	0.00947941
CAP12_c1979_117	1A	86.7	0.439538	0.134512	0.449901	0.230757	0.390505	0.0633207
Tdurum_contig57101_1616	1A	86.7001	0.493173	0.765073	0.714413	0.894127	0.178791	0.0308506
TA002402-1350	1A	87	0.152766	0.209063	0.920727	0.0942405	0.154113	0.183518
BS00088136_51	1A	87.3001	0.596606	0.996585	0.261601	0.0925056	0.824025	0.0479113
Excalibur_c52725_585	1A	88.3	0.00233873	0.182857	0.0175743	0.000682313	0.0891096	0.0414737
Excalibur_c1845_4911	1A	88.8	1.62023e-05	0.0313639	0.00830305	0.049266	0.124916	0.00326671
Excalibur_c65755_51	1A	88.8	1.5176e-05	0.0814631	0.00537634	0.0108473	0.0280632	0.00277383
Excalibur_c1845_718	1A	88.8	1.67908e-08	0.0104023	0.0135154	0.0336481	0.280325	7.70463e-05
RAC875_c12993_201	1A	88.9999	1.1208e-07	0.0489179	0.00269804	0.0027175	0.127609	5.41647e-05
RAC875_c45115_509	1A	89	2.94693e-07	0.025929	0.0146651	0.00913321	0.734055	0.000859799
RAC875_c12993_127	1A	89	1.1208e-07	0.0489179	0.00269804	0.0027175	0.127609	5.41647e-05
RAC875_c45115_340	1A	89	8.19298e-08	0.128854	0.00021041	0.00185722	0.143201	7.48275e-05
Kukri_c28695_269	1A	89	7.87581e-09	0.0306042	0.00457071	7.74806e-05	0.336106	0.000648357
wsnp_Ex_c13186_20822127	1A	89.5	1	1	1	1	1	1
RAC875_c16149_298	1A	89.5001	1	1	1	1	1	1
IAAV1142	1A	89.5001	1.15845e-07	0.0240258	0.106586	0.000125531	0.211195	0.0351211
Excalibur_c5033_587	1A	90.8	3.49558e-11	7.41868e-05	0.0353751	3.82409e-05	0.934435	0.00214582
Kukri_c18017_1696	1A	90.8001	3.3594e-08	0.0705383	0.282107	0.000965155	0.319404	0.000985517
BobWhite_c104_89	1A	91.3001	1	1	1	1	1	1
IAAV2694	1A	91.3001	1	1	1	1	1	1
BobWhite_c12977_65	1A	91.7	0.340421	0.174041	0.663178	0.691238	0.480575	0.062905
Excalibur_c29605_535	1A	91.7	0.250192	0.0784633	0.652949	0.748891	0.154135	0.094215
BobWhite_c14158_112	1A	93.6	0.00270674	0.120091	0.303972	0.141587	0.0757561	0.198
BS00039378_51	1A	94.6999	0.185195	0.171884	0.849119	0.0394882	0.205567	0.000866072
BS00065784_51	1A	94.6999	1	1	1	1	1	1
CAP12_c3602_91	1A	94.7	0.00891824	0.00483976	0.365073	0.122239	0.139425	0.19546
BS00011146_51	1A	94.7	0.0350272	0.0546612	0.203127	0.0620289	0.0864719	0.329913
Excalibur_c3145_70	1A	94.7	1	1	1	1	1	1
BS00039377_51	1A	94.7	0.220637	0.150502	0.955288	0.0699222	0.331527	0.000706227
BS00003743_51	1A	94.7	0.798781	0.396027	0.378122	0.178598	0.106868	0.146786
BobWhite_c27438_81	1A	94.7	0.412824	0.184014	0.668018	0.00504734	0.340535	0.516547
wsnp_Ku_c5210_9290700	1A	94.7	0.460376	0.237988	0.319017	0.00270689	0.604726	0.702154
Jagger_c5111_190	1A	94.7	1	1	1	1	1	1
BS00065430_51	1A	94.7001	0.00964676	0.00422221	0.21457	0.313914	0.0411979	0.25448
wsnp_Ku_c5210_9289260	1A	94.7001	0.142141	0.231256	0.747461	0.0542783	0.352287	0.00115058
Excalibur_c8396_396	1A	94.7001	1	1	1	1	1	1
BS00062876_51	1A	94.8999	0.0723566	0.083609	0.122264	0.152529	0.100037	0.293694
GENE-0392_97	1A	94.9	0.0749005	0.0584576	0.219796	0.163319	0.060327	0.343226
wsnp_Ex_rep_c68085_66839109	1A	94.9	0.146089	0.0923451	0.817465	0.117138	0.106235	0.0888496
RFL_Contig4781_1792	1A	94.9	0.10716	0.0672003	0.209598	0.134306	0.118956	0.226326
wsnp_Ex_c43228_49605281	1A	94.9	0.0046348	0.00143139	0.282548	0.136017	0.0664247	0.237817
RAC875_c8482_160	1A	94.9	0.136642	0.132083	0.719443	0.181396	0.023154	0.197414
Kukri_c67383_102	1A	94.9	0.23529	0.265995	0.449242	0.224978	0.026134	0.187806
wsnp_Ku_c17322_26392311	1A	94.9	0.0170637	0.0160654	0.084321	0.232809	0.245948	0.160409
BS00034278_51	1A	94.9001	0.0316828	0.048214	0.0688736	0.209371	0.0980439	0.172276
CAP7_c1891_230	1A	95.2001	0.0209498	0.00618071	0.495001	0.330086	0.13884	0.141633
wsnp_Ex_rep_c68493_67320068	1A	95.4999	0.353739	0.296119	0.335733	0.0843064	0.0270277	0.299472
wsnp_Ra_c11594_18777085	1A	95.4999	0.242379	0.180919	0.395277	0.268664	0.0385697	0.214294
wsnp_Ex_c3258_6004611	1A	95.5	0.167601	0.144099	0.924075	0.227599	0.0176616	0.226842
wsnp_BG263358A_Ta_2_3	1A	96.3999	0.413135	0.961722	0.286998	0.259956	0.96305	0.15658
Tdurum_contig48037_499	1A	96.3999	9.38159e-09	0.000862153	0.827516	0.107171	0.576849	0.000101947
Tdurum_contig48037_385	1A	96.4	0.00306744	0.114984	0.981012	0.157629	0.764201	0.00222528
wsnp_Ex_c5060_8985678	1A	96.4	1.28564e-08	0.00553481	0.630752	0.230306	0.584108	4.19887e-07
CAP8_c2578_452	1A	96.4001	2.21829e-09	0.00266067	0.235701	0.13685	0.290684	1.52468e-08
BobWhite_c15152_341	1A	96.4001	1	1	1	1	1	1
BobWhite_c96_170	1A	96.4001	0.00314752	0.174586	0.147975	0.296991	0.336554	0.00503662
wsnp_Ra_rep_c95460_83855592	1A	96.5001	1	1	1	1	1	1
Tdurum_contig79608_437	1A	96.8999	4.82152e-09	0.0152501	0.574493	0.488292	0.840701	5.29034e-08
Tdurum_contig44112_1609	1A	96.8999	1	1	1	1	1	1
wsnp_Ra_c15564_23999084	1A	96.9	0.0445422	0.077753	0.729111	0.511642	0.0121833	0.636139
RAC875_rep_c109970_73	1A	96.9	2.72123e-09	0.0205479	0.127716	0.15257	0.305591	2.61441e-07
RAC875_rep_c95460_302	1A	96.9	8.66394e-09	0.00782327	0.488121	0.389023	0.38564	2.97404e-08
Tdurum_contig44112_1850	1A	96.9	2.11303e-11	0.000216894	0.463702	0.015407	0.532244	3.19141e-07
BS00087589_51	1A	96.9	3.32462e-07	0.0904223	0.850553	0.208668	0.02729	1.52205e-07
BobWhite_c28971_184	1A	96.9	1.36341e-05	0.117455	0.054423	0.552762	0.00105747	0.184129
IACX11345	1A	96.9	1	1	1	1	1	1
Excalibur_c7370_179	1A	96.9001	0.0515558	0.0871019	0.419559	0.574547	0.0148289	0.560661
wsnp_RFL_Contig1109_136771	1A	96.9001	8.07818e-08	0.0611755	0.81002	0.518595	0.828728	5.60616e-08
Kukri_c57770_705	1A	96.9001	0.111187	0.0446724	0.939568	0.00804609	0.0029455	2.274e-05
RAC875_c25814_361	1A	97.2	1	1	1	1	1	1
BobWhite_c13039_184	1A	97.2999	1.02821e-08	0.00546131	0.0332564	0.250044	0.442554	1.60952e-07
RAC875_c31031_387	1A	97.2999	0.812131	0.611576	0.373738	0.269379	0.0962015	0.209604
Tdurum_contig57566_1035	1A	97.3	1.91449e-07	0.00792108	0.425349	0.808108	0.387261	6.19079e-06
Tdurum_contig57566_827	1A	97.3	3.21397e-05	0.0913457	0.0122845	0.503969	0.151894	0.0178177
IAAV8743	1A	97.3	0.272005	0.208524	0.00103814	0.80209	0.569488	0.0285978
BS00028146_51	1A	97.3	2.91409e-08	0.00100121	0.00667338	0.0235369	0.643698	9.86657e-07
Excalibur_c14859_394	1A	97.3	1	1	1	1	1	1
wsnp_Ex_c6563_11378632	1A	97.3	1	1	1	1	1	1
Tdurum_contig47620_592	1A	97.3	1.78005e-08	0.00330357	0.206846	0.110683	0.042176	0.00119946
Tdurum_contig57566_1653	1A	97.3	4.66228e-10	0.00209036	0.045717	0.0444233	0.424759	2.92116e-05
Tdurum_contig79608_369	1A	97.3	0.0839682	0.582661	0.743934	0.442303	0.0206076	0.0117471
Tdurum_contig57566_809	1A	97.3001	3.75568e-09	0.0221852	0.176469	0.472931	0.791159	1.48585e-05
BS00065114_51	1A	97.3999	1.16976e-08	0.0048125	0.299067	0.212805	0.548368	1.9363e-08
RAC875_c15918_407	1A	97.4	0.458325	0.672176	0.670636	0.00454741	0.8802	0.00378686
GENE-0527_92	1A	97.4	1	1	1	1	1	1
Tdurum_contig29437_126	1A	97.4	1.55883e-07	0.00719289	0.222365	0.679998	0.770005	4.18091e-08
Kukri_c43972_367	1A	97.4	3.07803e-10	0.00577221	0.0199442	0.28675	0.466536	1.64452e-08
TA005587-0433	1A	97.4001	4.48236e-08	0.0138096	0.751632	0.655354	0.386945	7.29978e-06
RAC875_c102343_204	1A	97.4001	0.0692525	0.318989	0.750335	0.211224	0.998995	0.984179
BS00012042_51	1A	97.4999	0.0398646	0.0680715	0.798453	0.350152	0.376777	0.672908
BS00110130_51	1A	98.2	1	1	1	1	1	1
Excalibur_rep_c103592_565	1A	98.2001	0.0444957	0.00856924	0.617551	0.81177	0.206878	0.863372
BS00081002_51	1A	98.4	0.0703263	0.0798967	0.8019	0.494037	0.205049	0.109063
BS00022261_51	1A	99.8	0.531871	0.107848	0.0978962	0.204052	0.1938	0.616527
BS00109991_51	1A	99.8	0.47193	0.102777	0.0696328	0.128816	0.172886	0.670549
Ex_c4060_510	1A	99.8	0.645583	0.200049	0.0490933	0.358901	0.105051	0.848126
RAC875_c6798_467	1A	99.8	0.420494	0.121736	0.104672	0.227685	0.132209	0.671682
BS00110627_51	1A	99.8001	0.780971	0.180069	0.0468279	0.113915	0.244655	0.803276
BS00022848_51	1A	99.8999	1	1	1	1	1	1
RFL_Contig2176_932	1A	99.9	0.148179	0.658917	0.317417	0.182599	0.0752381	0.0197042
GENE-0262_431	1A	99.9001	0.47426	0.115123	0.0773542	0.380555	0.11466	0.77063
Excalibur_c47013_1503	1A	100.5	0.424618	0.875856	0.128235	0.856238	0.35718	0.363776
BS00073413_51	1A	100.8	0.36874	0.405374	0.0289659	0.918724	0.816632	0.15364
wsnp_Ra_c22110_31550370	1A	102.2	0.304209	0.329295	0.0213667	0.951989	0.682418	0.17416
RAC875_c56690_320	1A	102.2	0.312819	0.309744	0.023505	0.855028	0.740125	0.172807
BobWhite_c23632_322	1A	102.7	0.521962	0.227752	0.00300623	0.21931	0.345674	0.856705
Excalibur_c97157_137	1A	102.7	1.88855e-06	0.0945831	0.10719	0.0355537	0.80806	9.89941e-09
Excalibur_c97157_65	1A	102.7	9.43291e-06	0.0493232	0.00122394	0.0596552	0.819115	6.19878e-09
IACX5994	1A	102.8	0.390415	0.712841	0.0469744	0.831439	0.827274	0.0131475
BobWhite_c6046_304	1A	102.8	0.485224	0.131496	0.688646	0.800206	0.933865	0.710706
Kukri_c7119_392	1A	102.8	0.202421	0.69726	1.32615e-06	0.0369352	0.919554	0.00586858
wsnp_RFL_Contig3542_3718200	1A	102.8	0.594099	0.181195	0.156414	0.238052	0.17859	0.0723148
Tdurum_contig21114_255	1A	102.8	0.431502	0.152744	0.108838	0.213119	0.241756	0.927358
BobWhite_c16206_317	1A	102.8	0.000121712	0.46455	0.0314665	0.12651	0.269755	9.25077e-07
RAC875_c21411_162	1A	102.8	0.0522798	0.0226731	0.266779	0.8413	0.699316	0.618684
wsnp_Ex_c33452_41938159	1A	102.8	0.336691	0.627997	0.0110009	0.994382	0.657778	0.0268263
wsnp_Ex_c33452_41938013	1A	102.8	0.336691	0.627997	0.0110009	0.994382	0.657778	0.0268263
BobWhite_c5967_537	1A	102.8	0.145505	0.347484	0.0180038	0.65685	0.318971	0.074799
Excalibur_c22768_963	1A	102.9	0.336691	0.627997	0.0110009	0.994382	0.657778	0.0268263
Excalibur_c22768_811	1A	102.9	0.144902	0.931169	0.000148996	0.0706083	0.941458	0.0104786
wsnp_BE444305A_Td_2_1	1A	103	0.737421	0.221249	0.0546922	0.161393	0.189039	0.0730763
wsnp_Ex_c41953_48657850	1A	103.2	0.403033	0.0434986	0.00146301	0.365894	0.516117	0.139223
IAAV544	1A	103.2	0.703179	0.728671	0.00283457	0.530201	0.28298	0.143294
BobWhite_c721_74	1A	103.2	0.281923	0.0401938	0.00199662	0.104306	0.405671	0.0957862
wsnp_JD_c3973_5044238	1A	103.2	0.904626	0.943595	0.00236613	0.382156	0.427232	0.241078
RAC875_rep_c72890_63	1A	103.2	0.419052	0.0755454	0.00704735	0.102063	0.289549	0.0933011
wsnp_Ex_c41953_48658353	1A	103.2	0.904626	0.943595	0.00236613	0.382156	0.427232	0.241078
TA001600-1603	1A	103.2	0.904626	0.943595	0.00236613	0.382156	0.427232	0.241078
wsnp_Ex_rep_c102067_87313597	1A	103.8	1	1	1	1	1	1
wsnp_Ex_c28900_37982485	1A	103.8	1	1	1	1	1	1
Ra_c110766_321	1A	103.8	0.0668924	0.00756483	0.0355308	0.2781	0.266001	0.224476
wsnp_Ex_rep_c102067_87314043	1A	104.3	0.928779	0.556187	0.0608627	0.712338	0.811838	0.0224032
Tdurum_contig56158_60	1A	104.3	0.330177	0.128273	0.00232259	0.172135	0.665016	0.180105
Kukri_rep_c115111_251	1A	104.3	0.191272	0.146851	0.117355	0.412365	0.364737	0.134502
Ex_c26688_969	1A	104.3	0.847269	0.39324	0.00787243	0.430428	0.0325943	0.0121372
BS00085366_51	1A	104.3	1	1	1	1	1	1
RAC875_c12348_720	1A	104.3	0.358852	0.219926	0.0693285	0.474323	0.64617	0.0626963
wsnp_BE443588A_Ta_2_2	1A	104.4	0.478839	0.0196742	0.129085	0.240536	0.938273	0.0300423
Excalibur_c26688_138	1A	104.4	0.323819	0.569797	0.763245	0.109454	0.38209	0.00250236
IAAV7172	1A	104.5	0.00199651	0.196311	0.105472	0.227901	0.05093	0.00149342
wsnp_BE443588A_Ta_2_1	1A	104.5	0.462755	0.0318323	0.215065	0.0930783	0.637215	0.0137398
RFL_Contig5334_1969	1A	104.5	0.436321	0.0685204	0.100406	0.446839	0.0602937	0.000623608
GENE-0033_233	1A	104.5	0.49626	0.0465102	0.0768672	0.143236	0.7879	0.019453
Tdurum_contig96086_74	1A	104.6	0.343218	0.318104	0.762404	0.0182249	0.173733	0.00196568
wsnp_Ex_c4612_8254533	1A	104.6	0.819887	0.0999406	0.0577215	0.124405	0.582734	0.0119658
BS00068391_51	1A	104.6	0.173222	0.0370925	0.980925	0.607832	0.0142628	0.0287252
BobWhite_c41272_159	1A	104.6	0.0605133	0.706232	0.316637	0.254473	0.461758	0.000258204
BS00095510_51	1A	104.9	0.895317	0.123427	0.474694	0.148655	0.0151894	0.442551
wsnp_CAP11_c1815_982483	1A	105	0.521872	0.439872	0.695256	0.139144	0.529534	0.137233
BS00078085_51	1A	105.1	0.431892	0.269725	0.783747	0.440388	0.040427	0.93328
wsnp_CAP8_c4785_2322876	1A	105.2	1	1	1	1	1	1
RAC875_c67771_805	1A	105.3	1	1	1	1	1	1
Ex_c2226_244	1A	105.3	0.747345	0.0756843	0.482765	0.225405	0.746645	0.42974
BS00080076_51	1A	105.3	0.734102	0.0572237	0.386657	0.196773	0.536258	0.577024
RAC875_c32379_216	1A	105.5	0.826283	0.0692236	0.277877	0.356519	0.930677	0.2967
BobWhite_c22134_398	1A	105.5	0.802122	0.0544888	0.256008	0.312139	0.457107	0.565544
BS00023203_51	1A	105.5	0.0392739	0.0594225	0.0118873	0.809799	0.807325	0.671081
BS00037976_51	1A	105.5	0.546743	0.0285976	0.662338	0.94885	0.115775	0.70326
tplb0059d21_1032	1A	105.7	0.343443	0.276406	0.023907	0.60785	0.629793	0.156686
wsnp_BE444359A_Ta_2_1	1A	105.7	0.968662	0.100199	0.307117	0.311973	0.965124	0.286254
Tdurum_contig20183_507	1A	105.7	1	1	1	1	1	1
Tdurum_contig10365_341	1A	106.2	0.856305	0.833346	0.346632	0.6269	0.170954	0.00531218
Tdurum_contig63715_235	1A	106.2	0.895317	0.123427	0.474694	0.148655	0.0151894	0.442551
Tdurum_contig15967_90	1A	106.2	0.250924	0.0963079	0.756752	0.317725	0.774635	0.336804
Tdurum_contig51833_439	1A	106.8	0.0855814	0.0289541	0.726538	0.159889	0.93142	0.599062
RAC875_c60162_129	1A	106.9	0.907388	0.385548	0.680734	0.279071	0.124293	0.884821
BobWhite_c24825_349	1A	106.9	0.907388	0.385548	0.680734	0.279071	0.124293	0.884821
wsnp_JD_c13024_13129681	1A	107	0.895317	0.123427	0.474694	0.148655	0.0151894	0.442551
Tdurum_contig75762_406	1A	107	0.747346	0.0823753	0.712243	0.375453	0.133902	0.629874
Tdurum_contig75762_377	1A	107	0.895317	0.123427	0.474694	0.148655	0.0151894	0.442551
JD_c13024_360	1A	107	0.895317	0.123427	0.474694	0.148655	0.0151894	0.442551
IAAV3650	1A	107	0.0349439	0.0188813	0.389541	0.25771	0.0636058	0.215359
Kukri_c18274_551	1A	107.1	1	1	1	1	1	1
wsnp_BE494527A_Ta_2_1	1A	107.1	0.761339	0.0459503	0.107351	0.896183	0.420826	0.0206678
Ra_c29200_300	1A	107.1	0.0302252	0.00966334	0.776757	0.0755968	0.14086	0.0524901
wsnp_Ex_c1359_2604298	1A	107.1	1	1	1	1	1	1
wsnp_Ku_c3804_6986527	1A	107.1	1	1	1	1	1	1
Excalibur_c63671_90	1A	107.1	1	1	1	1	1	1
Excalibur_c54842_340	1A	107.1	0.00393121	0.00778394	0.00662116	0.247001	0.306997	0.108782
Kukri_c55266_242	1A	107.2	0.0869561	0.00139868	0.983312	0.3599	0.0930353	0.00280331
Tdurum_contig5711_242	1A	107.2	1	1	1	1	1	1
Tdurum_contig5711_174	1A	107.2	1	1	1	1	1	1
IAAV3156	1A	107.3	0.895317	0.123427	0.474694	0.148655	0.0151894	0.442551
BobWhite_rep_c65812_710	1A	107.3	0.521872	0.439872	0.695256	0.139144	0.529534	0.137233
CAP11_s8920_357	1A	107.3	1	1	1	1	1	1
wsnp_CAP8_rep_c3938_1936666	1A	107.3	0.907388	0.385548	0.680734	0.279071	0.124293	0.884821
IACX1240	1A	107.3	1	1	1	1	1	1
wsnp_JD_c4904_6034093	1A	107.3	0.0631723	0.0457448	0.360357	0.522062	0.00031627	0.852945
wsnp_Ex_rep_c81556_76277906	1A	107.4	0.427057	0.0942829	0.0982605	0.0133555	0.922476	0.00387235
RAC875_c16136_129	1A	107.4	0.920792	0.162353	0.136392	0.309344	0.300924	0.000377383
wsnp_Ex_rep_c66919_65342127	1A	107.4	0.485807	0.0517985	0.172569	0.982189	0.0630153	2.35498e-05
Tdurum_contig34826_234	1A	107.5	0.295038	0.0361663	0.204809	0.036724	0.367324	6.50038e-05
wsnp_Ex_c10903_17717179	1A	107.5	0.371976	0.871961	0.095355	0.0722458	0.0678465	0.00277511
IACX2413	1A	107.5	0.0104665	0.0012097	0.287098	0.603017	0.832746	0.213037
wsnp_BE403322A_Ta_1_1	1A	108.1	0.176262	0.0543449	0.162086	0.0252111	0.337243	0.000953533
BS00065268_51	1A	108.1	0.0803492	0.0637997	0.0102874	0.539344	0.028002	0.0325054
wsnp_Ex_c28149_37293117	1A	108.1	0.546785	0.0158259	0.605987	0.308855	0.400365	0.433126
wsnp_CAP11_c29_68486	1A	108.4	0.0454271	0.000216292	0.0180464	0.538222	0.632845	0.391387
BS00066212_51	1A	109.9	0.0166214	0.0899421	0.936945	0.235372	0.410939	0.384909
Excalibur_c21534_1436	1A	110.1	1	1	1	1	1	1
RAC875_c23586_541	1A	110.1	1	1	1	1	1	1
Tdurum_contig62584_770	1A	110.1	1	1	1	1	1	1
CAP12_c6629_301	1A	110.1	1	1	1	1	1	1
BobWhite_c44164_402	1A	110.1	1	1	1	1	1	1
Tdurum_contig12152_63	1A	110.1	0.0445386	0.605708	0.159964	0.342397	0.00997027	0.0485407
Excalibur_c33470_175	1A	110.1	0.0969449	0.0761566	0.770894	0.428019	0.0815645	0.926025
BobWhite_c37358_208	1A	110.1	1	1	1	1	1	1
Kukri_c44895_139	1A	110.1	1	1	1	1	1	1
BobWhite_c44164_151	1A	110.1	1	1	1	1	1	1
BS00067119_51	1A	110.1	1	1	1	1	1	1
wsnp_Ex_c3594_6568869	1A	110.1	1	1	1	1	1	1
Kukri_c44895_88	1A	110.1	1	1	1	1	1	1
RFL_Contig399_1005	1A	110.7	0.00345221	0.00851692	0.329145	0.509403	0.62776	4.88352e-05
RFL_Contig399_976	1A	110.7	0.00848776	0.0175979	0.200321	0.199547	0.432847	0.00689668
RFL_Contig399_1148	1A	110.7	0.00283414	0.00408622	0.138963	0.38203	0.167053	7.29991e-05
CAP7_c490_123	1A	110.9	0.00123882	0.102083	0.0894983	0.796964	0.746777	0.00160418
wsnp_Ex_c23143_32376622	1A	110.9	0.612878	0.385519	0.183093	0.96319	0.430258	0.0523073
Tdurum_contig81642_298	1A	110.9	0.352031	0.00563149	0.243636	0.100827	0.369497	0.0281852
RAC875_c49433_308	1A	110.9	0.433762	0.50999	0.276452	0.115059	0.374968	0.217694
Ra_c8027_1021	1A	110.9	0.215025	0.71591	0.202627	0.5559	0.553188	0.030612
BobWhite_c20553_568	1A	112.1	0.168279	0.797812	0.686976	0.548149	0.225939	0.150103
RAC875_rep_c119761_111	1A	112.1	0.448273	0.925424	0.369556	0.806091	0.37145	0.320198
JD_c20553_448	1A	112.1	0.953871	0.710856	0.174807	0.382695	0.072525	0.0343432
Excalibur_rep_c72906_619	1A	112.1	0.957034	0.266389	0.402587	0.670114	0.0872329	0.0799659
Kukri_c14635_73	1A	112.1	1.49709e-06	0.0436759	0.0403719	0.0111205	0.341488	0.0857275
wsnp_JD_c20553_18260731	1A	112.1	0.184311	0.744952	0.170728	0.722456	0.0845431	0.107118
Ra_c41164_730	1A	112.1	0.502004	0.462287	0.281154	0.933079	0.860486	0.44423
wsnp_JD_c20553_18260620	1A	112.1	0.436559	0.472036	0.425657	0.0104656	0.689496	0.104766
Ra_c5683_2584	1A	112.2	0.155911	0.610944	0.812917	0.450302	0.200368	0.0125542
Excalibur_rep_c110054_341	1A	112.2	0.24341	0.797651	0.313996	0.89957	0.236303	0.23689
Ra_c5683_1762	1A	112.2	0.116033	0.674834	0.701214	0.734169	0.156615	0.181381
wsnp_Ex_c19353_28290651	1A	112.4	0.972576	0.784238	0.48291	0.696059	0.15857	0.0167553
wsnp_Ex_c19353_28290393	1A	112.4	0.132631	0.489922	0.821255	0.923956	0.212759	0.034078
Kukri_c47131_569	1A	112.4	0.222396	0.639172	0.463042	0.724276	0.204314	0.0293943
tplb0031l06_747	1A	112.4	0.749299	0.686294	0.666573	0.821139	0.25529	0.0315487
Ku_c4369_354	1A	112.4	1	1	1	1	1	1
Ku_c4369_351	1A	113	0.212095	0.477054	0.21163	0.58201	0.286209	0.247656
Tdurum_contig11106_264	1A	114.1	0.00319227	0.0762208	0.0140731	0.220906	0.271202	0.00975924
Tdurum_contig11106_340	1A	114.1	0.304743	0.297282	0.107551	0.282157	0.442354	0.00916885
RAC875_c54927_559	1A	115.9	0.85386	0.751228	0.089513	0.169174	0.831884	0.86023
RAC875_c7563_273	1A	116	0.000461959	0.12179	0.912219	0.0927754	0.218802	0.17823
Excalibur_c8599_133	1A	116.2	0.0232257	0.136152	0.222765	0.0122829	0.602961	0.0461044
CAP7_c4277_191	1A	116.4	0.717946	0.448709	0.0813496	0.693211	0.642673	0.373572
Kukri_c1984_1024	1A	116.4	0.0111262	0.660372	0.322762	0.889382	0.698873	0.571683
wsnp_Ex_c30552_39457767	1A	116.4	0.00114774	0.00952719	0.865479	0.158302	0.195189	0.00161687
RAC875_rep_c69152_184	1A	116.4	0.895317	0.123427	0.474694	0.148655	0.0151894	0.442551
Excalibur_c35310_375	1A	116.4	0.144581	0.208055	0.251553	0.0636627	0.455442	0.501127
Tdurum_contig56662_54	1A	116.4	0.0532825	0.0677228	0.0779564	0.125586	0.0938593	0.0275285
wsnp_Ex_c3264_6017750	1A	116.4	0.027701	0.00183152	0.770342	0.629563	0.673586	0.19471
wsnp_Ex_c34594_42877243	1A	116.4	0.758223	0.456044	0.716665	0.577554	0.00836146	0.76045
BobWhite_c6820_199	1A	116.4	0.0775354	0.00672509	0.744077	0.97837	0.623314	0.243749
wsnp_Ra_rep_c108284_91604017	1A	116.4	0.281182	0.117023	0.562233	0.209321	0.157978	0.12948
BobWhite_c46857_82	1A	116.4	0.395252	0.0224581	0.050934	0.378481	0.0472065	0.643615
RAC875_c5016_314	1A	116.4	0.55727	0.460558	0.199295	0.636818	0.11109	0.00401251
wsnp_Ra_c4184_7637695	1A	116.4	1	1	1	1	1	1
Tdurum_contig80278_250	1A	116.4	0.257482	0.0864301	0.419213	0.0875423	0.211064	0.126389
wsnp_CAP12_rep_c8598_3608465	1A	116.4	0.600317	0.0930737	0.371521	0.228274	0.129535	0.650094
wsnp_Ex_c34594_42877119	1A	116.4	0.93155	0.825132	0.982291	0.100691	0.027237	0.0231609
wsnp_Ex_c41553_48351921	1A	116.4	1	1	1	1	1	1
BS00056547_51	1A	116.4	0.402528	0.0805409	0.0986227	0.631783	0.0332902	0.537773
Tdurum_contig78830_745	1A	116.4	0.895317	0.123427	0.474694	0.148655	0.0151894	0.442551
Tdurum_contig78830_348	1A	116.4	0.624961	0.239378	0.799725	0.0971988	0.282379	0.330321
wsnp_Ex_c12399_19776420	1A	116.4	0.10193	0.152316	0.836209	0.178769	2.63653e-05	0.478532
BS00072408_51	1A	116.4	0.39818	0.44962	0.419511	0.282995	0.159292	0.00638763
Excalibur_c30974_65	1A	116.4	0.907388	0.385548	0.680734	0.279071	0.124293	0.884821
Excalibur_c1453_1310	1A	116.4	0.00175938	0.00617953	0.250795	0.542316	0.0042978	0.290858
RAC875_c21673_641	1A	116.4	0.145542	0.0316007	0.447465	0.142488	0.200212	0.134307
RAC875_rep_c108284_98	1A	116.4	0.895317	0.123427	0.474694	0.148655	0.0151894	0.442551
BS00066659_51	1A	116.4	0.963003	0.133878	0.720562	0.318072	0.218182	0.494351
wsnp_CAP7_rep_c5385_2417464	1A	116.4	0.859787	0.0679818	0.481095	0.207007	0.352684	0.0779622
Kukri_c67703_174	1A	116.4	0.646368	0.066833	0.675209	0.226225	0.115478	0.673354
TA002362-0785	1A	116.4	0.00217119	0.00837239	0.0607696	0.434295	0.127696	0.567913
wsnp_BF474340A_Ta_2_1	1A	116.4	0.00125418	0.00233505	0.78988	0.690445	0.384377	0.46016
RAC875_c47930_448	1A	116.5	0.13012	0.344571	0.119746	0.477384	0.679292	0.0280698
Ra_c364_50	1A	119.8	0.0212376	0.0360448	0.52686	0.240125	0.748746	0.492668
wsnp_Ku_rep_c109724_94227136	1A	119.9	0.664814	0.132861	0.608259	0.00158203	0.220785	0.603082
Tdurum_contig51167_810	1A	119.9	0.520355	0.145592	0.405645	0.232779	0.540385	0.153294
Tdurum_contig51167_390	1A	120	0.112052	0.78733	0.630987	0.0553215	0.184027	0.395731
Tdurum_contig51167_1029	1A	120	0.759158	0.120417	0.97154	0.327961	0.340139	0.17859
wsnp_Ex_c23598_32826926	1A	120	0.239203	0.137335	0.0227634	0.0326095	0.15412	0.00127299
Excalibur_c66_147	1A	120	0.750865	0.771234	0.533694	0.385456	0.00271359	0.851419
Tdurum_contig47345_284	1A	120	0.832111	0.102881	0.284168	0.163389	0.266939	0.20986
Tdurum_contig51167_534	1A	120	0.162131	0.11576	0.412464	0.00738617	0.589664	0.216303
BS00079087_51	1A	120	0.018506	0.0335511	0.127065	0.84239	0.238279	0.281718
wsnp_JD_rep_c49006_33254974	1A	120	0.353208	0.434206	0.180082	0.703331	0.127961	0.377525
Tdurum_contig51167_915	1A	120	0.169864	0.0277491	0.0643475	0.868622	0.0117956	0.637404
RAC875_rep_c71093_1070	1A	120	0.145927	0.25072	0.546564	0.561213	0.254839	0.409715
wsnp_Ex_c23143_32377033	1A	120	0.599539	0.177391	0.422248	0.258176	0.068569	0.59828
Excalibur_c1936_1072	1A	120	0.19656	0.553188	0.121558	0.142285	0.00404503	0.037654
tplb0021i12_383	1A	120	0.271894	0.136734	0.624067	0.339143	0.651913	0.364181
Excalibur_c23598_1632	1A	120	0.159848	0.420718	0.0601195	0.476441	0.11922	0.000595875
wsnp_Ex_c10843_17638629	1A	121.1	0.230188	0.321685	0.473136	0.418705	0.151645	0.683175
wsnp_Ex_c10903_17716723	1A	121.1	1	1	1	1	1	1
BobWhite_c15256_225	1A	121.1	6.70024e-05	0.00450182	0.178625	0.0606678	0.000229096	0.0206128
Kukri_c24586_1089	1A	121.1	1	1	1	1	1	1
Kukri_c16271_894	1A	121.1	1	1	1	1	1	1
RAC875_c59190_384	1A	121.1	0.795989	0.0523595	0.91766	0.644246	0.615195	0.730133
Tdurum_contig13136_605	1A	121.1	0.479056	0.916873	0.22402	0.123933	0.0668858	0.952542
Kukri_c16271_544	1A	121.1	0.00193482	0.00174161	0.306893	0.0230664	0.00562067	0.0271304
BobWhite_c19182_280	1A	121.1	0.000559011	0.00630103	0.349534	0.00547602	0.000285402	0.0633709
BobWhite_c10542_777	1A	121.1	0.113346	0.102464	0.905079	6.29817e-05	0.000161138	6.02352e-07
Ra_c11613_81	1A	121.1	1	1	1	1	1	1
RAC875_c36980_161	1A	121.1	0.00633032	0.000760732	0.0206286	0.282839	0.000112474	0.0427021
Ku_c3523_1959	1A	121.1	0.750286	0.0497516	0.763612	0.482918	0.909113	0.014273
Kukri_c24753_460	1A	121.1	0.0423829	0.0871233	0.38452	0.662454	0.391068	0.85306
RAC875_rep_c106165_772	1A	121.1	1	1	1	1	1	1
Excalibur_c23598_1502	1A	121.1	0.00334262	0.0235202	0.0603868	0.000652009	1.36758e-05	0.00289844
JD_c285_1438	1A	121.2	0.350043	0.687998	0.888585	0.614695	0.00225646	0.0420596
wsnp_Ex_c6488_11266589	1A	121.2	0.90352	0.129409	0.563415	0.288709	0.0419281	0.448209
Tdurum_contig18174_283	1A	121.2	0.895317	0.123427	0.474694	0.148655	0.0151894	0.442551
Kukri_c51781_199	1A	121.2	0.538806	0.265042	0.0724106	0.259808	0.371449	0.731502
wsnp_CAP11_c146_160903	1A	121.2	0.750865	0.771234	0.533694	0.385456	0.00271359	0.851419
wsnp_Ex_c13955_21833712	1A	121.2	0.600317	0.0930737	0.371521	0.228274	0.129535	0.650094
Tdurum_contig81011_244	1A	121.2	0.678017	0.5552	0.362378	0.366023	0.00113756	0.745934
IAAV3695	1A	121.3	0.944168	0.62602	0.270736	0.423297	0.307548	0.314812
Tdurum_contig60210_371	1A	121.3	0.963992	0.0177411	0.118152	0.0674201	0.566715	0.373863
Tdurum_contig85466_170	1A	121.3	0.517881	0.126692	0.394076	0.0995284	0.0453064	0.159628
CAP12_rep_c6128_120	1A	121.3	0.313278	0.020515	0.233365	0.215698	0.103894	0.0357907
Kukri_c82086_387	1A	121.3	1	1	1	1	1	1
Ra_c2227_855	1A	121.3	1	1	1	1	1	1
Kukri_c30924_203	1A	121.3	0.560031	0.148925	0.366076	0.27507	0.0833439	0.951199
CAP12_c8163_118	1A	121.3	0.514841	0.0307271	0.339572	0.453983	0.151879	0.141199
RAC875_c48804_590	1A	122.1	0.347688	0.0311282	0.525437	0.231363	0.343316	0.0967864
Excalibur_c16947_81	1A	122.7	0.228354	0.139675	0.378611	0.507658	0.217393	0.458033
wsnp_Ex_c7684_13109335	1A	122.7	0.0930708	0.0310115	0.571019	0.833397	0.525861	0.88483
Kukri_c7691_212	1A	122.7	0.00916543	0.0956418	0.326066	0.229183	0.0279363	0.259456
Tdurum_contig8224_378	1A	122.7	0.0673844	0.0112853	0.909645	0.682034	0.327996	0.699794
IAAV5567	1A	122.7	0.0632415	0.0139553	0.962038	0.711567	0.426346	0.845845
TA001430-0733	1A	122.7	0.0363585	0.421279	0.112109	0.758508	0.612477	0.00041676
Excalibur_c16947_114	1A	122.7	0.248886	0.0644358	0.772143	0.851562	0.310597	0.270117
CAP12_c3758_112	1A	122.7	0.0057234	0.0510752	0.1134	0.141451	0.219889	0.406501
wsnp_Ra_c19637_28840370	1A	122.7	0.378003	0.193427	0.607462	0.517957	0.264577	0.542052
Kukri_c2338_533	1A	122.7	0.135334	0.0244576	0.861443	0.932371	0.523184	0.909104
wsnp_Ku_c816_1684613	1A	122.7	0.00782313	0.370869	0.0135035	0.582805	0.492762	7.91568e-05
BobWhite_c31322_391	1A	123.2	1	1	1	1	1	1
RFL_Contig3683_1784	1A	123.2	0.00220544	0.00658285	8.39661e-05	0.0663854	0.856671	0.699107
Excalibur_c88792_93	1A	123.2	0.00446084	0.0157992	0.00533	0.174741	0.517542	0.685958
wsnp_JD_c6664_7807201	1A	124.9	1	1	1	1	1	1
D_GA8KES402JNYTS_218	1A	129.9	1	1	1	1	1	1
BS00106641_51	1A	132.7	0.117781	0.401872	0.412069	0.406036	0.407106	0.0299916
BS00023114_51	1A	132.7	0.120539	0.428815	0.315895	0.304224	0.87181	0.0408958
BS00022824_51	1A	132.7	0.0752393	0.0691706	0.618813	0.405095	0.0290681	0.00253938
wsnp_Ex_c18499_27344859	1A	132.7	0.0128243	0.0428779	0.378016	0.359982	0.0881464	0.00734295
wsnp_Ex_c9343_15514531	1A	134.7	0.654491	0.364192	0.717242	0.464685	0.192918	0.0226996
wsnp_Ex_c9343_15514687	1A	134.7	0.211447	0.21195	0.59682	0.621797	0.347036	0.0196184
wsnp_Ex_rep_c68058_66805898	1A	136.1	0.317822	0.288173	0.929498	0.693209	0.0712375	0.814641
wsnp_Ex_c25730_34991010	1A	136.1	0.415665	0.479032	0.261336	0.980449	0.159539	0.719492
BS00068074_51	1A	137.7	0.0310188	0.547517	0.0398777	0.41277	0.639823	0.000410439
RAC875_c68350_61	1A	137.7	0.191027	0.114494	0.00677426	0.14726	0.588847	0.00628908
RAC875_c11016_495	1A	138.5	1	1	1	1	1	1
BS00011521_51	1A	138.5	0.196665	0.24084	0.077659	0.664557	0.342272	0.0222928
GENE-0171_87	1A	139.9	0.177217	0.00482221	0.506282	0.0328825	0.796847	0.0785571
BS00084995_51	1A	141.9	1	1	1	1	1	1
Kukri_c310_1953	1A	142.1	0.379641	0.0366328	0.264281	0.0293052	0.786212	0.017783
Tdurum_contig70803_475	1A	142.1	0.0708754	0.785317	0.159022	0.103521	0.406722	0.0042827
BS00021990_51	1A	142.1	0.0498957	0.35186	0.120212	0.421789	0.81553	0.00181392
wsnp_Ex_c271_521429	1A	142.1	0.133858	0.122815	0.283228	0.391879	0.811249	0.000556399
BobWhite_c12305_959	1A	142.6	0.441675	0.727385	0.328241	0.183635	0.0536068	1.25698e-07
RAC875_c52947_84	1A	142.6	0.344494	0.917561	0.415042	0.140948	0.132041	9.2649e-08
wsnp_Ex_c11939_19147514	1A	142.6	0.077142	0.891653	0.0688472	0.203153	0.723562	0.00178444
Tdurum_contig30426_261	1A	142.6	0.344765	0.297777	0.622112	0.387963	0.176658	0.00242813
wsnp_Ex_c1557_2973321	1A	142.6	0.242074	0.705451	0.48452	0.159769	0.108454	6.11764e-07
wsnp_Ku_rep_c69362_68705297	1A	142.6	1	1	1	1	1	1
wsnp_Ex_c11939_19147421	1A	142.6	0.0205809	0.897664	0.00698129	0.155092	0.403363	2.5497e-05
wsnp_Ex_c48407_53323801	1A	142.6	0.679223	0.540623	0.395336	0.759503	0.0787244	0.987727
BS00107935_51	1A	142.6	1	1	1	1	1	1
wsnp_Ex_c11939_19147790	1A	142.6	0.312429	0.740408	0.220838	0.189552	0.205007	5.42051e-07
IACX882	1A	142.6	1	1	1	1	1	1
RFL_Contig5261_855	1A	142.6	1	1	1	1	1	1
Tdurum_contig84252_155	1A	142.6	1	1	1	1	1	1
RAC875_c1295_1603	1A	142.6	0.660354	0.475776	0.238212	0.240278	0.230926	1.477e-05
wsnp_Ku_c12441_20092792	1A	142.6	0.077142	0.891653	0.0688472	0.203153	0.723562	0.00178444
Excalibur_c10538_1153	1A	142.6	1	1	1	1	1	1
Ex_c3201_1046	1A	142.6	1	1	1	1	1	1
wsnp_Ex_rep_c66872_65273904	1A	142.6	1	1	1	1	1	1
Tdurum_contig29886_139	1A	142.6	0.460184	0.157074	0.0792464	0.74202	0.939448	0.0340485
wsnp_Ku_c5687_10068945	1A	142.6	0.0464267	0.562191	0.0187393	0.233964	0.127577	0.000409363
wsnp_Ex_c11939_19147602	1A	142.6	0.485192	0.439262	0.330015	0.197778	0.0947831	3.91029e-08
wsnp_Ex_rep_c66872_65273203	1A	142.8	0.899373	0.10848	0.927484	0.669437	0.0148271	1.45674e-05
Excalibur_c85499_232	1A	142.8	0.729188	0.0479245	0.30805	0.447607	0.0315051	5.35094e-05
wsnp_JD_rep_c65095_41464278	1A	142.8	0.642373	0.0418252	0.619047	0.359369	0.0122631	1.77697e-05
Kukri_c67675_174	1A	142.9	1	1	1	1	1	1
Kukri_c19837_432	1A	142.9	0.992165	0.0833356	0.470501	0.326157	0.0373769	4.11978e-05
IAAV4238	1A	143.7	1	1	1	1	1	1
Kukri_c44201_497	1A	143.7	0.207388	0.152035	0.602256	0.0147756	0.956812	0.00026777
RAC875_c62550_470	1A	143.7	0.59303	0.405395	0.171567	0.292638	0.856325	0.00150897
BS00036189_51	1A	144	1	1	1	1	1	1
BS00063847_51	1A	144.3	0.162429	0.487471	0.00609242	0.448375	0.132596	0.253726
BobWhite_c35250_155	1A	145	0.14637	0.208048	0.0273762	0.287413	0.0129455	0.260043
Tdurum_contig893_53	1A	145.6	1	1	1	1	1	1
IAAV618	1A	145.6	1	1	1	1	1	1
Ku_c32704_43	1A	145.6	0.719111	0.259744	0.139954	0.00307473	0.00836447	0.0379977
BS00075271_51	1A	146.1	1	1	1	1	1	1
BS00089097_51	1A	146.1	0.101992	0.361193	0.853638	0.0397647	0.532252	0.399536
BS00070951_51	1A	146.1	0.24091	0.399903	0.15626	0.616059	0.273345	0.0779645
IAAV2162	1A	146.1	0.691433	0.30794	0.000730265	0.194369	0.0101265	0.195777
BS00070695_51	1A	146.1	0.162945	0.58033	0.386043	0.0774581	0.255577	0.249446
BS00070991_51	1A	146.1	0.113409	0.874431	0.0337722	0.145788	0.399001	0.132825
Excalibur_c27376_74	1A	146.1	0.510346	0.164169	0.520326	0.00208894	0.0925816	0.127588
BobWhite_c1027_1127	1A	146.1	0.970682	0.334149	0.571802	0.00673514	0.0584735	0.219317
BS00067170_51	1A	146.2	0.228693	0.0188478	0.968614	0.0252858	0.0161199	0.0543131
BS00035273_51	1A	146.3	0.872972	0.297608	0.0585307	0.128779	0.0249762	0.106072
Kukri_c4204_1346	1A	146.3	0.995902	0.0830876	0.253953	0.117689	0.10108	0.172469
wsnp_Ex_rep_c67492_66096650	1A	146.8	0.573094	0.111525	0.775455	0.00620061	0.0700603	0.0251787
Kukri_c4204_1673	1A	146.8	0.36314	0.188077	0.607166	0.0848178	0.0586328	0.00688921
RAC875_c5119_2696	1A	146.8	0.348901	0.941455	0.104286	0.0781385	0.0270489	0.0827955
wsnp_Ex_c12932_20486842	1A	146.8	0.505761	0.30139	0.168059	0.0774735	0.141038	0.0247642
Excalibur_rep_c67492_1119	1A	146.8	0.952773	0.122993	0.250032	0.103609	0.0807965	0.13013
RAC875_c63359_1446	1A	146.8	0.860896	0.0587049	0.237206	0.199552	0.0658583	0.00676472
Excalibur_c12932_2102	1A	146.8	0.869031	0.0776677	0.229332	0.0888053	0.0717446	0.113163
GENE-0543_577	1A	146.8	0.951175	0.106076	0.190609	0.159398	0.0768332	0.107245
GENE-0543_1074	1A	146.8	0.420592	0.219564	0.500155	0.139345	0.125846	0.145241
Tdurum_contig11349_810	1A	146.8	0.518326	0.921198	0.717388	0.0614468	0.115824	0.360733
GENE-0543_113	1A	146.8	0.711493	0.189017	0.144632	0.0714574	0.0441235	0.00813162
Kukri_rep_c69829_735	1A	146.8	0.340055	0.462051	0.211033	0.219955	0.0624017	0.115193
Excalibur_c46365_304	1A	146.8	0.494805	0.303067	0.325581	0.0906383	0.0702985	0.0163961
Kukri_rep_c115657_255	1A	146.8	0.59786	0.285597	0.0991847	0.129561	0.0120566	0.159013
Excalibur_c46365_442	1A	146.8	0.491252	0.332709	0.0973947	0.0588129	0.0188151	0.00870356
Kukri_c8527_53	1A	146.8	0.588501	0.282346	0.380202	0.0695364	0.0362712	0.0875509
BS00064087_51	1A	146.8	0.943104	0.710267	0.974411	0.09334	0.0673584	0.0991851
IAAV8446	1A	147.2	0.285025	0.322667	0.492591	0.583627	0.795898	0.834336
wsnp_RFL_Contig3850_4199825	1A	147.6	0.316021	0.478242	0.884478	0.719066	0.648371	0.200249
wsnp_RFL_Contig3881_4265086	1A	147.6	0.31912	0.0385734	0.634983	0.0110781	0.0263596	0.157085
BobWhite_c44947_277	1A	147.7	0.392722	0.10794	0.421416	0.861222	0.482317	0.00129873
wsnp_Ku_c754_1557338	1A	147.7	0.574657	0.0609035	0.218787	0.94889	0.189266	0.0148817
wsnp_Ex_c1861_3507281	1A	147.7	0.0352924	0.481767	0.467464	0.494186	0.551955	0.0288796
RAC875_c26801_179	1A	147.7	1	1	1	1	1	1
GENE-0543_594	1A	147.7	0.915009	0.829636	0.00188239	0.125299	0.036113	0.112881
BS00059314_51	1A	148	1	1	1	1	1	1
BS00023419_51	1A	148.3	0.425243	0.388521	0.0416331	0.0178605	0.853841	0.0171826
BS00011913_51	1A	148.3	0.446412	0.00137682	0.833483	0.00360072	0.771109	9.42023e-05
Excalibur_c12819_216	1A	148.3	0.983873	0.21678	0.545963	0.00457907	0.575908	0.00741498
TA003848-0787	1A	148.3	0.770834	0.169486	0.0444706	0.0118409	0.291832	0.019528
Excalibur_c1255_293	1A	148.3	1	1	1	1	1	1
IACX6022	1A	148.3	1	1	1	1	1	1
JD_c394_819	1A	148.3	0.462142	0.00141828	0.243611	0.000463134	0.705712	3.89692e-05
BS00067741_51	1A	148.3	1	1	1	1	1	1
D_contig12592_200	1A	148.3	0.278232	0.000508537	0.614372	0.00451944	0.412098	3.20696e-05
BobWhite_rep_c63205_143	1A	148.3	0.185449	0.292607	0.0669511	0.572247	0.0954594	0.126541
BS00054271_51	1A	148.3	0.725155	0.0413172	0.277556	0.0242975	0.638548	0.000592857
Kukri_c21396_771	1A	148.3	0.790826	0.0873351	0.680618	0.00144527	0.589414	0.00520212
BS00023417_51	1A	148.3	0.297787	0.697652	0.108398	0.256625	0.084257	0.473591
IAAV3217	1A	148.3	0.0198618	0.0073075	0.475774	0.00206927	0.268424	1.73825e-05
RAC875_rep_c120646_120	1A	148.3	0.150512	0.00021997	0.599437	0.00133739	0.907541	6.30685e-05
IAAV1301	1A	148.7	1	1	1	1	1	1
Kukri_c43479_207	1A	148.9	0.235922	0.957106	0.282419	0.353475	0.164991	0.293138
wsnp_Ex_c1255_2411550	1A	148.9	0.694363	0.00164217	0.756033	0.00327975	0.596764	4.23804e-05
RAC875_c85550_291	1A	149.3	0.0312967	0.0265051	0.721242	0.0677562	0.158466	2.10078e-05
IAAV8607	1A	149.3	0.79484	0.0823106	0.445084	0.000618705	0.00674605	0.0288488
Ra_c56010_289	1A	149.3	0.641696	0.00329734	0.317406	0.00127124	0.400677	7.85337e-06
wsnp_Ex_rep_c67474_66076379	1A	149.5	1	1	1	1	1	1
wsnp_Ex_c52086_55808193	1A	149.5	1	1	1	1	1	1
wsnp_Ex_c52086_55808126	1A	149.5	0.622223	0.833783	0.961164	0.125049	0.00081253	0.00114626
Kukri_c34242_404	1A	149.5	0.614756	0.0125953	0.866185	0.000694407	0.0104472	0.069441
BS00096930_51	1A	149.5	0.819381	0.0465267	0.784933	0.000589742	0.0170866	0.0273302
RFL_Contig858_2219	1A	149.5	0.782386	0.0229764	0.259866	0.000500115	0.0104188	0.0406377
CAP7_c1295_62	1A	149.5	0.888909	0.0314374	0.22736	0.00295804	0.0164786	0.0317305
RAC875_c85550_52	1A	149.5	0.804676	0.033339	0.682339	0.000589888	0.00757543	0.0365812
RFL_Contig2961_1806	1A	149.7	1	1	1	1	1	1
CAP11_c5573_163	1A	149.7	0.624135	0.00274213	0.909256	0.00237026	0.56743	2.86517e-05
wsnp_Ex_c3887_7051325	1A	149.9	0.490912	0.98638	0.562244	0.256943	0.000335012	0.0010642
Ra_c50996_468	1A	149.9	0.196443	0.674612	0.201346	0.223332	0.000736572	0.000887206
RAC875_c20823_707	1A	149.9	0.913036	0.562529	0.847	0.134998	0.000275974	0.00132701
BS00021780_51	1A	149.9	0.222224	0.613831	0.200715	0.183797	0.000561616	0.00136258
RAC875_rep_c71921_672	1A	149.9	0.396662	0.918124	0.355521	0.222375	0.00117637	0.00165935
wsnp_Ex_c750_1474300	1A	149.9	1	1	1	1	1	1
wsnp_Ex_c2918_5381441	1A	150.2	0.478528	0.152811	0.993686	0.187243	0.662721	0.221863
Excalibur_c17004_1396	1A	150.2	0.172215	0.271616	0.4594	0.313233	0.000307859	0.00127669
wsnp_JD_c12333_12595897	1A	150.2	0.792111	0.166557	0.0608715	0.00276962	0.0428168	0.0987089
Tdurum_contig47006_1105	1A	150.2	0.66078	0.207949	0.800515	0.254239	0.405035	0.0731636
Tdurum_contig9144_1571	1A	150.2	0.813039	0.172465	0.0601163	0.0659711	0.00118146	0.0402302
wsnp_RFL_Contig2550_2175772	1A	150.2	1	1	1	1	1	1
Tdurum_contig5560_193	1A	150.2	1	1	1	1	1	1
Excalibur_rep_c71271_247	1A	150.2	0.421473	0.352273	0.632641	0.000999331	0.00677676	0.0888512
wsnp_Ex_rep_c72011_70562321	1A	150.2	0.685665	0.315383	0.0378503	0.00674609	0.0584661	0.0866947
Tdurum_contig47006_2711	1A	150.2	0.584537	0.341677	0.1792	0.0571691	0.875178	0.027873
tplb0059i08_441	1A	150.2	0.478528	0.152811	0.993686	0.187243	0.662721	0.221863
wsnp_Ex_c4186_7560575	1A	150.2	0.67226	0.174114	0.23489	0.00573307	0.0221432	0.217687
Tdurum_contig47006_1641	1A	150.2	0.496249	0.0766343	0.0617632	0.150406	0.000960108	0.0176919
Kukri_c18608_729	1A	150.3	0.783543	0.251707	0.0434788	0.00425575	0.060905	0.086402
tplb0025b13_2792	1B	0.300068	1	1	1	1	1	1
BS00030768_51	1B	1.10006	0.460936	0.563226	0.104809	0.0274037	0.134232	0.00555004
Kukri_c38553_173	1B	2.10007	0.237434	0.186655	0.509338	2.51025e-05	0.38016	0.72733
RAC875_rep_c104133_1757	1B	2.9999	0.855313	0.202734	0.296032	0.0111078	0.589052	0.522903
RAC875_c62503_372	1B	2.99991	0.807339	0.0439624	0.852678	0.00630919	0.711744	0.549473
IAAV3773	1B	2.99994	0.276085	0.627257	0.903553	0.00380587	0.373583	0.0554282
RAC875_c9457_457	1B	2.99994	0.484479	0.332571	0.421664	0.00626658	0.194754	0.0314409
Excalibur_rep_c110294_82	1B	2.99995	0.705616	0.125262	0.666899	0.0127055	0.720976	0.328798
RAC875_c16981_691	1B	2.99998	0.859594	0.221711	0.376082	0.00658702	0.367884	0.0867994
Excalibur_c2868_1808	1B	2.99999	0.934285	0.162041	0.67631	0.0460916	0.77385	0.291475
Kukri_c35451_437	1B	3.00001	0.710948	0.284606	0.588597	0.0104498	0.422901	0.193588
Tdurum_contig8791_415	1B	3.00001	0.949411	0.163268	0.70403	0.146171	0.592661	0.369368
BS00023084_51	1B	3.00003	0.0303385	0.254578	0.605387	0.115049	0.692782	0.0485657
BS00105813_51	1B	3.00008	0.0590534	0.55472	0.534566	0.652795	0.417213	0.00142459
TA006040-0724	1B	3.0001	0.582417	0.961927	0.32876	0.000969758	0.851482	0.792008
IAAV3430	1B	3.89998	1	1	1	1	1	1
wsnp_BE405749B_Ta_2_1	1B	3.89999	1	1	1	1	1	1
BS00005004_51	1B	3.90001	1	1	1	1	1	1
Excalibur_c71158_117	1B	4.80001	0.206841	0.505876	0.727883	0.00420397	0.113451	0.305493
BS00080212_51	1B	5.19994	0.144686	0.143048	0.852127	0.00596742	0.362678	0.594783
Kukri_c36151_170	1B	5.20001	1	1	1	1	1	1
Tdurum_contig10767_538	1B	5.49991	1	1	1	1	1	1
BS00100994_51	1B	5.49991	0.212752	0.121008	0.500145	0.535645	0.2535	0.0106547
BobWhite_c17559_105	1B	5.49994	1	1	1	1	1	1
Kukri_c92979_195	1B	5.49995	0.074826	0.0401149	0.00754561	0.942465	0.00275026	0.027036
BS00003917_51	1B	5.49995	1	1	1	1	1	1
BS00023004_51	1B	5.49999	0.428818	0.395825	0.547116	0.809057	0.341227	0.0465776
BS00038243_51	1B	5.5	0.501156	0.166595	0.526353	0.00909525	0.0383615	0.636217
RAC875_c3692_2287	1B	5.50002	0.250682	0.377052	0.0550864	0.456168	0.129182	0.00764868
wsnp_Ku_rep_c103074_89904851	1B	5.79991	1	1	1	1	1	1
Kukri_c24615_823	1B	5.80003	1	1	1	1	1	1
wsnp_Ex_c13421_21142520	1B	5.90005	1	1	1	1	1	1
BS00070649_51	1B	6.09991	1	1	1	1	1	1
IACX3811	1B	6.09992	0.230939	0.723621	0.114648	0.692557	0.0681172	0.637995
RFL_Contig5637_1008	1B	6.09992	0.626285	0.75835	0.438516	0.307804	0.186746	0.38128
RAC875_c63624_753	1B	6.09992	0.912334	0.252509	0.421942	0.894528	0.113261	0.436488
D_GB5Y7FA01BMOJY_241	1B	6.09992	0.3	0.816898	0.0385885	0.602333	0.0980289	0.270724
wsnp_BE637971B_Ta_1_20	1B	6.09992	0.972232	0.734202	0.197531	0.264191	0.477264	0.388278
Tdurum_contig47083_278	1B	6.09993	0.156001	0.971199	0.00340619	0.674404	0.0890103	8.9438e-07
Excalibur_c46114_572	1B	6.09994	0.45291	0.567759	0.0506971	0.272957	0.10384	0.557296
wsnp_Ku_c13229_21142792	1B	6.09994	1	1	1	1	1	1
BS00070706_51	1B	6.09995	0.146161	0.697349	0.0313631	0.525544	0.0719045	3.77766e-08
BS00068429_51	1B	6.09996	0.454207	0.422071	0.54898	0.272228	0.933243	0.000186735
BS00004903_51	1B	6.09997	0.127757	0.00563783	0.870163	0.273798	0.494267	0.025276
Ku_c111306_371	1B	6.09998	0.962542	0.959052	0.4611	0.0425447	0.300766	0.0387506
IAAV8085	1B	6.09999	0.283618	0.0509159	0.794934	0.259861	0.0866447	0.126591
Kukri_c29655_194	1B	6.1	0.355504	0.0181251	0.560874	0.160339	0.0770923	0.0557706
Tdurum_contig14847_144	1B	6.1	0.640987	0.0868241	0.237827	0.143078	0.611445	0.882256
BS00081729_51	1B	6.10001	1	1	1	1	1	1
wsnp_Ku_rep_c103074_89905152	1B	6.10001	1	1	1	1	1	1
GENE-0019_1155	1B	6.10002	0.923407	0.80875	0.0266384	0.834986	0.0784511	0.616543
Ku_c1312_1194	1B	6.10002	0.924204	0.574968	0.0309832	0.577785	0.283827	0.168787
Kukri_rep_c110443_269	1B	6.10002	1	1	1	1	1	1
wsnp_JD_rep_c48890_33141899	1B	6.10003	1	1	1	1	1	1
BS00103677_51	1B	6.10004	0.604109	0.854093	0.172197	0.150882	0.882576	0.0982536
BS00110900_51	1B	6.10005	0.305771	0.321319	0.206671	0.74329	0.0544913	0.0174681
JD_c49343_430	1B	6.10005	0.661654	0.0811748	0.340512	0.292242	0.00373883	0.00453102
wsnp_Ex_c50340_54659660	1B	6.10006	0.355028	0.0870147	0.0173166	0.108253	0.631568	0.0950251
BobWhite_c2092_519	1B	6.10006	0.270454	0.68156	0.0204579	0.408478	0.0917264	1.40024e-07
BS00085235_51	1B	6.10007	1	1	1	1	1	1
Kukri_c14149_462	1B	6.10008	0.662197	0.0675269	0.114303	0.07207	0.908387	0.877276
TA004380-0460	1B	6.10008	0.0497448	0.276537	0.535334	0.0160981	0.00240633	0.343053
Kukri_rep_c92398_80	1B	6.10008	0.49999	0.964757	0.199908	0.215415	0.2757	0.209698
Ra_c69552_1419	1B	6.10009	0.477964	0.408051	0.00708866	0.209	0.0847426	0.560237
BS00006820_51	1B	6.10009	0.507033	0.916007	0.111564	0.962962	0.120481	0.445465
BS00022564_51	1B	6.10009	1	1	1	1	1	1
BS00081734_51	1B	6.10009	1	1	1	1	1	1
Tdurum_contig68637_256	1B	6.39995	0.283618	0.0509159	0.794934	0.259861	0.0866447	0.126591
Tdurum_contig62624_190	1B	6.60009	0.534281	0.0779949	0.801077	0.0629375	0.720747	0.0929348
BS00029539_51	1B	7.39993	0.514461	0.175854	0.485027	0.00302396	0.526647	0.438865
BS00062726_51	1B	7.40007	0.590245	0.466962	0.113763	0.00485913	0.822228	0.422136
Tdurum_contig58525_304	1B	7.89991	0.00192516	0.756856	0.89422	0.00866841	0.175064	0.104251
wsnp_Ku_c1615_3178276	1B	7.89992	1	1	1	1	1	1
BS00072113_51	1B	7.89999	0.475109	0.639703	0.0358911	0.104218	0.0606554	0.00209764
Kukri_c34536_373	1B	7.90005	0.154313	0.795866	0.762195	0.759801	0.0270457	0.775312
Excalibur_c26496_352	1B	7.90005	1	1	1	1	1	1
wsnp_Ex_c1493_2862065	1B	7.90007	0.254017	0.918683	0.264305	0.0129533	0.972274	0.682583
Tdurum_contig50555_944	1B	8.29992	0.824615	0.0564334	0.309907	0.0647359	0.814159	0.138158
Kukri_c76307_182	1B	8.29995	0.380966	0.342559	0.331892	0.00136956	0.289574	0.880478
BS00025965_51	1B	8.29997	0.513293	0.074787	0.316422	0.26031	0.313313	0.273038
TA003247-1072	1B	8.29999	0.234933	0.784499	0.0604348	0.00872619	0.519911	0.634598
Kukri_c34536_259	1B	8.30001	0.0169818	0.652798	0.765268	0.829463	0.0739985	2.14145e-07
Tdurum_contig50555_1144	1B	8.30001	0.28632	0.288852	0.0265251	0.00453677	0.504257	0.419942
BS00025964_51	1B	8.30002	0.794821	0.0578201	0.729513	0.245967	0.210977	0.16444
Kukri_c8211_401	1B	8.30003	0.430323	0.505686	0.273276	0.0262987	0.236689	0.109165
BobWhite_c28295_256	1B	8.30004	0.0312095	0.22563	0.562951	0.89944	0.603493	2.41969e-06
Excalibur_rep_c67198_530	1B	8.49993	0.291824	0.14713	0.87637	0.667012	0.0761262	0.00122749
wsnp_Ku_c17177_26216230	1B	8.49995	0.429458	0.422172	0.213075	0.661214	0.0604062	0.00803737
Kukri_c38845_821	1B	8.49996	0.961734	0.344667	0.145486	0.409796	0.0154248	0.332673
TA005766-0499	1B	8.49996	0.338279	0.245832	0.902493	0.642312	0.133206	0.00252265
BS00089524_51	1B	8.49999	1	1	1	1	1	1
BS00108057_51	1B	8.5	1	1	1	1	1	1
wsnp_Ex_rep_c67198_65702998	1B	8.50001	0.323533	0.186194	0.484993	0.51632	0.0654725	0.00132167
RAC875_rep_c70613_78	1B	8.50002	0.661355	0.418323	0.456198	0.759996	0.176617	0.00193428
Tdurum_contig76266_134	1B	8.50003	0.668467	0.119186	0.0650309	0.0318073	0.522658	0.152384
Tdurum_contig50555_632	1B	8.50006	0.750654	0.0416156	0.137699	0.171889	0.893831	0.201372
Ex_c67198_1838	1B	8.50006	0.443339	0.309087	0.271899	0.570072	0.0698411	0.00488653
wsnp_Ku_c28164_38103270	1B	8.50007	0.402612	0.32993	0.20981	0.774064	0.0645271	0.0014773
Tdurum_contig44219_318	1B	8.50009	0.405096	0.272703	0.12178	0.507455	0.0894011	0.00138832
BS00105846_51	1B	8.69997	0.997828	0.863309	0.0167754	0.828157	0.911008	0.827972
Kukri_c79135_136	1B	9.69992	1	1	1	1	1	1
Kukri_rep_c113971_162	1B	9.70003	1	1	1	1	1	1
TA003422-0757	1B	10.0999	0.57828	0.573327	0.823766	0.0394577	0.342359	0.195211
BS00011695_51	1B	10.0999	1	1	1	1	1	1
wsnp_Ex_c4876_8692849	1B	10.1001	0.0302852	0.0605051	0.859238	0.0919556	0.408395	0.0339386
RFL_Contig5906_694	1B	11.9999	6.45354e-08	0.0164378	0.012442	0.12769	0.730977	6.97716e-07
Excalibur_c11666_996	1B	11.9999	0.0990875	0.156514	0.577356	0.0734741	0.147043	0.668789
CAP7_c3847_204	1B	11.9999	2.54331e-07	0.00101721	0.683113	0.416329	0.532216	3.64155e-06
Ex_c21139_812	1B	11.9999	0.0706978	0.061928	0.770789	0.151018	0.613905	0.342315
Excalibur_c16851_835	1B	11.9999	0.0389249	0.0430021	0.895687	0.00837809	0.309988	0.332343
BS00077097_51	1B	12	0.00226698	0.0872292	0.845519	0.00173875	0.512681	0.281789
Excalibur_c37693_203	1B	12	0.033024	0.650261	0.00826745	0.45629	0.405045	0.0144952
RFL_Contig5906_387	1B	12	5.61859e-07	0.00976086	0.143973	0.586768	0.173381	0.192144
BS00066092_51	1B	12	1	1	1	1	1	1
RFL_Contig5906_310	1B	12.0001	0.282793	0.591226	0.305737	0.552482	0.0454496	0.990292
Tdurum_contig75546_247	1B	12.8	0.03239	0.0743204	0.0266387	0.76474	0.0479993	0.0011708
Kukri_c8602_730	1B	12.8	1	1	1	1	1	1
BS00105833_51	1B	13.2	1	1	1	1	1	1
BobWhite_c39269_243	1B	14.2999	0.252847	0.230722	0.13407	0.969596	0.133676	0.108598
RAC875_c34173_198	1B	14.2999	0.00118681	0.0222069	0.457461	0.894896	0.00745077	0.675019
Kukri_c8602_267	1B	14.2999	1	1	1	1	1	1
BS00066989_51	1B	14.2999	0.000801189	0.969527	0.0273134	0.399202	0.000110286	0.00107187
D_GBUVHFX01BRJMZ_245	1B	14.2999	1	1	1	1	1	1
Tdurum_contig78972_251	1B	14.3	0.123271	0.0773969	0.0287127	0.406718	0.353308	0.204381
Tdurum_contig50667_299	1B	14.3	0.000546618	0.00488728	0.0413353	0.356237	0.0957001	0.049191
BobWhite_c14271_1379	1B	14.3	0.430272	0.903344	0.481879	0.631936	0.268537	0.642109
RFL_Contig4104_3352	1B	14.3001	0.67804	0.130101	0.0106566	0.273682	0.596009	0.00845374
Tdurum_contig50667_306	1B	14.4999	0.687864	0.634422	0.53552	0.136858	0.213364	0.0432691
Tdurum_contig50667_671	1B	14.5001	0.604725	0.588765	0.184235	0.170475	0.0372244	0.996667
Tdurum_contig403_122	1B	15.1999	1	1	1	1	1	1
Kukri_c8390_547	1B	15.4	1	1	1	1	1	1
Tdurum_contig403_290	1B	15.6999	0.0114853	0.0117018	0.0887111	0.12694	0.74548	0.0099777
Excalibur_c415_844	1B	15.6999	0.00749751	0.00345007	0.230899	0.34557	0.373106	0.0169784
Tdurum_contig41904_446	1B	15.7	0.738557	0.981138	0.276763	0.0865985	0.891202	0.672848
D_GA8KES402HUUGV_172	1B	15.7	0.181874	0.304676	0.356013	0.0524286	0.0395387	0.784204
BS00110121_51	1B	15.7001	0.13066	0.0432617	0.608522	0.658545	0.176752	0.0103595
wsnp_Ku_c2620_4980121	1B	19.3999	0.0184986	0.0734117	0.0012632	0.628326	0.104033	0.0617189
Tdurum_contig61410_59	1B	19.3999	0.0273211	0.160205	0.00533119	0.423923	0.0117321	0.070858
GENE-1756_115	1B	19.3999	1.48706e-09	0.000846968	0.0133421	1.08887e-05	0.117295	1.68294e-05
Tdurum_contig44861_237	1B	19.3999	0.00383588	0.0403581	0.00307542	0.727867	0.560227	0.293673
GENE-4668_244	1B	19.4	0.330502	0.972477	0.423286	0.747129	0.0919735	0.62071
Tdurum_contig44861_1253	1B	19.4	0.572986	0.140658	0.00629207	0.729601	0.189189	0.515593
wsnp_Ex_c5780_10153638	1B	19.4001	0.0242674	0.134335	0.000602488	0.566759	0.369236	0.147042
RAC875_c51663_87	1B	19.4001	0.0537236	0.383396	0.849018	0.0711919	0.839492	0.0163058
Excalibur_c14273_1928	1B	20.0999	0.231586	0.669809	0.777113	0.998715	0.0193837	0.985521
RAC875_c41129_455	1B	20.1	0.403667	0.949156	0.813925	0.825813	0.00723359	0.534781
Excalibur_c34148_481	1B	20.1	0.300331	0.78126	0.696932	0.775631	0.0193535	0.994645
IAAV7541	1B	20.4999	0.104354	0.0901122	0.0854958	0.0251765	0.0583525	0.102352
Tdurum_contig61410_542	1B	20.4999	0.0396328	0.0357477	0.0701657	0.0150238	0.205871	0.42064
Tdurum_contig56188_569	1B	20.5	0.0984682	0.0758288	0.147801	0.0518251	0.100074	0.0727311
Excalibur_rep_c93160_539	1B	20.5	0.473153	0.590727	0.0945952	0.995943	0.00548628	0.500044
Tdurum_contig61410_467	1B	20.5	0.133315	0.0878713	0.179484	0.0590199	0.0507493	0.0749109
Ex_c64327_523	1B	20.5	0.100013	0.497369	0.296423	0.754431	0.362353	0.323942
wsnp_BE405834B_Ta_2_2	1B	20.5001	0.0469714	0.00328142	0.496982	0.685877	0.0974592	0.475302
wsnp_BF473056D_Ta_2_1	1B	20.5001	0.100237	0.0810957	0.897099	0.0525697	0.0329818	0.10222
Tdurum_contig61324_305	1B	20.5001	0.150602	0.174531	0.343687	0.052627	0.0750481	0.14161
wsnp_Ex_c2117_3976893	1B	20.5001	0.793252	0.691668	0.246294	0.769668	0.103278	0.193301
wsnp_BE405834B_Ta_2_3	1B	20.5001	0.314074	0.109926	0.51375	0.641886	0.026643	0.845388
Tdurum_contig76492_676	1B	21.6001	0.150383	0.0363053	0.713966	0.214111	0.000330949	0.132785
Tdurum_contig9874_547	1B	21.6999	0.00481357	0.0207134	0.0154359	0.00896207	0.945612	0.00953033
RAC875_c13585_778	1B	21.6999	0.0268032	0.0835987	0.140554	0.680264	0.0707488	0.610586
BS00042197_51	1B	21.7	0.203338	0.166159	0.750542	0.853826	0.236524	0.0025015
Kukri_c20401_674	1B	21.7	0.00262651	0.280051	6.14955e-09	0.00310928	0.0055528	6.59195e-05
Tdurum_contig29380_201	1B	21.7001	1	1	1	1	1	1
Kukri_c34793_360	1B	21.7001	0.0567532	0.268109	0.239381	0.589839	0.0649224	0.524998
Kukri_c33670_506	1B	21.7999	0.00222329	0.0127509	0.00595668	0.653975	0.148502	0.0601388
D_contig94337_140	1B	21.7999	1	1	1	1	1	1
BS00063263_51	1B	21.7999	0.157713	0.0489092	0.684159	0.148475	0.127098	0.2443
GENE-3956_349	1B	21.8	0.208777	0.192538	0.00842558	0.114667	0.940915	0.747512
Kukri_c22313_166	1B	21.8	1	1	1	1	1	1
Tdurum_contig9874_391	1B	21.8	0.0389083	0.100128	0.0254432	0.0578472	0.86241	0.151454
BS00073199_51	1B	21.8	0.000234858	0.0868544	0.408984	0.173108	0.00251978	0.00243347
BS00033333_51	1B	21.8001	0.0100619	0.0565173	0.00133191	0.0358064	0.915901	0.851589
BS00067169_51	1B	21.8001	0.000234858	0.0868544	0.408984	0.173108	0.00251978	0.00243347
Kukri_c267_77	1B	21.8001	1	1	1	1	1	1
BobWhite_c26045_230	1B	21.8001	0.221118	0.261035	0.80242	0.366127	0.569404	0.0177671
BS00081195_51	1B	22.6001	1	1	1	1	1	1
Tdurum_contig83093_443	1B	22.7999	7.22057e-06	3.34079e-05	0.00160627	0.0392764	0.285359	0.564398
Tdurum_contig12598_378	1B	22.7999	0.0108141	0.0304108	0.464092	0.0295752	0.957048	0.000415434
Tdurum_contig42446_1915	1B	22.8	0.0370396	0.0737669	0.285856	0.0344257	0.728627	0.000576829
Tdurum_contig12598_408	1B	22.8	0.0279905	0.0380763	0.396028	0.0535567	0.720709	0.000150739
wsnp_Ex_c18107_26909127	1B	22.8	1	1	1	1	1	1
Tdurum_contig42446_1999	1B	22.8001	0.0581406	0.115731	0.387446	0.0428836	0.752261	5.26567e-06
BS00033332_51	1B	23.1999	0.013369	0.0265128	0.0232216	0.0412012	0.0407622	0.617037
Tdurum_contig83093_370	1B	23.2	0.00466059	0.0709861	0.0108884	0.769271	0.108546	0.0814342
BS00065053_51	1B	23.2	3.59325e-08	0.0206789	0.0117316	0.0139644	0.13472	6.15552e-09
Tdurum_contig60037_197	1B	23.2	0.000327307	0.00569868	0.00664796	0.449771	0.13231	0.110037
Tdurum_contig34049_172	1B	23.2	1	1	1	1	1	1
Tdurum_contig60037_441	1B	23.2	0.00456101	0.0178219	0.000310726	0.0332524	0.0192077	0.494214
Tdurum_contig60037_528	1B	23.2001	0.00340352	0.0376595	0.0383771	0.98602	0.2175	0.104746
BS00009699_51	1B	23.2001	0.00426631	0.034266	0.0226547	0.798661	0.580369	0.304495
BS00067003_51	1B	23.8999	0.177795	0.234117	0.727147	0.366732	0.603782	0.038892
Kukri_c47342_73	1B	23.8999	0.00119426	0.103877	0.497662	0.501204	0.923875	0.365818
GENE-0689_791	1B	23.9	0.0215953	0.667901	0.485833	0.292431	0.269173	0.123837
GENE-0427_442	1B	25.3999	0.253487	0.979541	0.35551	0.0474984	0.0545992	0.792214
IACX16577	1B	25.3999	1	1	1	1	1	1
BS00012068_51	1B	25.3999	0.0639509	0.00538243	0.00214248	0.976101	0.611177	0.563016
wsnp_RFL_Contig4080_4587633	1B	25.4	0.00419764	0.0250359	0.000148006	0.124351	0.360823	0.542575
Kukri_c83200_268	1B	25.4	0.192569	0.338953	0.410809	0.706448	0.541376	0.131123
Kukri_rep_c100936_449	1B	25.4	0.131351	0.513202	0.151396	0.0800618	0.0896469	0.728949
Tdurum_contig55639_241	1B	25.4	0.18061	0.310059	0.373452	0.294746	0.308563	0.280243
BS00065737_51	1B	25.4001	0.374945	0.791218	0.0844517	0.073186	0.117451	0.590433
IAAV2838	1B	25.4001	0.0808085	0.226177	0.162828	0.529694	0.183607	0.228651
BS00067567_51	1B	25.4001	0.0257511	0.461777	0.492372	0.0831086	0.0924815	0.857465
Tdurum_contig98378_452	1B	25.6999	0.0434048	0.0115731	0.147118	0.982117	0.820381	0.750981
Excalibur_c11264_212	1B	25.7	1	1	1	1	1	1
Kukri_c60285_505	1B	25.7	0.0454231	0.00356985	0.00798863	0.574161	0.798929	0.897187
BS00059502_51	1B	26.0999	0.0223974	0.104907	0.938475	0.00676548	0.556992	0.0786984
BS00064975_51	1B	26.1	0.189249	0.482594	0.216517	0.253236	0.985658	0.606579
BS00063679_51	1B	26.1	0.23651	0.388109	0.756639	0.0928711	0.763139	0.383726
GENE-3653_580	1B	26.1	0.0242194	0.00917105	0.0157795	0.287619	0.716815	0.466665
RAC875_c90169_393	1B	26.1	0.10869	0.235926	0.647961	0.0230561	0.970011	0.351329
Excalibur_c95656_129	1B	26.1001	0.11753	0.372246	0.761321	0.0230567	0.760025	0.217883
BS00064974_51	1B	26.1001	0.0984272	0.426005	0.793977	0.040474	0.631086	0.287164
BS00091126_51	1B	26.1001	0.0650718	0.20424	0.616476	0.00809368	0.311506	0.0890194
BS00049071_51	1B	26.1001	0.112808	0.321524	0.0544846	0.563317	0.0109782	0.352401
BS00064263_51	1B	26.1001	0.120724	0.226885	0.939064	0.0569735	0.744604	0.270509
wsnp_Ra_c19335_28504388	1B	26.1001	0.0507714	0.138015	0.979812	0.0632843	0.904232	0.149324
GENE-3070_114	1B	26.1999	0.618578	0.503578	0.211404	0.169433	0.625943	0.620076
BS00067043_51	1B	26.2999	1	1	1	1	1	1
IACX502	1B	27.1	0.27441	0.0821769	0.557354	0.0354192	0.410235	0.0144947
Tdurum_contig30113_214	1B	27.1999	0.853185	0.105763	0.130361	0.16451	0.182533	0.0788957
IAAV8952	1B	27.2	0.43631	0.591513	0.629264	0.0429838	0.536358	0.421827
RFL_Contig1377_301	1B	27.2	1.09846e-05	3.39186e-05	0.0466035	0.415817	0.49663	0.363732
Ra_c29142_340	1B	27.2	0.856561	0.257776	0.220266	0.0049015	0.72943	0.446284
Tdurum_contig17609_308	1B	27.2	0.676801	0.578722	0.157553	0.00498884	0.746553	0.562211
Kukri_c8533_1398	1B	27.2001	0.411044	0.569117	0.480117	0.0429687	0.76184	0.35531
Ra_c16879_977	1B	27.2001	0.248854	0.490918	0.0171724	0.0254141	0.346086	0.608034
Tdurum_contig17609_117	1B	27.2001	0.536152	0.401235	0.307514	0.0215225	0.603114	0.0322144
Kukri_c4376_388	1B	27.2001	0.999827	0.910622	0.0429054	0.0418068	0.239523	0.538109
Tdurum_contig82187_189	1B	27.3999	0.429409	0.05157	0.172817	0.00805714	0.947923	0.0253437
Excalibur_c1886_1288	1B	27.3999	0.605394	0.825808	0.620858	0.0427559	0.398469	0.0823728
BS00065844_51	1B	27.3999	1	1	1	1	1	1
Tdurum_contig11572_931	1B	27.4	0.0711721	0.605003	0.941583	0.218	0.715151	0.672832
RAC875_c29906_275	1B	27.4	0.313703	0.0829256	0.419457	0.0195615	0.0625151	0.0742974
Tdurum_contig28940_690	1B	27.4	0.265846	0.458467	0.635886	0.75456	0.317203	0.590281
RFL_Contig1081_570	1B	27.4001	0.507626	0.137009	0.318191	0.012145	0.636184	0.212209
Tdurum_contig26281_139	1B	27.4001	0.778501	0.156981	0.0868733	0.00510774	0.594823	0.0586293
BS00022255_51	1B	27.5999	1	1	1	1	1	1
Excalibur_c94756_540	1B	27.5999	0.152469	0.501892	0.477563	0.367458	0.511439	0.548102
RAC875_c8271_887	1B	27.5999	0.78547	0.342128	0.112363	0.016483	0.718582	0.45704
IAAV7915	1B	27.5999	0.707066	0.332793	0.119106	0.10656	0.316269	0.919931
wsnp_Ku_c11987_19473636	1B	27.5999	0.853839	0.189642	0.192155	0.0572348	0.793157	0.017047
Kukri_c50086_537	1B	27.5999	0.0813252	0.0865055	0.889867	0.62538	0.60422	0.458066
IAAV6	1B	27.5999	0.917283	0.209016	0.151925	0.0201832	0.844823	0.0395505
RAC875_c8271_1352	1B	27.5999	0.709072	0.114756	0.157239	0.0265285	0.910575	0.459039
Excalibur_c46902_92	1B	27.6	1	1	1	1	1	1
Tdurum_contig75938_1546	1B	27.6	0.490935	0.120896	0.416114	0.00781264	0.690786	0.337601
Excalibur_c6417_938	1B	27.6	0.499306	0.134053	0.24827	0.00367048	0.479239	0.0465487
Excalibur_c28016_132	1B	27.6	0.903465	0.140863	0.160305	0.00654847	0.753639	0.17208
IAAV7704	1B	27.6	0.89927	0.247621	0.0607877	0.011107	0.831211	0.0499564
Ra_c24839_215	1B	27.6	0.724324	0.154146	0.132916	0.0107836	0.566769	0.0456856
RAC875_c25101_644	1B	27.6	0.98204	0.276559	0.185927	0.0285558	0.986699	0.433985
IAAV4318	1B	27.6	1	1	1	1	1	1
RAC875_rep_c96733_369	1B	27.6	0.49316	0.0901204	0.709924	0.0207066	0.955197	0.37807
wsnp_Ku_rep_c70742_70379526	1B	27.6	0.146734	0.0111919	0.0124742	0.408466	0.0212897	0.0830595
Tdurum_contig5501_176	1B	27.6001	0.183853	0.384668	0.500871	0.805688	0.244727	0.508529
RAC875_c8271_1469	1B	27.6001	0.829145	0.409356	0.0843699	0.0567803	0.658212	0.420923
BS00110546_51	1B	27.6001	0.483676	0.656507	0.133682	0.268751	0.406507	0.98983
Excalibur_c26936_636	1B	27.6001	1	1	1	1	1	1
Kukri_c105601_74	1B	27.6001	0.313866	0.063866	0.302115	0.0223106	0.575977	0.0840146
Kukri_c18006_1568	1B	27.6001	0.810066	0.175519	0.288537	0.0128463	0.696036	0.487559
BS00015317_51	1B	27.6001	1	1	1	1	1	1
RAC875_rep_c109416_191	1B	27.6001	1	1	1	1	1	1
Excalibur_c3510_2372	1B	27.9999	0.928604	0.0267239	0.000108689	0.317897	0.893043	0.324113
wsnp_Ku_c11987_19472688	1B	28	0.879583	0.324432	0.840583	0.0342022	0.909088	0.460904
TA002065-1430	1B	28	1	1	1	1	1	1
wsnp_CAP8_c4576_2228073	1B	28.0001	0.994503	0.916252	0.0204535	0.484049	0.967086	0.917531
BS00099158_51	1B	28.4001	1	1	1	1	1	1
Kukri_c100694_132	1B	28.4001	1	1	1	1	1	1
Excalibur_c17202_1833	1B	28.7999	1	1	1	1	1	1
RAC875_c2257_728	1B	28.7999	1	1	1	1	1	1
wsnp_Ku_c4911_8795151	1B	28.7999	1	1	1	1	1	1
wsnp_Ex_c2111_3963161	1B	28.7999	1	1	1	1	1	1
CAP8_rep_c9642_82	1B	28.7999	1	1	1	1	1	1
RAC875_c826_839	1B	28.7999	1	1	1	1	1	1
Excalibur_c58582_169	1B	28.7999	1	1	1	1	1	1
Kukri_c4911_515	1B	28.7999	1	1	1	1	1	1
BS00022595_51	1B	28.7999	1	1	1	1	1	1
BS00074034_51	1B	28.7999	1	1	1	1	1	1
wsnp_Ex_c2111_3963339	1B	28.8	1	1	1	1	1	1
Kukri_c9170_778	1B	28.8	1	1	1	1	1	1
Kukri_c52742_114	1B	28.8	0.826602	0.314584	0.0220626	0.877146	0.216367	0.555955
BS00066014_51	1B	28.8	1	1	1	1	1	1
BS00099829_51	1B	28.8	1	1	1	1	1	1
RAC875_rep_c69777_101	1B	28.8	1	1	1	1	1	1
Kukri_c8255_1324	1B	28.8	1	1	1	1	1	1
Excalibur_c63563_370	1B	28.8	1	1	1	1	1	1
Kukri_c40439_366	1B	28.8	1	1	1	1	1	1
RAC875_c26231_68	1B	28.8001	1	1	1	1	1	1
wsnp_Ex_c28495_37622019	1B	28.8001	1	1	1	1	1	1
RFL_Contig2160_617	1B	29.8999	0.35955	0.0951827	0.168509	0.0847825	0.675779	0.00453874
D_contig25392_201	1B	29.9	0.472845	0.726789	0.050403	0.51904	0.346613	0.270317
Tdurum_contig95654_237	1B	29.9	0.181246	0.0214359	0.0590923	0.0157839	0.919401	0.00534521
Tdurum_contig56148_382	1B	29.9001	0.175736	0.0287402	0.102084	0.0112575	0.990004	0.0184437
RAC875_c79370_378	1B	29.9001	2.19459e-05	0.438967	0.409772	0.341604	0.00210057	0.00493625
Excalibur_c25368_372	1B	29.9001	1	1	1	1	1	1
BS00004070_51	1B	29.9001	1	1	1	1	1	1
Kukri_c5861_360	1B	30.4999	0.0726526	0.787855	0.523325	0.526435	0.0197588	0.0412205
Kukri_c3414_114	1B	30.4999	1	1	1	1	1	1
BS00083533_51	1B	30.5	0.0349968	0.028392	0.00241498	0.32562	0.230473	0.139212
BS00022902_51	1B	30.5	0.0231755	0.250882	0.0567792	0.239241	0.0106044	0.0180023
BS00011205_51	1B	30.5	1	1	1	1	1	1
Tdurum_contig100344_160	1B	30.5	1	1	1	1	1	1
BS00022281_51	1B	30.5	0.0152427	0.00646203	3.65851e-05	0.699313	0.0798054	0.0732123
Tdurum_contig100344_184	1B	30.5	1	1	1	1	1	1
Tdurum_contig29169_84	1B	30.6	1	1	1	1	1	1
BS00065443_51	1B	30.6	1	1	1	1	1	1
BS00022916_51	1B	30.6	1	1	1	1	1	1
TA004123-0331	1B	30.6	1	1	1	1	1	1
Excalibur_c28734_435	1B	31.4999	1	1	1	1	1	1
BS00073403_51	1B	31.5001	1	1	1	1	1	1
BS00070522_51	1B	32.2999	0.00119861	0.225348	1.29523e-07	0.00086904	0.0158925	2.96154e-05
RAC875_c28894_526	1B	32.9999	0.0115316	0.133696	1.17759e-08	0.00500335	0.00348556	1.76094e-05
BS00062632_51	1B	32.9999	0.00249264	0.292298	4.30435e-09	0.00272384	0.0290278	6.98912e-06
IAAV6464	1B	32.9999	0.00142743	0.266417	6.29331e-05	0.00652972	0.0013289	5.89072e-06
Excalibur_c42534_235	1B	32.9999	0.0253754	0.100759	2.36677e-05	0.508621	0.36601	0.581682
Ku_c7557_607	1B	32.9999	0.00196572	0.291457	3.82979e-09	0.00105792	0.018191	7.99898e-06
Kukri_c7647_1122	1B	32.9999	0.0022697	0.268033	2.14621e-08	0.00109258	0.00841841	1.13892e-05
Kukri_c51268_248	1B	33	1	1	1	1	1	1
BS00101816_51	1B	33	1	1	1	1	1	1
Tdurum_contig14418_1242	1B	33	1	1	1	1	1	1
BS00095478_51	1B	33	0.00245518	0.222518	9.43066e-09	0.00154566	0.00931392	2.80151e-07
BS00001364_51	1B	33	0.0110676	0.0484733	1.53642e-10	0.000530641	0.0225787	2.44813e-05
Ku_c7557_633	1B	33	0.00437991	0.107243	6.54519e-07	0.000792603	0.0143131	5.47841e-05
Kukri_c24120_83	1B	33	0.00412384	0.304155	1.1081e-06	0.00983827	0.0677611	1.25605e-05
RAC875_rep_c105213_103	1B	33	0.0040708	0.169882	2.274e-09	0.000998399	0.0093949	2.37559e-05
BS00095477_51	1B	33	0.0165007	0.0585037	1.39347e-10	0.000623844	0.0071096	7.72441e-05
wsnp_BF291549B_Ta_1_1	1B	33	0.00357424	0.171565	8.68953e-12	0.00102961	0.00674624	2.67785e-05
IAAV4349	1B	33	0.0040708	0.169882	2.274e-09	0.000998399	0.0093949	2.37559e-05
BS00086576_51	1B	33	0.0201024	0.0694276	3.57154e-10	0.000294566	0.00464245	0.000152318
Kukri_rep_c112099_98	1B	33	0.0057816	0.172762	1.22894e-08	0.00166436	0.0217635	2.95629e-05
Ra_c71421_387	1B	33	0.00369072	0.233813	5.48742e-09	0.00406552	0.00629845	1.48271e-05
BS00064761_51	1B	33.0001	1	1	1	1	1	1
BS00108806_51	1B	33.0001	0.0040708	0.169882	2.274e-09	0.000998399	0.0093949	2.37559e-05
Kukri_c43552_443	1B	33.0001	1	1	1	1	1	1
GENE-0065_444	1B	33.0001	0.00191503	0.394043	0.028183	0.0250302	0.000704294	0.00168138
IAAV2324	1B	33.0001	0.00215887	0.319369	6.31653e-08	0.00115507	0.0167605	1.19852e-05
RAC875_c10659_570	1B	33.0001	0.0040708	0.169882	2.274e-09	0.000998399	0.0093949	2.37559e-05
RAC875_rep_c77710_180	1B	33.0001	1	1	1	1	1	1
Ku_c58871_938	1B	33.0001	0.00305262	0.234492	1.69216e-09	0.00217433	0.00608155	2.96544e-07
Kukri_c6027_66	1B	33.0001	0.00412384	0.304155	1.1081e-06	0.00983827	0.0677611	1.25605e-05
RAC875_c10659_1539	1B	33.0001	1	1	1	1	1	1
Ra_c69176_630	1B	33.3999	1	1	1	1	1	1
Ra_c69176_1308	1B	33.4	1	1	1	1	1	1
Kukri_c26973_189	1B	33.4	0.0941466	0.133333	0.102227	0.65711	0.102356	0.13437
RAC875_c25692_343	1B	33.6	1	1	1	1	1	1
RAC875_rep_c119710_79	1B	33.6001	1	1	1	1	1	1
Tdurum_contig20702_326	1B	33.6999	0.00205533	0.212285	8.28076e-08	0.00238798	0.0413244	3.15629e-06
CAP11_c7652_277	1B	33.6999	0.0101897	0.603382	2.3018e-05	0.010333	0.302146	3.0381e-05
GENE-2162_720	1B	33.6999	1	1	1	1	1	1
RAC875_c90431_188	1B	33.6999	1	1	1	1	1	1
wsnp_Ku_c9144_15396815	1B	33.6999	0.514764	0.101122	0.0871481	0.289363	0.189146	0.386915
RAC875_c47137_112	1B	33.6999	0.0052959	0.206565	6.98074e-09	0.0135111	0.0144947	7.88801e-06
Ku_c11706_149	1B	33.6999	0.0598426	0.01505	0.330517	0.0747696	0.0540154	0.158565
Ku_c16382_213	1B	33.6999	1	1	1	1	1	1
Ku_c3695_1696	1B	33.7	0.191893	0.0227416	0.840642	0.44079	0.0961463	0.384996
Kukri_c1853_1975	1B	33.7	1	1	1	1	1	1
Kukri_c5098_1902	1B	33.7	0.505172	0.498866	0.299782	0.798653	0.131401	0.121013
wsnp_Ku_c16938_25916260	1B	33.7	1	1	1	1	1	1
BS00022549_51	1B	33.7	0.00845645	0.554204	3.33838e-08	0.00690181	0.0553127	5.62838e-05
D_contig12344_83	1B	33.7	1	1	1	1	1	1
wsnp_Ex_c11976_19193550	1B	33.7	1	1	1	1	1	1
Ku_c13532_1753	1B	33.7	0.514764	0.101122	0.0871481	0.289363	0.189146	0.386915
RAC875_c30149_220	1B	33.7	0.00468757	0.14903	5.01864e-09	0.00148	0.00401499	7.79889e-05
BS00068779_51	1B	33.7	0.0554046	0.0658279	0.70491	0.362466	0.338272	0.00955893
BS00009715_51	1B	33.7	0.514764	0.101122	0.0871481	0.289363	0.189146	0.386915
BS00022648_51	1B	33.7	0.00215555	0.317163	3.51467e-11	0.00284743	0.0154887	1.42161e-05
Ku_c66951_958	1B	33.7	1	1	1	1	1	1
RAC875_c83089_213	1B	33.7	1	1	1	1	1	1
BS00024603_51	1B	33.7	1	1	1	1	1	1
Kukri_c10100_1557	1B	33.7	0.0114044	0.246093	0.274436	0.000149918	0.450464	0.738467
BS00022690_51	1B	33.7	0.00231728	0.247733	6.67301e-10	0.00235612	0.0176196	9.12358e-06
BS00070198_51	1B	33.7	1	1	1	1	1	1
BS00021995_51	1B	33.7	0.00545657	0.180774	4.79255e-09	0.003529	0.00271396	6.62426e-07
Tdurum_contig11442_930	1B	33.7	0.443877	0.440832	0.502386	0.555542	0.34578	0.985638
BS00067586_51	1B	33.7001	1	1	1	1	1	1
BS00063574_51	1B	33.7001	1	1	1	1	1	1
Tdurum_contig13335_194	1B	33.7001	0.000729278	4.33547e-05	0.61602	0.0612074	0.132829	0.0618319
wsnp_Ra_c8506_14401408	1B	33.7001	1	1	1	1	1	1
GENE-0032_895	1B	33.7001	1	1	1	1	1	1
Kukri_c11587_99	1B	33.7001	1	1	1	1	1	1
Excalibur_c13573_230	1B	33.7001	1	1	1	1	1	1
IAAV2452	1B	33.8	0.00409224	0.141213	1.28796e-08	0.00615603	0.00547363	1.76933e-06
BS00013901_51	1B	33.8	0.0225755	0.0295381	1.70494e-09	0.00189212	0.00162413	1.23538e-05
BS00093736_51	1B	33.8001	0.00262795	0.26536	1.29844e-06	0.00233768	0.0397496	9.68852e-06
BS00093740_51	1B	33.8001	0.00803515	0.129108	8.96878e-10	0.00307112	0.0651897	3.6452e-06
RAC875_c90431_275	1B	33.9	1	1	1	1	1	1
Kukri_c6135_150	1B	33.9999	0.0199688	0.0587184	1.58747e-10	0.0016594	0.011767	6.81371e-05
BS00010992_51	1B	33.9999	1	1	1	1	1	1
BS00073034_51	1B	33.9999	0.00750797	0.158683	5.87623e-10	0.00309749	0.00671487	5.03048e-05
BobWhite_c9316_300	1B	34	1	1	1	1	1	1
BS00065815_51	1B	34.0001	0.0501944	0.0231708	5.39302e-08	0.000801826	0.000222333	0.00224183
Tdurum_contig31149_408	1B	34.0001	0.00563554	0.149121	1.20436e-08	0.00617006	0.0132934	7.98431e-06
RAC875_c6789_838	1B	34.3	0.468044	0.317475	0.158185	0.233302	0.601035	0.172323
RAC875_c51813_182	1B	34.3	0.00266851	0.227298	3.9416e-09	0.00242286	0.00809547	1.29286e-05
Kukri_c34902_520	1B	34.3001	1	1	1	1	1	1
RAC875_c8849_134	1B	34.3001	1	1	1	1	1	1
wsnp_BE444846B_Ta_2_2	1B	34.5999	1	1	1	1	1	1
BS00022218_51	1B	34.5999	1	1	1	1	1	1
BS00068246_51	1B	34.6	1	1	1	1	1	1
TA005764-0704	1B	34.6	0.00215496	0.311456	5.73929e-08	0.00153304	0.0016223	1.03591e-06
BS00090553_51	1B	34.6	0.00210594	0.315762	9.58224e-07	0.00291018	0.00215026	4.09335e-05
BS00063573_51	1B	34.6	1	1	1	1	1	1
BS00068512_51	1B	34.6	1	1	1	1	1	1
BS00097433_51	1B	34.6	0.00203862	0.260873	5.57032e-10	0.0032688	0.00778649	1.56341e-05
BS00073935_51	1B	34.6	1	1	1	1	1	1
BS00035690_51	1B	34.6	1	1	1	1	1	1
IACX5712	1B	34.6	0.00478245	0.259655	6.38266e-08	0.0128324	0.00842734	6.34644e-06
BS00003575_51	1B	34.6001	0.00308067	0.251017	7.63254e-09	0.00301291	0.00667157	3.3358e-05
BS00010875_51	1B	34.6001	0.00306705	0.256087	1.09879e-06	0.00409921	0.00730241	3.14733e-05
GENE-4608_569	1B	34.6001	1	1	1	1	1	1
BS00004465_51	1B	35.0999	1	1	1	1	1	1
BS00065117_51	1B	35.1001	1	1	1	1	1	1
BobWhite_c13654_447	1B	35.4999	0.50059	0.214327	0.912199	0.113678	0.12962	0.0880356
Tdurum_contig13095_97	1B	35.4999	1	1	1	1	1	1
Tdurum_contig54548_1002	1B	35.4999	0.0844935	0.104171	0.316776	0.258279	0.0604735	0.187959
IAAV3801	1B	35.5	0.407798	0.0614442	0.0476902	0.220179	0.00787742	0.0322119
RAC875_c21367_209	1B	35.5	1	1	1	1	1	1
Excalibur_c110968_321	1B	35.5	0.902522	0.759972	0.00215063	0.341118	0.037059	0.0114976
BobWhite_rep_c62985_546	1B	35.5	3.02643e-06	0.179759	0.00132698	0.00455252	0.693804	2.88123e-05
Kukri_c51925_654	1B	35.5	1	1	1	1	1	1
Excalibur_c40516_119	1B	35.5	1	1	1	1	1	1
BS00063676_51	1B	35.5001	1	1	1	1	1	1
BS00106581_51	1B	35.5001	6.54096e-06	0.157139	0.0147105	0.0120051	0.574846	9.44112e-06
Kukri_c14968_674	1B	35.5999	6.40141e-05	0.0345022	0.00195979	0.00357841	0.341641	0.00271821
IACX8373	1B	35.5999	4.49838e-06	0.0173312	0.00442016	0.0131637	0.439406	0.00151857
Excalibur_rep_c68921_433	1B	35.5999	6.66654e-06	1.60655e-06	0.00835288	0.00886971	0.403127	0.00280132
IAAV5246	1B	35.6	1.86308e-06	0.149095	0.00199869	0.000768273	0.335586	4.29474e-05
BS00009921_51	1B	35.6	4.49838e-06	0.0173312	0.00442016	0.0131637	0.439406	0.00151857
RAC875_c4377_524	1B	35.6	2.63606e-05	0.0287939	0.00888782	0.00209426	0.198738	0.00120212
BS00067743_51	1B	35.6	2.49021e-06	0.00966688	0.0022201	0.00633886	0.350548	0.0010577
BS00043071_51	1B	35.6001	7.22935e-07	0.0078958	0.00693887	0.0166877	0.613762	0.00146183
BS00042054_51	1B	35.6001	3.59618e-06	0.0109295	0.0288648	0.00279084	0.214881	0.00032691
BobWhite_c3771_441	1B	35.6999	8.82117e-06	0.0182061	0.00313523	0.00469123	0.286669	0.00142639
Kukri_c21709_185	1B	35.6999	1	1	1	1	1	1
tplb0059c20_2221	1B	35.6999	0.881425	0.500003	0.292522	0.0188634	0.0509859	0.192292
BS00050126_51	1B	35.6999	0.674521	0.555309	0.325346	0.0230414	0.0454381	0.189303
BS00110104_51	1B	35.6999	0.000131551	1.76696e-06	0.012259	0.0070125	0.494665	0.00384576
BS00022722_51	1B	35.6999	0.547562	0.0427725	0.0328166	0.631163	0.416732	0.0282589
Kukri_rep_c107366_103	1B	35.7	0.0521485	0.00371122	0.00806461	0.774208	0.942872	0.148013
Ex_c19477_336	1B	35.7	0.497924	0.421444	0.867353	0.0123836	0.0459739	0.0321096
Tdurum_contig48959_515	1B	35.7	1	1	1	1	1	1
Excalibur_c30762_713	1B	35.7	2.96638e-06	0.00846701	0.0023043	0.00441266	0.30471	0.00108548
BS00077353_51	1B	35.7	0.593998	0.501931	0.17109	0.024083	0.0554634	0.206948
BS00088264_51	1B	35.7	0.350728	0.37562	0.344449	0.0252323	0.227666	0.433685
Ku_c18793_951	1B	35.7	1	1	1	1	1	1
Kukri_rep_c104432_409	1B	35.7	0.236664	0.0165983	0.0248011	0.340147	0.651431	0.0417022
BS00063866_51	1B	35.7	0.500574	0.23459	0.161728	0.0476193	0.0717326	0.688651
BS00073373_51	1B	35.7	0.593998	0.501931	0.17109	0.024083	0.0554634	0.206948
JD_c29157_213	1B	35.7	1	1	1	1	1	1
BS00050457_51	1B	35.7	0.479168	0.228406	0.316649	0.033694	0.0465996	0.18365
Kukri_c19709_383	1B	35.7	4.28304e-06	0.00791649	0.00525239	0.0113617	0.212116	0.0013512
Kukri_c78742_146	1B	35.7	1	1	1	1	1	1
Kukri_c27690_411	1B	35.7	0.421073	0.25946	0.408551	0.0188547	0.094514	0.235261
BS00065139_51	1B	35.7	0.187613	0.175526	0.00630619	0.110702	0.116597	0.0404955
BS00091640_51	1B	35.7	0.454906	0.0491783	0.00680842	0.428499	0.784821	0.0476181
Kukri_c19641_889	1B	35.7	0.198018	0.00700979	0.00492342	0.712517	0.930187	0.125567
Excalibur_c6497_535	1B	35.7	0.351317	0.381791	0.377641	0.0360706	0.0559539	0.170374
Kukri_c100591_224	1B	35.7	1	1	1	1	1	1
CAP8_c4506_82	1B	35.7	0.737657	0.485953	0.285248	0.0547673	0.0964785	0.0368168
Excalibur_c111213_145	1B	35.7	9.55915e-06	0.0143323	0.00279437	0.00400014	0.198247	0.000845574
Excalibur_rep_c66306_499	1B	35.7	1	1	1	1	1	1
Tdurum_contig19102_84	1B	35.7	0.227794	0.316332	0.209185	0.0127268	0.370051	0.0449205
RAC875_rep_c87552_86	1B	35.7	0.746055	0.954862	0.272206	0.0212239	0.151509	0.472861
BS00066971_51	1B	35.7	1	1	1	1	1	1
BS00036121_51	1B	35.7	0.44415	0.0608768	0.0121046	0.367477	0.712953	0.0377455
BS00066040_51	1B	35.7	0.443642	0.212731	0.81239	0.0155878	0.0481849	0.271951
RAC875_c14902_256	1B	35.7	3.49146e-06	0.0100503	0.00426895	0.00553047	0.242953	0.00102483
IAAV3828	1B	35.7	2.23685e-06	0.0152157	0.00729331	0.00378251	0.291836	0.00207837
Kukri_c19641_477	1B	35.7	0.945962	0.816476	0.167827	0.0207147	0.14613	0.366826
IACX8452	1B	35.7	0.625775	0.746942	0.205532	0.0202588	0.148337	0.291583
BobWhite_c8218_162	1B	35.7	5.47533e-06	0.0113341	0.0123243	0.00616147	0.550109	0.00227656
BS00062770_51	1B	35.7001	1	1	1	1	1	1
Kukri_c7902_438	1B	35.7001	1	1	1	1	1	1
Kukri_c65759_98	1B	35.7001	0.457609	0.491259	0.491401	0.0218251	0.145228	0.0518894
IACX3431	1B	35.7001	1	1	1	1	1	1
BS00094759_51	1B	35.7001	1	1	1	1	1	1
Excalibur_c32726_125	1B	35.7001	4.46567e-05	0.0294405	0.00706488	0.0174296	0.461961	0.00405849
BS00023006_51	1B	35.7001	7.40872e-06	0.0144506	0.00393492	0.00661467	0.197952	0.000532762
Kukri_c12063_1652	1B	35.7001	0.197624	0.0120052	0.0427343	0.456984	0.411972	0.0146299
BS00068380_51	1B	35.7001	1	1	1	1	1	1
Excalibur_c32726_279	1B	35.7001	0.00033396	0.0286545	0.00203814	0.00301656	0.183745	0.00124035
BS00022317_51	1B	35.7001	9.50108e-06	0.0155186	0.005412	0.00443459	0.361954	0.0013044
BS00023302_51	1B	35.7001	0.707779	0.535643	0.279085	0.0239734	0.114199	0.332222
Kukri_c5276_801	1B	35.7001	1	1	1	1	1	1
Kukri_rep_c104432_114	1B	35.7001	0.428566	0.0416043	0.00301765	0.537761	0.677704	0.0482051
TA003659-1136	1B	35.7001	0.395487	0.129784	0.13824	0.602154	0.601503	0.0321861
TA015141-0717	1B	35.7999	1	1	1	1	1	1
wsnp_JD_c4444_5575748	1B	35.8	1	1	1	1	1	1
RAC875_c53382_120	1B	35.8001	0.112636	0.537191	0.00041277	0.375235	0.299795	1.59919e-05
RAC875_c30381_573	1B	36.3001	0.0977781	0.337649	0.352146	0.607221	0.183797	0.495754
IAAV3232	1B	36.8999	1	1	1	1	1	1
Ra_c16069_1820	1B	36.8999	1	1	1	1	1	1
wsnp_RFL_Contig2794_2564017	1B	36.8999	1	1	1	1	1	1
RAC875_c21274_235	1B	36.8999	0.469009	0.339699	0.0624158	4.35122e-05	0.557068	0.705425
IAAV5269	1B	36.8999	0.688518	0.823056	0.911608	0.336245	0.685029	0.0137834
RAC875_c3457_303	1B	36.8999	0.860823	0.0735168	0.0198665	0.000190605	0.910553	0.635348
Tdurum_contig48396_341	1B	36.8999	0.331186	0.086136	0.00845313	0.0102935	0.0651226	3.9565e-05
BS00038778_51	1B	36.8999	0.423622	0.651552	0.825805	0.247112	0.449017	0.0115252
Ku_c3893_771	1B	36.9	1	1	1	1	1	1
Ra_c7745_1438	1B	36.9	1	1	1	1	1	1
IAAV8661	1B	36.9	0.688518	0.823056	0.911608	0.336245	0.685029	0.0137834
RAC875_rep_c110216_250	1B	36.9	0.165618	0.0206439	0.0109741	0.0174505	0.0638414	2.99454e-05
wsnp_BE497109B_Ta_2_5	1B	36.9	0.00357538	0.387829	0.000895193	0.121922	0.00281066	0.000475927
RAC875_c21131_3615	1B	36.9	0.206276	0.0187779	0.00499082	0.0151284	0.00790254	1.25813e-05
RAC875_c20775_540	1B	36.9	1	1	1	1	1	1
GENE-0227_217	1B	36.9	0.756906	0.0322881	0.013811	0.000540433	0.959651	0.953004
Ex_c68416_859	1B	36.9	1	1	1	1	1	1
Kukri_c11580_339	1B	36.9	1	1	1	1	1	1
BobWhite_rep_c66146_237	1B	36.9001	0.0540705	0.0322154	0.152548	0.0312287	0.00031672	6.67624e-05
Tdurum_contig14650_689	1B	36.9001	0.688518	0.823056	0.911608	0.336245	0.685029	0.0137834
Ra_c70039_1705	1B	36.9001	1	1	1	1	1	1
wsnp_Ex_rep_c69266_68192766	1B	36.9001	0.496277	0.957469	0.702982	0.323216	0.355875	0.0286138
RAC875_c3457_65	1B	36.9001	0.964694	0.162034	0.0143697	0.00017187	0.747388	0.705436
Excalibur_c23779_474	1B	36.9001	0.949143	0.722518	0.543792	0.096059	0.0963061	0.0148734
Ra_c7855_49	1B	36.9001	1	1	1	1	1	1
IAAV7260	1B	36.9001	1	1	1	1	1	1
Kukri_c62848_106	1B	36.9001	0.259618	0.702645	0.828687	0.0470399	0.108313	0.0114593
Tdurum_contig31624_230	1B	36.9999	0.231439	0.852828	0.180294	0.173982	0.299089	0.107491
Tdurum_contig288_253	1B	37.0999	0.0262931	0.804839	0.174612	0.0975862	0.564467	0.000377509
CAP7_rep_c12580_266	1B	37.0999	0.166929	0.574218	0.578783	0.926466	0.393542	0.914695
wsnp_Ex_c11177_18096010	1B	37.0999	0.423622	0.651552	0.825805	0.247112	0.449017	0.0115252
IACX8417	1B	37.0999	0.585123	0.251266	0.0427262	0.000339467	0.64266	0.691665
GENE-0173_168	1B	37.0999	0.35714	0.689926	0.332582	0.215685	0.420262	0.0833212
Ex_c34070_464	1B	37.0999	1	1	1	1	1	1
Tdurum_contig60547_330	1B	37.0999	0.698429	0.319823	0.722494	0.222136	0.854037	0.323125
Tdurum_contig43346_108	1B	37.0999	0.0676442	0.00576469	0.00262161	0.00904648	0.0078188	1.73117e-05
RAC875_c18282_1390	1B	37.0999	0.688518	0.823056	0.911608	0.336245	0.685029	0.0137834
wsnp_BG607036B_Ta_1_1	1B	37.0999	0.423622	0.651552	0.825805	0.247112	0.449017	0.0115252
Excalibur_c4082_370	1B	37.0999	0.837879	0.528842	0.2052	0.554371	0.944477	0.144292
RFL_Contig1354_663	1B	37.0999	0.830584	0.526233	0.17516	0.343188	0.679912	0.135145
BS00062942_51	1B	37.0999	0.688518	0.823056	0.911608	0.336245	0.685029	0.0137834
Tdurum_contig60809_268	1B	37.0999	0.104112	0.021842	0.000265405	0.00675461	0.0418361	4.33004e-05
Tdurum_contig31201_201	1B	37.1	0.830584	0.526233	0.17516	0.343188	0.679912	0.135145
RFL_Contig1354_484	1B	37.1	0.778943	0.951611	0.766389	0.174132	0.631625	0.0250485
Tdurum_contig31201_380	1B	37.1	0.423622	0.651552	0.825805	0.247112	0.449017	0.0115252
Kukri_c7428_604	1B	37.1	0.250882	0.095233	0.011565	0.427068	0.199702	0.406724
TA004184-0525	1B	37.1	0.0540308	0.00540847	0.00538469	0.00787172	0.00520432	8.51398e-06
Ra_c1195_200	1B	37.1	0.234817	0.197486	0.792709	0.498865	0.3712	0.00148074
BS00047700_51	1B	37.1	0.539012	0.0430983	0.0153241	0.578092	0.592454	0.382806
Ku_c31251_565	1B	37.1	0.833902	0.97701	0.370473	0.265224	0.616402	0.0773696
RAC875_c25708_503	1B	37.1	0.423622	0.651552	0.825805	0.247112	0.449017	0.0115252
Excalibur_c27675_912	1B	37.1	0.888385	0.13139	0.781326	0.0660872	0.0823615	0.0011134
Kukri_c11580_818	1B	37.1	0.630161	0.156204	2.318e-05	0.00561005	0.631086	3.07265e-05
JD_c2834_381	1B	37.1	0.110804	0.0257116	0.00292167	0.00951219	0.064978	5.48592e-05
GENE-0173_290	1B	37.1	0.341759	0.840316	0.821046	0.274366	0.658413	0.180011
RAC875_c49601_837	1B	37.1	0.464432	0.043861	0.00480994	0.929502	0.580641	0.0298381
Tdurum_contig7497_570	1B	37.1	0.0789737	0.0159855	0.00373292	0.00877258	0.0456267	3.06698e-05
tplb0024i16_800	1B	37.1	0.237424	0.0369862	0.00226225	0.0271137	0.0209975	2.97886e-05
wsnp_Ku_c62848_63784645	1B	37.1	0.423622	0.651552	0.825805	0.247112	0.449017	0.0115252
RAC875_c16677_56	1B	37.1	0.688518	0.823056	0.911608	0.336245	0.685029	0.0137834
IACX1339	1B	37.1	0.204129	0.0384495	0.00196818	0.012958	0.0338391	3.09331e-05
Kukri_c62848_1581	1B	37.1	0.938958	0.528922	0.680243	0.316619	0.0602518	0.380906
Kukri_c10308_342	1B	37.1	0.129172	0.0142549	0.00218627	0.0199727	0.0121929	2.14248e-05
RAC875_rep_c117617_183	1B	37.1	0.0842889	0.00757738	0.00205402	0.0110155	0.00795598	1.55279e-05
Excalibur_rep_c106174_390	1B	37.1	1	1	1	1	1	1
Excalibur_c32608_500	1B	37.1	1	1	1	1	1	1
RAC875_rep_c117462_124	1B	37.1	0.740498	0.627733	0.708083	0.454562	0.341237	0.105641
Excalibur_c20228_135	1B	37.1	0.117072	0.0195981	0.0140512	0.0156401	0.0244976	2.56988e-05
Kukri_rep_c106406_265	1B	37.1	0.940851	0.28584	0.117351	0.0238693	0.136441	0.00320904
Tdurum_contig11660_328	1B	37.1	0.10747	0.0146985	0.00271996	0.00784196	0.0953963	8.10368e-05
Tdurum_contig42289_936	1B	37.1	0.0824384	0.0267696	0.0021547	0.042579	0.0835516	5.39971e-05
BS00037306_51	1B	37.1	0.423622	0.651552	0.825805	0.247112	0.449017	0.0115252
Kukri_c2535_98	1B	37.1	0.688518	0.823056	0.911608	0.336245	0.685029	0.0137834
Kukri_c62848_1632	1B	37.1	0.594893	0.818146	0.340585	0.17485	0.0544798	0.146135
Tdurum_contig60809_255	1B	37.1	0.0975002	0.00796304	0.0291227	0.0137424	0.00530057	7.03081e-06
Tdurum_contig63991_280	1B	37.1	0.132779	0.0132534	0.00111501	0.0103275	0.0148109	1.98917e-05
Tdurum_contig11692_131	1B	37.1	0.688518	0.823056	0.911608	0.336245	0.685029	0.0137834
Excalibur_c5052_151	1B	37.1	0.688518	0.823056	0.911608	0.336245	0.685029	0.0137834
RAC875_c11749_97	1B	37.1	0.505347	0.803317	0.678592	0.104485	0.927482	0.0155908
GENE-0173_309	1B	37.1	1	1	1	1	1	1
Ku_c62848_956	1B	37.1	0.552638	0.704294	0.722936	0.427568	0.540718	0.00307735
RAC875_c20420_87	1B	37.1	0.688518	0.823056	0.911608	0.336245	0.685029	0.0137834
TA004324-0491	1B	37.1	1	1	1	1	1	1
RAC875_c50365_521	1B	37.1	0.116394	0.019321	0.0212802	0.0692036	0.0157938	1.55429e-06
Excalibur_c64533_980	1B	37.1	1	1	1	1	1	1
TA001643-0728	1B	37.1001	0.570708	0.554159	0.000119611	0.0509224	0.502861	0.00161503
tplb0024i16_1177	1B	37.1001	0.289393	0.0611496	0.00253287	0.0163537	0.0646082	4.38714e-05
Tdurum_contig63991_186	1B	37.1001	0.132779	0.0132534	0.00111501	0.0103275	0.0148109	1.98917e-05
Kukri_c84940_106	1B	37.1001	1	1	1	1	1	1
BobWhite_c7333_76	1B	37.1001	0.487306	0.606583	0.524696	0.265066	0.470636	0.018071
Tdurum_contig42289_1857	1B	37.1001	0.0686046	0.0164373	0.00390358	0.0126344	0.0297741	2.71728e-05
RAC875_rep_c75762_175	1B	37.1001	0.496277	0.957469	0.702982	0.323216	0.355875	0.0286138
RFL_Contig2784_641	1B	37.1001	0.441716	0.828112	0.66524	0.0803832	0.0874225	0.387655
RAC875_c63421_83	1B	37.1001	0.778943	0.951611	0.766389	0.174132	0.631625	0.0250485
Kukri_c13156_129	1B	37.1001	0.0553235	0.0128998	0.0379365	0.0136683	0.00721335	3.24623e-05
Tdurum_contig13391_680	1B	37.1001	0.205052	0.0515321	0.00131161	0.0123219	0.0481236	4.12743e-05
Tdurum_contig60547_129	1B	37.1001	0.133247	0.981004	0.159784	0.129434	0.195543	0.0960059
Tdurum_contig83763_107	1B	37.1001	0.86665	0.660337	0.801891	0.124021	0.921621	0.0867256
Kukri_rep_c68583_931	1B	37.1001	0.423622	0.651552	0.825805	0.247112	0.449017	0.0115252
RAC875_c2972_225	1B	37.1001	0.984099	0.908131	0.780393	0.349426	0.768722	0.00928398
Excalibur_c15885_1145	1B	37.1001	0.783872	0.597256	0.50733	0.0754588	0.694579	0.116365
BS00022104_51	1B	37.1001	0.704749	0.599843	0.827934	0.206834	0.3803	0.0339897
Tdurum_contig63991_404	1B	37.1001	0.0475	0.00828543	0.00240171	0.019236	0.0243713	1.49493e-05
Tdurum_contig29769_202	1B	37.1001	0.637204	0.379268	0.289998	0.00548984	0.350175	0.0108193
CAP7_c1241_128	1B	37.1999	1	1	1	1	1	1
wsnp_Ex_c1429_2744367	1B	37.1999	0.688518	0.823056	0.911608	0.336245	0.685029	0.0137834
BS00011450_51	1B	37.1999	0.566293	0.0195424	0.0162453	0.000341008	0.754096	0.833703
wsnp_Ex_c14_27570	1B	37.2	0.84934	0.845852	0.849326	0.243122	0.929455	0.0300682
Ku_c20833_518	1B	37.2	0.275667	0.461845	0.464362	0.188125	0.142423	0.102414
RAC875_c8662_140	1B	37.2	0.0113969	0.00199011	0.0201557	0.00340476	0.0221475	2.77592e-06
Excalibur_c51643_145	1B	37.2	0.0137039	0.0030125	0.0138521	0.0183941	0.0401676	2.36339e-05
Kukri_c45663_496	1B	37.2	0.236121	0.363919	0.868134	0.186486	0.143547	0.00356739
tplb0029b01_123	1B	37.2	0.435582	0.0260614	0.0215965	0.000455822	0.886397	0.923815
BobWhite_c1456_615	1B	37.2	0.835667	0.0365978	0.0475478	0.00123736	0.742337	0.559317
Kukri_rep_c111517_289	1B	37.2	0.80247	0.367901	0.314783	0.00540203	0.111926	0.0021367
RAC875_c8662_762	1B	37.2	0.0163675	0.00153483	0.0283074	0.00332488	0.200238	1.60428e-05
Excalibur_c27675_1815	1B	37.2	0.164109	0.0402298	0.0968937	0.111451	0.0681167	2.17e-05
wsnp_Ex_c1429_2745237	1B	37.2	1	1	1	1	1	1
BS00065523_51	1B	37.2001	1	1	1	1	1	1
BobWhite_c4236_410	1B	37.2001	0.311429	0.746376	0.421976	0.0240562	0.511368	0.14552
tplb0029b01_1022	1B	37.2001	0.314325	0.0182529	0.0163755	0.000523783	0.864371	0.783437
Ra_c27867_685	1B	37.3999	0.701019	0.0560473	0.0869269	0.00128613	0.825461	0.44541
Ex_c24969_223	1B	37.3999	1	1	1	1	1	1
[truncated: 18,223 more rows]
