# Supplementary material for: Genome Wide Association Study to Identify the Genetic Base of Smallholder Farmer Preferences of Durum Wheat Traits
Source: Front Plant Sci. 2017 Jul 17;8:1230. doi: 10.3389/fpls.2017.01230 (PMC5511852; doi:10.3389/fpls.2017.01230)
Supplement: Supplementary file 8 [file Table8.XLSX]

## Sheet: putative QTL
Supplementary Table 8. Putative QTL identified by MTAs in LD (see Materials and Methods for detail). For each putative QTL, the chromosome and the middle position (in cM) are given along with the number of MTAs contributing to it. The number of associations with farmer traits (FT) and metric traits (MT) follows. The associated traits are reported in the "Traits" column.
Chromosome	Position (cM)	MTAs in QTL interval	Associations with FT	Associations with MT	Traits
1A	1.79991	1	1	0	flowering (FT)
1A	9.8999	1	0	1	spike (MT)
1A	20.7	1	3	0	overall (FT);spike (FT)
1A	31.8999	1	2	0	overall (FT);spike (FT)
1A	45.1629	1	2	0	overall (FT);spike (FT)
1A	61.1999	34	97	0	overall (FT);spike (FT)
1A	73.3605	3	0	3	spike (MT)
1A	97.3	76	203	1	overall (FT);spike (FT);spike (MT)
1A	108.767	1	2	0	overall (FT);spike (FT)
1A	147.98	3	4	0	overall (FT);spike (FT)
1A	8.46669	25	94	11	overall (FT);spike (FT);spike (MT)
1B	33.8299	6	10	0	overall (FT);spike (FT)
1B	47.0999	137	358	4	overall (FT);spike (FT);tillering (FT);spike (MT)
1B	51.5	1	0	1	spike (MT)
1B	67.6	1	1	0	spike (FT)
1B	72.7857	11	12	2	flowering (FT);overall (FT);spike (FT);flowering (MT)
1B	81.2	4	4	0	flowering (FT)
1B	84.5001	1	1	0	overall (FT)
1B	86.1	2	2	0	overall (FT);spike (FT)
1B	121.467	6	9	0	overall (FT);spike (FT)
2A	128.733	3	3	0	overall (FT)
2A	150.9	1	0	1	spike (MT)
2A	9.40005	14	47	0	overall (FT);spike (FT)
2A	92.2001	1	2	0	overall (FT);spike (FT)
2A	97.2999	4	8	0	overall (FT);spike (FT)
2A	101.6	2	4	0	overall (FT);spike (FT)
2A	109.221	3	6	0	overall (FT);spike (FT)
2A	137.1	2	2	0	overall (FT)
2A	141.4	4	7	0	overall (FT);spike (FT)
2A	145.9	1	3	0	overall (FT);spike (FT)
2A	153.9	2	2	0	overall (FT)
2A	158.7	3	3	0	overall (FT)
2A	188.5	41	179	0	overall (FT);spike (FT)
2A	204.7	3	8	0	overall (FT);spike (FT);tillering (FT)
2A	210.8	1	2	0	overall (FT);spike (FT)
2A	24.6	1	1	0	overall (FT)
2A	34	6	7	2	overall (FT);spike (FT);spike (MT)
2A	55.3001	11	11	0	flowering (FT)
2A	67.5073	4	6	0	overall (FT);spike (FT)
2B	108.2	1	1	0	overall (FT)
2B	115	6	6	0	flowering (FT)
2B	150.3	1	2	0	overall (FT);spike (FT)
2B	156.6	2	8	0	overall (FT);spike (FT)
2B	160.6	6	12	0	overall (FT);spike (FT)
2B	163.1	3	3	0	overall (FT)
2B	165.94	1	1	0	overall (FT)
2B	169.3	1	2	0	overall (FT);spike (FT)
2B	182.283	1	1	0	overall (FT)
3A	185.3	1	1	0	spike (FT)
3A	11	1	1	0	overall (FT)
3A	20.7143	3	3	0	overall (FT)
3A	64.3001	1	1	0	overall (FT)
3A	91.5001	17	29	0	overall (FT);spike (FT)
3A	104.65	9	34	1	overall (FT);spike (FT);overall (MT)
3A	110.833	29	63	1	overall (FT);spike (FT);tillering (FT);overall (MT)
3A	125.5	1	2	0	spike (FT)
3A	131.5	19	27	4	overall (FT);spike (FT);spike (MT)
3B	172.5	2	2	1	spike (FT);spike (MT)
3B	176.9	20	19	4	overall (FT);spike (MT)
3B	2.39995	1	1	0	spike (FT)
3B	24.6	11	79	2	overall (FT);spike (FT);overall (MT)
3B	35.4667	7	14	0	overall (FT);spike (FT)
3B	48.8999	3	6	0	overall (FT);spike (FT)
3B	86.2647	2	7	0	overall (FT);spike (FT)
3B	100.189	3	4	0	overall (FT)
3B	139.52	2	2	0	spike (FT)
3B	178.857	2	2	0	overall (FT)
3B	25.2	4	5	0	overall (FT);spike (FT)
3B	47.2875	2	2	0	flowering (FT)
3B	50.1187	2	1	1	flowering (FT);spike (MT)
3B	64.9	10	33	1	overall (FT);spike (FT);spike (MT)
4A	69.0819	1	1	0	overall (FT)
4A	71.2	7	3	5	overall (FT);spike (FT);spike (MT)
4A	81.5	54	123	0	overall (FT);spike (FT)
4A	102.7	1	1	0	spike (FT)
4B	115.1	4	13	0	overall (FT);spike (FT)
4B	129.9	1	0	1	spike (MT)
4B	144.9	18	36	0	overall (FT);spike (FT)
4B	147.75	2	3	0	overall (FT);spike (FT)
4B	162.25	10	24	0	overall (FT);spike (FT)
4B	168.55	25	22	33	overall (FT);spike (MT)
4B	172.26	1	0	1	spike (MT)
4B	35.7	9	17	4	overall (FT);spike (FT);overall (MT)
4B	42	4	4	0	overall (FT)
4B	51.48	1	1	0	overall (FT)
5A	72.7707	1	3	0	overall (FT);spike (FT)
5A	82.5	14	24	21	flowering (FT);overall (FT);spike (FT);spike (MT)
5A	15.125	1	1	0	overall (FT)
5A	21	14	51	0	overall (FT);spike (FT)
5A	46.6389	13	0	23	overall (MT)
5A	67.677	27	88	4	overall (FT);spike (FT);tillering (FT);overall (MT)
5A	84.788	1	2	0	overall (FT);spike (FT)
5A	99.8001	1	2	0	overall (FT);spike (FT)
5A	136.233	9	9	6	overall (FT);spike (FT);spike (MT)
5B	141.643	2	2	2	flowering (FT);flowering (MT)
5B	178.175	1	2	0	overall (FT);spike (FT)
5B	183.2	2	3	0	overall (FT);spike (FT)
5B	11.4	1	0	1	spike (MT)
5B	43.1067	1	1	0	overall (FT)
5B	54.5333	6	9	0	overall (FT);spike (FT)
5B	66.3375	9	10	0	overall (FT)
5B	76.93	1	3	0	overall (FT);spike (FT)
5B	166.867	20	48	0	overall (FT);spike (FT)
5B	170.7	1	3	0	overall (FT);spike (FT)
5B	176.6	1	4	0	overall (FT);spike (FT)
5B	181.68	7	23	0	overall (FT);spike (FT)
5B	188.55	9	22	0	overall (FT);spike (FT)
6A	5.74286	3	3	0	overall (FT)
6A	14.2999	1	1	0	overall (FT)
6A	33.4499	4	4	0	overall (FT)
6A	45.2001	1	0	1	overall (MT)
6A	62	6	6	0	overall (FT)
6A	70.5177	1	1	0	overall (FT)
6A	82.0999	2	2	0	spike (FT)
6A	86.175	2	2	0	spike (FT)
6A	103.9	2	2	0	spike (FT)
6A	110.3	1	1	0	spike (FT)
6A	116.843	4	4	0	spike (FT)
6A	122.24	2	3	0	overall (FT);spike (FT)
6B	13.875	1	1	0	overall (FT)
6B	56.34	1	1	0	overall (FT)
7A	65.1	1	2	0	overall (FT);spike (FT)
7A	74.9375	1	2	0	overall (FT);spike (FT)
7A	80.95	3	6	0	overall (FT);spike (FT)
7A	121.7	1	1	0	overall (FT)
7A	124.4	11	14	0	overall (FT);spike (FT)
7A	139.9	4	4	0	overall (FT)
7A	154.033	2	2	0	overall (FT)
7A	0.299986	1	0	1	spike (MT)
7A	26.8001	9	16	0	overall (FT);spike (FT)
7B	62.1	5	7	0	overall (FT);spike (FT)
7B	70.7	5	5	0	overall (FT)
7B	80.1	13	37	0	overall (FT);spike (FT)
7B	91.1999	32	79	0	overall (FT);spike (FT)
