# Supplementary material for: Genome Wide Association Study to Identify the Genetic Base of Smallholder Farmer Preferences of Durum Wheat Traits
Source: Front Plant Sci. 2017 Jul 17;8:1230. doi: 10.3389/fpls.2017.01230 (PMC5511852; doi:10.3389/fpls.2017.01230)
Supplement: Supplementary file 9 [file Table9.XLSX]

## Sheet: R2.explained.significant.MTA
Supplementary Table 9. Individual MTAs are reported for each trait. Aside the marker name, the table reports the the marker correlation ("R.2") and the abslute value of the regression coefficient ("Coefficient") with the trait. Alleles at the marker are sorted in positive effect ("High allele") or negative effect ("Low allele") on the trait.
Trait	Chromosome	Position (cM)	Marker name	R.2	Coefficient	High allele	Low allele
DB_ger	1B	75.1	GENE-0524_302	0.0112709	0.616738	C	A
DB_hs	6A	5.9	Kukri_rep_c101465_416	0.0250539	0.816643	G	A
DF_ger	1B	75.1	GENE-0524_302	0.0412604	1.19498	C	A
DF_hs	1B	70.8	IACX9097	0.029871	0.818881	C	T
EARLY_ger_F	1B	75.1	GENE-0524_302	0.0382203	0.181613	A	C
EARLY_hs_F	6A	5.9	RAC875_c100513_282	0.0105722	0.103701	A	C
EARLY_hs_M	1B	75.1	GENE-0524_302	0.0610341	0.229996	A	C
EARLY_hs_M	1B	81.2	Tdurum_contig65046_52	0.046276	0.184785	T	C
EARLY_hs_M	1B	81.2	BS00107749_51	0.0568277	0.211208	G	A
EARLY_hs_M	1B	81.2	BS00082521_51	0.0544315	0.201095	A	G
EARLY_hs_M	1B	81.2	RAC875_c32687_153	0.0549565	0.205483	T	C
EARLY_hs_M	4A	168.5	RAC875_rep_c71684_51	0.0376306	0.218391	T	C
GY_comb	3B	99.4	IACX6766	0.150682	0.0994227	A	G
GY_comb	3B	138	RAC875_c403_2247	0.0763969	0.100565	A	C
GY_comb	4A	68.7	wsnp_Ex_c7335_12579818	0.0738632	0.081133	T	C
GY_comb	4A	69.3	wsnp_BF474615A_Ta_1_4	0.0683966	0.0785531	C	T
GY_comb	5B	167.6	Tdurum_contig44115_405	0.134107	0.102832	C	T
GY_comb	5B	167.6	RAC875_c62400_639	0.136604	0.104324	T	C
GY_comb	5B	167.6	RAC875_c62400_924	0.129844	0.10139	T	C
GY_comb	5B	167.6	Tdurum_contig44115_561	0.1376	0.105667	T	G
OVE_ger_F	3B	99.4	IACX6766	0.0378964	0.0704934	A	G
OVE_ger_F	5B	167	Tdurum_contig47033_241	0.0911279	0.161242	G	A
OVE_ger_M	1A	148.3	BS00011913_51	0.146432	0.215355	A	G
OVE_ger_M	1A	148.3	JD_c394_819	0.153769	0.217486	T	C
OVE_ger_M	1A	148.3	D_contig12592_200	0.151338	0.218177	T	C
OVE_ger_M	1A	148.3	IAAV3217	0.153666	0.231764	C	T
OVE_ger_M	1A	148.3	RAC875_rep_c120646_120	0.156482	0.220719	C	T
OVE_ger_M	1A	148.9	wsnp_Ex_c1255_2411550	0.151931	0.218218	G	T
OVE_ger_M	1A	149.3	Ra_c56010_289	0.150027	0.214739	A	G
OVE_ger_M	1A	149.7	CAP11_c5573_163	0.148933	0.215685	G	A
OVE_ger_M	1B	39.4	BS00009270_51	0.0455086	0.120781	T	G
OVE_ger_M	1B	39.4	IACX7450	0.0465923	0.121802	A	C
OVE_ger_M	2A	107.8	RAC875_c19144_117	0.138455	0.398958	T	C
OVE_ger_M	2B	63.1	RAC875_rep_c80737_54	0.0781157	0.180922	T	C
OVE_ger_M	2B	65.2	Tdurum_contig68806_321	0.0678286	0.168525	G	A
OVE_ger_M	2B	65.2	Kukri_c66123_88	0.0714542	0.164993	T	C
OVE_ger_M	2B	65.2	Tdurum_contig81323_527	0.0722443	0.166426	G	A
OVE_ger_M	2B	65.2	RFL_Contig2231_1297	0.0764977	0.1705	C	T
OVE_ger_M	2B	65.2	RFL_Contig2231_346	0.0708159	0.163309	G	A
OVE_ger_M	2B	65.2	Kukri_c1016_1123	0.0735184	0.167999	G	A
OVE_ger_M	2B	65.2	Excalibur_c17633_111	0.0678516	0.159115	A	G
OVE_ger_M	2B	65.2	RAC875_c11609_62	0.0685703	0.161324	G	A
OVE_ger_M	2B	65.2	Excalibur_rep_c67391_476	0.0791701	0.17418	C	T
OVE_ger_M	2B	65.2	Tdurum_contig68806_677	0.0695428	0.160409	C	T
OVE_ger_M	2B	65.8	RFL_Contig4542_1281	0.082771	0.180622	A	G
OVE_ger_M	2B	65.8	Excalibur_c27716_544	0.0822429	0.179183	T	C
OVE_ger_M	2B	65.8	GENE-1246_417	0.0884464	0.186712	G	A
OVE_ger_M	2B	69.9	TA001821-0411	0.0724058	0.187431	A	C
OVE_ger_M	3B	99.4	IACX6766	0.0869211	0.165647	A	G
OVE_ger_M	3B	99.4	RFL_Contig167_504	0.0746852	0.155842	G	A
OVE_ger_M	3B	100.9	wsnp_Ex_c7291_12517871	0.102629	0.173318	G	A
OVE_ger_M	3B	144.7	Tdurum_contig11443_1022	0.0703873	0.175702	C	T
OVE_ger_M	3B	146.4	Tdurum_contig67350_494	0.068317	0.170102	C	T
OVE_ger_M	3B	146.4	Excalibur_c33274_498	0.076052	0.17871	C	T
OVE_ger_M	4A	68.7	wsnp_Ex_c7335_12579818	0.0987679	0.205806	T	C
OVE_ger_M	4A	69.3	wsnp_BF474615A_Ta_1_1	0.0838113	0.192038	C	T
OVE_ger_M	4A	69.3	wsnp_BF474615A_Ta_1_4	0.0898136	0.197462	C	T
OVE_ger_M	4A	69.3	wsnp_BG604678A_Ta_1_2	0.0814797	0.185864	T	G
OVE_ger_M	4A	69.3	Kukri_c2760_804	0.0893834	0.194908	C	T
OVE_ger_M	4A	69.3	wsnp_Ex_c2403_4502745	0.0902852	0.20195	G	A
OVE_ger_M	4A	69.3	wsnp_Ex_c6139_10739829	0.08683	0.19205	G	A
OVE_ger_M	4A	115.1	GENE-2307_140	0.0421696	0.113848	G	A
OVE_ger_M	4A	173.6	Kukri_c4709_53	0.150855	0.210816	C	T
OVE_ger_M	4A	173.6	Excalibur_c26971_1730	0.148245	0.210585	T	C
OVE_ger_M	5B	167	Tdurum_contig47033_367	0.106458	0.280082	C	T
OVE_ger_M	5B	167	Tdurum_contig47033_241	0.107561	0.271801	G	A
OVE_ger_M	5B	167.3	Tdurum_contig70651_234	0.112729	0.285598	G	A
OVE_ger_M	7B	65.5	RAC875_c5965_317	0.0701915	0.19415	A	G
OVE_hs_M	1A	70.5	Kukri_c27785_400	0.0197853	0.0896243	C	T
OVE_hs_M	1A	70.7	RAC875_c53185_802	0.00812094	0.0593597	C	T
OVE_hs_M	1A	70.8	Excalibur_rep_c112145_271	0.0128153	0.0763932	A	G
OVE_hs_M	1A	70.8	BS00021889_51	0.0166836	0.0872262	T	C
OVE_hs_M	1A	71.3	BobWhite_rep_c63278_349	0.0417814	0.131465	C	T
OVE_hs_M	1A	72.2	BS00021714_51	0.00255803	0.0460159	C	T
OVE_hs_M	1A	72.7	Ra_c4159_2716	0.0344798	0.127539	G	T
OVE_hs_M	1A	73.6	Ex_c16529_304	0.0579238	0.240381	C	T
OVE_hs_M	2B	160.6	RAC875_c37639_94	0.0544833	0.230919	C	T
OVE_hs_M	2B	163.1	BS00067828_51	0.00407613	0.0511654	C	T
OVE_hs_M	3B	133.4	Ra_c109604_751	0.0556173	0.236213	G	A
OVE_hs_M	4A	49.5	wsnp_CAP8_c296_283066	0.0514477	0.140757	G	A
OVE_hs_M	4B	53	Ra_c59822_1439	0.0526676	0.233499	G	A
OVE_hs_M	5A	14.3	wsnp_Ku_c9559_16000086	0.0536127	0.233265	G	A
OVE_hs_M	5A	178.3	wsnp_Ex_c16295_24772663	0.0511293	0.230064	C	T
OVE_hs_M	5A	183.2	BobWhite_c42349_99	0.0428313	0.215589	A	G
OVE_hs_M	5B	41.3	Kukri_rep_c72375_109	0.00499886	0.0454387	G	A
PH_comb	5A	136.1	Ra_c50261_717	0.03328	1.95253	A	G
PH_comb	5A	136.3	wsnp_Ex_rep_c69647_68598487	0.0414751	2.159	T	C
PH_comb	5B	75.4	wsnp_Ku_c12562_20256747	0.117109	7.71932	T	C
PH_comb	5B	75.4	wsnp_Ex_c10644_17356566	0.119398	6.86798	G	T
PH_comb	5B	75.4	Kukri_c12562_453	0.122677	7.00763	A	G
PH_comb	5B	77.3	Tdurum_contig68472_115	0.137828	5.45781	T	G
PH_comb	5B	77.3	Tdurum_contig68472_291	0.138026	5.49935	C	A
PH_comb	5B	77.4	Kukri_c46476_647	0.131278	5.1707	T	C
PH_comb	5B	77.4	Tdurum_contig57403_311	0.131134	5.22544	A	G
PH_comb	5B	77.4	Excalibur_c10444_2056	0.128495	5.22154	C	T
PH_comb	5B	77.4	Kukri_c45713_151	0.131134	5.22544	A	G
PH_comb	5B	77.5	RAC875_c4287_2984	0.123547	5.03859	T	C
PH_comb	5B	77.5	BS00066289_51	0.126702	8.44617	G	A
PH_comb	5B	77.5	RAC875_c39141_55	0.126573	5.2081	C	T
PH_comb	6B	58	Tdurum_contig14559_78	0.0556768	4.94863	A	G
PH_hs	5A	136.1	Ra_c50261_717	0.0292407	1.99099	A	G
PH_hs	5A	136.3	wsnp_Ex_rep_c69647_68598487	0.0364853	2.20285	T	C
PH_hs	5B	75.4	wsnp_Ex_c10644_17356566	0.104249	6.98126	G	T
PH_hs	5B	75.4	Kukri_c12562_453	0.106471	7.10187	A	G
PH_hs	5B	77.3	Tdurum_contig68472_115	0.12773	5.71561	T	G
PH_hs	5B	77.3	Tdurum_contig68472_291	0.132393	5.85909	C	A
PH_hs	5B	77.3	RAC875_c24376_704	0.0738535	4.99065	C	T
PH_hs	5B	77.4	Kukri_c46476_647	0.127141	5.53559	T	C
PH_hs	5B	77.4	Tdurum_contig57403_311	0.125322	5.55707	A	G
PH_hs	5B	77.4	Excalibur_c10444_2056	0.117755	5.43767	C	T
PH_hs	5B	77.4	Kukri_c45713_151	0.125322	5.55707	A	G
PH_hs	5B	77.5	RAC875_c4287_2984	0.115883	5.30849	T	C
PH_hs	5B	77.5	RAC875_c39141_55	0.117026	5.44776	C	T
SPIKE_ger_F	1A	67.7	IACX3496	0.0833545	0.145722	C	A
SPIKE_ger_F	1A	67.7	wsnp_Ex_rep_c73818_71733737	0.151205	0.193188	T	G
SPIKE_ger_F	1A	67.7	IAAV213	0.159572	0.199462	C	T
SPIKE_ger_F	1A	67.7	wsnp_Ex_c25734_34995416	0.155838	0.197105	T	C
SPIKE_ger_F	1A	67.8	RAC875_c41275_131	0.159125	0.200256	G	A
SPIKE_ger_F	1A	67.8	Ra_c58315_265	0.156387	0.197479	A	G
SPIKE_ger_F	1A	67.8	wsnp_Ex_c56097_58352130	0.158518	0.197731	T	C
SPIKE_ger_F	1A	67.8	Ra_c6038_588	0.161391	0.198811	G	T
SPIKE_ger_F	1A	67.8	wsnp_Ex_c56097_58351893	0.156035	0.198297	T	G
SPIKE_ger_F	1A	67.8	BS00033469_51	0.156174	0.195612	G	T
SPIKE_ger_F	1A	67.8	BobWhite_rep_c49207_243	0.154975	0.196206	T	C
SPIKE_ger_F	1A	68.5	Kukri_c10453_875	0.0764136	0.141134	A	G
SPIKE_ger_F	1A	68.9	IAAV1225	0.169914	0.210858	G	T
SPIKE_ger_F	1A	68.9	wsnp_Ex_c16592_25117132	0.177574	0.210009	C	T
SPIKE_ger_F	1A	68.9	Excalibur_c10167_1028	0.160695	0.204238	G	A
SPIKE_ger_F	1A	68.9	wsnp_Ku_c2815_5317230	0.180331	0.210802	T	C
SPIKE_ger_F	1A	69.2	wsnp_Ra_c7818_13376644	0.179409	0.211638	T	G
SPIKE_ger_F	1A	69.2	Kukri_c10239_2186	0.17775	0.211773	G	T
SPIKE_ger_F	1A	70.7	BS00067420_51	0.0840107	0.143091	C	T
SPIKE_ger_F	1A	78.1	TA003955-1138	0.147547	0.196387	G	A
SPIKE_ger_F	1A	148.3	BS00011913_51	0.11693	0.178438	A	G
SPIKE_ger_F	1A	148.3	JD_c394_819	0.121535	0.179281	T	C
SPIKE_ger_F	1A	148.3	D_contig12592_200	0.122658	0.182125	T	C
SPIKE_ger_F	1A	148.3	IAAV3217	0.126768	0.195186	C	T
SPIKE_ger_F	1A	148.3	RAC875_rep_c120646_120	0.127041	0.184402	C	T
SPIKE_ger_F	1A	148.9	wsnp_Ex_c1255_2411550	0.120499	0.180196	G	T
SPIKE_ger_F	1A	149.3	Ra_c56010_289	0.122942	0.180246	A	G
SPIKE_ger_F	1A	149.7	CAP11_c5573_163	0.120043	0.179548	G	A
SPIKE_ger_F	1A	150.2	Tdurum_contig47006_1641	0.132907	0.191073	A	C
SPIKE_ger_F	2A	107.8	RAC875_c19144_117	0.114794	0.336837	T	C
SPIKE_ger_F	3B	187.6	Excalibur_c26349_503	0.0910292	0.149816	A	G
SPIKE_ger_F	4A	68.7	wsnp_Ex_c7335_12579818	0.101979	0.193906	T	C
SPIKE_ger_F	4A	69.3	wsnp_BF474615A_Ta_1_4	0.0899963	0.183279	C	T
SPIKE_ger_F	4A	69.3	wsnp_BG604678A_Ta_1_2	0.0892659	0.180385	T	G
SPIKE_ger_F	4A	69.3	Kukri_c2760_804	0.0930876	0.184431	C	T
SPIKE_ger_F	4A	69.3	wsnp_Ex_c6139_10739829	0.090857	0.182157	G	A
SPIKE_ger_F	4A	173.6	Kukri_c4709_53	0.136117	0.185681	C	T
SPIKE_ger_F	4A	173.6	Excalibur_c26971_1730	0.139345	0.189309	T	C
SPIKE_ger_F	5B	179.6	RAC875_c278_1801	0.105182	0.167655	A	G
SPIKE_ger_F	6B	74	BS00056278_51	0.0854758	0.152942	A	G
SPIKE_ger_F	6B	74.5	RAC875_c26887_562	0.0807872	0.148675	C	T
SPIKE_ger_F	6B	77.5	BS00067073_51	0.0743012	0.140527	G	T
SPIKE_ger_F	6B	80.9	Tdurum_contig9531_176	0.0766589	0.142977	A	G
SPIKE_ger_F	6B	81	Tdurum_contig48158_878	0.0721252	0.138319	C	T
SPIKE_ger_M	1A	78.1	TA003955-1138	0.175504	0.229831	G	A
SPIKE_ger_M	1A	142.8	wsnp_Ex_rep_c66872_65273203	0.191857	0.240052	C	C
SPIKE_ger_M	1A	142.8	Excalibur_c85499_232	0.190148	0.241214	A	G
SPIKE_ger_M	1A	142.8	wsnp_JD_rep_c65095_41464278	0.192537	0.241384	C	T
SPIKE_ger_M	1A	142.9	Kukri_c19837_432	0.189525	0.240511	G	T
SPIKE_ger_M	1A	146.8	Kukri_c4204_1673	0.127003	0.196998	A	G
SPIKE_ger_M	1A	146.8	wsnp_Ex_c12932_20486842	0.122865	0.196509	T	C
SPIKE_ger_M	1A	148.3	BS00011913_51	0.167346	0.22906	A	G
SPIKE_ger_M	1A	148.3	JD_c394_819	0.175077	0.230896	T	C
SPIKE_ger_M	1A	148.3	D_contig12592_200	0.172819	0.231972	T	C
SPIKE_ger_M	1A	148.3	IAAV3217	0.178874	0.248792	C	T
SPIKE_ger_M	1A	148.3	RAC875_rep_c120646_120	0.178382	0.234471	C	T
SPIKE_ger_M	1A	148.9	wsnp_Ex_c1255_2411550	0.17174	0.230838	G	T
SPIKE_ger_M	1A	149.3	RAC875_c85550_291	0.105756	0.204395	C	T
SPIKE_ger_M	1A	149.3	Ra_c56010_289	0.17151	0.228442	A	G
SPIKE_ger_M	1A	149.7	CAP11_c5573_163	0.1696	0.229004	G	A
SPIKE_ger_M	1A	149.9	wsnp_Ex_c3887_7051325	0.105915	0.190679	T	C
SPIKE_ger_M	1B	38.5	BS00022670_51	0.081078	0.182474	A	C
SPIKE_ger_M	2A	107.8	RAC875_c19144_117	0.159701	0.426315	T	C
SPIKE_ger_M	2A	152.5	BS00029332_51	0.14709	0.211079	C	T
SPIKE_ger_M	2A	204.7	wsnp_JD_c1872_2603061	0.0560791	0.130013	G	A
SPIKE_ger_M	2B	63.1	RAC875_rep_c80737_54	0.0926856	0.19608	T	C
SPIKE_ger_M	2B	65.2	Tdurum_contig68806_321	0.0795393	0.181574	G	A
SPIKE_ger_M	2B	65.2	Kukri_c66123_88	0.0845737	0.178597	T	C
SPIKE_ger_M	2B	65.2	Kukri_c49522_254	0.0850374	0.181434	C	T
SPIKE_ger_M	2B	65.2	Tdurum_contig81323_527	0.086902	0.18161	G	A
SPIKE_ger_M	2B	65.2	RFL_Contig2231_1297	0.0901636	0.184171	C	T
SPIKE_ger_M	2B	65.2	RFL_Contig2231_346	0.0857223	0.178771	G	A
SPIKE_ger_M	2B	65.2	Kukri_c1016_1123	0.0862898	0.181089	G	A
SPIKE_ger_M	2B	65.2	Excalibur_c17633_111	0.08213	0.174176	A	G
SPIKE_ger_M	2B	65.2	RAC875_c11609_62	0.0823226	0.175871	G	A
SPIKE_ger_M	2B	65.2	Excalibur_rep_c67391_476	0.0931815	0.188013	C	T
SPIKE_ger_M	2B	65.2	Kukri_c49522_313	0.0879409	0.181038	T	C
SPIKE_ger_M	2B	65.2	Tdurum_contig68806_677	0.0830918	0.174456	C	T
SPIKE_ger_M	2B	65.8	RFL_Contig4542_1281	0.101325	0.198836	A	G
SPIKE_ger_M	2B	65.8	Excalibur_c27716_544	0.100094	0.196678	T	C
SPIKE_ger_M	2B	65.8	GENE-1246_417	0.105	0.202409	G	A
SPIKE_ger_M	2B	69.9	TA001821-0411	0.0851768	0.202265	A	C
SPIKE_ger_M	2B	70.1	wsnp_Ex_rep_c68704_67559626	0.0860666	0.184163	A	G
SPIKE_ger_M	2B	70.1	RAC875_c14076_287	0.0816327	0.177625	T	C
SPIKE_ger_M	2B	70.1	IAAV7487	0.091156	0.193456	A	G
SPIKE_ger_M	2B	70.1	Kukri_rep_c104810_341	0.0939799	0.195407	G	A
SPIKE_ger_M	3B	99.4	IACX6766	0.0789555	0.157079	A	G
SPIKE_ger_M	3B	99.4	RFL_Contig167_504	0.0679438	0.147893	G	A
SPIKE_ger_M	3B	100.9	wsnp_RFL_Contig2073_1317762	0.106294	0.172849	A	G
SPIKE_ger_M	3B	100.9	wsnp_Ra_c18873_27993835	0.111873	0.187885	A	G
SPIKE_ger_M	3B	100.9	wsnp_Ex_rep_c70809_69689636	0.103427	0.17218	A	C
SPIKE_ger_M	3B	138	RAC875_c403_2247	0.082185	0.227655	A	C
SPIKE_ger_M	3B	154.2	Excalibur_c21708_555	0.114297	0.229981	G	A
SPIKE_ger_M	3B	176.8	RAC875_c7158_687	0.0578408	0.148094	C	T
SPIKE_ger_M	3B	176.8	wsnp_Ra_c7158_12394405	0.0503541	0.137537	T	G
SPIKE_ger_M	4A	25.2	Excalibur_c40618_182	0.113768	0.184547	A	G
SPIKE_ger_M	4A	68.7	wsnp_Ex_c7335_12579818	0.122406	0.227959	T	C
SPIKE_ger_M	4A	69.3	CAP8_c2527_228	0.097823	0.20504	C	T
SPIKE_ger_M	4A	69.3	wsnp_BF474615A_Ta_1_1	0.101218	0.209976	C	T
SPIKE_ger_M	4A	69.3	wsnp_BF474615A_Ta_1_4	0.113621	0.220977	C	T
SPIKE_ger_M	4A	69.3	wsnp_BG604678A_Ta_1_2	0.105788	0.210714	T	G
SPIKE_ger_M	4A	69.3	Kukri_c2760_804	0.111559	0.21665	C	T
SPIKE_ger_M	4A	69.3	wsnp_Ex_c2403_4502745	0.109846	0.221633	G	A
SPIKE_ger_M	4A	69.3	wsnp_Ex_c6139_10739829	0.109418	0.2145	G	A
SPIKE_ger_M	4A	173.6	Kukri_c4709_53	0.18032	0.229324	C	T
SPIKE_ger_M	4A	173.6	Tdurum_contig63050_264	0.144857	0.232618	G	A
SPIKE_ger_M	4A	173.6	Excalibur_c26971_1730	0.18042	0.231145	T	C
SPIKE_ger_M	5B	11.4	BS00080746_51	0.0597445	0.155754	C	A
SPIKE_ger_M	5B	167.3	Tdurum_contig70651_234	0.116832	0.289283	G	A
SPIKE_ger_M	6B	76.2	wsnp_Ra_rep_c69821_67403173	0.077562	0.148997	T	C
SPIKE_ger_M	6B	139.9	CAP8_c4350_113	0.101035	0.224476	A	G
SPIKE_ger_M	7B	65.5	RAC875_c5965_317	0.079442	0.205506	A	G
SPIKE_hs_F	1A	42.2	RAC875_rep_c104986_200	0.104044	0.135497	C	T
SPIKE_hs_F	1A	148.3	IAAV3217	0.120832	0.140815	C	T
SPIKE_hs_F	1A	149.7	CAP11_c5573_163	0.108194	0.125958	G	A
SPIKE_hs_F	2A	107.8	RAC875_c19144_117	0.116915	0.251193	T	C
SPIKE_hs_F	2B	70.1	Kukri_rep_c104810_341	0.103014	0.140885	G	A
SPIKE_hs_F	2B	71	BS00083078_51	0.0827782	0.117337	G	A
SPIKE_hs_F	2B	108.2	Ra_c15365_530	0.0764481	0.115103	C	A
SPIKE_hs_F	3B	2.4	BobWhite_c6016_715	0.0897358	0.167959	T	C
SPIKE_hs_F	3B	86.4	Excalibur_c29625_222	0.120816	0.127818	G	A
SPIKE_hs_F	3B	99.4	IACX6766	0.0898263	0.115378	A	G
SPIKE_hs_F	3B	138	RAC875_c403_2247	0.113644	0.184352	A	C
SPIKE_hs_F	3B	138.4	wsnp_Ex_rep_c66893_65301351	0.0735227	0.111449	C	T
SPIKE_hs_F	3B	138.4	wsnp_RFL_Contig4270_4938701	0.0659873	0.108443	G	A
SPIKE_hs_F	3B	144.7	Tdurum_contig11443_1022	0.0998754	0.143404	C	T
SPIKE_hs_F	3B	146.4	Tdurum_contig67350_494	0.0925208	0.135633	C	T
SPIKE_hs_F	3B	146.4	Excalibur_c33274_498	0.100163	0.140523	C	T
SPIKE_hs_F	3B	154.2	Excalibur_c21708_555	0.113892	0.158094	G	A
SPIKE_hs_F	4A	68.7	wsnp_Ex_c7335_12579818	0.131834	0.162916	T	C
SPIKE_hs_F	4A	69.3	CAP8_c2527_228	0.115732	0.153582	C	T
SPIKE_hs_F	4A	69.3	wsnp_BF474615A_Ta_1_1	0.116421	0.155078	C	T
SPIKE_hs_F	4A	69.3	wsnp_BF474615A_Ta_1_4	0.118364	0.155318	C	T
SPIKE_hs_F	4A	69.3	wsnp_BG604678A_Ta_1_2	0.110748	0.14847	T	G
SPIKE_hs_F	4A	69.3	Kukri_c2760_804	0.11559	0.151866	C	T
SPIKE_hs_F	4A	69.3	wsnp_Ex_c2403_4502745	0.124436	0.162447	G	A
SPIKE_hs_F	4A	69.3	wsnp_Ex_c6139_10739829	0.116206	0.152228	G	A
SPIKE_hs_F	5B	42.9	Excalibur_rep_c113602_93	0.0694333	0.105226	G	T
SPIKE_hs_F	5B	167.6	Tdurum_contig44115_405	0.0705004	0.112064	C	T
SPIKE_hs_F	5B	167.6	Tdurum_contig44115_561	0.0648864	0.109062	T	G
SPIKE_hs_F	6A	82.1	BobWhite_c23839_119	0.109609	0.142855	G	A
SPIKE_hs_F	6A	84.9	Tdurum_contig28847_322	0.103455	0.117202	A	C
SPIKE_hs_F	6A	84.9	RAC875_rep_c90952_205	0.102183	0.119614	G	A
SPIKE_hs_F	6A	85.4	Tdurum_contig29974_90	0.116608	0.132501	A	G
SPIKE_hs_F	6A	85.7	wsnp_Ra_c12086_19452422	0.0933016	0.113811	C	T
SPIKE_hs_F	6A	85.7	Tdurum_contig55363_297	0.0901691	0.114687	C	T
SPIKE_hs_F	6A	85.7	wsnp_Ku_rep_c102901_89769309	0.0946638	0.113582	C	T
SPIKE_hs_F	6A	85.7	Tdurum_contig69065_319	0.0848671	0.109901	C	T
SPIKE_hs_F	7A	176	Excalibur_c3188_1352	0.0928194	0.169474	G	T
SPIKE_hs_F	7A	176	GENE-4672_55	0.097431	0.168934	G	A
SPIKE_hs_M	5B	165.2	wsnp_Ra_c6374_11143280	0.168769	0.286539	C	T
SPL_ger	1B	43.5	IACX184	0.00379142	0.0675157	T	C
SPL_ger	1B	43.5	Ra_c18323_183	0.00058736	0.02619	G	A
SPL_ger	1B	44.1	Ex_c16691_96	0.00344978	0.0642574	G	A
SPL_ger	1B	44.1	CAP7_c302_518	0.00410521	0.0696968	A	G
SPL_ger	1B	47.1	BS00021947_51	0.058352	0.329577	C	T
SPS_comb	1A	9.9	Kukri_c46939_83	0.0381412	1.1352	T	C
SPS_comb	1A	146.3	BS00035273_51	0.110362	1.65582	T	C
SPS_comb	1A	150.2	Excalibur_c17004_1396	0.147038	1.8799	A	G
SPS_comb	1A	150.2	Tdurum_contig9144_1571	0.0908748	1.49412	T	C
SPS_comb	1A	150.2	Tdurum_contig47006_1641	0.0977784	1.56479	A	C
SPS_comb	2B	166.3	Excalibur_c63327_110	0.110903	1.71611	G	T
SPS_comb	2B	166.3	RAC875_c31606_234	0.108719	1.7768	A	G
SPS_comb	4A	25.2	Tdurum_contig33628_85	0.219982	3.92998	A	G
SPS_comb	4A	168.6	Excalibur_c28898_668	0.130877	3.45149	C	T
SPS_comb	4A	171	Excalibur_c22830_1989	0.168712	2.06811	C	T
SPS_comb	4B	51.1	Kukri_c44967_60	0.225479	3.60823	G	T
SPS_comb	4B	51.1	Kukri_c17377_1826	0.221089	3.56356	A	G
SPS_comb	4B	51.1	BobWhite_c41827_763	0.22518	3.61548	C	T
SPS_comb	4B	51.1	Tdurum_contig15827_321	0.221089	3.56356	A	G
SPS_comb	4B	51.1	Kukri_c64004_353	0.222045	3.58065	C	T
SPS_comb	5A	84.2	BobWhite_c41847_333	0.187415	2.07447	T	C
SPS_comb	5A	84.2	BobWhite_c13900_53	0.178209	2.03062	T	G
SPS_comb	5A	84.2	BobWhite_c5748_756	0.183318	2.07115	C	T
SPS_comb	5A	84.2	Ra_c68_1178	0.17108	1.97179	G	A
SPS_comb	5A	84.2	BobWhite_rep_c64579_593	0.181298	2.031	A	G
SPS_comb	5A	84.2	Excalibur_c17268_243	0.178526	2.01452	G	T
SPS_comb	5A	84.2	Kukri_c36630_225	0.183429	2.09518	G	A
SPS_comb	5A	84.2	tplb0057m23_413	0.188555	2.1402	A	C
SPS_comb	5A	84.2	Kukri_c9468_831	0.183305	2.05882	A	G
SPS_comb	5A	84.2	BS00015653_51	0.185215	2.09454	G	T
SPS_comb	5A	84.2	BS00065386_51	0.182161	2.06291	G	A
SPS_comb	5A	84.2	Ku_c3432_336	0.167875	1.99386	C	T
SPS_comb	5A	84.2	BobWhite_rep_c48815_538	0.173531	2.22917	A	G
SPS_comb	5A	84.2	tplb0057m23_1318	0.182259	2.07523	C	T
SPS_comb	5A	84.7	Ra_c68_1191	0.185369	2.08511	C	T
SPS_comb	5A	84.7	BS00022815_51	0.182527	2.06405	G	A
SPS_comb	5A	84.7	Kukri_c53586_128	0.182733	2.06827	C	T
SPS_comb	5A	85.6	CAP8_c2014_192	0.180807	2.0812	A	G
SPS_comb	5A	85.6	RAC875_rep_c111410_206	0.160121	1.99067	T	C
SPS_comb	5A	85.6	Tdurum_contig28282_184	0.186239	2.12163	G	A
SPS_comb	5A	85.6	RAC875_c54622_446	0.185796	2.07302	T	C
SPS_comb	5A	85.7	BobWhite_rep_c64197_143	0.181843	2.08058	A	G
SPS_comb	5A	86.1	RAC875_c6719_738	0.185638	2.06733	C	T
SPS_comb	5A	86.1	GENE-3440_199	0.178842	2.02992	G	A
SPS_comb	5B	42.9	Excalibur_rep_c113602_93	0.0033195	0.297285	T	G
SPS_comb	5B	43.4	wsnp_Ex_rep_c67690_66354931	0.204005	2.17399	T	C
SPS_comb	5B	43.4	BS00110489_51	0.20324	2.14909	T	C
SPS_comb	5B	43.4	Kukri_c6633_674	0.203611	2.19356	A	G
SPS_comb	5B	43.4	IAAV7800	0.206699	2.19101	A	G
SPS_comb	5B	43.4	wsnp_Ex_rep_c67690_66354791	0.209076	2.23421	T	C
SPS_comb	5B	43.4	wsnp_Ex_c4826_8610827	0.208059	2.19848	G	A
SPS_comb	5B	43.4	Ku_c69113_923	0.189644	3.76513	C	C
SPS_comb	5B	43.8	BS00045446_51	0.205469	2.18448	G	A
SPS_comb	5B	43.8	BS00065390_51	0.201743	2.1418	G	T
SPS_comb	5B	43.8	wsnp_BE606403B_Ta_2_1	0.206759	2.20207	G	A
SPS_comb	5B	179.6	RAC875_c278_1801	0.083455	1.42588	A	G
SPS_comb	5B	188.4	GENE-2399_666	0.172223	2.621	A	G
SPS_comb	5B	188.6	Kukri_c48575_470	0.200659	3.00276	T	C
SPS_comb	5B	188.6	Excalibur_c17928_1950	0.185932	2.60737	T	C
SPS_comb	5B	188.6	BobWhite_c16916_658	0.179571	2.52927	A	G
SPS_comb	6A	45.2	BS00035533_51	0.210679	3.63998	G	T
SPS_comb	7A	150.9	BS00066295_51	0.0518357	1.11986	A	G
SPS_ger	5A	99	wsnp_Ku_c35386_44598937	0.0547828	1.69273	G	A
SPS_hs	1A	149.5	wsnp_Ex_c52086_55808126	0.0151917	0.717875	T	C
SPS_hs	1A	149.9	wsnp_Ex_c3887_7051325	0.0143635	0.690307	T	C
SPS_hs	1A	149.9	Ra_c50996_468	0.0122269	0.621184	A	G
SPS_hs	1A	149.9	RAC875_c20823_707	0.0154981	0.706156	G	A
SPS_hs	1A	149.9	BS00021780_51	0.0113528	0.597572	A	G
SPS_hs	1A	149.9	RAC875_rep_c71921_672	0.012539	0.632516	A	G
SPS_hs	1A	150.2	Excalibur_c17004_1396	0.130636	1.95771	A	G
SPS_hs	3B	173.1	BS00056737_51	0.00049845	0.121877	A	G
SPS_hs	3B	173.1	wsnp_CAP11_c59_99769	0.000843942	0.157222	C	T
SPS_hs	3B	173.1	wsnp_CAP11_c59_99317	0.000785601	0.152505	C	T
SPS_hs	3B	173.6	CAP11_c59_418	0.000394813	0.107672	C	T
SPS_hs	4A	50.7	wsnp_Ex_c6044_10590322	0.00365584	0.316294	A	G
SPS_hs	4A	50.7	wsnp_Ex_c12818_20334933	0.00344791	0.312883	T	G
SPS_hs	5A	21	wsnp_Ex_c9842_16228523	0.139959	2.12293	A	G
SPS_hs	5A	84.2	BobWhite_c41847_333	0.108441	1.7434	T	C
SPS_hs	5A	84.2	BobWhite_c5748_756	0.106845	1.74695	C	T
SPS_hs	5A	84.2	BobWhite_rep_c64579_593	0.106116	1.71672	A	G
SPS_hs	5A	84.2	Kukri_c36630_225	0.112754	1.81489	G	A
SPS_hs	5A	84.2	tplb0057m23_413	0.114992	1.84656	A	C
SPS_hs	5A	84.2	BS00015653_51	0.104675	1.73967	G	T
SPS_hs	5A	84.7	Ra_c68_1191	0.110881	1.7817	C	T
SPS_hs	5A	84.7	BS00022815_51	0.106659	1.74321	G	A
SPS_hs	5A	85.7	BobWhite_rep_c64197_143	0.109566	1.78431	A	G
SPS_hs	5B	43.4	wsnp_Ex_rep_c67690_66354931	0.130239	1.91913	T	C
SPS_hs	5B	43.4	BS00110489_51	0.130615	1.90345	T	C
SPS_hs	5B	43.4	Kukri_c6633_674	0.129962	1.93621	A	G
SPS_hs	5B	43.4	IAAV7800	0.132233	1.93615	A	G
SPS_hs	5B	43.4	wsnp_Ex_rep_c67690_66354791	0.135849	1.98973	T	C
SPS_hs	5B	43.4	wsnp_Ex_c4826_8610827	0.130826	1.92606	G	A
SPS_hs	5B	43.4	Ku_c69113_923	0.117138	3.2693	C	C
SPS_hs	5B	43.8	BS00045446_51	0.133307	1.94401	G	A
SPS_hs	5B	43.8	BS00065390_51	0.123774	1.85348	G	T
SPS_hs	5B	43.8	wsnp_BE606403B_Ta_2_1	0.133795	1.95711	G	A
SPS_hs	5B	179.6	RAC875_c278_1801	0.0710341	1.4534	A	G
TGW_comb	1A	61.2	Ra_c2895_591	0.0097369	0.47803	G	T
TGW_comb	1A	61.2	Kukri_c22434_513	0.0106479	0.492433	A	G
TGW_comb	1A	61.2	wsnp_Ra_c2895_5488879	0.015577	0.605394	C	T
TGW_comb	1A	70.5	Kukri_c27785_400	0.0142434	0.510851	C	T
TGW_comb	2A	101.6	TA011854-0699	0.0360112	2.26971	G	A
TGW_ger	4A	50.8	wsnp_Ku_c7197_12439299	0.100961	1.97816	C	T
TGW_ger	4A	50.8	wsnp_Ra_c31915_40982091	0.100961	1.97816	A	G
TILL_hs_F	2B	108.2	Ra_c15365_530	0.148135	0.151965	C	A
