# Supplementary material for: Genome Wide Association Study to Identify the Genetic Base of Smallholder Farmer Preferences of Durum Wheat Traits
Source: Front Plant Sci. 2017 Jul 17;8:1230. doi: 10.3389/fpls.2017.01230 (PMC5511852; doi:10.3389/fpls.2017.01230)
Supplement: Supplementary file 10 [file Table10.XLSX]

## Sheet: TableS1
Supplementary Table 10. GWA output for overall evaluation and PCA of combined metric traits. For each marker, chromosome, position in cM, and nominal test p values for each considered trait are provided. Note that genetic positions are jittered so as not to overlap.OVE, overall evaluation; PC 1 to PC 3, principal component of metric traits combined across locations. When applicable, “F” refers to…
Marker	Chr	Position (jittered cM)	OVE_ger_F	OVE_ger_M	PC1_comb	PC2_comb	PC3_comb	OVE_hs_M	OVE_hs_F
Tdurum_contig97729_491	1A	1.19992	0.199427	0.0207246	0.00825468	0.0232493	0.011229	0.642709	0.617505
BobWhite_c1361_1187	1A	1.19994	0.000332233	0.0259542	0.00175902	0.000274003	0.264509	0.000362552	0.00114121
IAAV1194	1A	1.2	1	1	1	1	1	1	1
Tdurum_contig42405_197	1A	1.20003	0.13484	0.0620376	0.0931789	0.063619	0.077074	0.0894328	0.053018
CAP11_rep_c7878_143	1A	1.20004	2.72728e-05	0.12458	0.000879374	0.000272453	0.703721	1.01767e-05	0.00969651
BS00022677_51	1A	1.20009	0.0100005	0.420233	0.0926422	0.00131296	0.405285	0.0010326	0.00226263
tplb0028p02_562	1A	1.29999	0.00323786	0.0118099	0.99255	0.958556	0.0191896	0.833303	0.898371
Tdurum_contig44888_837	1A	1.30001	0.0263027	0.449167	0.0265933	0.0341754	0.0965761	0.0012401	0.000324204
RFL_Contig2831_1012	1A	1.30002	8.8578e-06	0.0209607	0.00552245	0.578564	0.0108101	0.00318839	0.0202509
wsnp_Ex_c10657_17376448	1A	1.30002	4.38002e-05	1.48479e-05	0.00976677	1.50067e-05	0.0877886	1.31947e-06	1.17692e-05
BS00090003_51	1A	1.30004	0.0148068	0.101281	0.879961	0.257339	0.172972	0.213105	0.649663
Excalibur_c35316_154	1A	1.30006	0.00406465	0.787971	0.192866	0.0755034	0.0288093	0.0243548	0.00617068
RAC875_rep_c105697_366	1A	1.30007	0.0869785	0.620367	0.149103	0.256783	0.0715361	0.591693	0.0358963
IAAV3919	1A	1.30008	0.0274276	0.477525	0.0363261	0.0350041	0.0814296	0.00213001	0.00204829
RAC875_rep_c110533_92	1A	1.49991	0.128064	0.932749	0.0280816	0.071768	0.0989856	0.00409707	0.00242004
D_contig37179_75	1A	1.50007	1	1	1	1	1	1	1
Tdurum_contig19376_154	1A	1.69991	0.00603806	0.000406903	0.000494564	0.0116577	0.127851	0.010927	0.00303856
Excalibur_c9509_1180	1A	1.69991	0.0436402	0.365642	0.101502	0.0970336	0.0321906	0.0117319	0.00876558
BS00033749_51	1A	1.69994	0.0324813	0.803386	0.0824212	0.9583	0.0939613	0.016749	0.0392994
RAC875_c95364_259	1A	1.69995	0.00961391	0.000108234	0.727527	0.0152814	0.11044	0.105047	0.172256
BS00064205_51	1A	1.69996	0.766603	0.698414	0.229237	0.502041	0.289852	0.00677679	0.31682
Tdurum_contig59794_640	1A	1.69996	0.00453648	0.81333	4.06878e-05	0.00223948	0.0300214	0.00421941	0.0899331
RAC875_c42700_264	1A	1.69999	0.0847945	0.960318	0.136497	0.12634	0.0711289	0.00627248	0.000958234
BobWhite_c31470_532	1A	1.70003	0.000410021	0.0943201	0.109514	0.00873146	0.309406	0.000790274	0.000123254
BS00010488_51	1A	1.70004	0.000252353	8.21088e-05	0.00522563	0.148234	0.0029186	0.828381	0.025696
BS00009423_51	1A	1.70005	0.587378	0.95517	0.156899	0.402775	0.336975	0.00323071	0.337911
Tdurum_contig60323_605	1A	1.70007	0.00324394	0.0370228	0.0016714	0.000129807	0.204249	0.000500872	0.000503393
BS00011810_51	1A	1.70009	0.00112243	0.477034	0.0667822	0.00152417	0.17208	0.000450469	0.00150114
BS00071289_51	1A	1.79991	0.000615628	0.0456868	0.325245	0.0176114	0.225449	0.0216544	0.028609
BS00064204_51	1A	1.80004	0.363853	0.0288472	0.430808	0.996882	0.0823098	0.698636	0.591055
Kukri_rep_c102231_265	1A	2.59992	0.404125	0.34479	0.948905	0.133993	0.0328232	0.532728	0.879846
Kukri_c7192_1077	1A	2.6	0.221673	0.269741	0.237501	0.619855	0.0279667	0.47764	0.451082
RFL_Contig3481_1669	1A	2.60006	0.00132259	0.0228186	1.95125e-05	0.017168	0.00104696	0.000951434	0.000925868
tplb0025b13_150	1A	2.79992	0.0030168	0.67369	0.883494	0.0209093	0.532376	0.000483459	0.137677
wsnp_Ku_c1818_3557408	1A	2.80008	0.00444908	0.459235	0.922144	0.0327515	0.31101	0.000647438	0.251262
CAP7_c6316_80	1A	3.30003	0.392835	0.0187767	0.265338	0.0114802	0.731145	0.246744	0.310434
CAP12_c3074_192	1A	4.09996	0.0600808	0.522657	0.253777	0.0106477	0.000137836	0.0548748	0.0197479
BS00023130_51	1A	4.09999	0.0242998	0.534199	0.000219322	0.0723825	0.154284	0.153129	0.0488199
BS00082567_51	1A	4.10006	0.000589904	0.295224	0.00763159	2.9977e-05	0.000833054	2.77337e-05	0.285335
Tdurum_contig43475_978	1A	4.39992	1	1	1	1	1	1	1
wsnp_Ra_c744_1535534	1A	4.40003	1	1	1	1	1	1	1
Tdurum_contig43475_155	1A	4.40006	1	1	1	1	1	1	1
Tdurum_contig46733_6628	1A	4.59996	0.00117401	0.111861	0.000259377	0.172204	0.809431	0.111599	0.295062
Tdurum_contig26201_77	1A	4.59996	0.232723	0.560479	0.558878	0.195029	0.283458	0.0551104	0.753691
TA001286-0611-w	1A	4.59997	0.03309	0.00674513	0.0141181	0.000284359	0.0903165	0.0807595	0.0619425
BS00108242_51	1A	5.09994	0.120742	0.130298	0.0704396	0.0206109	0.370024	1.61532e-05	0.0386329
Ku_c8810_903	1A	5.09994	4.0065e-05	2.14351e-05	0.00019067	0.00220131	0.93839	1.10627e-10	2.77741e-05
wsnp_Ex_c2868_5293485	1A	5.10002	1	1	1	1	1	1	1
BS00056550_51	1A	5.1999	0.111935	0.748058	0.457731	0.380101	8.44972e-07	2.33657e-05	0.0189324
Jagger_c1888_277	1A	5.20007	0.675417	0.599427	0.00388527	0.0744255	0.958838	0.00132421	0.00642198
wsnp_RFL_Contig4735_5673999	1A	5.70001	0.678797	0.500831	0.0234211	0.134559	0.177074	0.682603	0.0714082
BS00023201_51	1A	6.69991	0.0449946	0.081298	0.558317	0.0238699	0.00288538	0.317731	0.00749477
Excalibur_c82557_201	1A	8.4	0.291744	0.618467	0.918552	0.0658034	0.000725494	4.29604e-06	0.0268945
BobWhite_c39996_126	1A	8.40001	0.445626	0.327515	0.821607	0.304414	0.000303721	9.47118e-07	0.00153248
RAC875_c1710_376	1A	8.40004	0.00122488	3.93548e-05	6.64197e-08	0.000298427	0.6812	5.30789e-06	0.000959666
RAC875_rep_c105796_617	1A	8.59994	1	1	1	1	1	1	1
BS00010128_51	1A	8.59998	0.0412292	0.0847078	0.582934	0.413884	0.00229817	0.000695409	0.094889
Kukri_c32052_171	1A	8.59998	0.000104893	1.63738e-05	4.99649e-06	0.000439449	5.00467e-05	6.39831e-05	0.0110718
BobWhite_c39996_85	1A	8.60009	1	1	1	1	1	1	1
wsnp_Ra_c48124_53475145	1A	8.60009	0.201689	0.0273521	0.00203725	0.000366774	3.81831e-05	0.000137167	0.00453461
Kukri_c29655_239	1A	9.79994	1	1	1	1	1	1	1
Excalibur_c9676_163	1A	9.80002	9.55792e-05	3.86855e-05	4.37756e-05	6.80687e-05	4.54671e-05	0.000204018	0.110701
Kukri_c54157_315	1A	9.80007	0.0971562	0.412736	0.00129966	0.80279	0.275365	1.48143e-05	0.122594
BS00069278_51	1A	9.80009	1	1	1	1	1	1	1
JD_c49343_475	1A	9.80009	0.0126674	0.123037	0.000491946	0.000557715	0.0392696	1.66454e-05	0.00227653
Kukri_c46939_83	1A	9.8999	0.0902244	0.0184059	0.00034671	9.58735e-11	0.00950275	7.78523e-07	2.92589e-05
BS00074511_51	1A	9.89992	1	1	1	1	1	1	1
Tdurum_contig68827_61	1A	9.89993	0.029818	0.0811238	0.000114417	2.74635e-09	0.0100357	4.33622e-11	2.91916e-05
Kukri_c54157_348	1A	9.89995	1	1	1	1	1	1	1
Tdurum_contig68827_118	1A	9.90001	0.701268	0.340545	0.326394	0.0333911	0.935959	0.612587	0.0408015
BS00022943_51	1A	9.90008	0.039966	0.114269	0.000403229	1.43164e-09	0.0126605	6.93294e-11	6.23188e-05
BS00060058_51	1A	10.5999	0.278155	0.346136	0.466723	0.453388	0.0547109	0.286949	0.992112
tplb0053o08_2004	1A	10.5999	0.118437	0.0604814	0.00398031	0.00980246	0.000711181	0.102928	0.236165
RAC875_rep_c101110_474	1A	10.5999	0.0958014	0.162755	0.0157591	0.0139911	0.000638058	0.0238623	0.587322
GENE-0411_807	1A	10.5999	0.974012	0.326713	0.000613367	0.537861	0.00983521	0.914826	0.117906
Kukri_c2446_683	1A	10.5999	0.00600353	0.0903304	0.000514236	3.03087e-05	0.0410054	3.08212e-07	2.80308e-05
Jagger_c6846_109	1A	10.6	0.25344	0.0587247	0.00217616	0.00204243	0.0218804	0.29148	0.19175
Kukri_c29150_143	1A	10.6	0.0344255	0.0259163	0.00178634	0.0105276	0.00265511	0.150522	0.0376065
GENE-0411_723	1A	10.6	0.974012	0.326713	0.000613367	0.537861	0.00983521	0.914826	0.117906
RAC875_rep_c101110_563	1A	10.6	0.118437	0.0604814	0.00398031	0.00980246	0.000711181	0.102928	0.236165
BS00003595_51	1A	10.6	0.123895	0.318429	0.00132127	1.40509e-08	0.0677844	1.69147e-07	0.00385274
RAC875_c18640_821	1A	10.6001	0.244277	0.103716	0.00424176	0.00345007	0.00773501	0.102012	0.4226
BS00081035_51	1A	10.7999	1	1	1	1	1	1	1
RAC875_c75971_295	1A	10.7999	1	1	1	1	1	1	1
RAC875_c5831_1486	1A	10.8	0.103456	0.141825	8.92386e-05	0.0398492	1.29291e-07	8.30133e-07	0.003158
CAP11_c2581_302	1A	10.8	0.127647	0.27954	0.757129	0.551409	2.85575e-07	0.00215621	0.948375
CAP8_c2448_355	1A	10.8	0.029762	0.00709712	0.00299166	0.0168104	0.000780094	0.000333605	0.000298082
BS00010039_51	1A	10.8	1	1	1	1	1	1	1
RAC875_c63624_1002	1A	10.8	0.0862323	0.206336	0.618542	0.0757005	1.43959e-05	0.00398036	0.339284
Tdurum_contig46413_680	1A	10.8	0.0498249	0.12143	0.274062	0.869486	3.77679e-10	0.00268056	0.469039
Kukri_c1977_1940	1A	10.8	0.0390734	0.31024	0.553141	0.426846	2.24226e-09	0.00220272	0.296119
Tdurum_contig43943_56	1A	10.8	0.294197	0.77866	0.56062	0.450987	3.26886e-07	0.00141016	0.760475
Excalibur_c9196_313	1A	10.8	0.105853	0.517491	0.299997	0.0181179	1.55251e-05	2.62191e-05	0.675616
Tdurum_contig46413_779	1A	10.8	0.135146	0.855653	0.388924	0.399969	2.36294e-08	0.000178758	0.0816531
Excalibur_c21298_515	1A	10.8	0.161303	0.152573	0.649546	0.044636	0.0908373	0.304298	0.173967
Tdurum_contig43943_1165	1A	10.8	0.706489	0.42535	0.489812	0.604181	1.05577e-05	0.000564981	0.354741
Tdurum_contig26035_231	1A	13.1	0.653022	0.721809	0.0366995	0.329942	0.00777208	0.221682	0.0365452
BS00022288_51	1A	13.1001	1	1	1	1	1	1	1
BS00022270_51	1A	13.5999	0.0131602	0.548874	0.0614542	0.464608	0.0295517	0.00417163	0.00553586
BS00110709_51	1A	13.5999	0.0328414	0.636238	0.025339	0.551679	0.0295812	0.00767778	0.00878256
BobWhite_c18592_327	1A	14.1	0.00449099	0.059115	0.0332545	0.0123301	0.562218	0.00215986	0.00868276
RAC875_c22821_542	1A	14.1001	0.127949	0.410634	0.153168	0.0951153	0.0394757	0.00354393	0.0363526
RAC875_c34888_65	1A	14.1999	0.00514096	0.252448	0.0459873	0.373623	0.0234438	0.00204278	0.0118947
RAC875_c57939_78	1A	14.5	1	1	1	1	1	1	1
RAC875_c57939_175	1A	14.5	1	1	1	1	1	1	1
RAC875_c97040_104	1A	14.5	0.00255542	0.00427363	0.344762	0.905449	0.000185673	0.000128631	0.822288
BobWhite_c6558_234	1A	14.5	0.00702625	0.0756156	0.0441688	0.00758579	0.454902	0.00723985	0.0387153
BS00022701_51	1A	14.5	0.000251501	0.0713414	0.0525705	0.00663121	0.20734	0.00337114	0.00729847
RFL_Contig1703_695	1A	15.2999	0.964043	0.539691	0.632154	0.00242689	0.55013	0.00596546	0.0368619
Tdurum_contig42479_3800	1A	15.7999	0.89374	0.714155	0.570151	0.0733669	0.583157	0.000237337	0.0034585
Ex_c4876_1221	1A	15.7999	0.638079	0.617605	0.538996	0.764435	0.475524	0.000189743	0.00706452
Kukri_c2121_2345	1A	15.7999	1	1	1	1	1	1	1
Kukri_c2121_1334	1A	15.8	0.182392	0.00350612	0.00256474	0.0430792	0.0525128	0.117673	0.291725
Ex_c28368_426	1A	15.8	0.701759	0.791912	0.408951	0.809516	0.583229	0.000515744	0.0296262
IACX11001	1A	15.8	0.904813	0.45259	0.767541	0.0305726	0.602827	1.37693e-05	0.00233039
wsnp_Ex_c7965_13520238	1A	15.8	0.497351	0.284377	0.225817	0.634992	0.101067	0.0019082	0.35585
wsnp_JD_c7522_8606553	1A	15.8	0.579388	0.0134574	0.0248403	0.275985	0.0687357	0.022735	0.121064
BS00103478_51	1A	15.8	0.35598	0.512754	0.875344	0.140892	0.0267798	0.317466	0.134687
Excalibur_c58154_84	1A	15.8	0.701623	0.218395	0.00630249	0.837075	0.234398	0.825357	0.256885
Excalibur_c25175_512	1A	15.8001	0.671819	0.781171	0.0176525	0.924006	0.181261	0.90671	0.311916
Kukri_c4126_240	1A	15.8001	1	1	1	1	1	1	1
Tdurum_contig42479_1624	1A	16.1999	0.203024	0.178817	0.398121	0.650217	0.0405242	3.30446e-05	0.605448
BS00083459_51	1A	16.1999	0.652858	0.100366	0.0193021	0.104536	7.48693e-05	0.608231	0.179568
IAAV4132	1A	16.2	0.824452	0.0942842	0.00485398	0.0408028	0.283475	0.499493	0.994434
Kukri_c41943_535	1A	16.3	0.652858	0.100366	0.0193021	0.104536	7.48693e-05	0.608231	0.179568
BobWhite_c48447_529	1A	16.3001	1	1	1	1	1	1	1
Excalibur_c25891_1402	1A	16.4999	0.595055	0.422585	0.476309	0.185137	0.00275582	0.00564762	0.366302
RAC875_c20875_753	1A	16.4999	1	1	1	1	1	1	1
BobWhite_c3335_1438	1A	16.4999	1	1	1	1	1	1	1
wsnp_Ku_c5756_10191339	1A	16.4999	0.38344	0.315185	0.375164	0.279384	0.0658201	0.277579	0.491914
Excalibur_c38379_478	1A	16.5	1	1	1	1	1	1	1
Excalibur_c101903_902	1A	16.5	0.374924	0.0190874	0.02893	9.10401e-06	0.799368	0.234411	0.239554
Ku_c4823_673	1A	16.5	0.743853	0.560704	0.00842663	0.575676	3.3688e-07	0.694656	0.0536983
CAP11_c65_237	1A	16.5	1	1	1	1	1	1	1
wsnp_Ex_c7442_12743707	1A	16.5	3.14141e-08	3.06283e-06	0.0830892	0.000401891	2.50881e-06	0.136378	0.569341
Excalibur_c101903_734	1A	16.5	1	1	1	1	1	1	1
Jagger_rep_c10343_173	1A	16.5	1	1	1	1	1	1	1
Tdurum_contig42479_2158	1A	16.5001	0.0736528	0.0126328	0.569095	0.917704	0.144022	0.00650372	0.161902
wsnp_Ex_c1137_2183772	1A	16.5001	0.666714	0.239615	0.448226	0.383042	0.199433	0.000795507	0.550818
wsnp_Ex_c1137_2182795	1A	16.5001	0.743853	0.560704	0.00842663	0.575676	3.3688e-07	0.694656	0.0536983
Kukri_c37592_531	1A	16.6999	1	1	1	1	1	1	1
Kukri_c23081_2360	1A	16.6999	1	1	1	1	1	1	1
RAC875_c53568_391	1A	16.6999	1	1	1	1	1	1	1
IACX9458	1A	16.6999	1	1	1	1	1	1	1
Excalibur_c10065_570	1A	16.6999	1	1	1	1	1	1	1
tplb0043h23_1346	1A	16.6999	1	1	1	1	1	1	1
Kukri_c2464_592	1A	16.7	1	1	1	1	1	1	1
wsnp_Ex_c7252_12453079	1A	16.7	0.00341889	0.83368	0.867191	3.30364e-05	0.198144	0.0527636	0.00189439
BobWhite_c1265_247	1A	16.7	0.0677529	0.2432	0.652342	0.994414	0.686394	0.836067	0.0102012
BobWhite_c27474_65	1A	16.7	1	1	1	1	1	1	1
IAAV3809	1A	16.7	0.682494	0.0887288	0.290809	0.041571	8.73587e-08	0.879832	0.69306
BS00081682_51	1A	16.7001	0.00102509	0.87184	0.830528	0.000357984	0.387575	0.0134597	0.00215848
RAC875_c23587_271	1A	16.7001	1	1	1	1	1	1	1
BS00081680_51	1A	16.7001	0.0738298	0.611911	0.277811	0.0703365	0.379315	0.0688137	0.00149203
Excalibur_c45969_370	1A	16.7001	1	1	1	1	1	1	1
BobWhite_c27474_124	1A	16.7001	1	1	1	1	1	1	1
Tdurum_contig83113_134	1A	18.3999	0.339975	0.0681394	0.00380254	0.623015	4.69315e-06	0.496183	0.790212
wsnp_BF200531A_Ta_2_1	1A	18.4	0.120655	0.0331633	0.560172	0.0311705	0.241591	0.155142	0.0130611
RAC875_c64371_209	1A	18.4001	0.605896	0.244924	0.0463473	0.0247118	0.0229215	0.394353	0.749644
IAAV6899	1A	19.4999	0.740546	0.569905	0.180673	0.298033	0.00233745	0.371312	0.307796
D_GDEEGVY02H7D8K_299	1A	19.4999	0.646138	0.9983	0.316518	0.292119	6.21815e-07	0.622351	0.366622
Excalibur_c105151_200	1A	19.5	0.108619	0.244469	0.153044	0.857335	0.00872532	0.661616	0.4054
Excalibur_c20777_428	1A	19.5	0.248606	0.699702	0.337995	0.372887	0.874875	0.0287619	0.000665915
Kukri_rep_c108031_378	1A	19.5	0.516027	0.470474	0.761756	0.475414	0.100737	0.322123	0.408053
RAC875_c108229_54	1A	19.5001	0.135025	0.110159	0.0833078	0.281329	0.00431898	0.815255	0.161408
Tdurum_contig50845_82	1A	19.5999	0.782313	0.945924	0.193457	0.78372	0.000317431	0.362795	0.104763
Tdurum_contig52332_94	1A	19.6	0.756273	0.344354	0.110869	0.716482	0.00170158	0.769752	0.122452
Tdurum_contig50845_215	1A	19.6	0.298297	0.534649	0.174655	0.489023	0.00043064	0.938395	0.155342
BS00100287_51	1A	19.6	0.298297	0.534649	0.174655	0.489023	0.00043064	0.938395	0.155342
BS00026453_51	1A	19.6	0.782313	0.945924	0.193457	0.78372	0.000317431	0.362795	0.104763
BS00022977_51	1A	19.6001	0.298297	0.534649	0.174655	0.489023	0.00043064	0.938395	0.155342
Excalibur_c20777_315	1A	19.6001	0.216466	0.992051	0.938857	0.345311	8.51326e-05	0.303719	0.0918649
CAP7_c1645_359	1A	19.6001	1	1	1	1	1	1	1
Tdurum_contig61492_458	1A	19.6999	0.98806	0.916088	0.384352	0.333562	1.05499e-06	0.497697	0.324063
Tdurum_contig61492_684	1A	19.7	0.216551	0.289821	0.4118	0.0348039	0.000157316	0.00589056	0.201804
Tdurum_contig15335_452	1A	19.7	0.299319	0.31817	0.321833	0.506412	0.000361742	0.373148	0.433662
Tdurum_contig29484_628	1A	19.7	0.288786	0.624735	0.188486	0.740829	0.000487227	0.58518	0.148317
RAC875_c2122_159	1A	19.7	0.324465	0.29969	0.0815509	0.946284	0.00142086	0.695964	0.233219
BS00022443_51	1A	19.7999	0.900049	0.446912	0.00308957	0.87756	2.88021e-06	0.700601	0.124689
GENE-0211_139	1A	19.7999	0.396036	0.376723	0.510559	0.39543	0.000183286	0.259727	0.0539162
BS00003802_51	1A	19.8	0.604919	0.298306	0.139591	0.412921	0.000334954	0.661028	0.153391
BS00082266_51	1A	19.8	1	1	1	1	1	1	1
BS00110358_51	1A	19.8	0.00052439	0.00419042	0.0394716	9.97592e-05	6.97272e-05	0.4821	0.0424484
Excalibur_c16353_264	1A	19.8	0.00190821	0.002536	2.65902e-05	0.0725984	0.152933	0.620639	0.145655
IACX5892	1A	19.8	0.785526	0.779831	0.220786	0.876444	4.80287e-08	0.79375	0.359098
BS00003761_51	1A	19.8001	0.697331	0.887492	0.206742	0.460849	1.23973e-05	0.538696	0.216043
RAC875_c54245_88	1A	19.8001	1	1	1	1	1	1	1
IAAV1469	1A	20.1001	1	1	1	1	1	1	1
BobWhite_c1764_139	1A	20.1999	0.578056	0.511568	0.343111	0.728318	0.00200096	0.810179	0.0252739
Tdurum_contig11756_264	1A	20.1999	0.373718	0.762815	0.69155	0.314423	2.30556e-05	0.512652	0.0445438
Kukri_c18434_200	1A	20.2	0.785526	0.779831	0.220786	0.876444	4.80287e-08	0.79375	0.359098
BobWhite_c46501_92	1A	20.2	0.0682357	3.81781e-06	0.0270596	0.0146656	0.00124705	0.52126	0.466456
Tdurum_contig11756_458	1A	20.2	0.301121	0.646202	0.290978	0.369521	0.00123903	0.241113	0.117305
RAC875_c29598_147	1A	20.2	0.767885	0.556342	0.287271	0.432516	0.00116017	0.309221	0.0482465
BS00022738_51	1A	20.2	0.0406644	0.0445666	0.148242	0.35089	0.00108163	0.617736	0.0763286
Tdurum_contig11756_1415	1A	20.2	0.785526	0.779831	0.220786	0.876444	4.80287e-08	0.79375	0.359098
BobWhite_c3661_88	1A	20.2001	1	1	1	1	1	1	1
wsnp_Ex_c5780_10154132	1A	20.2001	1	1	1	1	1	1	1
tplb0036l23_696	1A	20.2999	0.664321	0.34227	0.481282	0.470984	0.0598451	0.756383	0.0748586
CAP8_c1356_189	1A	20.3001	0.00925249	0.00173357	0.192345	0.37434	0.640354	0.307808	1.07968e-05
BobWhite_c1890_712	1A	20.3001	0.365932	0.39816	0.0461632	0.0463477	0.0257562	0.964891	0.14302
BS00012052_51	1A	20.3001	0.269429	0.125195	0.311995	0.00670281	0.00419526	0.496097	0.0163498
Kukri_c24144_1568	1A	20.6999	0.546629	0.0392994	0.0207511	0.0113417	0.0744735	0.184852	0.0888271
BS00070798_51	1A	20.6999	0.0210523	0.000185105	0.758503	0.0077185	0.000235875	0.379701	0.739524
GENE-0249_122	1A	20.6999	0.8956	0.164914	0.528884	0.00607119	0.00461835	0.00460574	0.305681
RAC875_c56994_301	1A	20.6999	0.00244265	0.00193565	0.019244	0.0241143	9.00218e-05	0.018314	0.54296
TA015410-0477	1A	20.6999	0.00386323	0.113286	0.290541	8.4519e-06	0.0269141	0.594883	0.450495
Ku_c20069_531	1A	20.7	0.597225	0.0774114	0.612717	0.870855	0.0287831	0.786322	0.931461
Excalibur_c110483_103	1A	20.7	0.734599	0.0371971	0.0193675	0.016185	0.226037	0.173551	0.0240421
Excalibur_c55677_217	1A	20.7	0.00110932	0.000103117	0.845763	1.2608e-06	0.0161931	0.214902	0.976713
wsnp_Ex_c64327_63176640	1A	20.7	0.844042	0.0750811	0.0140983	0.0135943	0.0613057	0.244466	0.0432755
RAC875_c57095_240	1A	20.7	0.015625	0.619584	0.000154932	0.0674803	0.0281944	0.00507244	0.0418143
RAC875_c37934_225	1A	20.7	0.00708745	0.0788744	0.707689	0.159193	0.107543	0.920629	0.0100986
Kukri_rep_c81545_195	1A	20.7	0.559964	0.132257	0.66278	0.0083459	0.00387915	0.00170008	0.164443
RAC875_c64603_663	1A	20.7	0.41503	0.0685944	0.0241907	0.137071	0.376039	0.00300648	0.025858
IAAV3168	1A	20.7	0.000154851	3.11173e-05	0.364194	6.26994e-06	0.0105233	0.349171	0.559259
RAC875_c13012_1598	1A	20.7	1.52519e-06	2.19326e-06	0.00705398	0.0999719	0.00307682	0.0378501	0.346288
Kukri_rep_c72397_600	1A	20.7	0.871289	0.573241	0.345417	0.0123702	0.986688	0.0104963	0.0588004
tplb0024b08_432	1A	20.7	1	1	1	1	1	1	1
BS00107852_51	1A	20.7001	1	1	1	1	1	1	1
Excalibur_c81545_101	1A	20.7001	0.0147843	0.00288691	0.0434898	0.0111091	0.00962249	0.00168679	0.293962
GENE-0249_161	1A	20.7001	0.781025	0.320313	0.807225	0.000343942	0.00553067	0.00823331	0.267151
BS00039749_51	1A	20.7001	0.10765	0.540345	0.370573	0.00468236	0.418999	0.642036	0.310746
RAC875_c37934_285	1A	20.7001	0.686252	0.279906	0.879411	0.00095857	0.00563942	0.0145376	0.222259
Tdurum_contig75476_167	1A	20.7999	0.0660001	0.634799	0.0151387	0.751401	0.0286612	0.0017338	0.45936
Excalibur_rep_c92985_510	1A	20.8999	0.331742	0.107423	0.935252	0.000456478	0.0042722	0.00678068	0.340778
Excalibur_c22642_90	1A	20.9	0.208196	0.0364828	0.205748	0.000907398	0.0202421	0.0105373	0.184639
BS00064608_51	1A	20.9	0.207267	0.0253668	0.457383	0.000263767	0.00179338	0.015827	0.233251
Excalibur_c18694_273	1A	20.9	0.0446044	0.00533629	0.60678	9.24451e-05	0.00434335	0.00447966	0.113579
Ra_c39042_935	1A	20.9001	0.0678381	0.194214	0.473599	0.0107201	0.000125681	0.00556215	0.0425452
BS00065419_51	1A	20.9001	0.0476297	0.00438678	0.802183	0.000134664	0.00196587	0.00246417	0.100017
wsnp_Ku_c10239_16988077	1A	23.3	1	1	1	1	1	1	1
Kukri_c16098_95	1A	27.8999	0.390006	0.0622272	0.0108453	0.000113526	0.88389	0.0108741	0.156671
wsnp_Ex_c10783_17554146	1A	27.9	0.0237981	0.00172156	0.0171917	0.413756	0.0705627	0.345017	0.00229349
CAP7_c4833_141	1A	27.9001	0.0106178	0.00083475	0.0796544	0.858633	0.0477898	0.269846	0.00204998
Excalibur_c7026_2635	1A	28.3999	0.0700307	0.760536	0.47551	0.213956	0.061389	0.159609	0.000260117
Kukri_c13136_1363	1A	28.3999	0.0264078	0.240874	0.482555	0.0838383	0.0138691	0.54719	0.00624618
Kukri_c13593_203	1A	28.4	0.0138793	0.332451	0.842828	0.0695708	0.0684156	0.590014	0.0105369
BobWhite_c48591_394	1A	28.4	0.0338192	0.257323	0.836936	0.118503	0.00307229	0.729347	0.0115806
wsnp_JD_c9290_10155594	1A	28.4	0.0478843	0.890585	0.203511	0.0725885	0.0370455	0.188864	0.000598075
BS00011787_51	1A	28.6999	1	1	1	1	1	1	1
Kukri_c22508_119	1A	28.6999	0.838961	0.444297	0.390858	0.0431221	0.450307	0.0574492	0.287634
GENE-0509_639	1A	28.7	0.0284865	0.00343267	0.0143777	0.289681	0.201768	0.000248485	9.09807e-06
RAC875_c14926_589	1A	28.7	0.0181522	0.356472	0.552927	0.198753	0.471623	0.712161	0.00069123
IAAV5252	1A	29.4999	1	1	1	1	1	1	1
wsnp_Ra_c26191_35761997	1A	29.4999	1	1	1	1	1	1	1
Kukri_c12534_559	1A	29.5	0.315882	0.269875	0.345872	0.00788491	0.725658	0.161436	0.00638843
Kukri_rep_c102900_1715	1A	29.5	1	1	1	1	1	1	1
Tdurum_contig8382_300	1A	29.5001	0.783692	0.765519	0.442763	9.27743e-05	0.605024	0.00987318	0.00723273
Tdurum_contig13937_2280	1A	29.5001	0.335476	0.159475	0.116994	0.000754934	0.814018	0.0433597	0.00746558
Kukri_c31964_109	1A	29.7999	0.598334	0.640039	0.474704	9.58034e-05	0.627291	0.0014638	0.0105483
Kukri_c31964_56	1A	29.8	0.847523	0.994557	0.457682	5.48096e-06	0.460437	0.00036809	0.0389465
RAC875_rep_c107325_644	1A	31.2999	0.215121	0.0986514	0.252458	0.278258	0.00179969	0.846003	0.928233
Kukri_c11891_1015	1A	31.3999	0.765937	0.941891	0.11124	0.617599	5.93023e-05	0.744874	0.3842
RAC875_c59712_105	1A	31.3999	1	1	1	1	1	1	1
RAC875_c140_338	1A	31.4	1	1	1	1	1	1	1
Tdurum_contig20965_1446	1A	31.4	1	1	1	1	1	1	1
GENE-0507_285	1A	31.4	0.210791	0.158088	0.187859	0.685983	0.000293678	0.929371	0.199264
Ex_c27351_850	1A	31.4	1	1	1	1	1	1	1
wsnp_BE586140A_Ta_2_1	1A	31.4	1	1	1	1	1	1	1
GENE-0002_856	1A	31.4001	0.445078	0.858573	0.870162	0.263688	2.36285e-07	0.522924	0.491533
BS00026917_51	1A	31.4001	1	1	1	1	1	1	1
Kukri_c82555_88	1A	31.7999	0.297415	0.437825	0.740285	0.171426	6.07264e-06	0.354599	0.378269
Ra_c22663_367	1A	31.8	0.0776327	0.45655	0.950049	0.00922414	4.48506e-06	0.244158	0.6098
Tdurum_contig13946_329	1A	31.8001	0.480752	0.0243429	0.488718	0.0923282	9.34472e-06	0.329863	0.446303
Tdurum_contig13946_241	1A	31.8001	0.31701	0.0436244	0.707387	0.158182	2.07055e-05	0.259887	0.297713
Tdurum_contig50355_269	1A	31.8999	0.674814	0.554815	0.998917	0.0617411	0.0721531	0.895905	0.863579
Excalibur_rep_c77404_218	1A	31.8999	1	1	1	1	1	1	1
Tdurum_contig34019_260	1A	31.8999	0.162526	0.729339	0.24874	0.0605849	0.75317	0.142821	0.694656
RAC875_c10090_963	1A	31.8999	0.0068248	0.0337904	0.830665	0.25683	0.625504	0.0474954	0.0760555
Tdurum_contig11004_613	1A	31.8999	0.186995	0.1267	0.845506	0.33527	0.00163962	0.745319	0.11687
wsnp_Ex_c31983_40709866	1A	31.8999	0.174531	0.288805	0.429418	0.0148786	5.89329e-06	0.280882	0.754683
Tdurum_contig50355_685	1A	31.8999	0.348352	0.131759	0.893346	0.113908	0.101765	0.243825	0.241956
RAC875_c14066_452	1A	31.8999	0.707571	2.85436e-08	0.670337	0.209174	3.46009e-07	0.397049	0.140854
Tdurum_contig61515_522	1A	31.8999	0.112323	0.241323	0.472805	0.0560939	0.00334494	0.62219	0.538313
Tdurum_contig77289_179	1A	31.8999	0.326888	0.620841	0.934147	0.254108	2.05559e-05	0.427015	0.401407
Kukri_c7579_559	1A	31.9	0.481112	0.944152	0.825063	0.209017	0.0952306	0.290897	0.872248
wsnp_Ex_c31983_40709607	1A	31.9	0.154965	0.196121	0.627504	0.0256001	1.4115e-06	0.34447	0.570847
Kukri_c7579_443	1A	31.9	0.516578	0.896577	0.336401	0.304626	0.724642	0.229174	0.943527
Tdurum_contig29280_216	1A	31.9	0.515057	0.514359	0.502738	0.577793	0.0820198	0.413467	0.280261
Kukri_c46010_146	1A	31.9	0.133813	0.351281	0.629069	0.0136101	7.09826e-06	0.212993	0.804401
Tdurum_contig61515_259	1A	31.9001	0.0790026	0.0620892	0.870522	0.111253	0.00269843	0.990664	0.222021
Tdurum_contig11004_400	1A	31.9001	0.143244	0.212458	0.571903	0.432147	0.00407281	0.843583	0.150863
RAC875_rep_c111911_116	1A	31.9001	0.116272	0.382868	0.204072	0.807144	0.741498	0.747424	0.791739
IACX1465	1A	32.2001	0.00473456	0.110778	0.155242	0.912375	0.00177983	0.507958	0.990764
RAC875_c89908_105	1A	34.8	0.215075	0.336284	0.3246	0.440401	0.000312095	0.727675	0.777315
TA003773-0807	1A	35.7	0.0228864	0.00226041	0.000180515	1.20858e-05	2.47044e-05	0.328857	0.0987969
BS00012210_51	1A	36.6999	0.000832341	0.00176109	0.26481	0.468836	0.0200851	0.142286	0.686675
IAAV5652	1A	36.7	0.0147207	0.0110426	0.845346	0.779371	0.00249032	0.0673443	0.872423
RFL_Contig5090_1510	1A	36.7	0.372145	3.78704e-05	0.597425	0.50176	1.90422e-06	0.0789519	0.00901112
Kukri_rep_c72587_123	1A	36.7001	1	1	1	1	1	1	1
BS00022885_51	1A	37.0999	0.00732864	7.47858e-05	0.0244051	0.447478	0.00205402	0.0179319	0.14931
Excalibur_c75270_566	1A	37.0999	0.00770559	0.00019182	0.299477	0.118385	0.0115852	0.0222037	0.786165
Tdurum_contig47183_333	1A	37.1	0.0277974	0.0300869	5.23293e-05	2.10701e-06	0.00127261	0.507574	0.840192
Tdurum_contig76915_88	1A	37.1	0.0104648	0.00526712	6.47582e-06	2.55198e-07	1.06328e-05	0.663924	0.123134
Tdurum_contig622_285	1A	37.1	0.22406	0.19601	5.63931e-06	0.000355382	1.04016e-05	0.00684264	0.0653623
Tdurum_contig47183_205	1A	37.1001	0.236609	0.682169	0.101377	0.895019	4.62595e-07	0.0324572	0.00287179
BS00110151_51	1A	37.7999	0.623876	0.00294712	0.826477	0.458615	0.000331461	0.262447	0.422793
Tdurum_contig5008_635	1A	37.8	0.283072	0.00302781	0.9208	0.239461	0.00147284	0.203709	0.637667
Kukri_c23985_166	1A	37.8	1	1	1	1	1	1	1
Ku_c11769_252	1A	37.9999	0.471577	0.34662	0.00411007	0.263174	0.63787	0.39904	0.385017
BS00013227_51	1A	37.9999	0.938494	0.0751118	0.00430283	0.0883312	0.652337	0.0725019	0.834323
Kukri_c3150_341	1A	38	0.744555	0.284557	0.0274688	0.670659	0.594101	0.133332	0.965501
Excalibur_rep_c114535_55	1A	38	0.758943	0.373295	0.00435939	0.639281	0.458884	0.149883	0.739193
Tdurum_contig69753_513	1A	38	0.851969	0.146803	0.00267887	0.500549	0.425823	0.460206	0.663247
Kukri_c65511_1057	1A	38	0.137719	0.000545867	0.741424	0.514366	0.00110942	0.244729	0.165571
BS00022870_51	1A	38.0001	0.70615	0.296366	0.0127738	0.579131	0.609354	0.489155	0.564476
wsnp_CAP12_c2438_1180601	1A	40.0001	0.0207149	0.0381941	0.393832	0.209487	0.0557348	0.0443907	0.0578531
BobWhite_c4646_119	1A	40.6999	0.582841	0.440343	0.0107536	0.103506	0.922198	0.00198495	0.237681
RAC875_c5544_4156	1A	40.7	1	1	1	1	1	1	1
IACX5982	1A	40.7	6.10228e-05	0.0120792	0.0212136	0.627171	0.518844	0.0677882	0.158882
Kukri_rep_c104386_273	1A	40.7	1	1	1	1	1	1	1
Tdurum_contig97688_186	1A	40.7001	0.0610861	0.119685	0.0515638	0.773232	0.0994457	0.0226928	0.549954
RAC875_c17283_453	1A	41.3001	0.637197	0.793902	0.0652067	0.00552662	0.0101505	0.000347435	0.10045
wsnp_Ex_c12117_19381493	1A	41.5	0.00542295	3.65457e-10	0.933334	3.82148e-07	3.4282e-08	0.369997	0.190584
RAC875_rep_c104986_200	1A	42.2	4.58998e-06	4.52555e-12	0.331049	0.000553935	3.35785e-05	0.00687537	0.00680063
IAAV2888	1A	43.3	0.712843	0.336527	0.21817	0.0257414	0.0183391	0.00299756	0.92161
Kukri_c25500_879	1A	43.3	0.00231424	3.00878e-12	0.00185829	0.00194544	3.30342e-08	0.104662	0.948045
Ex_c68770_506	1A	43.3	0.000184823	6.91541e-07	6.71512e-05	0.00292181	0.0394786	0.278901	0.0653445
wsnp_BE445121A_Ta_1_8	1A	43.3001	0.624685	0.421854	0.228778	0.0181459	0.020157	0.00210862	0.780052
TA003421-0429	1A	43.3001	0.043435	1.28014e-09	0.00394654	0.000782282	3.13259e-07	0.511372	0.391998
wsnp_Ex_c24686_33942264	1A	44.2999	0.945341	0.488284	0.965497	0.633233	0.87222	0.00108891	0.798577
wsnp_Ex_c24686_33941368	1A	44.2999	0.318054	0.65378	0.159924	0.299783	0.818338	0.000332625	0.803887
Tdurum_contig16812_256	1A	44.2999	0.331035	0.332526	0.00121205	0.0031613	0.00188255	0.13358	0.604447
wsnp_Ex_c2181_4089639	1A	44.3	1	1	1	1	1	1	1
wsnp_Ex_c2181_4089788	1A	44.3001	0.000416679	0.00133427	0.0377585	0.00694055	0.00161793	0.234996	0.0900142
RAC875_c37183_331	1A	44.3001	0.230992	0.518319	0.395719	0.134829	0.386588	0.0167257	0.719703
wsnp_Ku_rep_c107796_93118214	1A	44.6	0.101301	0.0217114	0.0213699	0.625564	0.623582	1.43461e-05	0.66875
wsnp_CAP11_c23_61357	1A	44.6001	1	1	1	1	1	1	1
wsnp_Ex_rep_c103028_88077819	1A	44.8999	0.22388	0.0471442	0.00575575	0.650076	0.31796	5.22724e-06	0.426268
wsnp_RFL_Contig2185_1520256	1A	44.9	0.0287829	0.0904537	0.54377	0.653324	0.0540787	0.000115244	0.746976
Ex_c29914_480	1A	44.9	0.00479387	0.00186624	0.437459	0.672716	0.423091	0.00261269	0.345442
IAAV814	1A	44.9001	1.46799e-06	7.26181e-09	3.81032e-05	0.00172029	0.00163181	9.59814e-05	4.02768e-06
RAC875_c19348_713	1A	44.9001	0.364295	0.068545	0.0792161	0.520129	0.530015	0.00030314	0.852922
wsnp_Ex_c12101_19360213	1A	45.1999	2.66867e-06	3.80823e-09	0.00021301	6.40321e-05	0.00250305	0.000282303	6.41482e-05
wsnp_Ex_c111741_93530669	1A	45.2	1	1	1	1	1	1	1
IAAV3306	1A	45.2999	1.64164e-05	3.83625e-06	0.000346215	0.00123441	0.0287829	0.231017	0.00768574
Ex_c60135_528	1A	45.3	2.66827e-06	2.9696e-09	6.54877e-05	0.00129835	0.000921783	0.00048015	4.55223e-05
wsnp_Ex_c2749_5091813	1A	45.3	0.073416	0.0702598	0.211859	0.570734	0.66781	0.0751871	0.258269
Ra_c5696_1556	1A	45.3	4.52055e-06	6.91286e-08	0.000209658	0.00150224	0.00293123	0.00132037	2.08954e-05
wsnp_Ex_c31525_40302747	1A	45.3	3.03856e-05	1.18135e-06	0.0004835	0.00227685	0.00089562	0.000181285	6.83946e-05
IAAV1463	1A	45.3	5.20601e-06	1.01034e-08	0.000146146	0.000828101	0.00146681	0.00135253	0.000158611
Kukri_c4099_321	1A	45.3	2.02103e-06	1.32871e-07	0.000200905	0.00111675	0.00495525	0.000986336	1.1312e-05
Kukri_c24897_140	1A	45.3001	4.27207e-06	1.83405e-08	0.000123597	0.0019745	0.00271023	0.000136339	7.13001e-06
Ra_c4140_287	1A	45.3001	1.1396e-05	2.05616e-07	7.97602e-05	0.00187192	0.0025317	0.000835091	8.20701e-06
wsnp_Ex_c31525_40302140	1A	45.3001	3.79229e-06	6.05192e-09	1.65728e-05	0.00091368	0.00864354	0.000707363	2.20426e-05
BobWhite_c34661_208	1A	45.6999	6.37526e-06	3.11266e-08	7.73283e-05	0.00113227	0.00272959	0.000523264	4.21012e-05
Kukri_c48434_88	1A	45.6999	2.11406e-06	2.25045e-09	5.52709e-05	0.00155092	0.000957235	0.000263209	8.47154e-06
wsnp_BF478737A_Ta_2_1	1A	45.7	7.27575e-07	7.94543e-11	1.28451e-05	0.00020877	0.00035119	3.82815e-05	2.03172e-07
RAC875_c7847_1352	1A	45.7999	0.163583	0.786985	0.393677	0.0194155	0.691283	0.680959	0.350255
wsnp_Ex_c39661_46902689	1A	45.7999	5.95246e-06	1.09165e-07	9.05972e-05	0.00116653	0.0282408	0.00346749	0.00016672
Tdurum_contig27840_865	1A	45.7999	1	1	1	1	1	1	1
wsnp_Ex_c43586_49862663	1A	45.7999	1	1	1	1	1	1	1
Tdurum_contig20581_256	1A	45.8	1	1	1	1	1	1	1
Ex_c23451_720	1A	45.8	1.65132e-06	2.2443e-11	3.84534e-07	8.88935e-05	0.010456	4.76968e-05	2.01759e-07
Ex_c3567_1048	1A	45.8	1	1	1	1	1	1	1
RAC875_c1080_523	1A	45.8001	0.134297	0.0158678	0.00569311	0.129336	0.754495	0.946424	0.182633
wsnp_Ex_c48375_53299028	1A	46.0999	2.11406e-06	2.25045e-09	5.52709e-05	0.00155092	0.000957235	0.000263209	8.47154e-06
wsnp_Ex_c8374_14111734	1A	46.0999	1	1	1	1	1	1	1
wsnp_Ex_rep_c67665_66326492	1A	46.0999	1	1	1	1	1	1	1
wsnp_Ex_c41237_48104282	1A	46.0999	1	1	1	1	1	1	1
wsnp_Ex_c3747_6824863	1A	46.0999	1	1	1	1	1	1	1
wsnp_Ex_c3963_7179699	1A	46.0999	0.00499769	0.00723985	0.914069	0.123853	0.000257391	0.0882661	0.166123
wsnp_Ex_c8666_14522816	1A	46.0999	1	1	1	1	1	1	1
wsnp_Ex_c645_1273901	1A	46.0999	1	1	1	1	1	1	1
wsnp_Ex_c3567_6526582	1A	46.0999	1	1	1	1	1	1	1
wsnp_Ex_rep_c102155_87382570	1A	46.0999	1	1	1	1	1	1	1
wsnp_Ex_rep_c67763_66441222	1A	46.0999	3.60638e-06	6.73517e-08	0.000215518	0.000936924	0.00342698	0.00508833	0.000261866
BS00048117_51	1A	46.0999	1	1	1	1	1	1	1
wsnp_Ex_c6934_11953178	1A	46.0999	1	1	1	1	1	1	1
Excalibur_c6141_1337	1A	46.0999	1	1	1	1	1	1	1
wsnp_Ex_c2389_4477621	1A	46.0999	1	1	1	1	1	1	1
wsnp_Ex_rep_c66318_64485410	1A	46.0999	1	1	1	1	1	1	1
IAAV839	1A	46.0999	1	1	1	1	1	1	1
wsnp_Ex_rep_c70593_69508988	1A	46.0999	1	1	1	1	1	1	1
wsnp_Ex_c11374_18361760	1A	46.0999	1	1	1	1	1	1	1
IAAV3998	1A	46.0999	1	1	1	1	1	1	1
wsnp_Ex_c10595_17292077	1A	46.0999	1	1	1	1	1	1	1
wsnp_Ex_c2389_4477880	1A	46.0999	1	1	1	1	1	1	1
wsnp_Ex_c19730_28728245	1A	46.1	0.0660454	0.065305	0.903967	0.048507	0.0337123	0.525859	0.0469591
wsnp_Ex_c2389_4478238	1A	46.1	0.530437	0.924547	0.19624	0.963224	0.0965622	0.10069	0.669623
wsnp_Ex_c17684_26426785	1A	46.1	0.775412	0.943046	0.518441	0.773818	0.0335147	0.165865	0.0736402
wsnp_Ex_c25220_34487119	1A	46.1	1	1	1	1	1	1	1
IACX7767	1A	46.1	1	1	1	1	1	1	1
BS00110039_51	1A	46.1	1	1	1	1	1	1	1
wsnp_Ex_rep_c66875_65276404	1A	46.1	1	1	1	1	1	1	1
wsnp_Ex_c15852_24239968	1A	46.1	0.239983	0.344463	0.618921	0.064816	0.00378024	0.151662	0.893294
wsnp_Ex_c6826_11774795	1A	46.1	1.40858e-05	2.07016e-07	0.00137947	0.000692168	0.00178826	0.000128194	4.95013e-05
RAC875_rep_c72774_131	1A	46.1	1.47799e-06	8.82104e-09	7.08504e-05	0.0105039	0.000503348	0.00103677	4.6396e-06
wsnp_Ra_c26956_36503468	1A	46.1	1	1	1	1	1	1	1
wsnp_Ex_c15170_23366110	1A	46.1	1	1	1	1	1	1	1
wsnp_Ex_rep_c105244_89727546	1A	46.1	1	1	1	1	1	1	1
wsnp_Ex_c3963_7179957	1A	46.1	0.291149	0.179994	0.190709	0.71971	0.801141	0.249259	0.183854
wsnp_Ex_c13783_21613564	1A	46.1	1	1	1	1	1	1	1
wsnp_Ex_c11697_18821490	1A	46.1	0.167566	0.203523	0.451804	0.00304708	0.00262351	0.31867	0.980122
BS00062965_51	1A	46.1	4.69482e-07	1.98673e-10	1.87902e-05	8.25327e-08	0.00348877	3.93303e-07	3.88486e-05
wsnp_Ex_c2389_4478587	1A	46.1	0.291149	0.179994	0.190709	0.71971	0.801141	0.249259	0.183854
BS00066549_51	1A	46.1	1	1	1	1	1	1	1
wsnp_Ku_rep_c104517_90964418	1A	46.1	1	1	1	1	1	1	1
wsnp_CAP11_c3968_1874257	1A	46.1	1	1	1	1	1	1	1
Ex_c2389_1828	1A	46.1	1	1	1	1	1	1	1
RAC875_c2313_410	1A	46.1	1	1	1	1	1	1	1
RAC875_c85778_184	1A	46.1	0.328338	0.114125	0.639765	0.576677	0.173202	0.879022	0.277614
wsnp_Ex_c17684_26426672	1A	46.1	1	1	1	1	1	1	1
Ex_c2389_1633	1A	46.1	0.291149	0.179994	0.190709	0.71971	0.801141	0.249259	0.183854
Ku_c2898_221	1A	46.1	1	1	1	1	1	1	1
wsnp_Ex_c2389_4479047	1A	46.1	1	1	1	1	1	1	1
wsnp_Ex_c26800_36025427	1A	46.1	1	1	1	1	1	1	1
wsnp_Ex_c2389_4479352	1A	46.1	1	1	1	1	1	1	1
wsnp_Ex_c2389_4477096	1A	46.1	0.743186	0.838378	0.568128	0.914621	0.00588442	0.686942	0.0767092
BobWhite_c22256_79	1A	46.1	9.73571e-05	5.67384e-06	0.000215671	0.000404273	0.0140107	0.0146021	0.000742269
wsnp_Ex_c21450_30588044	1A	46.1	0.344695	0.299174	0.951195	0.0551922	0.00290764	0.623439	0.251891
wsnp_Ex_c2389_4477552	1A	46.1	1	1	1	1	1	1	1
wsnp_JD_rep_c49359_33578909	1A	46.1	1	1	1	1	1	1	1
wsnp_Ex_c28165_37310070	1A	46.1	4.25614e-06	3.63713e-09	8.48279e-05	0.000931631	0.000845899	0.000346986	1.61424e-05
wsnp_Ex_c3365_6183009	1A	46.1	0.916307	0.301079	0.133112	0.842891	0.47551	0.280078	0.362015
wsnp_Ex_c15722_24074399	1A	46.1	1	1	1	1	1	1	1
wsnp_Ex_c26098_35349905	1A	46.1	1	1	1	1	1	1	1
wsnp_Ex_c2972_5477975	1A	46.1	1	1	1	1	1	1	1
Ex_c2389_1634	1A	46.1	1	1	1	1	1	1	1
wsnp_Ex_c40942_47886087	1A	46.1	0.967181	0.552397	0.646146	0.00831965	0.0373766	0.557181	0.0278358
wsnp_Ra_c20163_29413615	1A	46.1	1	1	1	1	1	1	1
wsnp_Ex_rep_c67065_65532802	1A	46.1	1	1	1	1	1	1	1
wsnp_RFL_Contig1186_254286	1A	46.1	1	1	1	1	1	1	1
wsnp_Ex_rep_c105244_89727666	1A	46.1	1	1	1	1	1	1	1
wsnp_Ex_c6826_11775106	1A	46.1001	0.551343	0.365521	0.59728	0.103096	0.313219	0.0481737	0.994165
BS00092422_51	1A	46.1001	1	1	1	1	1	1	1
Excalibur_c44731_1000	1A	46.1001	1	1	1	1	1	1	1
wsnp_Ra_c7847_13421750	1A	46.1001	1	1	1	1	1	1	1
Ra_c12999_321	1A	46.1001	0.569045	0.58848	0.51004	0.219172	0.491528	0.118677	0.340352
wsnp_Ex_rep_c66382_64577768	1A	46.1001	4.14787e-06	1.89979e-08	9.38021e-05	0.0011816	0.00148061	6.6349e-05	5.0934e-06
wsnp_Ex_c6278_10941843	1A	46.1001	0.139447	0.793817	0.027055	0.122081	0.0618563	0.00284846	0.362178
BobWhite_c40914_538	1A	46.1001	1	1	1	1	1	1	1
wsnp_Ex_c591_1177097	1A	46.1001	1	1	1	1	1	1	1
wsnp_CAP12_c2645_1267978	1A	46.1001	1	1	1	1	1	1	1
Excalibur_c11374_1126	1A	46.1001	1	1	1	1	1	1	1
wsnp_Ex_c645_1273590	1A	46.1001	1	1	1	1	1	1	1
wsnp_Ex_c6075_10637792	1A	46.1001	0.00168271	0.00803024	0.0653531	0.554477	0.121584	0.0248746	0.676518
RAC875_c25442_231	1A	46.1001	1	1	1	1	1	1	1
RAC875_c7305_75	1A	46.1001	1	1	1	1	1	1	1
wsnp_Ex_rep_c105244_89727820	1A	46.1001	0.00281704	0.101296	0.727586	0.348868	0.00485069	0.356005	0.0385586
wsnp_Ex_rep_c69775_68731015	1A	46.1001	0.338553	0.93165	0.404483	0.0057065	0.840791	0.150696	0.615574
wsnp_Ra_rep_c105422_89367749	1A	46.1001	6.85902e-06	1.40873e-08	6.65048e-05	0.00241202	0.00622617	0.000399805	2.02148e-05
wsnp_Ex_c8101_13712260	1A	46.1001	1	1	1	1	1	1	1
wsnp_Ex_rep_c104050_88861052	1A	46.1001	1	1	1	1	1	1	1
BS00048118_51	1A	46.1001	1	1	1	1	1	1	1
RAC875_rep_c110052_194	1A	46.1001	0.131149	0.606956	0.152447	0.735977	0.00911085	0.00238676	0.0214083
Excalibur_c64855_328	1A	46.1999	1	1	1	1	1	1	1
wsnp_Ra_c6474_11298858	1A	46.1999	0.216745	0.552913	0.10934	0.036542	0.137732	0.0336357	0.468497
wsnp_Ra_c6474_11298812	1A	46.1999	1	1	1	1	1	1	1
wsnp_Ex_c759_1493846	1A	46.1999	1	1	1	1	1	1	1
Ex_c13742_757	1A	46.1999	1	1	1	1	1	1	1
wsnp_Ex_c3142_5808330	1A	46.1999	0.0270125	0.231099	0.6736	0.632075	0.100531	0.360839	0.461795
wsnp_Ex_c8162_13799067	1A	46.1999	0.0111547	0.136319	0.722103	0.125041	0.00469144	0.0191687	0.636397
IAAV5581	1A	46.1999	0.00555721	0.0508846	0.35506	0.00173129	0.732802	0.745801	0.207428
IAAV3846	1A	46.1999	0.248205	0.232016	0.231492	0.857251	0.0503353	0.0788992	0.0026366
Excalibur_c63243_316	1A	46.2	1	1	1	1	1	1	1
BS00063063_51	1A	46.2	1	1	1	1	1	1	1
Excalibur_c2389_90	1A	46.2	0.483163	0.597053	0.63554	0.438287	0.00100551	0.684531	0.93149
RAC875_rep_c76047_63	1A	46.2	0.183305	0.157193	0.811152	0.0823448	0.125262	0.389784	0.462436
BS00076668_51	1A	46.2	1	1	1	1	1	1	1
wsnp_Ex_c18196_27006489	1A	46.2	1	1	1	1	1	1	1
Ra_c7062_430	1A	46.2	1	1	1	1	1	1	1
Ku_c2742_638	1A	46.2	0.00320332	0.00033649	0.233229	0.561948	0.248979	0.224295	3.42279e-05
BS00037007_51	1A	46.2	1	1	1	1	1	1	1
BS00063872_51	1A	46.2	0.455644	0.629455	0.841373	0.102918	0.112997	0.47379	0.0874829
IAAV2342	1A	46.2	1	1	1	1	1	1	1
RAC875_c2313_887	1A	46.2	1	1	1	1	1	1	1
Ex_c801_555	1A	46.2	4.11967e-06	7.68745e-09	0.000123734	0.000995736	0.00151692	0.000768089	3.22086e-05
BS00030644_51	1A	46.2	1	1	1	1	1	1	1
Tdurum_contig12959_425	1A	46.2	0.0453407	0.0433739	0.230567	0.681548	0.0814331	0.59952	0.617577
BS00021904_51	1A	46.2	1	1	1	1	1	1	1
wsnp_Ex_c3142_5808220	1A	46.2	1	1	1	1	1	1	1
Kukri_c33586_75	1A	46.2	1	1	1	1	1	1	1
CAP11_c2984_419	1A	46.2	1	1	1	1	1	1	1
BS00010004_51	1A	46.2	1	1	1	1	1	1	1
Ku_c2898_1247	1A	46.2	2.11406e-06	2.25045e-09	5.52709e-05	0.00155092	0.000957235	0.000263209	8.47154e-06
Excalibur_c7692_139	1A	46.2	1	1	1	1	1	1	1
wsnp_BE518393A_Td_2_3	1A	46.2	1	1	1	1	1	1	1
GENE-0561_101	1A	46.2	1	1	1	1	1	1	1
RAC875_c2202_1097	1A	46.2	1	1	1	1	1	1	1
wsnp_Ex_c3142_5808713	1A	46.2	1	1	1	1	1	1	1
Ku_c2898_1284	1A	46.2	1.57319e-06	4.68344e-09	3.04989e-05	0.000326142	0.00110242	6.3499e-06	1.67435e-06
BobWhite_c45409_389	1A	46.2	0.36091	0.967629	0.207364	0.554628	0.08871	0.869171	0.277271
RAC875_c9965_354	1A	46.2	0.337378	0.294707	0.415626	0.0254315	0.0914246	0.893568	0.0575805
wsnp_Ex_c50235_54588957	1A	46.2	0.104055	0.0788986	0.432413	0.430166	0.0379187	0.133507	0.00922169
BS00067330_51	1A	46.2	6.814e-07	3.45761e-09	5.61248e-05	0.000393074	0.00298417	0.000452365	1.75924e-05
Excalibur_c43793_81	1A	46.2	1	1	1	1	1	1	1
Excalibur_c6255_1119	1A	46.2	3.76552e-06	7.70736e-08	0.0003844	0.00359232	0.00150906	0.000943907	4.92222e-06
Ex_c801_820	1A	46.2001	1	1	1	1	1	1	1
tplb0032d09_1393	1A	46.2001	1	1	1	1	1	1	1
wsnp_Ex_c45880_51550172	1A	46.2001	0.465197	0.676863	0.611217	0.00915155	0.535363	0.890971	0.95986
Ex_c14515_220	1A	46.2001	1	1	1	1	1	1	1
IAAV1851	1A	46.2001	1	1	1	1	1	1	1
wsnp_Ex_c39661_46902650	1A	46.2001	0.93212	0.927542	0.888774	0.202787	0.232237	0.157907	0.217338
BS00080438_51	1A	46.2001	1	1	1	1	1	1	1
IAAV7414	1A	46.2001	1	1	1	1	1	1	1
Ku_c2449_578	1A	46.2001	1	1	1	1	1	1	1
IAAV5756	1A	46.2001	1.07845e-06	2.48954e-09	5.5881e-05	0.000282701	0.000717439	3.5298e-06	5.96728e-07
wsnp_Ex_c14733_22819350	1A	46.2001	1	1	1	1	1	1	1
RAC875_c18355_804	1A	46.2001	1	1	1	1	1	1	1
wsnp_Ex_c44498_50537128	1A	46.2001	1	1	1	1	1	1	1
Excalibur_c43793_379	1A	46.2001	0.160645	0.106881	0.00425274	0.928728	0.396379	0.352519	0.131162
Tdurum_contig42633_1120	1A	46.7	1	1	1	1	1	1	1
IACX7695	1A	46.7999	0.982004	0.20411	3.68276e-06	0.503806	0.0173944	0.192447	0.052372
Ra_c2322_1067	1A	46.7999	0.0278684	0.0240014	0.00188335	0.0101752	0.000563453	0.215839	0.200259
BS00022156_51	1A	46.7999	0.0253867	0.241972	0.0039663	0.00205917	0.0263091	0.238048	0.249941
Ra_c2322_174	1A	46.7999	0.262045	0.230053	0.00073784	0.236704	0.00619051	0.310488	0.967784
BobWhite_c31155_350	1A	46.8	0.652598	0.807871	0.00553769	0.00130924	0.000444581	0.454758	0.962243
Tdurum_contig53332_743	1A	46.8	0.142611	0.272274	0.00037177	0.0019912	0.000154695	0.122493	0.133276
BS00031200_51	1A	46.8	0.180258	0.329803	0.000343692	0.292238	0.000508558	0.481849	0.798618
BS00022207_51	1A	46.8	0.00295503	0.000908402	0.0657117	3.65706e-05	0.00300913	0.000493298	0.855083
Kukri_c31093_387	1A	46.8001	2.70855e-05	3.61644e-06	0.03696	0.0162414	7.72865e-06	0.0036731	0.154942
RAC875_rep_c85118_294	1A	46.8001	0.0364442	0.668426	0.00301905	0.797828	0.436101	0.0457972	0.0159781
Kukri_rep_c99813_69	1A	46.8001	0.00132519	0.00564281	0.100879	0.00174555	0.00272364	0.560203	0.475012
Kukri_c6106_470	1A	46.8001	0.941834	0.115096	0.00915515	0.801326	0.592418	0.0671304	0.0577853
BobWhite_c2506_332	1A	47.0001	1	1	1	1	1	1	1
wsnp_Ex_c1959_3692097	1A	47.7999	0.0248612	0.0831482	0.00114214	0.00594937	0.000377127	0.114847	0.198078
RAC875_c65515_283	1A	47.7999	0.0793609	0.469533	0.0048307	0.00578377	0.13549	0.121291	0.910564
TA001042-0912	1A	47.7999	0.0167446	0.0526358	0.000897515	0.0435994	3.50354e-05	0.377259	0.240441
GENE-0405_237	1A	47.7999	0.0577665	0.134993	0.00195217	0.00248397	4.06624e-05	0.108541	0.38076
Tdurum_contig27881_275	1A	47.7999	0.053367	0.126305	0.000286858	0.0489772	0.0124206	0.753061	0.799526
wsnp_BE605063A_Ta_2_3	1A	47.7999	0.0248612	0.0831482	0.00114214	0.00594937	0.000377127	0.114847	0.198078
wsnp_Ex_c2178_4086161	1A	47.8	0.0237634	0.0403925	0.00129542	0.0181674	0.000179246	0.373581	0.200086
IAAV3552	1A	47.8	0.317279	0.426652	0.000594568	0.167059	0.0400966	0.521078	0.500477
Ra_c10580_1629	1A	47.8	0.180258	0.329803	0.000343692	0.292238	0.000508558	0.481849	0.798618
BS00009866_51	1A	47.8	0.000505875	0.000753054	0.00507862	0.0161143	0.000446998	0.670804	0.17874
Kukri_c28532_103	1A	47.8	0.0314727	0.12855	0.00310987	0.021406	0.315684	0.388868	0.331103
wsnp_BE585780A_Ta_2_2	1A	47.8	0.0248612	0.0831482	0.00114214	0.00594937	0.000377127	0.114847	0.198078
wsnp_RFL_Contig2808_2585736	1A	47.8	0.0237634	0.0403925	0.00129542	0.0181674	0.000179246	0.373581	0.200086
Tdurum_contig81558_272	1A	47.8	0.0237634	0.0403925	0.00129542	0.0181674	0.000179246	0.373581	0.200086
wsnp_BE605063A_Ta_2_2	1A	47.8	0.0237634	0.0403925	0.00129542	0.0181674	0.000179246	0.373581	0.200086
wsnp_Ku_c30921_40705731	1A	47.8	0.00981061	0.062365	0.00187381	0.00324846	0.00254427	0.0504428	0.109905
Tdurum_contig43360_1381	1A	47.8	0.180258	0.329803	0.000343692	0.292238	0.000508558	0.481849	0.798618
BS00085851_51	1A	47.8	0.000295813	0.0002137	0.0138546	0.00185906	0.000834247	0.248463	0.726029
Tdurum_contig45671_799	1A	47.8	0.0237634	0.0403925	0.00129542	0.0181674	0.000179246	0.373581	0.200086
wsnp_Ku_rep_c71909_71634013	1A	47.8	0.06167	0.0760891	0.00297782	0.129103	0.000155779	0.812814	0.403901
IACX10924	1A	47.8	0.0248612	0.0831482	0.00114214	0.00594937	0.000377127	0.114847	0.198078
Kukri_c609_328	1A	47.8001	0.0692366	0.0507272	0.00408152	0.0789017	0.000508356	0.522071	0.399741
Tdurum_contig43360_1592	1A	47.8001	0.0248612	0.0831482	0.00114214	0.00594937	0.000377127	0.114847	0.198078
RAC875_c41581_176	1A	47.8001	0.0237634	0.0403925	0.00129542	0.0181674	0.000179246	0.373581	0.200086
RAC875_c49760_107	1A	47.8001	0.19382	0.252208	0.000525699	0.188908	0.00136537	0.765911	0.819022
BS00064679_51	1A	47.8001	3.581e-05	5.84732e-05	0.0142551	0.0656717	0.00787267	0.105809	0.011197
IACX8300	1A	47.8001	0.00125416	0.000255495	0.00539504	0.00438974	0.00224193	0.267319	0.212867
wsnp_CAP11_c1029_611774	1A	47.8001	0.0951185	0.0366732	0.490379	0.421831	0.00390845	0.00413525	0.865221
BobWhite_c478_1386	1A	47.8001	0.0628201	0.121847	0.0026114	0.91439	0.0453726	0.735019	0.912695
Tdurum_contig15970_607	1A	47.8001	0.0248612	0.0831482	0.00114214	0.00594937	0.000377127	0.114847	0.198078
IAAV2709	1A	48.0999	0.00901903	0.235094	0.372587	0.859038	0.840367	0.121629	0.0823546
BS00064357_51	1A	49.0999	0.0156017	0.190918	0.798066	0.270709	0.00295166	0.0167535	0.160382
Excalibur_c15098_591	1A	49.0999	0.0479971	0.120003	0.332834	0.000485205	0.112941	0.00155319	0.904606
wsnp_Ex_c44049_50205457	1A	49.0999	0.00162914	0.0093268	0.64974	0.0131913	0.000454724	0.00136397	0.124289
Excalibur_c22728_610	1A	49.1	0.00220665	0.0469997	0.302638	0.00182588	0.0140052	0.00231349	0.383913
RAC875_c43011_95	1A	49.1	0.00391717	0.00641752	0.296555	0.00152662	0.00302822	0.00221487	0.264487
Kukri_c25839_487	1A	49.1	0.00391717	0.00641752	0.296555	0.00152662	0.00302822	0.00221487	0.264487
wsnp_Ex_c44049_50205614	1A	49.1001	0.0162804	0.00631719	0.624822	9.59066e-06	0.000997429	9.96167e-05	0.61015
Ra_c272_1632	1A	49.1001	0.00413615	0.000907555	0.165174	0.00669451	0.00141745	3.69027e-06	0.260415
BS00062715_51	1A	49.1999	0.00240489	0.00261572	0.10487	0.193586	0.00165508	0.142176	0.24144
BS00090408_51	1A	49.1999	0.00123446	0.000139273	0.0921023	0.00243641	0.000205249	2.17523e-07	0.490906
Excalibur_c24041_794	1A	49.1999	0.00675465	0.00818179	0.793175	0.586426	3.94918e-05	0.156757	0.380846
BobWhite_c8428_346	1A	49.2999	0.00728657	0.0152897	0.0059732	0.129948	0.0656841	0.233125	0.184369
IAAV5730	1A	49.3	0.00860001	0.013758	0.0111703	0.155495	0.0781232	0.241707	0.252145
Ex_c5759_663	1A	49.3001	0.0072883	0.0181105	0.0121265	0.0680419	0.0657099	0.29235	0.274813
RFL_Contig921_337	1A	49.3001	0.00854183	0.00995068	0.0378914	0.464924	0.0193501	0.512445	0.386335
BS00066336_51	1A	49.3001	6.04834e-05	0.0118662	0.0331264	0.115676	0.0402634	0.142847	0.0253587
wsnp_Ex_c3572_6531810	1A	49.4	0.107833	0.441809	0.267307	0.0632579	4.92525e-05	1.22809e-05	0.339374
wsnp_Ex_c44049_50205904	1A	49.4001	0.000639308	0.0794831	0.0393004	0.323529	3.10967e-05	0.247948	0.502222
wsnp_Ex_c1374_2630830	1A	49.6999	0.19026	0.176459	0.825029	0.169518	0.0017927	1.56354e-12	0.00696547
wsnp_Ex_c21592_30743513	1A	49.6999	0.19026	0.176459	0.825029	0.169518	0.0017927	1.56354e-12	0.00696547
wsnp_Ku_c3844_7053669	1A	49.6999	0.00184736	0.000798137	0.702138	0.001573	3.31698e-06	1.0533e-08	0.678877
Excalibur_c13058_241	1A	49.6999	0.00295503	0.000908402	0.0657117	3.65706e-05	0.00300913	0.000493298	0.855083
Kukri_rep_c106359_124	1A	49.6999	0.00247164	0.000404547	0.0161465	0.00857682	5.11615e-08	0.000229446	0.959533
RAC875_c6338_2719	1A	49.6999	0.0837845	0.771814	0.39717	0.00264292	0.558483	0.312072	0.967034
wsnp_Ex_c3572_6533892	1A	49.7	0.0016993	0.00133938	0.406296	0.0421405	0.000186443	1.77008e-06	0.123527
wsnp_Ex_c8885_14842394	1A	49.7	0.00391717	0.00641752	0.296555	0.00152662	0.00302822	0.00221487	0.264487
Kukri_c43730_841	1A	49.7	0.00295503	0.000908402	0.0657117	3.65706e-05	0.00300913	0.000493298	0.855083
wsnp_Ra_rep_c74936_72685894	1A	49.7	0.00391717	0.00641752	0.296555	0.00152662	0.00302822	0.00221487	0.264487
TA003542-0511	1A	49.7	0.00184736	0.000798137	0.702138	0.001573	3.31698e-06	1.0533e-08	0.678877
Ex_c5759_628	1A	49.7	0.0183914	0.0129678	0.0441955	0.724254	0.00283864	0.760212	0.949061
GENE-0126_140	1A	49.7001	0.00391717	0.00641752	0.296555	0.00152662	0.00302822	0.00221487	0.264487
RAC875_c10506_434	1A	49.7001	0.012873	0.00119232	0.116725	0.0359819	9.68092e-07	8.15669e-06	0.905221
RAC875_c6338_1887	1A	49.7001	0.00184736	0.000798137	0.702138	0.001573	3.31698e-06	1.0533e-08	0.678877
wsnp_Ex_c12352_19708127	1A	49.7001	0.00184736	0.000798137	0.702138	0.001573	3.31698e-06	1.0533e-08	0.678877
RFL_Contig5001_1099	1A	49.7999	0.599811	0.187382	0.090003	0.00525778	3.09393e-07	0.0243892	0.0202816
CAP12_c6266_298	1A	49.8	0.00184736	0.000798137	0.702138	0.001573	3.31698e-06	1.0533e-08	0.678877
CAP12_c6266_339	1A	49.8	0.0541172	0.0945214	0.0218009	0.844802	0.0104844	0.101268	0.0206837
RAC875_c68797_400	1A	49.8	0.00278696	6.68795e-05	0.0121262	0.00278109	0.000925439	3.24375e-05	0.167311
BobWhite_c46349_402	1A	49.8	0.227851	0.108473	1.81212e-05	1.09777e-05	0.000322259	0.420985	0.604363
RAC875_c55052_604	1A	49.8001	0.163617	0.0362005	0.469864	0.00571223	0.000162813	4.29616e-07	0.399463
CAP12_c6266_187	1A	49.8001	0.000969776	0.00243676	0.275647	0.000411309	0.0362601	0.0816186	0.0713349
RAC875_c33300_141	1A	49.8001	7.22296e-05	0.0025334	0.00862143	0.274783	4.35247e-06	0.0106768	0.020926
wsnp_Ex_c9979_16421462	1A	49.8001	1	1	1	1	1	1	1
Excalibur_c33881_618	1A	49.8999	0.974568	0.424017	0.0184546	0.00134461	0.00032921	0.136301	0.888519
GENE-0071_115	1A	49.8999	0.204315	0.232254	3.61502e-07	0.0030172	0.000101756	0.370674	0.645884
Excalibur_c17872_137	1A	49.9	0.158516	0.220001	0.00250174	2.97066e-05	0.000165326	0.817283	0.782992
IACX2325	1A	49.9	0.0146454	0.69288	0.0272127	0.586306	0.714674	0.0437177	0.0347698
wsnp_Ku_c18611_27943266	1A	50.0999	0.00471391	0.0859437	0.699677	0.000844265	8.89164e-05	0.125996	0.587963
Ra_c11023_679	1A	50.0999	0.082959	0.0025375	0.00112293	1.65737e-05	0.00200749	0.11948	0.432114
RAC875_c38417_246	1A	50.1	0.352294	0.151193	0.148368	0.557357	0.0139147	3.88537e-06	0.0997772
BobWhite_c1488_504	1A	50.1	0.00918804	0.000800097	0.00297647	0.000705522	0.00677488	0.0394538	0.651336
wsnp_Ex_c2840_5247386	1A	50.1	0.15629	0.164919	0.0937444	0.0742941	0.794149	0.00176984	0.316504
Tdurum_contig10996_2485	1A	50.1	0.0268399	0.0147142	0.000231766	0.00154407	4.68647e-05	0.866468	0.68282
CAP8_rep_c7560_159	1A	50.1	0.0165487	0.000554047	0.00098786	7.34259e-05	0.0213213	0.0493378	0.942887
CAP8_c2843_226	1A	50.1	0.00953716	0.000135954	0.00139343	0.00267969	0.00389635	0.00100184	0.637907
RAC875_c8515_653	1A	50.1	0.0165487	0.000554047	0.00098786	7.34259e-05	0.0213213	0.0493378	0.942887
Kukri_rep_c103147_745	1A	50.1	0.0603105	0.0962125	0.648092	2.51545e-05	4.74212e-06	0.752352	0.186239
Excalibur_c59486_172	1A	50.1001	1	1	1	1	1	1	1
Excalibur_rep_c86757_244	1A	50.1001	0.829981	0.220606	0.776789	0.0298434	0.268311	0.00657916	0.0528468
wsnp_BF482891A_Ta_2_2	1A	50.1001	0.0724305	0.0613117	0.311444	1.54421e-05	0.0491779	0.0813231	0.633401
Kukri_rep_c101316_375	1A	50.3999	0.00123446	0.000139273	0.0921023	0.00243641	0.000205249	2.17523e-07	0.490906
RAC875_c39125_365	1A	50.3999	0.00372247	7.52329e-05	0.00189366	0.000105158	0.0839288	0.601552	0.121803
wsnp_Ex_c41969_48673442	1A	50.3999	0.0201422	0.00775294	0.0192519	0.0120661	0.0237577	0.0328332	0.46227
CAP11_c6014_160	1A	50.3999	0.082959	0.0025375	0.00112293	1.65737e-05	0.00200749	0.11948	0.432114
wsnp_Ex_c43454_49770425	1A	50.3999	1	1	1	1	1	1	1
CAP7_c3269_236	1A	50.4	0.067214	0.0026631	1.63477e-05	0.112673	0.610047	0.000309049	0.856503
CAP8_c4897_397	1A	50.4	0.00826053	0.0286198	0.229429	0.0391704	0.441902	0.000707705	0.424096
wsnp_Ra_c6182_10833256	1A	50.4	0.00123446	0.000139273	0.0921023	0.00243641	0.000205249	2.17523e-07	0.490906
wsnp_Ex_c3906_7086162	1A	50.4	0.00995254	0.000921134	0.0178452	0.0024487	0.0124187	0.133253	0.159062
wsnp_Ex_rep_c101746_87053634	1A	50.4	0.000902357	0.0292073	0.394264	0.025947	0.0030491	0.000294559	0.0659326
Excalibur_c49588_76	1A	50.4	0.0202747	0.00622124	0.000713056	0.122611	0.679185	0.00137656	0.603592
wsnp_Ex_c7271_12483592	1A	50.4	1	1	1	1	1	1	1
Excalibur_c25273_149	1A	50.4001	1	1	1	1	1	1	1
Kukri_c47825_138	1A	50.4001	0.201887	0.117738	0.911725	0.0952821	0.00021997	2.07769e-10	0.0253849
Tdurum_contig48416_335	1A	50.9001	0.642195	0.116924	1.38224e-08	0.00236545	0.115252	0.532924	0.128603
Ex_c6765_2118	1A	50.9001	0.287798	0.711295	0.0425895	0.397535	0.000128499	0.170585	0.729035
BS00081455_51	1A	51.0999	0.401482	0.434325	0.000645458	0.00224666	0.0266682	0.820895	0.428277
Kukri_c67601_267	1A	51.1001	0.696866	0.507935	0.0145369	0.000718903	0.104909	0.848716	0.097082
wsnp_Ex_c18169_26977013	1A	51.1001	0.0940917	0.952252	0.00776703	0.0609484	0.490575	0.12615	0.187785
wsnp_Ex_c4605_8239915	1A	51.2999	0.605352	0.276665	0.0395125	0.00270338	0.00437801	0.708014	0.085842
wsnp_Ex_rep_c101414_86780996	1A	51.2999	0.364734	0.345046	0.0305229	0.00577799	0.00073622	0.473459	0.125445
IAAV7551	1A	51.2999	0.524372	0.315381	0.00132053	0.00625951	0.0342923	0.83848	0.278581
wsnp_Ex_rep_c101414_86781128	1A	51.3	0.51334	0.639515	0.0141079	0.000890729	0.370501	0.590568	0.15761
BS00021878_51	1A	51.3	0.465575	0.056521	0.00208949	0.00577208	0.0101956	0.130563	0.0516134
Tdurum_contig55009_1153	1A	51.3	0.524372	0.315381	0.00132053	0.00625951	0.0342923	0.83848	0.278581
wsnp_Ex_c4605_8241260	1A	51.3	0.524372	0.315381	0.00132053	0.00625951	0.0342923	0.83848	0.278581
wsnp_BF475149A_Ta_2_1	1A	51.3	1	1	1	1	1	1	1
wsnp_Ex_c4605_8240189	1A	51.3001	0.41196	0.0857885	4.31353e-05	0.0104191	0.00288362	0.292843	0.116225
RAC875_c3751_96	1A	51.3001	0.377146	0.361842	0.00322772	0.00419674	0.186586	0.52172	0.257185
wsnp_Ex_rep_c69738_68695568	1A	52.3999	1	1	1	1	1	1	1
Kukri_c54467_100	1A	52.4	1	1	1	1	1	1	1
Kukri_c61766_907	1A	52.9999	0.0136284	0.0201954	0.00638745	0.000974409	0.0797577	0.00336507	0.766954
TA016013-1040	1A	52.9999	0.00506164	0.0043665	0.00659888	0.0250732	0.469627	2.46757e-06	0.953823
BS00094681_51	1A	52.9999	0.00654351	0.0174334	0.0278209	0.169474	0.532304	1.03727e-05	0.510721
BobWhite_c4942_140	1A	52.9999	0.188401	0.138054	0.0255456	0.311774	0.719871	3.21761e-08	0.095104
wsnp_Ku_c37925_46678703	1A	52.9999	0.00506164	0.0043665	0.00659888	0.0250732	0.469627	2.46757e-06	0.953823
wsnp_Ex_c3986_7217641	1A	52.9999	0.00654351	0.0174334	0.0278209	0.169474	0.532304	1.03727e-05	0.510721
wsnp_BE403956A_Ta_2_3	1A	53	0.0387311	0.062092	0.0162075	0.743504	0.517925	4.92831e-07	0.773763
BS00065146_51	1A	53	0.0120249	0.0450904	0.021307	0.0205796	0.796138	0.00155348	0.756918
BS00041358_51	1A	53	0.0068136	0.00146187	0.00104647	0.021379	0.490222	3.85373e-05	0.493634
BS00066041_51	1A	53	1	1	1	1	1	1	1
RAC875_c10400_791	1A	53	0.0120249	0.0450904	0.021307	0.0205796	0.796138	0.00155348	0.756918
Kukri_rep_c106037_96	1A	53	0.0064147	0.0411637	0.0816741	0.00670413	0.112428	5.62365e-05	0.414966
wsnp_Ex_c3565_6521098	1A	53	0.00316254	0.0486166	0.00377766	0.342005	0.435322	0.000606008	0.051922
wsnp_Ex_c25628_34888253	1A	53	0.00654351	0.0174334	0.0278209	0.169474	0.532304	1.03727e-05	0.510721
RAC875_c12808_182	1A	53	0.00954349	0.0133353	0.00514206	0.00167596	0.906733	0.000512264	0.665158
BS00110766_51	1A	53	0.0120249	0.0450904	0.021307	0.0205796	0.796138	0.00155348	0.756918
Kukri_rep_c115954_137	1A	53	0.00787774	0.00804784	0.0331533	0.0476164	0.811879	3.84647e-05	0.866393
wsnp_Ra_c4481_8119609	1A	53	0.00506164	0.0043665	0.00659888	0.0250732	0.469627	2.46757e-06	0.953823
wsnp_Ku_c37925_46679146	1A	53	0.238178	0.68251	0.300408	0.817186	0.809018	2.9697e-09	0.0552234
wsnp_Ex_c3565_6520901	1A	53	0.0383669	0.0373815	0.00527675	0.0164699	0.79674	0.0015951	0.883908
wsnp_Ex_c10100_16600633	1A	53	0.0050355	0.0174347	0.0124743	0.00946778	0.618215	0.000343254	0.935965
wsnp_Ex_c6817_11761300	1A	53	0.0292205	0.554873	0.0398997	0.0456104	0.633354	5.08464e-06	0.202265
RAC875_c24560_604	1A	53.0001	0.0456619	0.124107	0.094808	0.6085	0.0842805	5.32586e-08	0.333866
BobWhite_c12841_56	1A	53.0001	0.00506164	0.0043665	0.00659888	0.0250732	0.469627	2.46757e-06	0.953823
IAAV7929	1A	53.0001	0.00954349	0.0133353	0.00514206	0.00167596	0.906733	0.000512264	0.665158
Excalibur_rep_c84731_611	1A	53.2999	1	1	1	1	1	1	1
Kukri_rep_c96140_621	1A	53.2999	1	1	1	1	1	1	1
GENE-0491_632	1A	53.2999	1	1	1	1	1	1	1
GENE-0283_330	1A	53.2999	0.14155	0.178921	0.727724	0.0383045	0.219273	0.542848	0.404547
RAC875_c9833_297	1A	53.3	0.00954349	0.0133353	0.00514206	0.00167596	0.906733	0.000512264	0.665158
Excalibur_c65227_444	1A	53.3	1	1	1	1	1	1	1
Tdurum_contig102258_360	1A	53.3001	0.123263	0.574289	0.0137402	8.05098e-07	0.000386407	0.237543	0.773338
Tdurum_contig25641_409	1A	55.3	0.302039	0.0220592	0.0200897	0.0624637	0.0079949	0.728254	0.750494
D_contig50485_131	1A	57.5	1	1	1	1	1	1	1
RAC875_c8662_917	1A	57.5001	1	1	1	1	1	1	1
Ku_c23960_333	1A	57.6001	0.204362	0.829971	0.763923	0.307601	0.802918	0.000170758	0.362054
Tdurum_contig43203_318	1A	57.9999	0.2222	0.00919818	0.214581	0.0372392	2.2323e-09	0.00222824	0.230673
Tdurum_contig99671_174	1A	57.9999	0.137424	0.00858711	0.116141	0.045581	2.96614e-09	0.00141467	0.363468
Tdurum_contig92564_326	1A	57.9999	0.0242199	1.3542e-06	0.0549747	0.0107051	4.26247e-09	0.000602949	0.428982
wsnp_Ex_c22963_32183009	1A	58	0.0558775	0.159329	0.0666765	0.0480976	1.26522e-07	0.00116535	0.521147
Ra_c54249_1031	1A	58.3999	0.00506164	0.0043665	0.00659888	0.0250732	0.469627	2.46757e-06	0.953823
wsnp_Ex_c14361_22341570	1A	58.3999	1	1	1	1	1	1	1
RAC875_c6664_63	1A	58.3999	0.00640833	0.0119058	0.0499812	0.0180951	0.074552	2.76978e-07	0.426716
Ex_c12584_2014	1A	58.3999	0.0110512	0.164242	0.239115	0.00305415	0.0114856	0.000453832	0.436774
Ex_c14361_506	1A	58.4	0.49138	0.238804	0.226573	0.325157	0.0046697	0.0958266	0.9786
Tdurum_contig50221_210	1A	58.4	0.0338202	0.107778	0.274111	0.0391627	0.149511	0.860489	0.17093
Ex_c4121_1205	1A	58.4	0.00954349	0.0133353	0.00514206	0.00167596	0.906733	0.000512264	0.665158
IAAV5939	1A	58.4	0.00968765	0.00330093	0.00258986	0.00529995	0.888659	4.23935e-06	0.68086
Ex_c25689_1606	1A	58.4001	0.0489267	0.324017	0.0324174	0.0271384	0.398896	0.00275038	0.522462
Ex_c25689_1603	1A	58.4001	0.0050355	0.0174347	0.0124743	0.00946778	0.618215	0.000343254	0.935965
Tdurum_contig49788_1162	1A	59.7	0.023614	0.2299	0.162961	0.00102693	0.12537	0.00930679	0.888127
IAAV4099	1A	60.6999	0.296308	0.965927	0.312715	0.120636	0.00743042	1.07471e-05	0.132681
Kukri_c20672_360	1A	60.7	1	1	1	1	1	1	1
JD_c17158_393	1A	60.9001	0.0920049	0.962178	0.0343349	0.259105	4.93889e-06	1.36368e-05	0.48933
Ra_c2895_591	1A	61.1999	0.0350999	0.415059	0.163908	0.454008	7.59652e-13	2.51442e-08	0.816802
wsnp_Ex_c572_1138770	1A	61.1999	0.0223279	0.214812	0.235082	0.925806	4.92789e-13	9.59865e-08	0.0309965
IAAV7203	1A	61.1999	0.0359613	0.376681	0.238805	0.699245	5.77913e-11	1.52592e-07	0.0343441
Kukri_c22434_513	1A	61.1999	0.0876911	0.646186	0.136581	0.388127	6.29968e-13	1.66131e-08	0.0230888
wsnp_Ra_c2895_5488879	1A	61.2	0.0273033	0.307817	0.282353	0.971561	1.68375e-13	6.96732e-08	0.0355602
wsnp_Ex_c572_1138339	1A	61.2	0.0233337	0.30435	0.227197	0.915509	2.66162e-11	2.23383e-07	0.0346192
wsnp_Ex_c572_1138503	1A	61.7	1	1	1	1	1	1	1
Excalibur_c59894_97	1A	62.8	0.947009	0.529094	0.312481	0.00154545	0.163704	0.113881	0.103432
RAC875_c10835_144	1A	65.0999	1	1	1	1	1	1	1
wsnp_Ku_c557_1166684	1A	67.7	1	1	1	1	1	1	1
IACX3496	1A	67.7	2.88647e-09	4.4581e-09	0.691329	3.95853e-11	1.80275e-08	1.15584e-11	0.0577275
wsnp_Ex_rep_c73818_71733737	1A	67.7	9.12404e-05	3.16132e-05	0.418478	4.38987e-17	9.72495e-09	0.0166959	0.166206
IAAV213	1A	67.7	9.96361e-06	4.15123e-06	0.505925	1.72581e-17	2.33308e-08	0.119678	0.487634
wsnp_Ex_c25734_34995416	1A	67.7001	1.56476e-06	1.53331e-05	0.547938	2.19548e-17	1.94985e-08	0.0773788	0.439345
RAC875_c41275_131	1A	67.7999	1.65682e-06	1.31062e-05	0.53234	9.71841e-19	4.56687e-08	0.046209	0.180334
Ra_c58315_265	1A	67.7999	2.25135e-06	2.60318e-05	0.832185	9.49583e-19	2.53673e-08	3.00234e-11	0.110083
Kukri_c1250_634	1A	67.7999	0.0232718	0.0280449	0.0138611	0.230798	0.000286644	0.0345652	0.903909
wsnp_Ex_c56097_58352130	1A	67.8	1.8524e-06	5.95239e-05	0.487064	4.29322e-19	4.34824e-08	0.00525654	0.129377
Ra_c6038_588	1A	67.8	5.21922e-07	1.04662e-05	0.830845	6.25982e-18	2.05356e-08	0.0228749	0.284339
wsnp_Ex_c56097_58351893	1A	67.8001	1.99585e-05	3.60023e-05	0.219354	8.69415e-18	4.74197e-07	0.0344997	0.108872
BS00033469_51	1A	67.8001	9.38434e-07	1.02957e-05	0.533806	2.81863e-18	8.06477e-08	0.0390635	0.102769
BobWhite_rep_c49207_243	1A	67.8001	1.67525e-06	2.51753e-05	0.586597	1.14928e-17	2.50377e-08	0.0488434	0.511015
Kukri_c10453_875	1A	68.4999	5.34746e-08	0.00013111	0.647755	7.96338e-11	2.32468e-07	1.47114e-11	0.116845
Ex_c8514_1342	1A	68.5	1.56656e-05	1.89246e-06	0.00438769	1.89616e-06	2.7624e-05	1.58252e-06	0.0419957
IAAV1225	1A	68.9	4.57216e-07	4.23584e-06	0.534553	5.18862e-19	6.62418e-07	6.8319e-08	0.00686144
wsnp_Ex_c16592_25117132	1A	68.9	6.59258e-08	7.58964e-07	0.905654	2.53791e-19	1.60437e-07	5.24483e-08	0.00586706
Excalibur_c10167_1028	1A	68.9	1.93535e-06	1.1785e-05	0.401226	2.25428e-18	2.06971e-07	0.457438	0.0403879
wsnp_Ku_c2815_5317230	1A	68.9001	1.35744e-07	3.15904e-07	0.199077	3.3215e-19	2.33031e-08	5.04496e-10	0.0014658
wsnp_Ra_c7818_13376644	1A	69.1999	1.053e-07	1.24005e-06	0.959489	1.96901e-19	5.37074e-08	2.39768e-09	0.00632093
Kukri_c10239_2186	1A	69.2001	1.7881e-07	6.98396e-07	0.572847	2.5743e-20	1.39461e-07	3.63216e-09	0.0197518
Kukri_c27785_400	1A	70.4999	5.92606e-05	4.09238e-07	0.0231122	0.00376127	0.00325194	2.10821e-20	1.58252e-06
wsnp_Ex_c5216_9235964	1A	70.6	1	1	1	1	1	1	1
IACX11070	1A	70.6999	1	1	1	1	1	1	1
BS00040968_51	1A	70.6999	0.184787	0.0665573	0.00438122	0.0587451	3.96485e-08	0.116312	0.143941
IACX662	1A	70.7	1	1	1	1	1	1	1
BS00023126_51	1A	70.7	1	1	1	1	1	1	1
BS00067420_51	1A	70.7	2.00944e-08	3.11895e-10	0.805086	7.30111e-12	7.91425e-07	2.0477e-10	0.00180925
BS00012283_51	1A	70.7	1	1	1	1	1	1	1
BS00023101_51	1A	70.7	1	1	1	1	1	1	1
RAC875_c2734_135	1A	70.7	0.820753	0.64113	0.926034	0.24372	0.693339	0.145966	0.161994
BS00022698_51	1A	70.7001	5.07034e-06	4.15866e-10	0.00213485	0.0364116	0.333122	5.31678e-13	0.00499769
RAC875_c47959_85	1A	70.7001	1	1	1	1	1	1	1
BS00067421_51	1A	70.7001	1	1	1	1	1	1	1
RAC875_c53185_802	1A	70.7001	2.41899e-05	9.41913e-05	0.0133992	0.00655797	0.0245417	1.0006e-15	0.00999502
BS00087601_51	1A	70.7999	3.9226e-08	0.000736626	0.000327808	0.0252727	0.0113437	5.22508e-05	0.0696094
CAP11_c1972_285	1A	70.7999	0.411041	0.721606	0.976147	0.787414	0.516789	0.233491	0.372733
Tdurum_contig31304_527	1A	70.7999	0.00107165	0.00224658	0.549813	1.26884e-05	6.80281e-07	0.65248	0.840565
BobWhite_rep_c63819_182	1A	70.8	0.0122708	0.105718	0.341973	0.0178281	0.696781	2.55684e-05	0.068943
Tdurum_contig28296_243	1A	70.8	0.325735	0.0923624	0.118398	0.37345	0.0405962	0.00401105	0.948598
Excalibur_c30591_637	1A	70.8	0.0421903	0.0084807	0.0269949	0.273885	0.00547869	3.2212e-06	0.821517
BS00002216_51	1A	70.8	6.85522e-06	5.21697e-06	0.00917152	0.0221938	0.133019	1.26783e-09	0.456823
IACX4386	1A	70.8001	0.00177092	0.000450347	1.26213e-05	0.0135001	0.1768	0.000479536	0.339562
Excalibur_rep_c112145_271	1A	70.8001	5.22163e-07	1.61194e-08	1.38885e-05	0.117512	0.0106913	1.01605e-13	0.000209867
BS00087600_51	1A	70.8001	0.0303001	0.484985	0.416291	0.691983	0.467238	0.0667678	0.731698
BS00021889_51	1A	70.8001	2.52617e-07	5.46979e-07	2.0794e-05	0.0496566	0.00979747	2.09058e-15	3.64937e-05
IACX4378	1A	70.8001	0.518281	0.827617	0.135998	0.0470953	0.405575	0.0785627	0.143844
wsnp_Ex_c12336_19686808	1A	70.9999	1	1	1	1	1	1	1
wsnp_Ex_c34344_42676379	1A	70.9999	0.0553659	0.0857982	0.614051	0.0112525	0.0199993	0.0674502	0.243078
wsnp_Ex_rep_c66628_64934660	1A	71	0.0129874	0.0122613	0.866863	0.00876824	0.0016665	0.0669591	0.283956
wsnp_Ra_c12148_19539667	1A	71	0.000748829	0.00640504	0.0456287	0.672158	0.019056	0.0447368	0.751168
wsnp_Ex_c27940_37101775	1A	71	0.000657043	0.014313	0.062726	0.762942	0.0143362	0.0646003	0.430366
wsnp_Ku_c23926_33870364	1A	71	1	1	1	1	1	1	1
wsnp_Ex_c8588_14419007	1A	71	1	1	1	1	1	1	1
BobWhite_c5356_1272	1A	71.2999	1.06576e-06	5.33744e-10	0.000135578	0.0099239	0.150665	6.69271e-11	0.032792
wsnp_Ex_c34344_42677360	1A	71.2999	2.97777e-06	1.15799e-06	0.000723625	0.083034	0.0559048	1.66688e-09	0.528594
RFL_Contig3203_1971	1A	71.2999	0.00709003	0.0912525	0.0467763	0.0183198	0.909167	5.27133e-05	0.480759
wsnp_Ex_c5192_9203682	1A	71.2999	6.94626e-07	2.55228e-07	0.000531686	0.0133639	0.0317188	5.45855e-13	0.166125
Ex_c5192_943	1A	71.2999	2.1959e-06	1.60234e-05	0.00153359	0.0176678	0.155129	1.64624e-07	0.404221
Excalibur_c49421_443	1A	71.3	6.91927e-06	3.22484e-09	0.00032348	0.0474395	0.0790961	1.74888e-12	0.00494669
wsnp_Ra_c37745_45806931	1A	71.3	1.33787e-06	2.9604e-07	0.000220602	0.0116154	0.0788576	7.65109e-11	0.350436
wsnp_Ex_c5192_9203100	1A	71.3	6.00755e-06	4.39352e-06	0.00231982	0.0581413	0.139722	2.21004e-10	0.296955
wsnp_Ex_c12165_19452361	1A	71.3	6.6251e-07	5.29755e-10	0.000128633	0.205949	0.226711	8.05831e-12	0.0041912
wsnp_Ra_c16080_24638622	1A	71.3	1	1	1	1	1	1	1
Excalibur_rep_c66449_1588	1A	71.3	7.95909e-06	1.97871e-07	0.00136909	0.0050586	0.372254	6.24238e-10	0.165675
BS00073585_51	1A	71.3	6.79159e-07	6.46982e-08	0.00260138	0.0227346	0.136133	4.43709e-09	0.046617
wsnp_Ku_c24239_34199356	1A	71.3	1.22956e-06	2.58847e-05	0.00148491	0.044864	0.0993738	9.12009e-07	0.36438
CAP12_c2265_240	1A	71.3001	0.00154151	0.00516298	0.000148203	0.397005	0.124898	9.19349e-10	0.051182
RAC875_c16080_777	1A	71.3001	6.66891e-06	2.9306e-09	0.000214741	0.22297	0.295356	3.9886e-12	0.0028149
RAC875_c43643_176	1A	71.3001	0.00627612	0.0507446	0.0464689	0.0166758	0.489973	2.54979e-06	0.00506411
BobWhite_rep_c63278_349	1A	71.3001	4.41431e-07	5.00882e-08	0.000148228	0.0050903	0.130628	8.82448e-14	0.098368
RAC875_c31276_1128	1A	71.3001	1.18061e-06	9.02004e-08	0.00319103	0.0424636	0.110027	1.91911e-06	0.0803706
Kukri_c10065_415	1A	71.5999	1	1	1	1	1	1	1
Ku_c32078_885	1A	71.6	0.0373298	0.000334219	1.40093e-05	0.218533	0.387919	4.81392e-07	0.00015042
wsnp_BE495786A_Ta_2_1	1A	71.6	1	1	1	1	1	1	1
Excalibur_c7033_159	1A	71.6	1	1	1	1	1	1	1
BS00021714_51	1A	72.1999	0.000954697	0.000246508	3.57251e-07	0.00241904	0.145651	4.70399e-16	4.46323e-05
IACX11338	1A	72.4	0.00281636	0.0206878	0.323759	2.498e-05	3.4516e-06	0.054226	0.831507
GENE-0410_71	1A	72.4999	0.00131302	0.0670302	0.426134	0.00974939	0.0489467	0.00399664	0.320023
Kukri_c25215_124	1A	72.6999	0.891972	0.376202	0.00555385	0.172714	0.128712	3.50206e-09	0.0190144
wsnp_Ex_c21336_30465618	1A	72.7	0.807353	0.559432	0.0228576	0.114236	0.109458	6.89713e-08	0.088956
wsnp_Ex_rep_c68857_67737959	1A	72.7	1	1	1	1	1	1	1
wsnp_Ex_c21193_30320134	1A	72.7	4.21059e-05	1.67353e-06	0.00393456	0.0957345	0.52294	3.13063e-11	0.0206324
BobWhite_c12568_900	1A	72.7	2.84481e-05	1.61491e-06	0.00358198	0.0188029	0.645403	1.03964e-11	0.0260016
Ra_c4159_2716	1A	72.7	0.0050966	0.042406	0.000133443	0.00135475	0.155757	2.71711e-15	0.00410229
Excalibur_c34697_831	1A	72.7001	0.000258037	7.37488e-06	0.00341378	0.10379	0.618052	1.7175e-11	0.0122798
IAAV8429	1A	73.2	1	1	1	1	1	1	1
Ra_c9876_373	1A	73.2	1	1	1	1	1	1	1
Ra_c7552_772	1A	73.2001	0.0966803	0.555869	0.695811	0.137764	0.0809553	0.349596	0.929962
Ex_c4051_1826	1A	73.2001	1	1	1	1	1	1	1
BS00032112_51	1A	73.6	0.133783	0.398828	0.105133	0.924812	0.316319	0.506954	0.716462
Ex_c105443_895	1A	73.6	0.6902	0.11753	0.016642	0.235183	0.000460641	0.620876	0.134942
RAC875_c19579_377	1A	73.6001	1	1	1	1	1	1	1
Ex_c16529_304	1A	73.6001	0.199825	0.569721	0.00889352	0.39546	2.33417e-06	1.12482e-15	0.00278592
wsnp_Ex_c23992_33235984	1A	73.6001	0.464333	0.00284359	0.0149684	9.7164e-07	0.00936113	0.0605823	0.0208004
wsnp_Ex_rep_c105443_89868548	1A	73.6001	1	1	1	1	1	1	1
wsnp_Ra_c4664_8410628	1A	74.4001	1	1	1	1	1	1	1
wsnp_Ex_c19294_28225846	1A	74.4001	1	1	1	1	1	1	1
IACX3047	1A	75.1	0.0056634	0.018299	0.0152833	0.900464	8.0705e-05	0.170733	0.230586
IAAV5535	1A	75.1	0.0203117	0.0120306	0.00581972	0.976906	8.12016e-05	0.162598	0.252655
IAAV1185	1A	75.1	1	1	1	1	1	1	1
Tdurum_contig32437_257	1A	76.2	0.000312411	0.00159805	0.029612	0.273672	0.00259311	0.667571	0.0279093
BS00089894_51	1A	76.9	0.0262539	0.0183661	0.0598381	0.273268	0.0170311	0.672542	0.0589924
Ra_c105707_788	1A	76.9	0.000683913	0.00142019	0.0406243	0.178765	0.00636121	0.271862	0.0421677
Tdurum_contig11412_393	1A	77.1	0.789865	0.899665	0.00414431	0.761148	4.54571e-05	3.24152e-09	0.182313
wsnp_Ex_c55986_58282517	1A	77.1	0.00452165	0.0051917	0.00462532	0.152851	0.0106001	0.817764	0.00828717
Excalibur_c52495_89	1A	77.5	1	1	1	1	1	1	1
wsnp_Ex_rep_c109742_92411838	1A	77.5001	0.0192122	0.0276863	0.0122688	0.525315	0.00429376	0.280899	0.263257
wsnp_Ku_c21316_31053745	1A	77.7001	0.00455688	0.00738455	0.0203608	0.192939	0.00680782	0.498421	0.0163555
wsnp_Ku_c21316_31053776	1A	77.7001	0.000228266	0.00111231	0.0428275	0.149807	0.00444524	0.220013	0.0100224
RAC875_rep_c112044_340	1A	78	7.35679e-07	1.11068e-05	0.932253	0.000147054	0.0210865	0.942264	0.636352
Kukri_c30322_414	1A	78	3.93395e-06	4.70637e-07	0.518062	6.20295e-07	0.000888439	0.232239	0.738267
CAP12_c1906_217	1A	78	7.66258e-06	5.43357e-05	0.838799	5.4072e-07	0.000978197	0.157725	0.766131
RAC875_c29540_413	1A	78.1	1	1	1	1	1	1	1
BS00100120_51	1A	78.1001	8.22325e-05	0.00261221	0.0287093	9.75791e-06	0.0276321	4.12022e-06	0.802987
TA003955-1138	1A	78.1001	1.42629e-06	1.26823e-09	0.857511	2.60448e-05	0.0232303	0.619577	0.41595
wsnp_BE445113A_Ta_2_1	1A	78.9	1	1	1	1	1	1	1
BS00094553_51	1A	79.1999	6.88874e-05	0.000447445	0.00147306	0.0043278	0.0986796	5.27189e-09	0.448791
Ku_c67089_214	1A	79.8999	1.19856e-07	0.000520871	0.0835043	0.000675357	0.71409	6.24806e-05	0.349219
Tdurum_contig50499_858	1A	79.9	0.436106	0.60255	0.997119	0.0220949	0.427935	0.0920476	0.510062
Ra_c108912_519	1A	79.9	3.8375e-07	0.00108196	0.203954	0.00328958	0.474055	0.000265025	0.802446
wsnp_Ku_c15214_23756800	1A	79.9	0.0920833	0.0235163	0.159181	3.85688e-14	0.102983	0.591284	0.383106
wsnp_BG314157A_Ta_2_1	1A	79.9	2.7987e-05	5.6963e-05	0.00785549	0.634987	0.0148858	0.518656	0.824203
Kukri_c18413_168	1A	79.9	4.0136e-05	0.000824962	0.0658854	0.718568	0.0159053	0.403744	0.883072
wsnp_BE445113A_Ta_2_2	1A	79.9	0.320962	0.881035	0.0236851	0.128972	0.0625547	0.226759	0.239093
Kukri_c37726_285	1A	79.9	1	1	1	1	1	1	1
Kukri_c53153_92	1A	79.9001	9.109e-05	0.00130879	0.0541909	0.708601	0.0492545	0.985477	0.82389
BS00065324_51	1A	79.9001	2.5114e-05	3.09045e-05	0.0240252	0.685836	0.0124968	0.926719	0.753899
BS00073009_51	1A	80.1999	0.461635	0.755388	0.000170796	9.44486e-05	0.681331	0.668288	0.298291
Kukri_c58155_786	1A	80.1999	0.0112501	0.00157184	0.137153	0.346594	0.0675505	0.476833	0.340534
Ex_c2848_957	1A	80.2	3.87497e-05	0.000259158	0.00820472	0.787442	0.0328497	0.698801	0.863495
wsnp_Ra_c11877_19161832	1A	80.2	0.823263	0.173557	0.199916	0.00126578	0.00416047	0.874495	0.954381
BS00021728_51	1A	80.2	3.63754e-05	0.00028458	0.063495	0.35257	0.0157791	0.839776	0.6413
RAC875_c29540_391	1A	80.2001	2.99957e-08	0.000624731	0.104112	0.000828492	0.907191	7.60858e-05	0.40307
BS00072186_51	1A	80.2001	0.701977	0.371228	2.2779e-05	0.000388971	0.830504	0.828121	0.413355
RAC875_c24047_284	1A	80.2001	3.71298e-05	0.0706648	0.137729	0.000505399	0.712412	1.63447e-05	0.0587687
BS00022432_51	1A	80.2001	0.00014829	0.00217743	0.00119691	0.0182657	0.255624	9.14771e-08	0.577556
RAC875_c29540_1109	1A	80.2001	0.000757542	0.00333252	0.000992562	0.0282805	0.134922	4.04322e-09	0.0179991
wsnp_Ra_c33025_41968284	1A	80.2001	1.35095e-07	0.00229538	0.134243	0.00061955	0.870926	3.75007e-05	0.442183
wsnp_Ex_c3293_6072122	1A	80.8999	0.541191	0.483694	0.824556	0.247849	0.000144677	0.453089	0.903503
BS00067652_51	1A	80.8999	1	1	1	1	1	1	1
Ku_c7975_644	1A	80.9	0.000370949	0.341825	0.0685048	0.00831568	0.0867189	0.156974	0.678187
wsnp_Ra_c9209_15425473	1A	80.9001	3.6885e-07	0.010887	0.0447846	0.0109164	0.321789	0.0868631	0.374984
Kukri_c13107_100	1A	80.9001	8.5115e-07	0.09026	0.0737691	0.00624539	0.199185	0.185125	0.273744
wsnp_Ex_c3475_6362087	1A	81.5999	0.000362459	0.12825	0.00126226	0.691061	0.131678	0.00035142	0.509406
Kukri_c12758_617	1A	81.5999	0.00238438	0.478951	0.00814725	0.747833	0.0601765	0.00520442	0.991045
wsnp_Ku_c10292_17066821	1A	81.5999	0.0046224	0.763238	0.000754501	0.754224	0.0425447	0.00133562	0.627276
RAC875_c49074_374	1A	81.6	1	1	1	1	1	1	1
BS00065601_51	1A	81.6	0.000389996	0.167835	0.00585582	0.561027	0.0643607	0.00396504	0.213611
RAC875_c46551_339	1A	81.6	1	1	1	1	1	1	1
tplb0045g22_418	1A	81.6	1	1	1	1	1	1	1
Kukri_c53935_265	1A	81.6	0.00215759	0.572484	0.00141159	0.841682	0.0575874	0.000470032	0.829711
Kukri_rep_c105589_73	1A	81.6	0.000589137	0.30071	0.00416986	0.75624	0.0369221	0.000191244	0.781164
Kukri_c29121_226	1A	81.6	0.000147792	0.0829282	0.000206084	0.24041	0.125413	1.0594e-05	0.928189
CAP7_c1083_283	1A	81.6	0.000951354	0.463793	0.00889513	0.91875	0.0614245	0.000679241	0.939625
IAAV332	1A	81.6001	1	1	1	1	1	1	1
Excalibur_c3475_113	1A	81.6001	0.000489766	0.244406	0.00342258	0.683681	0.0401101	0.0045795	0.104696
RAC875_c27417_150	1A	81.6001	0.135496	0.103374	0.000821806	0.361894	0.874072	2.18711e-05	0.036213
BS00067742_51	1A	81.6001	1	1	1	1	1	1	1
Kukri_c39377_286	1A	81.6001	1	1	1	1	1	1	1
Ra_c1311_1360	1A	81.6001	4.85705e-08	0.0494655	0.0323827	0.0459214	0.0550238	0.0684083	0.718617
Kukri_c43410_348	1A	81.6001	0.216914	0.290681	0.00281287	0.504848	0.520546	7.88652e-06	0.0539192
Kukri_c29039_315	1A	81.6001	1	1	1	1	1	1	1
wsnp_BM140362A_Ta_2_2	1A	82	0.832496	0.465973	0.535974	0.178102	0.948054	0.419152	0.911934
wsnp_Ku_c1642_3232242	1A	82	0.0181942	0.0212387	0.207308	7.96232e-11	0.657541	0.607414	0.99299
wsnp_CAP12_c1960_972031	1A	82.8	0.253204	0.911886	0.0734085	0.00890759	0.776264	0.0726764	0.432603
BS00022220_51	1A	83.0999	0.00489334	0.000592619	0.0500364	0.280795	0.279878	0.707105	0.145087
BS00079538_51	1A	83.1	0.00456069	0.000479847	0.0699045	0.268136	0.13892	0.57411	0.145281
wsnp_Ex_c6452_11213329	1A	83.1	1	1	1	1	1	1	1
BS00030036_51	1A	83.1	0.00126359	1.72775e-05	0.0053987	0.296322	0.314507	0.796423	0.125705
Kukri_c31891_1355	1A	83.1	1	1	1	1	1	1	1
BS00069145_51	1A	83.1001	1	1	1	1	1	1	1
BS00022173_51	1A	83.1001	0.00121838	0.000264359	0.0411006	0.271536	0.171074	0.657989	0.199878
wsnp_Ex_c20489_29564938	1A	83.1001	1	1	1	1	1	1	1
BobWhite_c46007_582	1A	84.5001	6.88373e-05	5.04983e-08	0.564224	0.181304	0.10624	0.417042	0.411501
BS00088035_51	1A	84.6999	0.000300561	8.22636e-12	0.483408	0.723777	0.345261	0.0214068	0.12453
TA001450-1081	1A	84.7	0.000467559	1.57846e-06	0.564816	0.361023	0.694193	0.0196017	0.212096
wsnp_Ex_c32590_41222878	1A	84.7001	0.000241456	5.98107e-12	0.763526	0.22454	0.147166	0.172675	0.13832
Kukri_c54678_88	1A	84.7001	0.0121043	0.148919	0.165393	0.0050754	0.621443	0.0284855	0.122662
Kukri_c1313_1158	1A	84.8999	1	1	1	1	1	1	1
wsnp_Ex_c22284_31478675	1A	85	1	1	1	1	1	1	1
Ku_c1313_1673	1A	85.1	0.000399505	0.090083	0.0180402	0.00233886	0.101356	0.013996	0.0205057
IAAV6234	1A	85.4999	0.00889499	6.33132e-07	0.0336919	0.181996	0.00235022	0.00133159	0.0599998
Ku_c10813_1122	1A	85.5	0.483292	0.484819	0.0147676	0.00726159	0.996024	0.00100262	0.160253
Ra_c64515_242	1A	85.5	0.717654	0.756601	0.00844593	0.00883112	0.965505	0.00135863	0.0683726
wsnp_Ex_c1997_3755945	1A	85.5	0.00169928	0.710236	0.110127	0.891162	0.669858	0.0261474	0.8224
GENE-3454_74	1A	85.5001	0.890779	0.890887	0.00499484	0.0169888	0.94326	0.000944794	0.0534322
wsnp_Ex_c1997_3757496	1A	85.5999	1	1	1	1	1	1	1
wsnp_JD_c6544_7697235	1A	85.5999	0.000657867	5.38427e-05	0.0106419	0.349589	0.0438136	0.237466	0.169139
RAC875_c80876_67	1A	85.5999	0.788841	0.59248	0.0408442	0.279061	0.0383664	0.68217	0.410559
Ku_c809_2419	1A	85.6	0.00271399	0.0170323	0.077436	0.155342	0.01913	0.0519307	0.0360221
RAC875_c32979_440	1A	85.6	0.000564224	0.000547945	0.528722	0.108609	0.964123	0.0108384	0.591309
wsnp_Ex_c1997_3756118	1A	85.6	1	1	1	1	1	1	1
Kukri_rep_c109473_80	1A	85.6	0.000786568	0.00585615	0.0152388	0.352581	0.0280622	0.266795	0.108769
wsnp_JD_c6544_7697412	1A	85.6	0.00161232	0.0139158	0.0700011	0.135475	0.0174145	0.0369997	0.0464327
Kukri_c49170_655	1A	85.6	1	1	1	1	1	1	1
Kukri_c12984_465	1A	85.6	0.711174	0.898315	0.0656969	0.345547	0.0254933	0.691311	0.823865
wsnp_JD_c6544_7697578	1A	85.6	0.000946323	7.68745e-05	0.0184466	0.737858	0.0243905	0.283243	0.0660022
wsnp_Ex_c1997_3757721	1A	85.6001	7.13123e-05	1.4967e-05	0.00185277	0.224256	0.0149388	0.388388	0.571799
Excalibur_c44668_382	1A	86.6999	0.0968561	0.00206088	0.0536415	0.101416	0.00310503	0.11656	0.0816498
wsnp_Ku_c23012_32893918	1A	86.6999	8.49188e-06	0.000291575	0.00460341	0.458978	0.000108497	0.463713	0.433232
CAP12_c1979_117	1A	86.7	0.0887811	0.0850201	0.00361787	0.152936	0.362537	0.437173	0.541517
Tdurum_contig57101_1616	1A	86.7001	0.827657	0.0295871	0.00907967	0.0269634	0.0173785	0.0116317	0.121168
TA002402-1350	1A	87	0.286665	0.813475	0.00117894	0.216826	0.216261	3.99003e-05	0.183378
BS00088136_51	1A	87.3001	0.236669	0.00589865	0.0551974	0.397015	0.0857147	0.886932	0.290122
Excalibur_c52725_585	1A	88.3	0.12258	0.645707	0.341502	0.0157019	0.000177436	0.00303086	0.410511
Excalibur_c1845_4911	1A	88.8	0.363273	0.896374	4.90993e-10	0.0340745	0.0841934	9.50697e-05	0.386712
Excalibur_c65755_51	1A	88.8	0.365559	0.469683	4.39265e-10	0.0219857	0.00868007	0.00171465	0.190865
Excalibur_c1845_718	1A	88.8	0.216679	0.233057	4.25231e-05	0.0494069	0.0858017	0.00431311	0.287972
RAC875_c12993_201	1A	88.9999	0.315645	0.866252	5.26562e-07	0.00862517	0.00768946	0.000520008	0.24422
RAC875_c45115_509	1A	89	0.470957	0.534509	3.09682e-05	0.0734233	0.0419459	0.000624348	0.567919
RAC875_c12993_127	1A	89	0.315645	0.866252	5.26562e-07	0.00862517	0.00768946	0.000520008	0.24422
RAC875_c45115_340	1A	89	0.190723	0.577908	1.08525e-05	0.0106649	0.00342815	0.000308983	0.297932
Kukri_c28695_269	1A	89	0.425533	0.832245	0.00084251	0.0113129	0.022468	0.000984269	0.119914
wsnp_Ex_c13186_20822127	1A	89.5	1	1	1	1	1	1	1
RAC875_c16149_298	1A	89.5001	1	1	1	1	1	1	1
IAAV1142	1A	89.5001	0.4682	0.0758883	0.00274988	0.403109	0.357335	6.38672e-05	0.888349
Excalibur_c5033_587	1A	90.8	0.210291	0.0164061	0.00486136	0.442267	0.114973	6.40176e-06	0.708222
Kukri_c18017_1696	1A	90.8001	0.147071	0.416156	0.0110106	0.514995	0.113237	0.0215488	0.306947
BobWhite_c104_89	1A	91.3001	1	1	1	1	1	1	1
IAAV2694	1A	91.3001	1	1	1	1	1	1	1
BobWhite_c12977_65	1A	91.7	0.801614	0.360894	0.0121739	0.0383312	8.86752e-05	0.346365	0.184693
Excalibur_c29605_535	1A	91.7	0.952479	0.547046	0.00778733	0.0315723	2.77503e-05	0.454261	0.525324
BobWhite_c14158_112	1A	93.6	0.569288	0.369064	0.0889621	0.0759396	0.0245487	0.0396438	0.727929
BS00039378_51	1A	94.6999	0.389897	0.30902	0.00728141	0.435652	0.000237814	0.106216	0.27559
BS00065784_51	1A	94.6999	1	1	1	1	1	1	1
CAP12_c3602_91	1A	94.7	0.13568	0.00849413	0.129859	0.599203	0.0058409	0.149637	0.577504
BS00011146_51	1A	94.7	0.4635	0.183318	0.0418686	0.0700746	0.0381779	0.0942643	0.355357
Excalibur_c3145_70	1A	94.7	1	1	1	1	1	1	1
BS00039377_51	1A	94.7	0.292501	0.3936	0.00576545	0.613213	0.000264482	0.108534	0.19662
BS00003743_51	1A	94.7	0.191275	0.173202	0.734308	0.0350857	4.63494e-05	0.0644444	0.677633
BobWhite_c27438_81	1A	94.7	0.031007	0.0225855	0.218531	0.0288911	0.116484	0.169909	0.251891
wsnp_Ku_c5210_9290700	1A	94.7	0.0532744	0.0438941	0.16953	0.00791458	0.146766	0.0602542	0.349052
Jagger_c5111_190	1A	94.7	1	1	1	1	1	1	1
BS00065430_51	1A	94.7001	0.0621085	0.00815061	0.00814938	0.0838145	0.080296	0.357807	0.163941
wsnp_Ku_c5210_9289260	1A	94.7001	0.266611	0.52922	0.00720144	0.825716	0.0120977	0.134286	0.238541
Excalibur_c8396_396	1A	94.7001	1	1	1	1	1	1	1
BS00062876_51	1A	94.8999	0.55595	0.239564	0.0557757	0.14333	0.0563999	0.157273	0.31076
GENE-0392_97	1A	94.9	0.36315	0.114015	0.0608059	0.161834	0.0582618	0.175618	0.302236
wsnp_Ex_rep_c68085_66839109	1A	94.9	0.611347	0.0165927	0.00914041	0.0388473	0.000527062	8.69666e-07	0.217623
RFL_Contig4781_1792	1A	94.9	0.580516	0.147604	0.0682544	0.0816864	0.138197	0.117334	0.371356
wsnp_Ex_c43228_49605281	1A	94.9	0.150911	0.00583362	0.0591996	0.536719	0.00941603	0.211913	0.35774
RAC875_c8482_160	1A	94.9	0.568387	0.0333568	0.00592875	0.0117093	0.000838154	4.14095e-08	0.317736
Kukri_c67383_102	1A	94.9	0.539411	0.0266523	0.0095028	0.00726802	7.99904e-05	4.78432e-09	0.0941299
wsnp_Ku_c17322_26392311	1A	94.9	0.266753	0.0641632	0.240887	0.149008	0.095063	0.0708597	0.831072
BS00034278_51	1A	94.9001	0.392441	0.133933	0.0335825	0.109889	0.0863463	0.164135	0.418029
CAP7_c1891_230	1A	95.2001	0.261768	0.0155257	0.0712459	0.477268	0.0395663	0.175077	0.630602
wsnp_Ex_rep_c68493_67320068	1A	95.4999	0.574486	0.419303	0.0196146	0.00777759	0.0031462	1.23913e-08	0.183083
wsnp_Ra_c11594_18777085	1A	95.4999	0.903262	0.0396302	0.00628468	0.010247	0.0018932	1.72199e-08	0.325846
wsnp_Ex_c3258_6004611	1A	95.5	0.421136	0.0285434	0.0138634	0.00987072	0.00206573	5.3134e-08	0.207745
wsnp_BG263358A_Ta_2_3	1A	96.3999	0.487124	0.0723541	0.0680594	0.324432	0.000949525	0.100072	0.185463
Tdurum_contig48037_499	1A	96.3999	0.00355387	8.44642e-05	0.807765	0.42848	1.03802e-05	0.00101842	0.756171
Tdurum_contig48037_385	1A	96.4	0.133376	0.0111245	0.00113751	0.0791614	3.48016e-06	0.00255906	0.295672
wsnp_Ex_c5060_8985678	1A	96.4	0.00461132	0.00110337	0.0701807	0.334324	7.80988e-05	0.00019193	0.0451425
CAP8_c2578_452	1A	96.4001	0.000304283	0.000176566	0.0655898	0.734879	3.92277e-06	0.000598037	0.0323473
BobWhite_c15152_341	1A	96.4001	1	1	1	1	1	1	1
BobWhite_c96_170	1A	96.4001	0.0462345	0.0161638	0.000271903	0.00851523	0.0830408	0.000151178	0.711807
wsnp_Ra_rep_c95460_83855592	1A	96.5001	1	1	1	1	1	1	1
Tdurum_contig79608_437	1A	96.8999	0.00130892	0.000745562	0.302843	0.201308	3.54058e-05	0.0212577	0.153189
Tdurum_contig44112_1609	1A	96.8999	1	1	1	1	1	1	1
wsnp_Ra_c15564_23999084	1A	96.9	0.461895	0.84512	0.0343711	0.232405	0.00587862	5.14423e-05	0.483126
RAC875_rep_c109970_73	1A	96.9	0.000326611	3.33162e-05	0.368384	0.268037	1.77599e-06	0.131155	0.00959935
RAC875_rep_c95460_302	1A	96.9	0.000196816	0.000107658	0.0807333	0.396299	3.06248e-07	0.00045153	0.0324554
Tdurum_contig44112_1850	1A	96.9	0.00230972	0.000918733	0.120418	0.192541	5.81734e-06	6.84021e-05	0.14649
BS00087589_51	1A	96.9	0.00559361	0.000522992	0.0172906	0.0503039	0.00258126	0.907865	0.208232
BobWhite_c28971_184	1A	96.9	0.0527438	0.0742442	0.100069	0.394974	0.00283077	0.00336891	0.0342005
IACX11345	1A	96.9	1	1	1	1	1	1	1
Excalibur_c7370_179	1A	96.9001	0.481345	0.755582	0.0455071	0.133654	0.00693432	2.82179e-05	0.549088
wsnp_RFL_Contig1109_136771	1A	96.9001	0.00721811	0.00774476	0.287191	0.626217	0.000245026	0.00542107	0.0287912
Kukri_c57770_705	1A	96.9001	0.0008557	0.255556	1.48313e-07	0.0808369	6.03048e-05	6.13786e-05	0.00797581
RAC875_c25814_361	1A	97.2	1	1	1	1	1	1	1
BobWhite_c13039_184	1A	97.2999	0.000533301	0.000139193	0.0352452	0.538659	1.87803e-05	0.00338104	0.0991789
RAC875_c31031_387	1A	97.2999	0.0618138	0.467937	0.953297	0.935909	0.0358587	0.552039	0.722298
Tdurum_contig57566_1035	1A	97.3	0.00123955	4.23797e-05	0.747681	0.0805427	1.8477e-05	0.000322827	0.381071
Tdurum_contig57566_827	1A	97.3	0.00632241	0.0325327	0.196921	0.0444117	1.07952e-05	0.0564395	0.576371
IAAV8743	1A	97.3	0.000292496	1.84533e-10	0.24371	0.216262	2.05463e-08	0.107347	0.762096
BS00028146_51	1A	97.3	0.0316745	0.142922	0.0223084	0.0327708	0.0146205	0.00161873	0.264841
Excalibur_c14859_394	1A	97.3	1	1	1	1	1	1	1
wsnp_Ex_c6563_11378632	1A	97.3	1	1	1	1	1	1	1
Tdurum_contig47620_592	1A	97.3	0.312123	0.010939	0.0686485	0.585787	8.06634e-05	7.19915e-06	0.0867557
Tdurum_contig57566_1653	1A	97.3	0.027431	0.0202287	0.00538817	0.359585	8.75041e-05	2.0184e-05	0.494015
Tdurum_contig79608_369	1A	97.3	0.0100457	0.00800418	0.752275	0.153046	0.0409882	0.278084	0.536113
Tdurum_contig57566_809	1A	97.3001	1.49913e-05	0.000106477	0.10388	0.241572	2.68321e-07	0.274281	0.206722
BS00065114_51	1A	97.3999	0.000765573	0.000257271	0.246756	0.806716	3.31926e-06	0.000682561	0.090538
RAC875_c15918_407	1A	97.4	0.0257812	0.093982	5.38228e-06	0.572225	0.0593519	0.0246173	0.871973
GENE-0527_92	1A	97.4	1	1	1	1	1	1	1
Tdurum_contig29437_126	1A	97.4	0.000288709	5.0763e-05	0.682703	0.325359	0.000164013	0.000258453	0.141662
Kukri_c43972_367	1A	97.4	0.00279753	0.0199611	0.00917825	0.593431	0.000196222	0.0470612	0.111048
TA005587-0433	1A	97.4001	0.00115377	0.00019414	0.595659	0.0362187	3.44183e-05	0.00991911	0.38849
RAC875_c102343_204	1A	97.4001	0.2152	0.266676	0.222332	0.989886	0.542525	0.321756	0.0603842
BS00012042_51	1A	97.4999	0.0271194	0.238841	0.162153	0.0307301	0.25128	0.752602	0.0189123
BS00110130_51	1A	98.2	1	1	1	1	1	1	1
Excalibur_rep_c103592_565	1A	98.2001	0.000549322	0.122494	0.0529951	0.106472	0.212887	0.107571	0.305426
BS00081002_51	1A	98.4	0.005783	0.000912967	2.54027e-05	0.0141824	5.70877e-05	0.738206	0.727219
BS00022261_51	1A	99.8	0.993369	1.32024e-05	0.0180382	0.00775954	0.000737622	0.707012	0.151481
BS00109991_51	1A	99.8	0.988544	1.46492e-05	0.000892196	0.00332763	0.00381025	0.876549	0.200544
Ex_c4060_510	1A	99.8	0.496386	1.28848e-05	0.0073504	0.00210941	0.00389615	0.853646	0.236992
RAC875_c6798_467	1A	99.8	0.55738	5.61027e-06	3.35919e-05	0.00793869	0.00605998	0.820365	0.106193
BS00110627_51	1A	99.8001	0.348125	3.28566e-05	0.0021429	0.00355397	0.00549481	0.759043	0.14944
BS00022848_51	1A	99.8999	1	1	1	1	1	1	1
RFL_Contig2176_932	1A	99.9	0.943825	0.0296969	0.0684803	0.548494	0.714876	0.0932676	0.841975
GENE-0262_431	1A	99.9001	0.899116	1.42631e-05	0.000991427	0.00571393	0.00184086	0.984576	0.165792
Excalibur_c47013_1503	1A	100.5	0.0491407	0.0294733	0.795039	0.00261823	0.000361437	0.451673	0.634502
BS00073413_51	1A	100.8	0.153261	0.0219672	0.720943	0.71166	0.0579197	0.132361	0.873735
wsnp_Ra_c22110_31550370	1A	102.2	0.186117	0.0121664	0.492195	0.588491	0.0580406	0.110088	0.80823
RAC875_c56690_320	1A	102.2	0.199475	0.0108299	0.496212	0.549766	0.0580031	0.144295	0.752858
BobWhite_c23632_322	1A	102.7	0.502197	0.00199818	0.365517	0.00235697	0.0297504	0.362591	0.155664
Excalibur_c97157_137	1A	102.7	0.00251806	0.0317194	0.32777	0.00873276	7.89779e-06	0.000149888	0.562929
Excalibur_c97157_65	1A	102.7	0.0025852	0.00594764	0.518924	0.0286025	2.87397e-06	1.11529e-07	0.549369
IACX5994	1A	102.8	0.40441	0.656313	0.165527	0.189242	0.696314	0.560716	0.0558925
BobWhite_c6046_304	1A	102.8	0.355256	0.173836	0.474172	0.0598091	0.078137	0.695506	0.103435
Kukri_c7119_392	1A	102.8	0.131106	0.54262	0.00844376	0.00552864	0.0031903	0.00566339	0.0873828
wsnp_RFL_Contig3542_3718200	1A	102.8	0.946092	0.000457825	0.487697	0.0019541	0.0583478	0.499028	0.264714
Tdurum_contig21114_255	1A	102.8	0.570004	0.00191081	0.328982	0.00521098	0.0222863	0.237525	0.126613
BobWhite_c16206_317	1A	102.8	0.0597548	0.255677	0.766695	0.000222984	0.0084209	0.000216251	0.400136
RAC875_c21411_162	1A	102.8	0.126489	0.591933	0.496766	0.0092462	0.0692886	0.179887	0.103578
wsnp_Ex_c33452_41938159	1A	102.8	0.383048	0.62121	0.177269	0.0844423	0.857058	0.428423	0.0469112
wsnp_Ex_c33452_41938013	1A	102.8	0.383048	0.62121	0.177269	0.0844423	0.857058	0.428423	0.0469112
BobWhite_c5967_537	1A	102.8	0.598061	0.380219	0.168529	0.00129419	0.688762	0.165707	0.0875074
Excalibur_c22768_963	1A	102.9	0.383048	0.62121	0.177269	0.0844423	0.857058	0.428423	0.0469112
Excalibur_c22768_811	1A	102.9	0.215404	0.490007	0.00537713	0.00845644	0.000792648	0.00685459	0.0467727
wsnp_BE444305A_Td_2_1	1A	103	0.938742	0.000528543	0.548924	0.00187774	0.0385368	0.532621	0.333915
wsnp_Ex_c41953_48657850	1A	103.2	0.356335	0.000117116	0.573416	0.100806	0.0185108	0.2069	0.15454
IAAV544	1A	103.2	0.411509	0.306385	0.146274	0.0109884	0.432594	0.356025	0.350243
BobWhite_c721_74	1A	103.2	0.452157	0.000315791	0.570676	0.0529963	0.0185835	0.237493	0.126402
wsnp_JD_c3973_5044238	1A	103.2	0.273639	0.563862	0.108848	0.00953714	0.313745	0.299167	0.153864
RAC875_rep_c72890_63	1A	103.2	0.471844	0.000599963	0.477407	0.0652016	0.0307817	0.235587	0.0954582
wsnp_Ex_c41953_48658353	1A	103.2	0.273639	0.563862	0.108848	0.00953714	0.313745	0.299167	0.153864
TA001600-1603	1A	103.2	0.273639	0.563862	0.108848	0.00953714	0.313745	0.299167	0.153864
wsnp_Ex_rep_c102067_87313597	1A	103.8	1	1	1	1	1	1	1
wsnp_Ex_c28900_37982485	1A	103.8	1	1	1	1	1	1	1
Ra_c110766_321	1A	103.8	0.0381482	0.0254857	0.792894	0.0402111	0.0571393	0.0688225	0.238904
wsnp_Ex_rep_c102067_87314043	1A	104.3	0.452864	0.642198	0.159094	0.35807	0.00276981	0.130112	0.11741
Tdurum_contig56158_60	1A	104.3	0.307	0.146024	0.0645212	0.994419	0.00578138	0.0991696	0.326841
Kukri_rep_c115111_251	1A	104.3	0.471809	0.20673	0.227845	0.205271	0.00238633	0.597781	0.0502171
Ex_c26688_969	1A	104.3	0.335738	0.39279	0.0410732	0.0942677	0.25503	0.441404	0.675827
BS00085366_51	1A	104.3	1	1	1	1	1	1	1
RAC875_c12348_720	1A	104.3	0.164366	0.167914	0.0953614	0.453945	0.00869196	0.0419806	0.210855
wsnp_BE443588A_Ta_2_2	1A	104.4	0.711238	0.0109796	0.179844	0.0448021	0.0426477	0.228739	0.287715
Excalibur_c26688_138	1A	104.4	0.763408	0.777501	0.531163	0.620711	0.0126508	0.396189	0.0138613
IAAV7172	1A	104.5	0.267979	0.856025	0.753083	0.972351	0.906162	0.192753	0.362473
wsnp_BE443588A_Ta_2_1	1A	104.5	0.785452	0.0320872	0.09794	0.0726578	0.0375654	0.1787	0.312824
RFL_Contig5334_1969	1A	104.5	0.129112	4.86244e-05	0.930187	0.000697561	0.0782841	0.314545	0.964274
GENE-0033_233	1A	104.5	0.887926	0.0334176	0.340527	0.0261581	0.0412595	0.709249	0.492585
Tdurum_contig96086_74	1A	104.6	0.705885	0.680438	0.207969	0.187135	0.0134516	0.054409	0.14039
wsnp_Ex_c4612_8254533	1A	104.6	0.707793	0.0285884	0.283453	0.0154913	0.0282489	0.893783	0.799898
BS00068391_51	1A	104.6	0.284978	0.381293	0.351182	0.0824465	0.0307767	0.00442195	0.149395
BobWhite_c41272_159	1A	104.6	0.601948	0.426023	0.279956	0.0200873	0.0630882	0.0869011	0.0524644
BS00095510_51	1A	104.9	0.0539787	0.418112	0.629397	0.217648	0.049036	0.112558	0.0179174
wsnp_CAP11_c1815_982483	1A	105	0.110989	0.430895	0.697122	0.0209606	0.0139201	0.0291914	0.0104054
BS00078085_51	1A	105.1	0.0613953	0.345512	0.703887	0.412681	0.0123887	0.0149863	0.00453965
wsnp_CAP8_c4785_2322876	1A	105.2	1	1	1	1	1	1	1
RAC875_c67771_805	1A	105.3	1	1	1	1	1	1	1
Ex_c2226_244	1A	105.3	0.11894	0.615858	0.672018	0.436373	0.00199072	0.332633	0.0065175
BS00080076_51	1A	105.3	0.141334	0.491922	0.57224	0.451521	0.0027267	0.232569	0.00261824
RAC875_c32379_216	1A	105.5	0.190263	0.211602	0.977397	0.229449	0.00113713	0.511741	0.0117244
BobWhite_c22134_398	1A	105.5	0.0647744	0.663399	0.25425	0.414031	0.00108468	0.0933974	0.000464388
BS00023203_51	1A	105.5	0.16439	0.729737	0.0517655	0.00342103	0.295159	0.258611	0.505208
BS00037976_51	1A	105.5	0.888229	0.110834	0.616499	0.570901	1.38558e-05	0.683402	0.232563
tplb0059d21_1032	1A	105.7	0.212137	0.298096	0.563639	0.534071	4.19276e-05	0.320832	0.0330889
wsnp_BE444359A_Ta_2_1	1A	105.7	0.375012	0.316971	0.634523	0.222016	0.00197465	0.564318	0.0112008
Tdurum_contig20183_507	1A	105.7	1	1	1	1	1	1	1
Tdurum_contig10365_341	1A	106.2	0.0495829	0.66695	0.428383	0.367888	0.0832186	0.547046	0.389362
Tdurum_contig63715_235	1A	106.2	0.0539787	0.418112	0.629397	0.217648	0.049036	0.112558	0.0179174
Tdurum_contig15967_90	1A	106.2	0.709181	0.382486	0.491408	0.400538	0.000878961	0.419017	0.0038828
Tdurum_contig51833_439	1A	106.8	0.801837	0.497252	0.0840175	0.0041631	0.711673	0.0642161	0.470703
RAC875_c60162_129	1A	106.9	0.0785195	0.628516	0.509447	0.359177	0.0183431	0.0398576	0.00621853
BobWhite_c24825_349	1A	106.9	0.0785195	0.628516	0.509447	0.359177	0.0183431	0.0398576	0.00621853
wsnp_JD_c13024_13129681	1A	107	0.0539787	0.418112	0.629397	0.217648	0.049036	0.112558	0.0179174
Tdurum_contig75762_406	1A	107	0.0409944	0.50456	0.375709	0.42608	0.101761	0.118519	0.00919605
Tdurum_contig75762_377	1A	107	0.0539787	0.418112	0.629397	0.217648	0.049036	0.112558	0.0179174
JD_c13024_360	1A	107	0.0539787	0.418112	0.629397	0.217648	0.049036	0.112558	0.0179174
IAAV3650	1A	107	0.0133952	0.0502599	0.734979	0.964699	0.416705	0.0215795	0.0076183
Kukri_c18274_551	1A	107.1	1	1	1	1	1	1	1
wsnp_BE494527A_Ta_2_1	1A	107.1	0.180863	0.0238767	0.803862	0.00454721	0.450604	0.00737629	0.324664
Ra_c29200_300	1A	107.1	0.179908	0.0246069	0.484468	0.850725	6.05515e-05	0.154429	0.0335307
wsnp_Ex_c1359_2604298	1A	107.1	1	1	1	1	1	1	1
wsnp_Ku_c3804_6986527	1A	107.1	1	1	1	1	1	1	1
Excalibur_c63671_90	1A	107.1	1	1	1	1	1	1	1
Excalibur_c54842_340	1A	107.1	0.0191819	0.0235246	0.0667694	0.752848	0.133473	0.243014	0.458299
Kukri_c55266_242	1A	107.2	0.143977	0.0241548	0.781071	0.00611027	0.00159881	0.0252666	0.236541
Tdurum_contig5711_242	1A	107.2	1	1	1	1	1	1	1
Tdurum_contig5711_174	1A	107.2	1	1	1	1	1	1	1
IAAV3156	1A	107.3	0.0539787	0.418112	0.629397	0.217648	0.049036	0.112558	0.0179174
BobWhite_rep_c65812_710	1A	107.3	0.110989	0.430895	0.697122	0.0209606	0.0139201	0.0291914	0.0104054
CAP11_s8920_357	1A	107.3	1	1	1	1	1	1	1
wsnp_CAP8_rep_c3938_1936666	1A	107.3	0.0785195	0.628516	0.509447	0.359177	0.0183431	0.0398576	0.00621853
IACX1240	1A	107.3	1	1	1	1	1	1	1
wsnp_JD_c4904_6034093	1A	107.3	0.358725	0.990688	0.575473	0.0911092	0.09772	0.0225045	0.00535095
wsnp_Ex_rep_c81556_76277906	1A	107.4	0.341786	0.0166989	0.146145	0.379622	2.84486e-05	0.136166	0.00237481
RAC875_c16136_129	1A	107.4	0.617218	0.0250793	0.0704333	0.242356	0.000187507	0.559269	0.220817
wsnp_Ex_rep_c66919_65342127	1A	107.4	0.494646	0.0217254	0.076923	0.183761	5.97291e-06	0.783291	0.445433
Tdurum_contig34826_234	1A	107.5	0.019349	7.57225e-08	0.686956	0.388462	3.06594e-06	0.652173	0.114268
wsnp_Ex_c10903_17717179	1A	107.5	0.00696829	0.510907	0.174228	0.0183298	0.177326	0.0630091	0.15033
IACX2413	1A	107.5	0.0549339	0.0605054	0.885292	0.206157	0.488681	0.590243	0.047294
wsnp_BE403322A_Ta_1_1	1A	108.1	0.0238788	1.02149e-07	0.554135	0.174922	2.39876e-06	0.421733	0.00281412
BS00065268_51	1A	108.1	0.00183147	0.000458462	0.559356	0.392318	2.45162e-06	0.0377907	0.00562808
wsnp_Ex_c28149_37293117	1A	108.1	0.239536	8.08183e-06	0.308246	0.00879478	0.000137293	0.969075	0.00577065
wsnp_CAP11_c29_68486	1A	108.4	0.0114896	3.78748e-07	0.0026502	0.000151613	0.0349226	0.00405438	0.469419
BS00066212_51	1A	109.9	0.0054362	0.0177819	0.0395941	0.0877551	0.00183664	0.0302062	0.245534
Excalibur_c21534_1436	1A	110.1	1	1	1	1	1	1	1
RAC875_c23586_541	1A	110.1	1	1	1	1	1	1	1
Tdurum_contig62584_770	1A	110.1	1	1	1	1	1	1	1
CAP12_c6629_301	1A	110.1	1	1	1	1	1	1	1
BobWhite_c44164_402	1A	110.1	1	1	1	1	1	1	1
Tdurum_contig12152_63	1A	110.1	0.813493	0.0356313	0.365506	0.800563	5.53977e-07	0.588944	0.771575
Excalibur_c33470_175	1A	110.1	0.513437	0.0214745	0.0717586	0.140987	0.000368348	0.174898	0.0254465
BobWhite_c37358_208	1A	110.1	1	1	1	1	1	1	1
Kukri_c44895_139	1A	110.1	1	1	1	1	1	1	1
BobWhite_c44164_151	1A	110.1	1	1	1	1	1	1	1
BS00067119_51	1A	110.1	1	1	1	1	1	1	1
wsnp_Ex_c3594_6568869	1A	110.1	1	1	1	1	1	1	1
Kukri_c44895_88	1A	110.1	1	1	1	1	1	1	1
RFL_Contig399_1005	1A	110.7	0.000164271	0.000155851	0.00351287	0.315284	0.00119114	0.481735	0.0258488
RFL_Contig399_976	1A	110.7	0.000255753	0.00540262	0.0451912	0.20508	0.000954263	0.211301	0.018053
RFL_Contig399_1148	1A	110.7	1.82159e-05	0.000105234	0.000263889	0.0217995	0.00314857	0.116926	0.00586726
CAP7_c490_123	1A	110.9	0.00079226	0.235958	0.248778	0.130625	0.271318	0.668829	0.699154
wsnp_Ex_c23143_32376622	1A	110.9	0.0700338	0.857686	0.330308	0.248804	0.0349312	0.0709366	0.163072
Tdurum_contig81642_298	1A	110.9	0.700742	0.216815	0.965632	0.0752503	0.324197	0.741267	0.739887
RAC875_c49433_308	1A	110.9	0.025476	0.056816	0.165591	0.850688	0.269439	0.128682	0.213143
Ra_c8027_1021	1A	110.9	0.260311	0.844808	0.3366	0.00992377	0.0669235	0.327009	0.298945
BobWhite_c20553_568	1A	112.1	0.760166	0.142774	0.319366	0.11256	3.35847e-07	0.718359	0.526124
RAC875_rep_c119761_111	1A	112.1	0.472465	0.104029	0.153602	0.025636	8.70808e-08	0.427166	0.676327
JD_c20553_448	1A	112.1	0.404027	0.82133	0.32688	0.285852	0.0444946	0.327483	0.0397175
Excalibur_rep_c72906_619	1A	112.1	0.608235	0.260362	0.0168815	0.00446164	0.000626209	0.380058	0.482991
Kukri_c14635_73	1A	112.1	0.00104028	0.00406989	0.0662098	0.462595	0.277454	0.963824	0.000238474
wsnp_JD_c20553_18260731	1A	112.1	0.833737	0.137287	0.273169	0.116212	2.91263e-06	0.458303	0.524844
Ra_c41164_730	1A	112.1	0.407081	0.917633	0.052276	0.23774	0.10419	0.726013	0.410175
wsnp_JD_c20553_18260620	1A	112.1	0.339013	0.537875	0.0921823	0.451129	0.222034	0.220695	0.38274
Ra_c5683_2584	1A	112.2	0.495263	0.361888	0.00720305	0.48403	0.0738105	0.744089	0.0239229
Excalibur_rep_c110054_341	1A	112.2	0.903342	0.112558	0.556255	0.158885	1.08713e-06	0.271864	0.731031
Ra_c5683_1762	1A	112.2	0.620391	0.305877	0.334872	0.11881	1.11863e-07	0.916956	0.56478
wsnp_Ex_c19353_28290651	1A	112.4	0.725904	0.119789	0.00378836	0.229065	2.62676e-05	0.869157	0.49094
wsnp_Ex_c19353_28290393	1A	112.4	0.9397	0.179363	0.012102	0.130785	8.99288e-07	0.682656	0.596703
Kukri_c47131_569	1A	112.4	0.917767	0.143043	0.00501965	0.0962393	2.79826e-06	0.579018	0.529888
tplb0031l06_747	1A	112.4	0.876366	0.18269	0.00898925	0.20225	9.1267e-06	0.824985	0.506333
Ku_c4369_354	1A	112.4	1	1	1	1	1	1	1
Ku_c4369_351	1A	113	0.234506	0.318065	0.272656	0.274268	0.169772	0.0192978	0.696194
Tdurum_contig11106_264	1A	114.1	0.351815	0.0342418	0.0169921	0.0387052	0.00363594	0.114839	0.100891
Tdurum_contig11106_340	1A	114.1	0.671739	0.178225	0.881518	0.0859263	0.00153319	0.0583121	0.0386516
RAC875_c54927_559	1A	115.9	0.737679	0.0466461	0.308699	0.00730681	0.839799	0.0109711	0.24636
RAC875_c7563_273	1A	116	0.00415523	0.150459	0.107783	2.4654e-07	0.0683545	0.0053153	0.0162602
Excalibur_c8599_133	1A	116.2	0.0132512	0.029439	0.508582	0.00426445	0.976415	0.005437	0.960657
CAP7_c4277_191	1A	116.4	0.688132	0.81144	0.163917	0.0599901	0.366416	0.825971	0.140597
Kukri_c1984_1024	1A	116.4	0.29294	0.404929	0.500518	0.102394	0.466194	0.059913	0.118515
wsnp_Ex_c30552_39457767	1A	116.4	0.0782713	0.0153697	0.213348	0.586403	8.67596e-05	0.0539145	0.155046
RAC875_rep_c69152_184	1A	116.4	0.0539787	0.418112	0.629397	0.217648	0.049036	0.112558	0.0179174
Excalibur_c35310_375	1A	116.4	0.130884	0.839414	0.64187	0.04661	0.572705	0.905798	0.0807932
Tdurum_contig56662_54	1A	116.4	0.473822	0.0425492	0.0935174	0.86031	0.00664874	0.0778237	5.93802e-05
wsnp_Ex_c3264_6017750	1A	116.4	0.0305216	0.31287	0.0915511	0.241437	0.409407	0.0225312	0.767908
wsnp_Ex_c34594_42877243	1A	116.4	0.107866	0.0487277	0.461105	0.853683	0.0727371	0.00475177	0.0212167
BobWhite_c6820_199	1A	116.4	0.0876571	0.752451	0.120828	0.146501	0.296339	0.0295981	0.687995
wsnp_Ra_rep_c108284_91604017	1A	116.4	0.000184645	0.0214567	0.269332	0.175268	0.265931	0.479502	0.144693
BobWhite_c46857_82	1A	116.4	0.105373	0.229199	0.670645	0.862298	0.00577983	0.205721	0.00259988
RAC875_c5016_314	1A	116.4	0.513466	0.279532	0.0409856	0.866525	0.0116222	0.031477	0.000251028
wsnp_Ra_c4184_7637695	1A	116.4	1	1	1	1	1	1	1
Tdurum_contig80278_250	1A	116.4	0.0207352	0.0842712	0.890354	0.44826	0.291467	0.0243185	0.0215365
wsnp_CAP12_rep_c8598_3608465	1A	116.4	0.0301205	0.361678	0.482089	0.513084	0.0479903	0.161308	0.0114117
wsnp_Ex_c34594_42877119	1A	116.4	0.611668	0.387792	0.159771	0.00983402	0.616414	0.0206029	0.443065
wsnp_Ex_c41553_48351921	1A	116.4	1	1	1	1	1	1	1
BS00056547_51	1A	116.4	0.0633624	0.791864	0.494175	0.945168	0.0120649	0.0867902	0.0107715
Tdurum_contig78830_745	1A	116.4	0.0539787	0.418112	0.629397	0.217648	0.049036	0.112558	0.0179174
Tdurum_contig78830_348	1A	116.4	0.0635657	0.346794	0.641422	0.0584912	0.00107522	0.037386	0.00187502
wsnp_Ex_c12399_19776420	1A	116.4	0.0821406	0.0294043	0.967406	0.00219929	0.124353	0.00107024	0.0797972
BS00072408_51	1A	116.4	0.529259	0.298469	0.641305	0.0335454	0.00047385	0.0538147	0.0715088
Excalibur_c30974_65	1A	116.4	0.0785195	0.628516	0.509447	0.359177	0.0183431	0.0398576	0.00621853
Excalibur_c1453_1310	1A	116.4	0.00328811	0.000326699	0.0408142	0.00631065	3.31341e-05	0.159204	0.00202591
RAC875_c21673_641	1A	116.4	0.0177227	0.10378	0.51662	0.871524	0.284478	0.0604116	0.0144161
RAC875_rep_c108284_98	1A	116.4	0.0539787	0.418112	0.629397	0.217648	0.049036	0.112558	0.0179174
BS00066659_51	1A	116.4	0.0402552	0.676572	0.325723	0.500316	0.454986	0.204753	0.036894
wsnp_CAP7_rep_c5385_2417464	1A	116.4	0.0523835	0.320097	0.452855	0.489691	0.966797	0.094588	0.0462238
Kukri_c67703_174	1A	116.4	0.0129972	0.147672	0.377077	0.897981	0.688153	0.138609	0.0107729
TA002362-0785	1A	116.4	0.0380498	0.0331856	0.0528017	0.0305496	2.36816e-05	0.463966	0.108079
wsnp_BF474340A_Ta_2_1	1A	116.4	0.447739	0.0376522	0.103555	0.0618532	3.50063e-05	0.806787	0.258677
RAC875_c47930_448	1A	116.5	0.970435	0.478031	7.70807e-06	0.0183992	0.000499552	0.500714	0.0751625
Ra_c364_50	1A	119.8	0.307449	0.346873	0.205072	0.122706	0.000250188	0.117004	0.305255
wsnp_Ku_rep_c109724_94227136	1A	119.9	0.585459	0.288514	0.846271	0.0153151	0.0355344	0.171166	0.16655
Tdurum_contig51167_810	1A	119.9	0.426404	0.723657	0.324746	0.454379	0.0181686	0.40616	0.039778
Tdurum_contig51167_390	1A	120	0.163986	0.910969	0.390502	0.149515	0.0161159	0.0132895	0.0112551
Tdurum_contig51167_1029	1A	120	0.129349	0.684702	0.504283	0.389415	0.0587692	0.0311221	0.0213074
wsnp_Ex_c23598_32826926	1A	120	0.00291037	0.403616	0.767156	0.0317179	0.849237	0.0384504	0.117607
Excalibur_c66_147	1A	120	0.199698	0.263451	0.544713	0.847631	0.0103256	0.0220444	0.058902
Tdurum_contig47345_284	1A	120	0.0440172	0.0778307	0.644643	0.127311	0.598002	0.00681215	0.00226117
Tdurum_contig51167_534	1A	120	0.357765	0.165998	0.410904	0.87172	0.776155	0.149021	0.774335
BS00079087_51	1A	120	0.699263	0.411728	9.5938e-05	0.00719559	0.00405552	0.042907	0.220193
wsnp_JD_rep_c49006_33254974	1A	120	0.938692	0.872238	3.31366e-07	0.000243118	0.00385985	0.0025858	0.529926
Tdurum_contig51167_915	1A	120	0.0110128	0.374454	0.48971	0.781316	0.000460659	0.390747	0.0180018
RAC875_rep_c71093_1070	1A	120	0.5839	0.886837	4.59824e-07	0.189571	0.00309188	0.00637358	0.641737
wsnp_Ex_c23143_32377033	1A	120	0.038446	0.800017	0.401514	0.590241	0.280744	0.224492	0.0285474
Excalibur_c1936_1072	1A	120	0.148801	0.412173	0.994001	0.0348539	0.0522796	4.85907e-07	0.00068672
tplb0021i12_383	1A	120	0.857363	0.510876	2.39908e-07	0.456954	0.267337	0.129505	0.484748
Excalibur_c23598_1632	1A	120	0.00475974	0.234543	0.960104	0.0072687	0.527244	0.0282271	0.0915428
wsnp_Ex_c10843_17638629	1A	121.1	0.0114436	0.060193	0.00019595	0.00506413	0.334441	0.380497	0.254529
wsnp_Ex_c10903_17716723	1A	121.1	1	1	1	1	1	1	1
BobWhite_c15256_225	1A	121.1	0.0318186	0.0507909	3.38461e-06	3.6942e-07	0.00493333	0.000943128	0.0638301
Kukri_c24586_1089	1A	121.1	1	1	1	1	1	1	1
Kukri_c16271_894	1A	121.1	1	1	1	1	1	1	1
RAC875_c59190_384	1A	121.1	0.68085	0.767399	9.46429e-05	0.529436	0.00430595	0.00086736	0.0539814
Tdurum_contig13136_605	1A	121.1	0.0919571	0.327935	0.000110395	0.0517535	0.468679	0.381307	0.187336
Kukri_c16271_544	1A	121.1	0.00488904	0.0377614	5.1421e-07	1.85672e-05	0.0109795	0.0167832	0.120186
BobWhite_c19182_280	1A	121.1	0.0148492	0.0885071	7.49738e-07	9.75337e-07	7.8063e-05	0.00246404	0.0475409
BobWhite_c10542_777	1A	121.1	0.409136	0.338538	0.377183	0.000993757	0.0523028	0.00196675	6.12705e-06
Ra_c11613_81	1A	121.1	1	1	1	1	1	1	1
RAC875_c36980_161	1A	121.1	0.00687058	0.00376719	1.06899e-05	0.000101123	0.0389046	9.8253e-06	0.0195074
Ku_c3523_1959	1A	121.1	0.331298	0.0436386	0.741593	0.00103287	0.199625	0.0214396	0.310391
Kukri_c24753_460	1A	121.1	0.478211	0.912798	4.15775e-05	0.403429	0.00877017	0.000121187	0.044988
RAC875_rep_c106165_772	1A	121.1	1	1	1	1	1	1	1
Excalibur_c23598_1502	1A	121.1	0.106928	0.308294	2.25323e-05	4.01911e-06	0.00874105	0.00256684	0.0945982
JD_c285_1438	1A	121.2	0.295665	0.0616836	0.0139575	0.119235	1.29965e-05	0.259287	0.012726
wsnp_Ex_c6488_11266589	1A	121.2	0.132105	0.661404	0.607343	0.392226	0.193003	0.28969	0.0520939
Tdurum_contig18174_283	1A	121.2	0.0539787	0.418112	0.629397	0.217648	0.049036	0.112558	0.0179174
Kukri_c51781_199	1A	121.2	0.140351	0.552122	0.083625	0.0703425	0.164124	0.0761119	0.030379
wsnp_CAP11_c146_160903	1A	121.2	0.199698	0.263451	0.544713	0.847631	0.0103256	0.0220444	0.058902
wsnp_Ex_c13955_21833712	1A	121.2	0.0301205	0.361678	0.482089	0.513084	0.0479903	0.161308	0.0114117
Tdurum_contig81011_244	1A	121.2	0.198855	0.386593	0.581955	0.68771	4.93725e-05	0.285172	0.0288926
IAAV3695	1A	121.3	0.222245	0.148878	0.240128	0.277581	0.0262238	0.0912725	0.0102599
Tdurum_contig60210_371	1A	121.3	0.0731637	0.06189	0.863678	0.00604339	0.0328176	0.340025	0.00593337
Tdurum_contig85466_170	1A	121.3	0.325493	0.346286	0.000136917	0.504657	0.245748	0.000607414	0.102924
CAP12_rep_c6128_120	1A	121.3	0.128419	0.731017	4.55836e-05	0.76894	0.408805	0.000607993	0.085395
Kukri_c82086_387	1A	121.3	1	1	1	1	1	1	1
Ra_c2227_855	1A	121.3	1	1	1	1	1	1	1
Kukri_c30924_203	1A	121.3	0.0318033	0.231994	0.424403	0.879562	0.680384	0.022118	0.00472519
CAP12_c8163_118	1A	121.3	0.104647	0.688112	0.000302827	0.976318	0.702907	0.00280482	0.240831
RAC875_c48804_590	1A	122.1	0.101455	0.594265	0.000421105	0.812116	0.36965	0.0013609	0.243009
Excalibur_c16947_81	1A	122.7	0.361669	0.981213	0.0274907	0.0839434	0.134852	0.0331257	0.687274
wsnp_Ex_c7684_13109335	1A	122.7	0.27097	0.53867	0.042922	0.180556	0.0680452	0.0746703	0.316521
Kukri_c7691_212	1A	122.7	0.000581288	0.104308	0.00229091	0.126906	0.0171083	0.0107803	0.159161
Tdurum_contig8224_378	1A	122.7	0.125912	0.152111	0.021302	0.353785	0.466947	0.0936622	0.452725
IAAV5567	1A	122.7	0.305397	0.413015	0.0346443	0.0749515	0.0948789	0.134168	0.438209
TA001430-0733	1A	122.7	0.00063379	0.19087	0.0534598	0.315298	0.64284	0.367669	0.679054
Excalibur_c16947_114	1A	122.7	0.527226	0.746394	0.0553072	0.0437291	0.58743	0.616608	0.144311
CAP12_c3758_112	1A	122.7	0.00319347	0.425755	0.00557327	0.0678361	0.0423329	0.0123774	0.0297227
wsnp_Ra_c19637_28840370	1A	122.7	0.357037	0.751893	0.0294042	0.0724593	0.312051	0.0689358	0.992392
Kukri_c2338_533	1A	122.7	0.256572	0.389772	0.040351	0.132505	0.0806959	0.160892	0.318481
wsnp_Ku_c816_1684613	1A	122.7	0.000805928	0.264509	0.0592462	0.269247	0.983054	0.199875	0.129066
BobWhite_c31322_391	1A	123.2	1	1	1	1	1	1	1
RFL_Contig3683_1784	1A	123.2	0.000738373	0.101714	0.112436	0.0585559	0.979742	0.703104	0.207594
Excalibur_c88792_93	1A	123.2	0.000568225	0.217264	0.0776042	0.132175	0.500744	0.98387	0.388344
wsnp_JD_c6664_7807201	1A	124.9	1	1	1	1	1	1	1
D_GA8KES402JNYTS_218	1A	129.9	1	1	1	1	1	1	1
BS00106641_51	1A	132.7	0.293057	0.135442	0.0899545	0.144891	0.0570996	0.457608	0.0115261
BS00023114_51	1A	132.7	0.304488	0.123165	0.135995	0.0604307	0.0913524	0.431774	0.0232321
BS00022824_51	1A	132.7	0.596659	0.00810355	0.000312388	0.00522514	0.136003	0.00593459	3.19512e-05
wsnp_Ex_c18499_27344859	1A	132.7	0.720745	0.0196088	0.0127043	0.118783	0.0528218	0.138477	0.00159611
wsnp_Ex_c9343_15514531	1A	134.7	0.737207	0.592231	0.225054	0.504725	0.00247533	6.47934e-05	0.881189
wsnp_Ex_c9343_15514687	1A	134.7	0.045291	0.262561	3.90632e-05	0.301716	0.0840785	0.00287114	0.257823
wsnp_Ex_rep_c68058_66805898	1A	136.1	0.884473	0.39431	0.450899	0.0184041	2.83001e-05	0.114224	0.00575709
wsnp_Ex_c25730_34991010	1A	136.1	0.392903	0.225676	0.622825	0.0338055	6.79815e-05	0.114581	0.0129333
BS00068074_51	1A	137.7	0.180064	0.0120358	0.0394312	0.0142792	0.237948	0.731109	0.777168
RAC875_c68350_61	1A	137.7	0.245803	0.305136	0.612497	0.0313541	2.06518e-06	0.00346303	0.000833537
RAC875_c11016_495	1A	138.5	1	1	1	1	1	1	1
BS00011521_51	1A	138.5	0.455614	0.418737	0.414196	0.00740246	3.26487e-06	0.00382357	0.00118616
GENE-0171_87	1A	139.9	0.918574	0.664018	0.00651462	0.22838	0.3624	0.786503	0.241665
BS00084995_51	1A	141.9	1	1	1	1	1	1	1
Kukri_c310_1953	1A	142.1	0.0127741	0.65068	0.0455984	0.0346263	0.0252264	0.203934	0.0618703
Tdurum_contig70803_475	1A	142.1	0.769132	0.0425289	0.0848726	0.0870102	0.476091	0.14204	0.513306
BS00021990_51	1A	142.1	0.87133	0.0776308	0.338078	0.1569	0.152512	0.672304	0.795539
wsnp_Ex_c271_521429	1A	142.1	0.672181	0.0632578	0.340861	0.00656307	0.0155111	0.527446	0.952371
BobWhite_c12305_959	1A	142.6	0.0696882	0.476062	0.000935914	0.594679	0.000126004	6.41735e-05	8.25751e-05
RAC875_c52947_84	1A	142.6	0.190715	0.589266	0.00251481	0.496769	2.00988e-05	2.45593e-05	2.08457e-05
wsnp_Ex_c11939_19147514	1A	142.6	0.781621	0.0115868	0.344401	0.911523	0.100107	0.005492	0.589312
Tdurum_contig30426_261	1A	142.6	0.253246	0.615002	0.0041497	0.210716	0.0051183	0.00642441	0.00101079
wsnp_Ex_c1557_2973321	1A	142.6	0.0194219	0.249031	0.00309297	0.574693	0.000468022	7.26693e-05	0.000192604
wsnp_Ku_rep_c69362_68705297	1A	142.6	1	1	1	1	1	1	1
wsnp_Ex_c11939_19147421	1A	142.6	0.845148	0.0206627	0.273211	0.289392	0.013204	0.0436351	0.540151
wsnp_Ex_c48407_53323801	1A	142.6	0.0554567	0.0101577	9.45091e-06	0.736435	0.511584	0.151191	0.658236
BS00107935_51	1A	142.6	1	1	1	1	1	1	1
wsnp_Ex_c11939_19147790	1A	142.6	0.0386769	0.345018	0.0125139	0.370845	1.81544e-05	0.000273245	0.000193271
IACX882	1A	142.6	1	1	1	1	1	1	1
RFL_Contig5261_855	1A	142.6	1	1	1	1	1	1	1
Tdurum_contig84252_155	1A	142.6	1	1	1	1	1	1	1
RAC875_c1295_1603	1A	142.6	0.288495	0.836027	0.00743611	0.147689	0.003221	0.150649	0.000444294
wsnp_Ku_c12441_20092792	1A	142.6	0.781621	0.0115868	0.344401	0.911523	0.100107	0.005492	0.589312
Excalibur_c10538_1153	1A	142.6	1	1	1	1	1	1	1
Ex_c3201_1046	1A	142.6	1	1	1	1	1	1	1
wsnp_Ex_rep_c66872_65273904	1A	142.6	1	1	1	1	1	1	1
Tdurum_contig29886_139	1A	142.6	0.627125	0.0139533	0.546768	0.118561	0.13304	0.457623	0.376164
wsnp_Ku_c5687_10068945	1A	142.6	0.923148	0.0757132	0.10785	0.14303	0.161303	0.255887	0.685619
wsnp_Ex_c11939_19147602	1A	142.6	0.0741609	0.468002	0.00975515	0.0957154	1.59174e-05	0.000461451	0.000109757
wsnp_Ex_rep_c66872_65273203	1A	142.8	8.10895e-06	6.42924e-12	0.00316844	0.000163083	1.74757e-06	0.199947	0.00653387
Excalibur_c85499_232	1A	142.8	1.82194e-06	2.43136e-12	0.00888012	0.000382398	1.64718e-06	0.487618	0.00973527
wsnp_JD_rep_c65095_41464278	1A	142.8	2.57002e-06	2.46648e-12	0.00490257	0.000478078	2.64098e-07	0.2531	0.00837773
Kukri_c67675_174	1A	142.9	1	1	1	1	1	1	1
Kukri_c19837_432	1A	142.9	4.93978e-06	2.03592e-12	0.0456176	2.65693e-05	5.54162e-07	0.535903	0.0433243
IAAV4238	1A	143.7	1	1	1	1	1	1	1
Kukri_c44201_497	1A	143.7	0.00144511	0.219807	0.0381998	0.449516	0.000674097	0.112241	0.0271303
RAC875_c62550_470	1A	143.7	0.00673625	0.416249	0.659065	0.67385	7.77216e-05	0.00138105	0.838869
BS00036189_51	1A	144	1	1	1	1	1	1	1
BS00063847_51	1A	144.3	0.000269787	1.34312e-06	0.730359	0.265795	0.991058	0.0414413	0.317006
BobWhite_c35250_155	1A	145	0.0626355	0.0464451	0.181065	0.398737	0.354825	0.0411405	0.490586
Tdurum_contig893_53	1A	145.6	1	1	1	1	1	1	1
IAAV618	1A	145.6	1	1	1	1	1	1	1
Ku_c32704_43	1A	145.6	0.00639914	0.434958	0.0613716	0.294605	4.80991e-05	0.0458907	0.47086
BS00075271_51	1A	146.1	1	1	1	1	1	1	1
BS00089097_51	1A	146.1	0.101158	0.718389	0.0488519	0.436965	0.137051	0.658998	0.49128
BS00070951_51	1A	146.1	0.204136	0.237644	0.000301975	1.13601e-05	0.106198	0.0113956	0.0103731
IAAV2162	1A	146.1	0.820566	0.568608	0.0606883	0.142352	0.566073	0.0454845	0.0877542
BS00070695_51	1A	146.1	0.3503	0.0440085	0.158774	0.0022142	0.0335888	0.0378856	0.612319
BS00070991_51	1A	146.1	0.694493	0.143456	0.0102306	0.00858936	0.0561594	0.0160815	0.605768
Excalibur_c27376_74	1A	146.1	0.00938409	0.549193	0.980863	0.641873	0.0245469	0.21969	0.525116
BobWhite_c1027_1127	1A	146.1	0.00456716	0.508813	0.921088	0.26841	0.00898495	0.0945698	0.798937
BS00067170_51	1A	146.2	0.00520332	0.310344	0.0370429	0.0561335	0.00606547	2.02104e-09	0.225364
BS00035273_51	1A	146.3	1.00104e-07	0.00113867	0.0540229	5.69661e-11	0.000243653	0.147454	0.630299
Kukri_c4204_1346	1A	146.3	3.50356e-05	1.30167e-07	0.629119	3.69204e-07	0.108484	0.877899	0.586291
wsnp_Ex_rep_c67492_66096650	1A	146.8	0.000387878	0.0417766	0.002634	0.00456479	0.0249616	2.34783e-08	0.105787
Kukri_c4204_1673	1A	146.8	8.82356e-05	2.50336e-11	0.983713	6.10472e-08	0.115356	0.407519	0.972699
RAC875_c5119_2696	1A	146.8	0.000306809	7.65848e-06	0.64716	1.43906e-07	0.0306917	0.578457	0.619084
wsnp_Ex_c12932_20486842	1A	146.8	0.000117286	4.28473e-11	0.284174	1.4465e-08	0.0572535	0.632491	0.349807
Excalibur_rep_c67492_1119	1A	146.8	0.000108859	5.28572e-07	0.604878	3.78315e-06	0.0130789	0.759775	0.553074
RAC875_c63359_1446	1A	146.8	6.19905e-05	2.09783e-07	0.502831	6.29345e-07	0.00752646	0.944876	0.690937
Excalibur_c12932_2102	1A	146.8	1.71999e-05	3.87709e-08	0.585305	1.53981e-07	0.108793	0.815292	0.703392
GENE-0543_577	1A	146.8	5.22782e-05	9.20337e-08	0.585107	1.69072e-07	0.100117	0.997261	0.578406
GENE-0543_1074	1A	146.8	0.000177797	3.39036e-07	0.494501	1.06147e-07	0.0735503	0.914841	0.570127
Tdurum_contig11349_810	1A	146.8	0.000932745	5.83547e-07	0.362377	2.71746e-07	0.02762	0.958395	0.609906
GENE-0543_113	1A	146.8	0.000461818	3.73281e-07	0.306238	3.24294e-07	0.040161	0.893674	0.224198
Kukri_rep_c69829_735	1A	146.8	0.00225703	8.73217e-06	0.26207	2.55398e-07	0.032554	0.587891	0.505767
Excalibur_c46365_304	1A	146.8	5.52054e-05	1.60618e-06	0.69683	1.18607e-07	0.00897859	0.289402	0.905127
Kukri_rep_c115657_255	1A	146.8	0.359875	0.00105731	0.895285	5.78447e-05	0.78362	0.118272	0.577996
Excalibur_c46365_442	1A	146.8	0.000490622	1.33192e-07	0.25861	4.05924e-09	0.0931798	0.308104	0.644892
Kukri_c8527_53	1A	146.8	0.00190245	0.100379	0.00750588	0.00782006	0.0144953	5.34718e-09	0.558355
BS00064087_51	1A	146.8	0.35188	0.150322	0.312322	0.159014	0.916736	0.745933	0.00620944
IAAV8446	1A	147.2	0.427104	0.566187	0.882152	0.0261094	0.208927	0.581459	0.480666
wsnp_RFL_Contig3850_4199825	1A	147.6	0.0193102	0.63665	0.149698	0.929831	0.565146	0.0199181	0.283435
wsnp_RFL_Contig3881_4265086	1A	147.6	0.000293906	0.0332726	0.00439528	0.000378274	0.0120623	8.09977e-11	0.0875163
BobWhite_c44947_277	1A	147.7	0.000283665	3.30754e-08	0.150333	6.62399e-09	0.00548381	0.562485	0.186325
wsnp_Ku_c754_1557338	1A	147.7	0.000413857	5.34596e-08	0.129943	1.43564e-08	0.00925197	0.636586	0.397729
wsnp_Ex_c1861_3507281	1A	147.7	0.117982	0.88108	0.00419546	0.000665258	0.25788	0.349116	0.267118
RAC875_c26801_179	1A	147.7	1	1	1	1	1	1	1
GENE-0543_594	1A	147.7	0.00222666	6.46688e-06	0.106417	1.54811e-05	0.274181	0.590116	0.36008
BS00059314_51	1A	148	1	1	1	1	1	1	1
BS00023419_51	1A	148.3	8.29955e-05	0.652262	0.292733	0.688155	0.00284406	0.00067593	0.068252
BS00011913_51	1A	148.3	5.1006e-10	5.26362e-16	0.639362	1.1229e-08	1.37093e-05	0.0167898	0.593792
Excalibur_c12819_216	1A	148.3	0.00235759	0.791622	0.597297	0.118344	0.00436106	0.0728389	0.0810816
TA003848-0787	1A	148.3	0.000496142	0.886052	0.94411	0.331227	0.00187942	0.000262849	0.130041
Excalibur_c1255_293	1A	148.3	1	1	1	1	1	1	1
IACX6022	1A	148.3	1	1	1	1	1	1	1
JD_c394_819	1A	148.3	8.73702e-11	1.66575e-23	0.246484	3.98273e-08	1.05257e-05	0.528024	0.947224
BS00067741_51	1A	148.3	1	1	1	1	1	1	1
D_contig12592_200	1A	148.3	2.83141e-10	9.52066e-17	0.777108	3.98802e-09	6.58005e-05	0.145496	0.894173
BobWhite_rep_c63205_143	1A	148.3	8.68004e-06	7.79714e-07	0.223137	0.000169038	0.011047	0.204389	0.0573494
BS00054271_51	1A	148.3	0.81805	1.2476e-08	0.735902	0.0385711	0.000633554	0.511709	0.064244
Kukri_c21396_771	1A	148.3	0.00115303	0.987968	0.992728	0.265417	0.0147615	0.158361	0.129594
BS00023417_51	1A	148.3	0.000913114	0.000326588	0.773994	0.511034	0.707736	0.027942	0.180171
IAAV3217	1A	148.3	9.61693e-11	2.01554e-24	0.377905	9.68544e-08	8.98176e-07	0.375665	0.329393
RAC875_rep_c120646_120	1A	148.3	9.26966e-12	6.45371e-24	0.765915	1.08756e-08	1.43954e-05	0.0855632	0.58588
IAAV1301	1A	148.7	1	1	1	1	1	1	1
Kukri_c43479_207	1A	148.9	0.000151282	0.000123133	0.607704	0.255139	0.911407	0.060178	0.105612
wsnp_Ex_c1255_2411550	1A	148.9	7.48165e-10	1.12949e-23	0.705384	1.24397e-08	4.79529e-06	0.897885	0.953976
RAC875_c85550_291	1A	149.3	5.38519e-08	1.48488e-11	0.0173534	0.333047	0.00192874	0.120283	0.0448884
IAAV8607	1A	149.3	4.48288e-06	0.0148163	0.689251	0.182864	0.00221675	0.000130167	0.19739
Ra_c56010_289	1A	149.3	4.09505e-10	4.80159e-23	0.481455	6.56052e-09	3.4611e-06	0.580588	0.512485
wsnp_Ex_rep_c67474_66076379	1A	149.5	1	1	1	1	1	1	1
wsnp_Ex_c52086_55808193	1A	149.5	1	1	1	1	1	1	1
wsnp_Ex_c52086_55808126	1A	149.5	2.9127e-07	4.34675e-11	0.664536	4.96997e-11	0.000960909	0.0027208	0.545703
Kukri_c34242_404	1A	149.5	3.22717e-05	0.009045	0.893871	0.0386954	0.00436686	0.167816	0.524526
BS00096930_51	1A	149.5	1.65487e-05	0.00847644	0.607454	0.0197658	0.00157635	0.32271	0.925355
RFL_Contig858_2219	1A	149.5	2.41364e-05	0.0128505	0.783616	0.033967	0.00228925	0.000558695	0.843035
CAP7_c1295_62	1A	149.5	3.55858e-05	0.0221334	0.778318	0.0578044	0.0013074	0.00594351	0.831173
RAC875_c85550_52	1A	149.5	9.80398e-06	0.00381041	0.839864	0.0224313	0.00321942	0.164752	0.577626
RFL_Contig2961_1806	1A	149.7	1	1	1	1	1	1	1
CAP11_c5573_163	1A	149.7	3.95983e-10	2.85391e-23	0.73295	1.01777e-08	3.84383e-06	0.888391	0.649307
wsnp_Ex_c3887_7051325	1A	149.9	5.5259e-07	3.91532e-11	0.735684	2.63981e-10	0.00130207	0.000931697	0.253345
Ra_c50996_468	1A	149.9	1.82387e-07	5.92961e-11	0.856697	4.0857e-10	0.005465	0.0693618	0.616023
RAC875_c20823_707	1A	149.9	9.5996e-07	1.1055e-10	0.623785	4.05595e-11	0.000571249	0.000265125	0.356063
BS00021780_51	1A	149.9	3.96538e-07	1.22196e-10	0.953479	3.73082e-09	0.00413943	0.00212525	0.565175
RAC875_rep_c71921_672	1A	149.9	2.99309e-07	1.19782e-10	0.543735	7.8074e-10	0.00334473	0.0049752	0.785438
wsnp_Ex_c750_1474300	1A	149.9	1	1	1	1	1	1	1
wsnp_Ex_c2918_5381441	1A	150.2	0.0304789	0.97021	0.225976	0.357157	0.00400308	0.0470761	0.0030121
Excalibur_c17004_1396	1A	150.2	8.01813e-07	5.14075e-05	0.327223	2.21697e-16	6.59447e-05	0.00714102	0.883168
wsnp_JD_c12333_12595897	1A	150.2	0.00362688	0.173968	0.160835	0.216587	0.742619	0.0254339	0.253681
Tdurum_contig47006_1105	1A	150.2	0.061228	0.743459	0.27793	0.39787	0.000260791	0.127673	0.00816199
Tdurum_contig9144_1571	1A	150.2	1.63394e-08	1.82446e-09	0.408141	2.2906e-12	6.42122e-05	0.00164753	0.162886
wsnp_RFL_Contig2550_2175772	1A	150.2	1	1	1	1	1	1	1
Tdurum_contig5560_193	1A	150.2	1	1	1	1	1	1	1
Excalibur_rep_c71271_247	1A	150.2	1.16009e-05	0.0159373	0.363691	0.0119502	0.69405	0.00111101	0.440611
wsnp_Ex_rep_c72011_70562321	1A	150.2	0.00471308	0.25829	0.127726	0.213642	0.357551	0.0234343	0.188583
Tdurum_contig47006_2711	1A	150.2	0.0231288	0.62933	0.0369779	0.54734	0.0580034	0.131605	0.092709
tplb0059i08_441	1A	150.2	0.0304789	0.97021	0.225976	0.357157	0.00400308	0.0470761	0.0030121
wsnp_Ex_c4186_7560575	1A	150.2	0.00250059	0.985033	0.304142	0.0206699	0.980122	0.00150964	0.48472
Tdurum_contig47006_1641	1A	150.2	5.93984e-09	4.25724e-10	0.279463	6.86944e-13	0.000143655	0.00325004	0.170227
Kukri_c18608_729	1A	150.3	0.00531833	0.258754	0.112454	0.158932	0.493688	0.0162695	0.264633
tplb0025b13_2792	1B	0.300068	1	1	1	1	1	1	1
BS00030768_51	1B	1.10006	0.119679	0.203915	0.178156	0.604021	0.0086986	0.524166	0.513173
Kukri_c38553_173	1B	2.10007	0.000352162	0.0015146	0.00618109	0.187934	0.0107586	0.00135996	0.000578426
RAC875_rep_c104133_1757	1B	2.9999	0.0207895	0.404396	0.0641001	0.43631	4.32238e-05	0.00280394	0.0263065
RAC875_c62503_372	1B	2.99991	0.8027	5.37803e-05	0.0016245	0.119766	1.76918e-07	0.369433	0.0449619
IAAV3773	1B	2.99994	0.00704688	0.309869	0.0330516	0.437756	4.31861e-06	0.947849	0.017205
RAC875_c9457_457	1B	2.99994	0.00748126	0.24931	0.0494411	0.480044	1.24498e-05	0.898975	0.00893834
Excalibur_rep_c110294_82	1B	2.99995	0.00817279	0.211918	0.0804475	0.714789	4.41437e-05	0.356423	0.0531475
RAC875_c16981_691	1B	2.99998	0.00723711	0.527059	0.0206853	0.511462	5.75025e-05	0.624896	0.0216529
Excalibur_c2868_1808	1B	2.99999	0.0594976	0.831463	0.088965	0.669518	3.58554e-06	0.454412	0.058104
Kukri_c35451_437	1B	3.00001	0.0367339	0.727615	0.0572663	0.609785	3.44984e-05	0.580211	0.0463515
Tdurum_contig8791_415	1B	3.00001	0.113203	0.547761	0.0134276	0.929406	6.87204e-06	0.287575	0.115417
BS00023084_51	1B	3.00003	0.331024	0.00331943	0.250608	0.592495	0.221254	0.730512	0.00100941
BS00105813_51	1B	3.00008	0.905673	0.651949	0.430452	0.304272	6.19407e-05	0.295149	0.104597
TA006040-0724	1B	3.0001	0.00726692	0.853102	0.0254182	0.0368109	2.94436e-06	0.829058	0.145425
IAAV3430	1B	3.89998	1	1	1	1	1	1	1
wsnp_BE405749B_Ta_2_1	1B	3.89999	1	1	1	1	1	1	1
BS00005004_51	1B	3.90001	1	1	1	1	1	1	1
Excalibur_c71158_117	1B	4.80001	0.054278	0.031598	0.0977085	0.00298535	0.00327366	0.0318624	0.078073
BS00080212_51	1B	5.19994	0.177919	0.416332	0.312752	0.0886113	7.80187e-05	0.458415	0.0747851
Kukri_c36151_170	1B	5.20001	1	1	1	1	1	1	1
Tdurum_contig10767_538	1B	5.49991	1	1	1	1	1	1	1
BS00100994_51	1B	5.49991	0.253682	0.222142	0.024972	0.510265	0.181493	0.10201	0.000421383
BobWhite_c17559_105	1B	5.49994	1	1	1	1	1	1	1
Kukri_c92979_195	1B	5.49995	0.112382	0.157914	0.364955	0.0308389	0.0003804	0.266167	0.00234434
BS00003917_51	1B	5.49995	1	1	1	1	1	1	1
BS00023004_51	1B	5.49999	0.443333	0.325255	0.0404924	0.491653	0.127739	0.0415632	0.00347578
BS00038243_51	1B	5.5	0.006784	0.347108	0.937741	0.0529259	0.00578748	0.451169	0.856011
RAC875_c3692_2287	1B	5.50002	0.855126	0.837079	0.000142639	0.630913	9.34874e-05	0.000139737	0.172882
wsnp_Ku_rep_c103074_89904851	1B	5.79991	1	1	1	1	1	1	1
Kukri_c24615_823	1B	5.80003	1	1	1	1	1	1	1
wsnp_Ex_c13421_21142520	1B	5.90005	1	1	1	1	1	1	1
BS00070649_51	1B	6.09991	1	1	1	1	1	1	1
IACX3811	1B	6.09992	0.520678	0.44766	0.0135718	0.280206	0.912945	0.239414	0.00129807
RFL_Contig5637_1008	1B	6.09992	0.811464	0.774939	0.00633813	0.00550926	0.0362158	0.0550133	0.00503304
RAC875_c63624_753	1B	6.09992	0.0101792	0.679708	0.437794	0.548654	0.110006	0.498617	0.000116807
D_GB5Y7FA01BMOJY_241	1B	6.09992	0.526669	0.921035	0.0227877	0.34969	0.970648	0.369496	0.00740151
wsnp_BE637971B_Ta_1_20	1B	6.09992	0.802333	0.872987	0.0112441	0.0154333	0.170131	0.0562571	0.0059306
Tdurum_contig47083_278	1B	6.09993	0.0205499	2.15145e-05	0.0836279	0.218817	0.60009	0.401767	0.00129864
Excalibur_c46114_572	1B	6.09994	0.582063	0.213567	0.862962	0.0608214	0.0767535	0.0564158	0.0662497
wsnp_Ku_c13229_21142792	1B	6.09994	1	1	1	1	1	1	1
BS00070706_51	1B	6.09995	0.111465	1.10257e-05	0.120556	0.110323	0.687862	0.352293	0.000106723
BS00068429_51	1B	6.09996	0.0715983	4.03363e-06	0.0621647	0.415623	0.000219457	0.442203	0.578575
BS00004903_51	1B	6.09997	0.299873	0.0177632	0.250221	0.071505	0.848107	0.0601765	0.164022
Ku_c111306_371	1B	6.09998	0.148461	0.783868	0.623446	0.000271593	0.0666974	0.000458371	0.929447
IAAV8085	1B	6.09999	0.44769	0.0184842	0.253605	0.015811	0.498021	0.0735468	0.40929
Kukri_c29655_194	1B	6.1	0.378608	0.00892371	0.337766	0.0456165	0.734426	0.11031	0.299349
Tdurum_contig14847_144	1B	6.1	0.0243978	0.838741	0.691124	0.415519	0.173428	0.387186	0.000578024
BS00081729_51	1B	6.10001	1	1	1	1	1	1	1
wsnp_Ku_rep_c103074_89905152	1B	6.10001	1	1	1	1	1	1	1
GENE-0019_1155	1B	6.10002	0.199326	0.505669	0.0148325	0.793947	0.673421	0.744824	0.00168877
Ku_c1312_1194	1B	6.10002	0.631853	0.800034	0.037572	0.346786	0.70911	0.350528	0.00364787
Kukri_rep_c110443_269	1B	6.10002	1	1	1	1	1	1	1
wsnp_JD_rep_c48890_33141899	1B	6.10003	1	1	1	1	1	1	1
BS00103677_51	1B	6.10004	0.734802	0.844827	0.0253621	0.00954607	0.227283	0.0081858	0.0527248
BS00110900_51	1B	6.10005	0.72437	0.294878	0.0243177	0.617464	0.271867	0.159573	0.00117062
JD_c49343_430	1B	6.10005	0.45276	0.259473	0.174593	0.010993	0.79334	0.000169282	0.440041
wsnp_Ex_c50340_54659660	1B	6.10006	0.0231085	0.803788	0.12017	0.211066	0.010216	0.976844	0.148561
BobWhite_c2092_519	1B	6.10006	0.516215	0.00421666	0.0558864	0.245011	0.633451	0.612494	0.000365395
BS00085235_51	1B	6.10007	1	1	1	1	1	1	1
Kukri_c14149_462	1B	6.10008	0.0517982	0.905712	0.838756	0.0508914	8.19087e-05	0.897857	0.781115
TA004380-0460	1B	6.10008	0.0291617	0.0978522	0.00063259	0.000150875	0.260126	1.88951e-06	0.00842804
Kukri_rep_c92398_80	1B	6.10008	0.251734	0.470355	0.0155213	0.0378363	0.771214	0.297864	0.00441704
Ra_c69552_1419	1B	6.10009	0.877032	0.0919841	0.56008	0.180841	0.0121717	0.11203	0.0459856
BS00006820_51	1B	6.10009	0.32901	0.511527	0.015163	0.497954	0.960316	0.464184	0.00112989
BS00022564_51	1B	6.10009	1	1	1	1	1	1	1
BS00081734_51	1B	6.10009	1	1	1	1	1	1	1
Tdurum_contig68637_256	1B	6.39995	0.44769	0.0184842	0.253605	0.015811	0.498021	0.0735468	0.40929
Tdurum_contig62624_190	1B	6.60009	0.229656	0.0225459	0.583801	0.0152844	0.317002	0.0208015	0.284651
BS00029539_51	1B	7.39993	0.236207	0.451246	0.628404	0.247973	0.0385229	0.844522	0.00648856
BS00062726_51	1B	7.40007	0.749153	0.0795139	0.410752	0.0196358	0.305006	0.438301	0.161671
Tdurum_contig58525_304	1B	7.89991	0.233	0.615444	0.0419437	0.647692	0.0206	0.198997	0.624824
wsnp_Ku_c1615_3178276	1B	7.89992	1	1	1	1	1	1	1
BS00072113_51	1B	7.89999	0.122809	0.487526	0.542595	0.866772	0.00113915	0.0729819	0.661451
Kukri_c34536_373	1B	7.90005	0.176204	0.84683	0.56515	0.0922215	0.852349	0.642822	0.325217
Excalibur_c26496_352	1B	7.90005	1	1	1	1	1	1	1
wsnp_Ex_c1493_2862065	1B	7.90007	0.00100696	0.69151	0.990807	0.0791721	0.0521668	0.124462	0.721438
Tdurum_contig50555_944	1B	8.29992	0.00115084	0.29534	0.840773	0.246684	0.248619	0.00626034	0.577139
Kukri_c76307_182	1B	8.29995	0.462675	0.00318404	0.743472	0.273219	0.394831	0.0771218	0.991869
BS00025965_51	1B	8.29997	0.000123457	0.0949712	0.688567	0.452714	0.0650995	0.204587	0.143353
TA003247-1072	1B	8.29999	0.000619198	0.980875	0.533537	0.130292	0.0773742	0.0209098	0.280342
Kukri_c34536_259	1B	8.30001	0.0293717	7.68488e-05	0.61486	0.175521	0.000114754	0.377393	0.0860391
Tdurum_contig50555_1144	1B	8.30001	0.0337078	0.12741	0.536178	0.153902	2.87835e-05	0.000593035	0.763269
BS00025964_51	1B	8.30002	4.04357e-05	0.0508501	0.83077	0.667655	0.0844982	0.327758	0.0978132
Kukri_c8211_401	1B	8.30003	0.00467326	0.811325	0.7222	0.087335	0.0262435	0.00444952	0.232589
BobWhite_c28295_256	1B	8.30004	0.0628238	0.00117565	0.806684	0.253461	2.72774e-06	0.672437	0.942191
Excalibur_rep_c67198_530	1B	8.49993	0.0154194	2.02026e-06	0.848561	0.337194	9.187e-06	0.932864	0.125499
wsnp_Ku_c17177_26216230	1B	8.49995	0.0469497	6.31784e-05	0.755978	0.595188	0.000156097	0.483887	0.373654
Kukri_c38845_821	1B	8.49996	0.967181	0.552397	0.646146	0.00831965	0.0373766	0.557181	0.0278358
TA005766-0499	1B	8.49996	0.036355	0.00154711	0.803055	0.255197	2.95924e-05	0.570023	0.142565
BS00089524_51	1B	8.49999	1	1	1	1	1	1	1
BS00108057_51	1B	8.5	1	1	1	1	1	1	1
wsnp_Ex_rep_c67198_65702998	1B	8.50001	0.0321925	0.00153914	0.711701	0.214502	7.62522e-05	0.5572	0.182504
RAC875_rep_c70613_78	1B	8.50002	0.0955399	0.0112191	0.0964421	0.303302	3.49788e-05	0.268742	0.779972
Tdurum_contig76266_134	1B	8.50003	0.00368479	0.427687	0.509961	0.189936	0.323254	0.0310211	0.723928
Tdurum_contig50555_632	1B	8.50006	0.0123795	0.447405	0.772219	0.566704	0.103908	0.00916668	0.922701
Ex_c67198_1838	1B	8.50006	0.0325869	2.98196e-05	0.583327	0.278831	0.000358155	0.809545	0.206537
wsnp_Ku_c28164_38103270	1B	8.50007	0.0542168	6.9832e-06	0.299813	0.183978	1.58593e-05	0.984341	0.184429
Tdurum_contig44219_318	1B	8.50009	0.0230669	6.6387e-06	0.556663	0.416967	0.000216344	0.626774	0.312601
BS00105846_51	1B	8.69997	0.562008	0.284602	0.0548394	0.163583	0.00129496	0.286649	0.55242
Kukri_c79135_136	1B	9.69992	1	1	1	1	1	1	1
Kukri_rep_c113971_162	1B	9.70003	1	1	1	1	1	1	1
TA003422-0757	1B	10.0999	0.0277749	0.487907	0.310054	0.0110967	0.213415	0.701243	0.883755
BS00011695_51	1B	10.0999	1	1	1	1	1	1	1
wsnp_Ex_c4876_8692849	1B	10.1001	0.505044	0.106947	0.900813	0.847877	0.00112345	0.676539	0.741522
RFL_Contig5906_694	1B	11.9999	0.000678456	0.0117528	0.169257	0.0133099	0.00152902	0.0724664	0.0424924
Excalibur_c11666_996	1B	11.9999	0.0917246	0.381254	0.768575	0.126416	0.0319108	0.0296	0.0655211
CAP7_c3847_204	1B	11.9999	0.269853	0.18856	0.944908	0.985367	1.40554e-05	8.01641e-08	0.383983
Ex_c21139_812	1B	11.9999	0.015194	0.53212	0.942902	0.00222736	0.00919167	0.926601	0.195199
Excalibur_c16851_835	1B	11.9999	0.0223292	0.927523	0.545381	0.000642041	0.105521	0.874556	0.0816307
BS00077097_51	1B	12	0.1922	0.408298	0.554165	0.243101	0.647065	0.0154216	0.417115
Excalibur_c37693_203	1B	12	0.143474	0.137875	0.15053	0.62556	0.00454705	0.540855	0.0229621
RFL_Contig5906_387	1B	12	5.42093e-05	0.000202126	0.861359	0.526641	0.838971	0.000752357	0.378071
BS00066092_51	1B	12	1	1	1	1	1	1	1
RFL_Contig5906_310	1B	12.0001	0.401983	0.652363	0.0734833	0.469835	0.00139741	0.0382961	0.00481975
Tdurum_contig75546_247	1B	12.8	0.0178448	0.429601	0.469108	0.663605	4.06774e-05	0.806871	0.619575
Kukri_c8602_730	1B	12.8	1	1	1	1	1	1	1
BS00105833_51	1B	13.2	1	1	1	1	1	1	1
BobWhite_c39269_243	1B	14.2999	0.0428946	0.324159	0.00862349	0.0358049	0.026387	0.56698	0.971827
RAC875_c34173_198	1B	14.2999	0.00623379	0.000390729	0.0965412	0.55965	0.334398	0.065037	1.37954e-05
Kukri_c8602_267	1B	14.2999	1	1	1	1	1	1	1
BS00066989_51	1B	14.2999	0.493173	0.528985	0.000541174	0.0314551	0.000542368	4.02731e-05	0.0226263
D_GBUVHFX01BRJMZ_245	1B	14.2999	1	1	1	1	1	1	1
Tdurum_contig78972_251	1B	14.3	0.12058	0.294225	0.0014896	0.863718	0.0242446	0.0409358	0.702313
Tdurum_contig50667_299	1B	14.3	0.0374642	0.163544	0.000304966	0.564183	0.00139496	0.0660004	0.524118
BobWhite_c14271_1379	1B	14.3	0.593242	0.239484	0.18506	0.22061	0.0190399	0.0533032	2.83541e-05
RFL_Contig4104_3352	1B	14.3001	0.0224541	0.0198095	0.459055	2.4073e-07	4.97248e-05	0.0975436	0.394385
Tdurum_contig50667_306	1B	14.4999	1.86674e-06	0.568611	0.452467	0.000717171	5.07122e-05	0.797757	0.466463
Tdurum_contig50667_671	1B	14.5001	0.000154499	0.00188934	0.211402	0.00424547	0.0227173	0.131539	0.163306
Tdurum_contig403_122	1B	15.1999	1	1	1	1	1	1	1
Kukri_c8390_547	1B	15.4	1	1	1	1	1	1	1
Tdurum_contig403_290	1B	15.6999	0.213639	0.239649	0.786388	0.000951909	0.0249756	0.00395478	0.826164
Excalibur_c415_844	1B	15.6999	0.139341	0.494874	0.409612	0.000167493	2.47701e-05	0.0520402	0.368777
Tdurum_contig41904_446	1B	15.7	0.00508438	7.93986e-06	0.273907	0.0145059	0.00799051	0.000816588	0.106493
D_GA8KES402HUUGV_172	1B	15.7	2.72752e-06	0.00012509	0.812814	0.720953	0.0322149	0.627039	0.481426
BS00110121_51	1B	15.7001	1.64645e-05	7.23122e-05	0.0979394	0.000418274	1.08832e-09	0.309836	0.992128
wsnp_Ku_c2620_4980121	1B	19.3999	0.283319	0.367331	1.7853e-08	0.175258	2.91232e-05	0.0787714	0.317421
Tdurum_contig61410_59	1B	19.3999	0.73702	0.178761	0.000727906	0.00410961	0.0116643	0.424735	0.452444
GENE-1756_115	1B	19.3999	0.0720306	0.419685	0.0222282	0.425346	0.00199527	1.2154e-05	0.182997
Tdurum_contig44861_237	1B	19.3999	0.929585	0.657146	2.48296e-09	0.88865	9.53611e-05	0.00538092	0.511223
GENE-4668_244	1B	19.4	0.0034157	0.00244322	0.035721	3.69738e-05	0.00502459	0.000125577	0.0230296
Tdurum_contig44861_1253	1B	19.4	0.560667	0.409048	0.604736	0.000555905	0.586991	0.0265407	0.373294
wsnp_Ex_c5780_10153638	1B	19.4001	0.607664	0.918357	5.61855e-10	0.379128	0.000102447	0.0169199	0.888441
RAC875_c51663_87	1B	19.4001	0.475867	0.0299038	0.52856	2.51302e-06	0.0246895	0.447273	0.742291
Excalibur_c14273_1928	1B	20.0999	0.00212996	0.0074471	0.0347073	0.000378924	0.00820229	1.91774e-05	0.00405585
RAC875_c41129_455	1B	20.1	0.00146554	0.00563901	0.102464	0.000322696	0.00615725	5.11436e-06	0.00051254
Excalibur_c34148_481	1B	20.1	0.000951792	0.00508474	0.0484643	0.000167039	0.00403285	2.16823e-05	0.00288644
IAAV7541	1B	20.4999	1.43597e-06	9.66675e-09	0.0194731	0.554411	7.28481e-05	0.375283	0.439111
Tdurum_contig61410_542	1B	20.4999	3.76769e-09	8.1803e-11	0.0258386	0.654432	5.38273e-07	0.335856	0.588161
Tdurum_contig56188_569	1B	20.5	1.58094e-11	8.76583e-10	0.0286581	0.0183624	1.41811e-05	0.427573	0.624678
Excalibur_rep_c93160_539	1B	20.5	0.749369	0.341486	0.0395201	0.49511	0.749391	0.00463422	0.344813
Tdurum_contig61410_467	1B	20.5	1.7504e-11	7.39629e-10	0.238353	0.00823125	3.10958e-05	0.378904	0.594478
Ex_c64327_523	1B	20.5	0.0298282	0.251887	0.0550178	0.0218598	4.11129e-06	0.154464	0.388809
wsnp_BE405834B_Ta_2_2	1B	20.5001	0.127109	0.0182921	0.00298765	0.243814	0.0459911	0.00942557	0.137827
wsnp_BF473056D_Ta_2_1	1B	20.5001	3.79782e-07	1.11291e-09	0.160212	0.321886	2.41655e-05	0.219953	0.770532
Tdurum_contig61324_305	1B	20.5001	1.03311e-06	3.03519e-09	0.0165255	0.157543	3.27842e-05	0.2479	0.709531
wsnp_Ex_c2117_3976893	1B	20.5001	0.341204	0.134941	0.0670292	0.884109	0.57191	0.00769376	0.425677
wsnp_BE405834B_Ta_2_3	1B	20.5001	0.721814	0.230656	0.303063	0.431294	0.209396	7.65057e-05	0.383485
Tdurum_contig76492_676	1B	21.6001	0.398168	0.304483	0.259307	0.0526799	0.132717	0.594004	0.404574
Tdurum_contig9874_547	1B	21.6999	5.05981e-06	6.7116e-09	0.0135721	0.136163	0.0267752	0.0180127	0.268003
RAC875_c13585_778	1B	21.6999	0.848477	0.969066	0.0241832	0.0999751	0.0881419	0.00834121	0.128285
BS00042197_51	1B	21.7	0.223404	0.119517	0.179648	0.0266464	0.000369654	0.98003	0.305137
Kukri_c20401_674	1B	21.7	0.0878424	7.47181e-09	0.00119632	0.00382251	8.37277e-08	0.0396374	0.660507
Tdurum_contig29380_201	1B	21.7001	1	1	1	1	1	1	1
Kukri_c34793_360	1B	21.7001	0.743424	0.27274	0.0425647	0.0375737	0.00664474	0.0186636	0.307704
Kukri_c33670_506	1B	21.7999	0.239807	0.175861	5.90643e-08	0.148322	1.64554e-06	0.175138	0.163456
D_contig94337_140	1B	21.7999	1	1	1	1	1	1	1
BS00063263_51	1B	21.7999	0.150186	0.690657	0.582802	0.00652182	0.0144325	0.3108	0.390238
GENE-3956_349	1B	21.8	0.000683194	0.434875	0.604652	0.75677	0.393451	0.543886	0.0871044
Kukri_c22313_166	1B	21.8	1	1	1	1	1	1	1
Tdurum_contig9874_391	1B	21.8	0.0031926	0.0114095	0.910573	0.867278	0.165118	0.26559	0.646716
BS00073199_51	1B	21.8	0.0103627	0.00114339	0.000390104	0.837481	0.0659067	0.00159895	0.00281362
BS00033333_51	1B	21.8001	0.000540302	0.00122604	0.314732	0.193228	0.089289	0.161959	0.0789916
BS00067169_51	1B	21.8001	0.0103627	0.00114339	0.000390104	0.837481	0.0659067	0.00159895	0.00281362
Kukri_c267_77	1B	21.8001	1	1	1	1	1	1	1
BobWhite_c26045_230	1B	21.8001	0.0199722	0.0220701	0.517424	0.611807	0.0992436	0.464647	0.0530913
BS00081195_51	1B	22.6001	1	1	1	1	1	1	1
Tdurum_contig83093_443	1B	22.7999	0.000541762	0.0110297	0.0315484	0.948892	0.000218303	0.735241	0.500727
Tdurum_contig12598_378	1B	22.7999	0.119543	0.409529	0.0186312	0.0160463	0.408831	0.0271213	0.440069
Tdurum_contig42446_1915	1B	22.8	0.12005	0.667799	0.0478971	0.0133414	0.682826	0.121596	0.516735
Tdurum_contig12598_408	1B	22.8	0.0775028	0.503137	0.0209023	0.0160035	0.260843	0.0627869	0.422052
wsnp_Ex_c18107_26909127	1B	22.8	1	1	1	1	1	1	1
Tdurum_contig42446_1999	1B	22.8001	0.0195468	0.163167	0.0412313	0.00775331	0.616247	0.134544	0.490842
BS00033332_51	1B	23.1999	0.000150782	0.000922984	0.210145	0.252403	0.0140962	0.612566	0.663432
Tdurum_contig83093_370	1B	23.2	0.456709	0.794979	0.00126071	0.0265214	0.000305721	0.261617	0.322265
BS00065053_51	1B	23.2	0.000669798	0.00722083	0.308937	0.0596574	0.000709029	0.00159172	0.0315399
Tdurum_contig60037_197	1B	23.2	0.376549	0.391351	1.63779e-08	0.471001	1.05855e-05	0.0320426	0.379346
Tdurum_contig34049_172	1B	23.2	1	1	1	1	1	1	1
Tdurum_contig60037_441	1B	23.2	3.66465e-05	0.000135646	0.735684	0.241107	0.0536005	0.738867	0.481077
Tdurum_contig60037_528	1B	23.2001	0.516597	0.619905	2.96157e-08	0.0413611	5.89202e-05	0.464375	0.298513
BS00009699_51	1B	23.2001	0.485296	0.307641	3.23449e-10	0.195355	2.27401e-05	0.000723289	0.695911
BS00067003_51	1B	23.8999	0.0336303	0.0549834	0.659575	0.951623	0.173817	0.762511	0.0233259
Kukri_c47342_73	1B	23.8999	0.0033039	0.132024	0.719049	0.30874	0.0114974	0.00329219	0.759789
GENE-0689_791	1B	23.9	0.0783678	0.161291	0.457034	0.84667	3.42206e-05	0.794636	0.275053
GENE-0427_442	1B	25.3999	0.854328	0.741173	0.925601	0.337947	0.0693218	0.373744	0.814788
IACX16577	1B	25.3999	1	1	1	1	1	1	1
BS00012068_51	1B	25.3999	0.0552881	0.183897	0.31533	0.00617961	0.00116984	0.0299165	0.351109
wsnp_RFL_Contig4080_4587633	1B	25.4	2.41668e-05	0.000268367	0.438715	0.24001	0.0990718	0.00240732	0.0859307
Kukri_c83200_268	1B	25.4	0.171931	0.0161531	0.158581	0.0675653	0.320704	0.00474932	0.418129
Kukri_rep_c100936_449	1B	25.4	0.203994	0.140184	0.760054	0.46769	0.00784476	0.239967	0.973445
Tdurum_contig55639_241	1B	25.4	0.205785	0.0293761	0.0967391	0.347568	0.0141936	0.0605769	0.849341
BS00065737_51	1B	25.4001	0.450847	0.438471	0.999565	0.219501	0.0206843	0.159498	0.800536
IAAV2838	1B	25.4001	0.217954	0.0363317	0.057468	0.107754	0.0313563	0.0367847	0.679977
BS00067567_51	1B	25.4001	0.202994	0.23069	0.297369	0.629274	0.0641195	0.336295	0.887024
Tdurum_contig98378_452	1B	25.6999	0.0814664	0.390902	0.1109	0.000229064	0.00174382	0.0169334	0.23065
Excalibur_c11264_212	1B	25.7	1	1	1	1	1	1	1
Kukri_c60285_505	1B	25.7	0.0264429	0.230865	0.0255979	0.000387971	0.000940174	0.0344093	0.462837
BS00059502_51	1B	26.0999	0.694049	0.706478	0.302437	0.0718388	0.0633231	0.0399744	0.333521
BS00064975_51	1B	26.1	0.887384	0.989623	0.0678354	0.0381898	0.0113687	0.00295906	0.21367
BS00063679_51	1B	26.1	0.966239	0.621024	0.354341	0.00726403	0.0224065	0.022635	0.512013
GENE-3653_580	1B	26.1	0.240067	0.679533	0.383889	0.000835889	0.00155514	0.0256302	0.490387
RAC875_c90169_393	1B	26.1	0.931216	0.422662	0.561423	0.0461605	0.0493319	0.038872	0.638437
Excalibur_c95656_129	1B	26.1001	0.825384	0.590295	0.339791	0.0444393	0.0162499	0.0132958	0.599551
BS00064974_51	1B	26.1001	0.624528	0.27691	0.679168	0.026974	0.0970702	0.0268337	0.777725
BS00091126_51	1B	26.1001	0.689364	0.838435	0.278288	0.0925655	0.0205564	0.00762826	0.501602
BS00049071_51	1B	26.1001	0.673257	0.0900739	0.394732	6.95607e-07	0.195009	0.244879	0.967449
BS00064263_51	1B	26.1001	0.860766	0.204752	0.246286	0.0215112	0.0278586	0.0510237	0.638418
wsnp_Ra_c19335_28504388	1B	26.1001	0.601187	0.821862	0.325216	0.0417421	0.0185275	0.0136957	0.511429
GENE-3070_114	1B	26.1999	0.20864	0.503993	0.442783	0.0584527	0.556368	0.587612	0.636969
BS00067043_51	1B	26.2999	1	1	1	1	1	1	1
IACX502	1B	27.1	0.455942	0.0153793	0.0401069	0.000459652	0.00580486	0.681934	0.6053
Tdurum_contig30113_214	1B	27.1999	0.940122	0.428162	0.383744	0.731619	0.00915117	0.113787	0.847192
IAAV8952	1B	27.2	0.0824821	0.0532533	0.854947	0.00208306	0.000536575	0.0140639	0.568753
RFL_Contig1377_301	1B	27.2	0.0449071	0.00383851	0.0620358	0.311632	0.217595	0.0956357	0.368876
Ra_c29142_340	1B	27.2	0.976878	0.134301	0.00698928	0.00319126	0.0116611	0.717294	0.176336
Tdurum_contig17609_308	1B	27.2	0.235368	0.0601679	0.000115331	0.00751593	0.0413022	0.375294	0.217613
Kukri_c8533_1398	1B	27.2001	0.081859	0.0501483	0.88429	0.00399478	0.00140037	0.0107363	0.39713
Ra_c16879_977	1B	27.2001	0.248243	0.585825	0.143826	0.0169867	0.0112328	0.547432	0.762205
Tdurum_contig17609_117	1B	27.2001	0.140226	0.00468982	0.0268369	0.00128493	0.000918806	0.611173	0.854735
Kukri_c4376_388	1B	27.2001	0.302185	0.611537	0.120569	0.00210061	4.21902e-05	0.40888	0.737839
Tdurum_contig82187_189	1B	27.3999	0.736893	0.190882	0.00796091	0.0196836	0.00747277	0.821551	0.356208
Excalibur_c1886_1288	1B	27.3999	0.121728	0.0404049	0.244406	0.000669598	0.154862	0.901443	0.622684
BS00065844_51	1B	27.3999	1	1	1	1	1	1	1
Tdurum_contig11572_931	1B	27.4	0.277488	0.731137	0.386223	0.169023	0.830383	0.0735195	0.121797
RAC875_c29906_275	1B	27.4	0.9199	0.0394751	0.00135069	0.0962451	0.000275161	0.0800772	0.115681
Tdurum_contig28940_690	1B	27.4	0.404676	0.965586	0.221096	0.266458	0.344871	0.524658	0.0728992
RFL_Contig1081_570	1B	27.4001	0.741913	0.148904	0.00473858	0.0495411	0.00279716	0.72407	0.271242
Tdurum_contig26281_139	1B	27.4001	0.911342	0.0130439	0.0120379	0.0140707	0.00632744	0.241344	0.264378
BS00022255_51	1B	27.5999	1	1	1	1	1	1	1
Excalibur_c94756_540	1B	27.5999	0.505132	0.939204	0.927888	0.225354	0.0442749	0.405842	0.820659
RAC875_c8271_887	1B	27.5999	0.856578	0.298211	0.00179868	0.0217021	0.00558529	0.621362	0.259107
IAAV7915	1B	27.5999	0.624708	0.444129	0.00328872	0.021926	0.00270824	0.263037	0.100018
wsnp_Ku_c11987_19473636	1B	27.5999	0.467735	0.16043	0.00537003	0.0207421	0.00245066	0.847132	0.637082
Kukri_c50086_537	1B	27.5999	0.657247	0.334354	0.848801	0.0310744	0.517954	0.25128	0.378133
IAAV6	1B	27.5999	0.72126	0.187009	0.0031344	0.0151759	0.00423634	0.691251	0.324876
RAC875_c8271_1352	1B	27.5999	0.708311	0.0649606	0.0156709	0.0135126	0.00230284	0.878475	0.413526
Excalibur_c46902_92	1B	27.6	1	1	1	1	1	1	1
Tdurum_contig75938_1546	1B	27.6	0.839077	0.18675	0.00531165	0.0373742	0.00551161	0.807986	0.271034
Excalibur_c6417_938	1B	27.6	0.822735	0.400272	0.00356046	0.0219293	0.0128514	0.38123	0.246204
Excalibur_c28016_132	1B	27.6	0.784297	0.139889	0.0226694	0.0282183	0.007006	0.916802	0.578534
IAAV7704	1B	27.6	0.670501	0.205352	0.00166536	0.00173053	0.0106456	0.962546	0.369109
Ra_c24839_215	1B	27.6	0.807012	0.278697	0.00330685	0.0214716	0.00745403	0.632819	0.183368
RAC875_c25101_644	1B	27.6	0.335343	0.114238	0.0170832	0.0204632	0.000493189	0.445931	0.475482
IAAV4318	1B	27.6	1	1	1	1	1	1	1
RAC875_rep_c96733_369	1B	27.6	0.638113	0.148939	0.0156508	0.0690229	0.0127901	0.777769	0.368154
wsnp_Ku_rep_c70742_70379526	1B	27.6	0.0660454	0.065305	0.903967	0.048507	0.0337123	0.525859	0.0469591
Tdurum_contig5501_176	1B	27.6001	0.214555	0.986283	0.237708	0.474192	0.198909	0.99007	0.218314
RAC875_c8271_1469	1B	27.6001	0.780915	0.178644	0.00338778	0.00178872	0.005015	0.772169	0.288955
BS00110546_51	1B	27.6001	0.737505	0.349933	0.563451	0.349125	0.312339	0.112076	0.545071
Excalibur_c26936_636	1B	27.6001	1	1	1	1	1	1	1
Kukri_c105601_74	1B	27.6001	0.428504	0.0582214	0.00633194	0.0374519	0.000847945	0.998763	0.379886
Kukri_c18006_1568	1B	27.6001	0.672044	0.080007	0.00510908	0.0126853	0.00450845	0.63934	0.233302
BS00015317_51	1B	27.6001	1	1	1	1	1	1	1
RAC875_rep_c109416_191	1B	27.6001	1	1	1	1	1	1	1
Excalibur_c3510_2372	1B	27.9999	0.0157383	0.0276355	0.105642	0.917597	0.46472	0.311643	0.257368
wsnp_Ku_c11987_19472688	1B	28	0.913171	0.25295	0.0211814	0.0491062	0.021881	0.835722	0.637557
TA002065-1430	1B	28	1	1	1	1	1	1	1
wsnp_CAP8_c4576_2228073	1B	28.0001	0.0322991	0.0660296	0.228741	0.0015472	0.00150445	0.598597	0.263641
BS00099158_51	1B	28.4001	1	1	1	1	1	1	1
Kukri_c100694_132	1B	28.4001	1	1	1	1	1	1	1
Excalibur_c17202_1833	1B	28.7999	1	1	1	1	1	1	1
RAC875_c2257_728	1B	28.7999	1	1	1	1	1	1	1
wsnp_Ku_c4911_8795151	1B	28.7999	1	1	1	1	1	1	1
wsnp_Ex_c2111_3963161	1B	28.7999	1	1	1	1	1	1	1
CAP8_rep_c9642_82	1B	28.7999	1	1	1	1	1	1	1
RAC875_c826_839	1B	28.7999	1	1	1	1	1	1	1
Excalibur_c58582_169	1B	28.7999	1	1	1	1	1	1	1
Kukri_c4911_515	1B	28.7999	1	1	1	1	1	1	1
BS00022595_51	1B	28.7999	1	1	1	1	1	1	1
BS00074034_51	1B	28.7999	1	1	1	1	1	1	1
wsnp_Ex_c2111_3963339	1B	28.8	1	1	1	1	1	1	1
Kukri_c9170_778	1B	28.8	1	1	1	1	1	1	1
Kukri_c52742_114	1B	28.8	0.539481	0.132324	0.151858	0.0011165	0.656347	0.0185174	0.193909
BS00066014_51	1B	28.8	1	1	1	1	1	1	1
BS00099829_51	1B	28.8	1	1	1	1	1	1	1
RAC875_rep_c69777_101	1B	28.8	1	1	1	1	1	1	1
Kukri_c8255_1324	1B	28.8	1	1	1	1	1	1	1
Excalibur_c63563_370	1B	28.8	1	1	1	1	1	1	1
Kukri_c40439_366	1B	28.8	1	1	1	1	1	1	1
RAC875_c26231_68	1B	28.8001	1	1	1	1	1	1	1
wsnp_Ex_c28495_37622019	1B	28.8001	1	1	1	1	1	1	1
RFL_Contig2160_617	1B	29.8999	0.0861054	0.0294516	0.775407	0.00235535	0.438975	0.0240865	0.832359
D_contig25392_201	1B	29.9	0.273278	0.126461	0.514862	0.461798	0.0211774	0.913246	0.268008
Tdurum_contig95654_237	1B	29.9	0.0264362	0.0193324	0.90418	0.00620342	0.367315	0.0423456	0.902552
Tdurum_contig56148_382	1B	29.9001	0.0419346	0.0163651	0.926494	0.0100559	0.385636	0.0639851	0.72291
RAC875_c79370_378	1B	29.9001	0.0534016	0.447866	0.0348067	0.0392574	2.10605e-09	0.00814612	0.0124126
Excalibur_c25368_372	1B	29.9001	1	1	1	1	1	1	1
BS00004070_51	1B	29.9001	1	1	1	1	1	1	1
Kukri_c5861_360	1B	30.4999	0.957365	0.27903	0.645643	0.570009	0.000177956	0.0226523	0.299712
Kukri_c3414_114	1B	30.4999	1	1	1	1	1	1	1
BS00083533_51	1B	30.5	3.01124e-05	0.128214	0.895532	0.0153944	0.324121	0.0547312	0.0154254
BS00022902_51	1B	30.5	0.126323	0.153324	0.196701	0.328284	0.000503938	0.000944609	0.308488
BS00011205_51	1B	30.5	1	1	1	1	1	1	1
Tdurum_contig100344_160	1B	30.5	1	1	1	1	1	1	1
BS00022281_51	1B	30.5	7.95058e-05	0.0801281	0.288947	0.0233104	0.163398	0.0325199	0.0132798
Tdurum_contig100344_184	1B	30.5	1	1	1	1	1	1	1
Tdurum_contig29169_84	1B	30.6	1	1	1	1	1	1	1
BS00065443_51	1B	30.6	1	1	1	1	1	1	1
BS00022916_51	1B	30.6	1	1	1	1	1	1	1
TA004123-0331	1B	30.6	1	1	1	1	1	1	1
Excalibur_c28734_435	1B	31.4999	1	1	1	1	1	1	1
BS00073403_51	1B	31.5001	1	1	1	1	1	1	1
BS00070522_51	1B	32.2999	0.00715062	6.10198e-11	0.0549482	0.0238247	2.08356e-07	0.0618457	0.667844
RAC875_c28894_526	1B	32.9999	0.135412	4.39635e-09	0.000308615	0.0025125	8.56503e-08	0.00956507	0.893674
BS00062632_51	1B	32.9999	0.0874254	7.89595e-10	0.00155611	0.00599761	2.7883e-08	0.012993	0.967274
IAAV6464	1B	32.9999	0.0675713	2.13449e-08	0.000100933	0.0183115	1.3844e-05	0.00273021	0.117815
Excalibur_c42534_235	1B	32.9999	0.00629369	0.00355812	0.479236	0.652334	1.22143e-05	0.589985	0.199811
Ku_c7557_607	1B	32.9999	0.0905015	1.57984e-09	0.00131816	0.00688951	6.28689e-08	0.00528053	0.757541
Kukri_c7647_1122	1B	32.9999	0.117572	4.57408e-09	0.000412011	0.00774468	1.21984e-07	0.00387374	0.496464
Kukri_c51268_248	1B	33	1	1	1	1	1	1	1
BS00101816_51	1B	33	1	1	1	1	1	1	1
Tdurum_contig14418_1242	1B	33	1	1	1	1	1	1	1
BS00095478_51	1B	33	0.0926538	4.26799e-09	0.000472742	0.00356988	1.28183e-06	0.0250037	0.783374
BS00001364_51	1B	33	0.219946	9.21812e-08	3.83938e-05	0.0107521	7.62561e-08	0.00375549	0.466877
Ku_c7557_633	1B	33	0.188238	1.76515e-07	4.99335e-05	0.0183695	1.39983e-06	0.00233927	0.362503
Kukri_c24120_83	1B	33	0.00119985	5.69033e-13	0.098043	0.00035017	1.57277e-07	0.765224	0.174363
RAC875_rep_c105213_103	1B	33	0.127291	1.20936e-08	0.000380914	0.00679002	6.00416e-08	0.00388836	0.489475
BS00095477_51	1B	33	0.164062	5.35385e-08	6.71285e-05	0.0053243	5.87716e-08	0.00187206	0.279476
wsnp_BF291549B_Ta_1_1	1B	33	0.0832472	8.90357e-09	0.000957991	0.00189648	8.22796e-08	0.0134547	0.688083
IAAV4349	1B	33	0.127291	1.20936e-08	0.000380914	0.00679002	6.00416e-08	0.00388836	0.489475
BS00086576_51	1B	33	0.361851	2.2906e-06	1.4323e-05	0.0252953	3.63005e-07	0.000536778	0.706879
Kukri_rep_c112099_98	1B	33	0.00605803	1.09515e-10	0.0100559	0.00303489	2.34659e-07	0.235741	0.824269
Ra_c71421_387	1B	33	0.100346	1.65233e-09	0.00239074	0.00200091	1.33827e-07	0.0592232	0.945094
BS00064761_51	1B	33.0001	1	1	1	1	1	1	1
BS00108806_51	1B	33.0001	0.127291	1.20936e-08	0.000380914	0.00679002	6.00416e-08	0.00388836	0.489475
Kukri_c43552_443	1B	33.0001	1	1	1	1	1	1	1
GENE-0065_444	1B	33.0001	0.00625516	7.01341e-08	0.000364427	0.0514615	0.000222823	0.00141109	0.0256118
IAAV2324	1B	33.0001	0.107475	1.97251e-08	0.000331046	0.0145405	2.62828e-07	0.0043389	0.517566
RAC875_c10659_570	1B	33.0001	0.127291	1.20936e-08	0.000380914	0.00679002	6.00416e-08	0.00388836	0.489475
RAC875_rep_c77710_180	1B	33.0001	1	1	1	1	1	1	1
Ku_c58871_938	1B	33.0001	0.0491345	1.13036e-10	0.00192981	0.00387738	3.07302e-08	0.00822198	0.781383
Kukri_c6027_66	1B	33.0001	0.00119985	5.69033e-13	0.098043	0.00035017	1.57277e-07	0.765224	0.174363
RAC875_c10659_1539	1B	33.0001	1	1	1	1	1	1	1
Ra_c69176_630	1B	33.3999	1	1	1	1	1	1	1
Ra_c69176_1308	1B	33.4	1	1	1	1	1	1	1
Kukri_c26973_189	1B	33.4	0.103098	0.0142605	0.0632988	0.0107441	0.192804	0.515794	0.00683146
RAC875_c25692_343	1B	33.6	1	1	1	1	1	1	1
RAC875_rep_c119710_79	1B	33.6001	1	1	1	1	1	1	1
Tdurum_contig20702_326	1B	33.6999	0.00627254	8.305e-12	0.00125624	0.00294325	2.02421e-07	0.0280633	0.78143
CAP11_c7652_277	1B	33.6999	0.0217256	4.19473e-09	0.0109463	0.000803019	8.22603e-06	0.694463	0.175901
GENE-2162_720	1B	33.6999	1	1	1	1	1	1	1
RAC875_c90431_188	1B	33.6999	1	1	1	1	1	1	1
wsnp_Ku_c9144_15396815	1B	33.6999	0.0410724	0.649939	0.285319	0.395897	0.126188	0.565278	0.0828457
RAC875_c47137_112	1B	33.6999	0.05494	1.25283e-09	0.00373612	0.000889196	4.28742e-08	0.292293	0.753673
Ku_c11706_149	1B	33.6999	0.0121073	0.35593	0.400351	0.821638	0.00445835	0.198054	0.149819
Ku_c16382_213	1B	33.6999	1	1	1	1	1	1	1
Ku_c3695_1696	1B	33.7	0.0455459	0.192622	0.436569	0.794898	0.0845241	0.347827	0.137025
Kukri_c1853_1975	1B	33.7	1	1	1	1	1	1	1
Kukri_c5098_1902	1B	33.7	0.0012997	0.329924	0.407357	0.00954499	0.00208598	0.331051	0.816361
wsnp_Ku_c16938_25916260	1B	33.7	1	1	1	1	1	1	1
BS00022549_51	1B	33.7	0.041817	1.55058e-08	0.000635805	0.00167095	1.01512e-06	0.0238611	0.941083
D_contig12344_83	1B	33.7	1	1	1	1	1	1	1
wsnp_Ex_c11976_19193550	1B	33.7	1	1	1	1	1	1	1
Ku_c13532_1753	1B	33.7	0.0410724	0.649939	0.285319	0.395897	0.126188	0.565278	0.0828457
RAC875_c30149_220	1B	33.7	0.241482	3.93413e-07	3.35362e-05	0.0352782	1.20122e-08	0.00304619	0.233459
BS00068779_51	1B	33.7	0.0214866	0.115317	0.0300951	0.0998313	0.00906466	0.925147	0.528936
BS00009715_51	1B	33.7	0.0410724	0.649939	0.285319	0.395897	0.126188	0.565278	0.0828457
BS00022648_51	1B	33.7	0.0327974	1.98576e-09	0.00353058	0.00404371	1.54468e-08	0.0418804	0.998296
Ku_c66951_958	1B	33.7	1	1	1	1	1	1	1
RAC875_c83089_213	1B	33.7	1	1	1	1	1	1	1
BS00024603_51	1B	33.7	1	1	1	1	1	1	1
Kukri_c10100_1557	1B	33.7	0.035946	0.159533	0.323378	0.756932	0.781812	0.0589806	0.269885
BS00022690_51	1B	33.7	0.0959762	2.26242e-09	0.00142412	0.00242575	1.01835e-07	0.084906	0.894943
BS00070198_51	1B	33.7	1	1	1	1	1	1	1
BS00021995_51	1B	33.7	0.137722	1.33682e-08	0.000309708	0.00248178	1.2316e-07	0.0314921	0.684141
Tdurum_contig11442_930	1B	33.7	0.596319	0.269273	0.857526	0.0977096	0.393377	0.28281	0.870346
BS00067586_51	1B	33.7001	1	1	1	1	1	1	1
BS00063574_51	1B	33.7001	1	1	1	1	1	1	1
Tdurum_contig13335_194	1B	33.7001	1.77848e-09	0.000148327	0.052939	0.380941	0.448712	0.0254686	0.107329
wsnp_Ra_c8506_14401408	1B	33.7001	1	1	1	1	1	1	1
GENE-0032_895	1B	33.7001	1	1	1	1	1	1	1
Kukri_c11587_99	1B	33.7001	1	1	1	1	1	1	1
Excalibur_c13573_230	1B	33.7001	1	1	1	1	1	1	1
IAAV2452	1B	33.8	0.081271	4.05909e-08	9.21412e-05	0.0343998	1.54796e-07	0.0061535	0.328092
BS00013901_51	1B	33.8	0.167863	8.33637e-07	5.06777e-06	0.0359917	5.15247e-08	0.0076094	0.131032
BS00093736_51	1B	33.8001	0.0190655	3.20785e-10	0.00631335	0.00271752	2.30094e-06	0.294636	0.927085
BS00093740_51	1B	33.8001	0.0794073	1.88245e-09	0.00517468	0.00136773	1.34327e-07	0.565714	0.338304
RAC875_c90431_275	1B	33.9	1	1	1	1	1	1	1
Kukri_c6135_150	1B	33.9999	0.15909	2.80511e-08	8.11838e-05	0.00463341	2.62357e-08	0.00492165	0.420071
BS00010992_51	1B	33.9999	1	1	1	1	1	1	1
BS00073034_51	1B	33.9999	0.109016	2.70936e-09	0.000749027	0.0024249	3.08793e-08	0.00924896	0.603082
BobWhite_c9316_300	1B	34	1	1	1	1	1	1	1
BS00065815_51	1B	34.0001	0.278727	9.00184e-07	0.00181211	0.00160488	4.61779e-06	0.0159423	0.514417
Tdurum_contig31149_408	1B	34.0001	0.0952018	3.66182e-09	0.000439397	0.00121633	2.06707e-07	0.163502	0.993103
RAC875_c6789_838	1B	34.3	0.000390252	0.000146117	0.443404	0.192365	2.09863e-06	0.245243	0.610132
RAC875_c51813_182	1B	34.3	0.124499	6.4496e-09	0.000528879	0.00275449	1.95556e-07	0.0665596	0.769511
Kukri_c34902_520	1B	34.3001	1	1	1	1	1	1	1
RAC875_c8849_134	1B	34.3001	1	1	1	1	1	1	1
wsnp_BE444846B_Ta_2_2	1B	34.5999	1	1	1	1	1	1	1
BS00022218_51	1B	34.5999	1	1	1	1	1	1	1
BS00068246_51	1B	34.6	1	1	1	1	1	1	1
TA005764-0704	1B	34.6	0.0178743	1.28867e-09	0.000116511	0.0139635	9.08479e-08	0.0715856	0.490317
BS00090553_51	1B	34.6	0.157249	2.71679e-08	0.00304697	0.0159902	4.58122e-08	0.0701705	0.510315
BS00063573_51	1B	34.6	1	1	1	1	1	1	1
BS00068512_51	1B	34.6	1	1	1	1	1	1	1
BS00097433_51	1B	34.6	0.0910368	2.02858e-09	0.000833565	0.00383931	3.09666e-08	0.0761421	0.976049
BS00073935_51	1B	34.6	1	1	1	1	1	1	1
BS00035690_51	1B	34.6	1	1	1	1	1	1	1
IACX5712	1B	34.6	0.0631039	3.90081e-09	0.000367951	0.00367394	9.13021e-08	0.104249	0.810687
BS00003575_51	1B	34.6001	0.126476	1.23648e-08	0.000219199	0.0125839	9.08587e-09	0.00997912	0.536205
BS00010875_51	1B	34.6001	0.0066004	3.37087e-11	0.00262823	0.00469325	6.56664e-08	0.131831	0.857252
GENE-4608_569	1B	34.6001	1	1	1	1	1	1	1
BS00004465_51	1B	35.0999	1	1	1	1	1	1	1
BS00065117_51	1B	35.1001	1	1	1	1	1	1	1
BobWhite_c13654_447	1B	35.4999	0.647972	0.564193	0.454038	0.0014909	0.761457	0.00247067	0.553283
Tdurum_contig13095_97	1B	35.4999	1	1	1	1	1	1	1
Tdurum_contig54548_1002	1B	35.4999	0.0102717	0.0175442	0.0231059	0.000182626	0.713034	0.329651	0.111998
IAAV3801	1B	35.5	0.0900526	0.298136	0.771059	0.0468235	0.00298208	0.796451	0.013411
RAC875_c21367_209	1B	35.5	1	1	1	1	1	1	1
Excalibur_c110968_321	1B	35.5	0.293731	0.208199	0.322086	0.0022024	0.329397	0.0073025	0.00308291
BobWhite_rep_c62985_546	1B	35.5	0.0625824	6.94563e-08	0.00605848	0.549116	1.97317e-05	2.49001e-05	0.949415
Kukri_c51925_654	1B	35.5	1	1	1	1	1	1	1
Excalibur_c40516_119	1B	35.5	1	1	1	1	1	1	1
BS00063676_51	1B	35.5001	1	1	1	1	1	1	1
BS00106581_51	1B	35.5001	0.0352779	6.1892e-09	0.00520796	0.617132	1.47528e-05	1.56258e-05	0.812824
Kukri_c14968_674	1B	35.5999	0.00165385	0.000223997	0.000236361	0.0488564	0.101528	9.32009e-05	0.886982
IACX8373	1B	35.5999	0.0641128	0.000184994	0.00184585	0.605875	0.165039	0.00224926	0.72009
Excalibur_rep_c68921_433	1B	35.5999	0.000842945	5.82091e-05	0.00131468	0.0332019	0.123155	0.000495403	0.998296
IAAV5246	1B	35.6	0.0583569	4.18966e-08	0.00300704	0.673394	3.19072e-05	0.000281377	0.888684
BS00009921_51	1B	35.6	0.0641128	0.000184994	0.00184585	0.605875	0.165039	0.00224926	0.72009
RAC875_c4377_524	1B	35.6	0.00129869	0.000181449	0.000425938	0.0814675	0.19147	0.00033527	0.962431
BS00067743_51	1B	35.6	0.0009487	0.000107223	0.00346784	0.127258	0.15317	0.000483235	0.679201
BS00043071_51	1B	35.6001	0.000546023	9.67959e-05	0.00168435	0.190405	0.122429	0.00032362	0.989042
BS00042054_51	1B	35.6001	0.000836927	9.66621e-05	0.00188577	0.130285	0.197772	5.66784e-05	0.726297
BobWhite_c3771_441	1B	35.6999	0.0787214	0.000176223	0.000878209	0.899504	0.13581	9.47628e-05	0.919929
Kukri_c21709_185	1B	35.6999	1	1	1	1	1	1	1
tplb0059c20_2221	1B	35.6999	0.00729479	0.000724797	0.0913369	0.201748	0.00560402	0.209092	0.392303
BS00050126_51	1B	35.6999	0.00513385	0.000392508	0.106229	0.20104	0.00589261	0.270751	0.281137
BS00110104_51	1B	35.6999	0.00167079	6.91092e-05	0.00277212	0.0433809	0.0809583	0.000364598	0.914452
BS00022722_51	1B	35.6999	0.968361	0.55305	0.000350702	0.214524	0.0116903	0.395029	0.358559
Kukri_rep_c107366_103	1B	35.7	0.345357	0.417395	0.00839953	0.168394	0.00360099	0.502448	0.77719
Ex_c19477_336	1B	35.7	0.00131315	0.000253736	0.262527	0.421256	0.00201433	0.25071	0.428652
Tdurum_contig48959_515	1B	35.7	1	1	1	1	1	1	1
Excalibur_c30762_713	1B	35.7	0.0632159	0.000181402	0.00209321	0.90249	0.100691	0.000492984	0.690361
BS00077353_51	1B	35.7	0.00525438	0.000394795	0.0988678	0.159574	0.00734955	0.335953	0.320621
BS00088264_51	1B	35.7	0.00186777	0.000766336	0.0702016	0.93395	0.00891679	0.0447331	0.798956
Ku_c18793_951	1B	35.7	1	1	1	1	1	1	1
Kukri_rep_c104432_409	1B	35.7	0.43445	0.754883	0.0042402	0.274095	0.0113246	0.61299	0.459679
BS00063866_51	1B	35.7	0.00391046	0.000106558	0.167747	0.488078	0.00923799	0.342284	0.948315
BS00073373_51	1B	35.7	0.00525438	0.000394795	0.0988678	0.159574	0.00734955	0.335953	0.320621
JD_c29157_213	1B	35.7	1	1	1	1	1	1	1
BS00050457_51	1B	35.7	0.0027222	7.16954e-05	0.175247	0.11805	0.00507363	0.247145	0.223078
Kukri_c19709_383	1B	35.7	0.000284631	1.99171e-05	0.0108013	0.0297195	0.13738	0.000459223	0.718948
Kukri_c78742_146	1B	35.7	1	1	1	1	1	1	1
Kukri_c27690_411	1B	35.7	0.0017864	0.000729833	0.120394	0.963339	0.0119522	0.114781	0.701458
BS00065139_51	1B	35.7	0.134902	0.0117207	0.465343	0.100074	0.000809288	0.920505	0.163229
BS00091640_51	1B	35.7	0.490572	0.880199	0.00245363	0.209129	0.0215852	0.487562	0.382303
Kukri_c19641_889	1B	35.7	0.355959	0.623445	0.0135261	0.205131	0.0155409	0.675605	0.71078
Excalibur_c6497_535	1B	35.7	0.000498296	0.0001781	0.194418	0.594015	0.00428014	0.210262	0.533725
Kukri_c100591_224	1B	35.7	1	1	1	1	1	1	1
CAP8_c4506_82	1B	35.7	0.00543627	0.000234234	0.0714966	0.0767101	0.00398586	0.199026	0.465069
Excalibur_c111213_145	1B	35.7	0.000800116	8.22747e-05	0.00142782	0.0864466	0.118392	0.000259661	0.637646
Excalibur_rep_c66306_499	1B	35.7	1	1	1	1	1	1	1
Tdurum_contig19102_84	1B	35.7	0.307988	0.529165	0.0350794	0.0384244	0.000169634	0.0945343	0.00294106
RAC875_rep_c87552_86	1B	35.7	0.000917815	0.00284424	0.0429161	0.528888	0.015322	0.117483	0.771466
BS00066971_51	1B	35.7	1	1	1	1	1	1	1
BS00036121_51	1B	35.7	0.526427	0.955923	0.00486299	0.322112	0.00874674	0.64698	0.454777
BS00066040_51	1B	35.7	0.0016565	0.000106431	0.121609	0.0973186	0.00778787	0.322545	0.318378
RAC875_c14902_256	1B	35.7	0.00119749	9.49387e-05	0.00217361	0.153271	0.116728	0.000139141	0.834938
IAAV3828	1B	35.7	0.000505172	9.4355e-05	0.00163816	0.0561196	0.190585	0.000841999	0.966433
Kukri_c19641_477	1B	35.7	0.00282044	0.00461913	0.110517	0.713168	0.0197331	0.0741318	0.989375
IACX8452	1B	35.7	0.00277344	0.00377144	0.0725993	0.873999	0.0100057	0.0943546	0.963092
BobWhite_c8218_162	1B	35.7	0.113957	0.000531537	0.000629847	0.684055	0.135687	5.43245e-05	0.922611
BS00062770_51	1B	35.7001	1	1	1	1	1	1	1
Kukri_c7902_438	1B	35.7001	1	1	1	1	1	1	1
Kukri_c65759_98	1B	35.7001	0.00234236	0.00136553	0.0994282	0.72802	0.00215079	0.0900596	0.971948
IACX3431	1B	35.7001	1	1	1	1	1	1	1
BS00094759_51	1B	35.7001	1	1	1	1	1	1	1
Excalibur_c32726_125	1B	35.7001	0.00205849	0.000165811	0.000796622	0.149898	0.104476	4.20987e-05	0.957403
BS00023006_51	1B	35.7001	0.0582492	0.000151261	0.00766754	0.88016	0.182771	0.00465185	0.391773
Kukri_c12063_1652	1B	35.7001	0.549751	0.411425	0.00345465	0.320854	0.00181853	0.440985	0.371181
BS00068380_51	1B	35.7001	1	1	1	1	1	1	1
Excalibur_c32726_279	1B	35.7001	0.00109906	0.000177156	0.000722197	0.0790147	0.145628	0.000207417	0.758724
BS00022317_51	1B	35.7001	0.104712	0.000304516	0.00108791	0.920538	0.129849	6.39914e-05	0.835962
BS00023302_51	1B	35.7001	0.0171663	0.00303349	0.0650288	0.401498	0.00251111	0.136593	0.609824
Kukri_c5276_801	1B	35.7001	1	1	1	1	1	1	1
Kukri_rep_c104432_114	1B	35.7001	0.712627	0.744779	0.0039924	0.397086	0.00664252	0.553969	0.446292
TA003659-1136	1B	35.7001	0.272358	0.547378	0.000487062	0.990305	0.0734043	0.522243	0.245206
TA015141-0717	1B	35.7999	1	1	1	1	1	1	1
wsnp_JD_c4444_5575748	1B	35.8	1	1	1	1	1	1	1
RAC875_c53382_120	1B	35.8001	0.0816871	0.00365726	0.00484186	2.66591e-05	0.00473614	0.0119457	0.484526
RAC875_c30381_573	1B	36.3001	0.579452	0.082475	0.716778	0.843574	9.34807e-06	0.0890197	0.484826
IAAV3232	1B	36.8999	1	1	1	1	1	1	1
Ra_c16069_1820	1B	36.8999	1	1	1	1	1	1	1
wsnp_RFL_Contig2794_2564017	1B	36.8999	1	1	1	1	1	1	1
RAC875_c21274_235	1B	36.8999	0.0780259	0.00119441	0.0414374	0.392741	0.0325485	0.41943	0.115492
IAAV5269	1B	36.8999	0.901564	0.544363	0.00061674	0.82212	6.04243e-06	0.471161	0.078938
RAC875_c3457_303	1B	36.8999	0.100167	0.00222979	0.0330956	0.492594	0.0709352	0.633408	0.0680129
Tdurum_contig48396_341	1B	36.8999	0.000888005	1.96872e-10	0.66087	0.000248342	2.17603e-06	0.00243422	0.190111
BS00038778_51	1B	36.8999	0.620941	0.627693	0.00375091	0.71905	9.27108e-06	0.382629	0.160956
Ku_c3893_771	1B	36.9	1	1	1	1	1	1	1
Ra_c7745_1438	1B	36.9	1	1	1	1	1	1	1
IAAV8661	1B	36.9	0.901564	0.544363	0.00061674	0.82212	6.04243e-06	0.471161	0.078938
RAC875_rep_c110216_250	1B	36.9	0.541235	1.3042e-07	0.991413	0.0349573	1.11086e-05	0.00122335	0.334285
wsnp_BE497109B_Ta_2_5	1B	36.9	0.00292114	2.1675e-10	0.0545658	0.0169019	9.80754e-05	0.439086	0.11448
RAC875_c21131_3615	1B	36.9	0.000207364	1.9958e-11	0.431419	0.000162113	1.09777e-05	0.00617591	0.920896
RAC875_c20775_540	1B	36.9	1	1	1	1	1	1	1
GENE-0227_217	1B	36.9	0.10356	0.000906164	0.0710174	0.326473	0.0479824	0.782803	0.0955933
Ex_c68416_859	1B	36.9	1	1	1	1	1	1	1
Kukri_c11580_339	1B	36.9	1	1	1	1	1	1	1
BobWhite_rep_c66146_237	1B	36.9001	0.000462199	0.0201621	0.0307692	0.00734767	0.0998679	0.0169529	0.00185779
Tdurum_contig14650_689	1B	36.9001	0.901564	0.544363	0.00061674	0.82212	6.04243e-06	0.471161	0.078938
Ra_c70039_1705	1B	36.9001	1	1	1	1	1	1	1
wsnp_Ex_rep_c69266_68192766	1B	36.9001	0.654101	0.397866	0.00714482	0.721284	0.00115314	0.581676	0.0764022
RAC875_c3457_65	1B	36.9001	0.135135	0.00336908	0.0334841	0.374892	0.058969	0.157617	0.0987157
Excalibur_c23779_474	1B	36.9001	0.651741	0.206046	0.0131208	0.527504	0.000626712	0.554839	0.374338
Ra_c7855_49	1B	36.9001	1	1	1	1	1	1	1
IAAV7260	1B	36.9001	1	1	1	1	1	1	1
Kukri_c62848_106	1B	36.9001	0.706118	0.246477	0.02023	0.465942	0.0121501	0.80414	0.139538
Tdurum_contig31624_230	1B	36.9999	0.909337	0.7793	0.634224	0.0504726	0.000588713	0.407711	0.401915
Tdurum_contig288_253	1B	37.0999	0.150047	9.16859e-08	0.316892	0.0151191	5.92532e-11	0.241917	0.452468
CAP7_rep_c12580_266	1B	37.0999	0.155515	0.665555	0.0086751	0.33508	1.65471e-05	0.995747	0.00421623
wsnp_Ex_c11177_18096010	1B	37.0999	0.620941	0.627693	0.00375091	0.71905	9.27108e-06	0.382629	0.160956
IACX8417	1B	37.0999	0.1338	0.0038024	0.0289661	0.775701	0.0171934	0.499013	0.11345
GENE-0173_168	1B	37.0999	0.866478	0.64573	0.463911	0.0489937	0.000141114	0.304649	0.237669
Ex_c34070_464	1B	37.0999	1	1	1	1	1	1	1
Tdurum_contig60547_330	1B	37.0999	0.77605	0.347525	0.533726	0.01603	9.69752e-06	0.397179	0.245934
Tdurum_contig43346_108	1B	37.0999	6.31333e-05	1.77166e-12	0.309907	0.000203732	1.42135e-06	0.00540982	0.928924
RAC875_c18282_1390	1B	37.0999	0.901564	0.544363	0.00061674	0.82212	6.04243e-06	0.471161	0.078938
wsnp_BG607036B_Ta_1_1	1B	37.0999	0.620941	0.627693	0.00375091	0.71905	9.27108e-06	0.382629	0.160956
Excalibur_c4082_370	1B	37.0999	0.407586	0.363374	0.0167488	0.21289	3.44765e-06	0.941268	0.0627859
RFL_Contig1354_663	1B	37.0999	0.659602	0.253492	0.012199	0.336844	2.74516e-07	0.625964	0.0174298
BS00062942_51	1B	37.0999	0.901564	0.544363	0.00061674	0.82212	6.04243e-06	0.471161	0.078938
Tdurum_contig60809_268	1B	37.0999	0.000214599	1.42004e-10	0.953204	2.4311e-05	3.32197e-07	0.00368363	0.210924
Tdurum_contig31201_201	1B	37.1	0.659602	0.253492	0.012199	0.336844	2.74516e-07	0.625964	0.0174298
RFL_Contig1354_484	1B	37.1	0.965525	0.270056	0.00465403	0.982718	0.000149276	0.273073	0.0295748
Tdurum_contig31201_380	1B	37.1	0.620941	0.627693	0.00375091	0.71905	9.27108e-06	0.382629	0.160956
Kukri_c7428_604	1B	37.1	0.446297	0.106957	0.469328	0.041862	1.96879e-05	0.350872	0.0630249
TA004184-0525	1B	37.1	7.45196e-05	4.73333e-12	0.378918	0.000492817	1.52263e-06	0.0059346	0.981072
Ra_c1195_200	1B	37.1	0.895769	0.569074	0.0120944	0.022725	3.94336e-05	0.278873	0.23452
BS00047700_51	1B	37.1	0.618171	0.760578	0.0140099	0.546764	0.00167354	0.934081	0.846708
Ku_c31251_565	1B	37.1	0.099696	0.879076	0.0124907	0.648461	0.000144541	0.158296	0.19808
RAC875_c25708_503	1B	37.1	0.620941	0.627693	0.00375091	0.71905	9.27108e-06	0.382629	0.160956
Excalibur_c27675_912	1B	37.1	0.414474	0.0731967	0.152192	0.0526817	0.021161	0.25756	0.0803171
Kukri_c11580_818	1B	37.1	0.387125	1.07342e-09	0.395573	0.0722227	6.66023e-07	0.0463516	0.286245
JD_c2834_381	1B	37.1	0.000702731	2.17243e-10	0.870769	0.000732244	1.1327e-06	0.000779999	0.160181
GENE-0173_290	1B	37.1	0.603559	0.959091	0.596284	0.226438	6.00469e-05	0.19766	0.185385
RAC875_c49601_837	1B	37.1	0.548508	0.954866	0.000585581	0.513625	0.014326	0.325665	0.25823
Tdurum_contig7497_570	1B	37.1	0.000362628	6.24228e-11	0.952245	0.000571124	1.00536e-06	0.00188176	0.235074
tplb0024i16_800	1B	37.1	0.0277915	1.01802e-11	0.499678	0.0265691	6.52427e-07	0.0126728	0.642745
wsnp_Ku_c62848_63784645	1B	37.1	0.620941	0.627693	0.00375091	0.71905	9.27108e-06	0.382629	0.160956
RAC875_c16677_56	1B	37.1	0.901564	0.544363	0.00061674	0.82212	6.04243e-06	0.471161	0.078938
IACX1339	1B	37.1	0.0284383	1.98502e-11	0.541434	0.0290366	1.25725e-06	0.00520486	0.466038
Kukri_c62848_1581	1B	37.1	0.138788	0.390123	0.00016249	0.45163	5.84551e-05	0.00410748	9.70422e-06
Kukri_c10308_342	1B	37.1	0.000165986	1.36911e-11	0.905377	0.000792299	6.61192e-08	0.00781876	0.569739
RAC875_rep_c117617_183	1B	37.1	8.81455e-05	1.59785e-12	0.243492	0.000130592	1.49434e-06	0.00634962	0.829227
Excalibur_rep_c106174_390	1B	37.1	1	1	1	1	1	1	1
Excalibur_c32608_500	1B	37.1	1	1	1	1	1	1	1
RAC875_rep_c117462_124	1B	37.1	0.98059	0.316757	0.00606975	0.38627	0.000737386	0.527085	0.0317717
Excalibur_c20228_135	1B	37.1	0.000637314	4.1184e-11	0.643609	0.000374616	4.71767e-06	0.00307287	0.206417
Kukri_rep_c106406_265	1B	37.1	0.244901	0.340166	0.0585274	0.86226	0.0383599	0.362049	0.029477
Tdurum_contig11660_328	1B	37.1	0.000281621	1.12383e-10	0.976019	0.000817766	6.85896e-07	0.000633415	0.149947
Tdurum_contig42289_936	1B	37.1	0.0174513	3.63491e-11	0.422578	0.0464306	4.4311e-07	0.00273094	0.519627
BS00037306_51	1B	37.1	0.620941	0.627693	0.00375091	0.71905	9.27108e-06	0.382629	0.160956
Kukri_c2535_98	1B	37.1	0.901564	0.544363	0.00061674	0.82212	6.04243e-06	0.471161	0.078938
Kukri_c62848_1632	1B	37.1	0.390616	0.308889	0.00610243	0.887633	0.0112475	0.000117003	4.74597e-05
Tdurum_contig60809_255	1B	37.1	0.000217002	3.45894e-11	0.94188	3.62473e-05	9.43396e-06	0.00529997	0.472118
Tdurum_contig63991_280	1B	37.1	0.000139052	4.76359e-12	0.605262	8.07163e-05	9.00813e-07	0.00514847	0.510925
Tdurum_contig11692_131	1B	37.1	0.901564	0.544363	0.00061674	0.82212	6.04243e-06	0.471161	0.078938
Excalibur_c5052_151	1B	37.1	0.901564	0.544363	0.00061674	0.82212	6.04243e-06	0.471161	0.078938
RAC875_c11749_97	1B	37.1	0.161477	0.569109	0.0136652	0.524697	3.30885e-06	0.0484363	0.0416822
GENE-0173_309	1B	37.1	1	1	1	1	1	1	1
Ku_c62848_956	1B	37.1	0.67097	0.719259	0.000607748	0.771999	2.6941e-07	0.748872	0.141749
RAC875_c20420_87	1B	37.1	0.901564	0.544363	0.00061674	0.82212	6.04243e-06	0.471161	0.078938
TA004324-0491	1B	37.1	1	1	1	1	1	1	1
RAC875_c50365_521	1B	37.1	4.4273e-05	1.15712e-11	0.615637	9.60478e-05	6.65378e-06	0.00839682	0.485658
Excalibur_c64533_980	1B	37.1	1	1	1	1	1	1	1
TA001643-0728	1B	37.1001	0.000252067	2.47486e-09	0.106757	6.90189e-05	9.06711e-08	0.00360393	0.595107
tplb0024i16_1177	1B	37.1001	0.000783257	1.3526e-10	0.838014	0.000159731	1.9179e-06	0.0028389	0.203521
Tdurum_contig63991_186	1B	37.1001	0.000139052	4.76359e-12	0.605262	8.07163e-05	9.00813e-07	0.00514847	0.510925
Kukri_c84940_106	1B	37.1001	1	1	1	1	1	1	1
BobWhite_c7333_76	1B	37.1001	0.909537	0.688084	0.00160056	0.80998	3.51354e-05	0.663406	0.0623515
Tdurum_contig42289_1857	1B	37.1001	0.000236224	3.32263e-11	0.945952	0.000382364	1.93784e-06	0.00419604	0.331348
RAC875_rep_c75762_175	1B	37.1001	0.654101	0.397866	0.00714482	0.721284	0.00115314	0.581676	0.0764022
RFL_Contig2784_641	1B	37.1001	0.708879	0.246243	0.0233979	0.599861	0.000433469	0.0100496	2.07586e-06
RAC875_c63421_83	1B	37.1001	0.965525	0.270056	0.00465403	0.982718	0.000149276	0.273073	0.0295748
Kukri_c13156_129	1B	37.1001	0.0267692	2.4889e-11	0.148233	0.0976972	2.69853e-06	0.00776473	0.534611
Tdurum_contig13391_680	1B	37.1001	0.0317768	9.06275e-11	0.645746	0.0251038	3.50891e-06	0.00283313	0.626509
Tdurum_contig60547_129	1B	37.1001	0.709407	0.865631	0.454739	0.109277	0.000711283	0.340854	0.546874
Tdurum_contig83763_107	1B	37.1001	0.674816	0.203503	0.00753349	0.658128	9.77025e-06	0.310925	0.00374003
Kukri_rep_c68583_931	1B	37.1001	0.620941	0.627693	0.00375091	0.71905	9.27108e-06	0.382629	0.160956
RAC875_c2972_225	1B	37.1001	0.917352	0.319187	0.00060502	0.405981	4.02499e-06	0.335269	0.0315851
Excalibur_c15885_1145	1B	37.1001	0.689293	0.174006	0.0316023	0.526111	0.000107406	0.666441	0.0469831
BS00022104_51	1B	37.1001	0.0703166	0.0346426	0.847285	0.52344	0.000164595	0.378381	0.0692538
Tdurum_contig63991_404	1B	37.1001	0.000109667	2.96191e-11	0.69977	0.000363659	2.75404e-06	0.00664173	0.435264
Tdurum_contig29769_202	1B	37.1001	0.202822	0.40142	0.0556738	0.922099	0.00114536	0.147734	0.146386
CAP7_c1241_128	1B	37.1999	1	1	1	1	1	1	1
wsnp_Ex_c1429_2744367	1B	37.1999	0.901564	0.544363	0.00061674	0.82212	6.04243e-06	0.471161	0.078938
BS00011450_51	1B	37.1999	0.120534	0.001597	0.133407	0.366131	0.0626766	0.647582	0.170639
wsnp_Ex_c14_27570	1B	37.2	0.668471	0.225062	0.00057739	0.495171	0.000107875	0.344364	0.0305705
Ku_c20833_518	1B	37.2	0.613323	0.789727	0.000296265	0.709237	5.15487e-05	0.00865567	0.000552848
RAC875_c8662_140	1B	37.2	0.000169038	2.2751e-10	0.0760448	0.00388844	7.77536e-06	0.011631	0.891311
Excalibur_c51643_145	1B	37.2	0.0535965	4.67378e-10	0.0583158	0.153076	0.000308479	0.0545379	0.548694
Kukri_c45663_496	1B	37.2	0.760626	0.536174	0.0207747	0.542841	0.0587814	0.119247	0.12997
tplb0029b01_123	1B	37.2	0.0949887	0.000715005	0.105896	0.311412	0.0530581	0.858939	0.176683
BobWhite_c1456_615	1B	37.2	0.0427125	0.000356811	0.112386	0.264065	0.0582972	0.92249	0.323431
Kukri_rep_c111517_289	1B	37.2	0.458537	0.78137	0.00486228	0.436155	0.0323549	0.264812	0.0335874
RAC875_c8662_762	1B	37.2	3.7269e-05	3.36513e-11	0.118685	0.0012635	2.13317e-06	0.00497732	0.683365
Excalibur_c27675_1815	1B	37.2	0.000493826	2.59342e-10	0.461244	8.61297e-06	5.42116e-07	0.075464	0.740728
wsnp_Ex_c1429_2745237	1B	37.2	1	1	1	1	1	1	1
BS00065523_51	1B	37.2001	1	1	1	1	1	1	1
BobWhite_c4236_410	1B	37.2001	2.01236e-05	0.00574623	0.0955136	0.00102738	0.000491918	0.280392	0.788051
tplb0029b01_1022	1B	37.2001	0.0809923	0.000511314	0.114665	0.331238	0.0492308	0.89124	0.171662
Ra_c27867_685	1B	37.3999	0.0203305	0.000261985	0.0520224	0.336994	0.114539	0.667084	0.606772
Ex_c24969_223	1B	37.3999	1	1	1	1	1	1	1
[truncated: 18,223 more rows]
