# Supplementary material for: Genome Wide Association Study to Identify the Genetic Base of Smallholder Farmer Preferences of Durum Wheat Traits
Source: Front Plant Sci. 2017 Jul 17;8:1230. doi: 10.3389/fpls.2017.01230 (PMC5511852; doi:10.3389/fpls.2017.01230)
Supplement: Supplementary file 11 [file Table11.XLSX]

## Sheet: TableS1
Supplementary Table 11. GWA output for overall evaluation and PCA of metric traits in Geregera. For each marker, chromosome, position in cM, and nominal test p values for each considered trait are provided. Note that genetic positions are jittered so as not to overlap. OVE, overall evaluation; PC 1 to PC 3, principal component of metric traits. When applicable, “F” refers to traits given by women…
Marker	Chr	Position (jittered cM)	OVE_ger_F	OVE_ger_M	PC1_ger	PC2_ger	PC3_ger
Tdurum_contig97729_491	1A	1.19992	0.199427	0.0207246	0.170129	0.00174725	0.0193773
BobWhite_c1361_1187	1A	1.19994	0.000332233	0.0259542	0.000101646	0.679611	0.417684
IAAV1194	1A	1.2	1	1	1	1	1
Tdurum_contig42405_197	1A	1.20003	0.13484	0.0620376	0.0662353	0.352899	0.0165898
CAP11_rep_c7878_143	1A	1.20004	2.72728e-05	0.12458	2.86475e-05	0.813867	0.464552
BS00022677_51	1A	1.20009	0.0100005	0.420233	0.00419385	0.0708731	0.756915
tplb0028p02_562	1A	1.29999	0.00323786	0.0118099	0.140492	0.0269779	0.287809
Tdurum_contig44888_837	1A	1.30001	0.0263027	0.449167	0.133014	0.410173	0.131901
RFL_Contig2831_1012	1A	1.30002	8.8578e-06	0.0209607	0.480248	0.0355043	0.751353
wsnp_Ex_c10657_17376448	1A	1.30002	4.38002e-05	1.48479e-05	2.62905e-06	0.682676	0.198974
BS00090003_51	1A	1.30004	0.0148068	0.101281	0.823244	0.543455	0.381919
Excalibur_c35316_154	1A	1.30006	0.00406465	0.787971	0.716763	0.000955725	0.0649282
RAC875_rep_c105697_366	1A	1.30007	0.0869785	0.620367	0.321222	0.291381	0.00941049
IAAV3919	1A	1.30008	0.0274276	0.477525	0.173998	0.429094	0.219962
RAC875_rep_c110533_92	1A	1.49991	0.128064	0.932749	0.134694	0.668086	0.097937
D_contig37179_75	1A	1.50007	1	1	1	1	1
Tdurum_contig19376_154	1A	1.69991	0.00603806	0.000406903	0.0101421	0.395093	0.0344783
Excalibur_c9509_1180	1A	1.69991	0.0436402	0.365642	0.351452	0.30827	0.274863
BS00033749_51	1A	1.69994	0.0324813	0.803386	0.0204047	0.589512	0.902975
RAC875_c95364_259	1A	1.69995	0.00961391	0.000108234	0.000283566	0.142711	0.145952
BS00064205_51	1A	1.69996	0.766603	0.698414	0.461276	0.931953	0.195805
Tdurum_contig59794_640	1A	1.69996	0.00453648	0.81333	0.0309499	0.00926729	0.000180872
RAC875_c42700_264	1A	1.69999	0.0847945	0.960318	0.396352	0.492504	0.197972
BobWhite_c31470_532	1A	1.70003	0.000410021	0.0943201	0.00245598	0.787018	0.347425
BS00010488_51	1A	1.70004	0.000252353	8.21088e-05	6.10693e-07	0.103444	0.0261337
BS00009423_51	1A	1.70005	0.587378	0.95517	0.370443	0.673358	0.256032
Tdurum_contig60323_605	1A	1.70007	0.00324394	0.0370228	0.000139776	0.410993	0.562925
BS00011810_51	1A	1.70009	0.00112243	0.477034	0.00202119	0.459208	0.146775
BS00071289_51	1A	1.79991	0.000615628	0.0456868	0.000353316	0.366779	0.988497
BS00064204_51	1A	1.80004	0.363853	0.0288472	0.574354	0.50968	0.828019
Kukri_rep_c102231_265	1A	2.59992	0.404125	0.34479	0.482369	0.880087	0.0194097
Kukri_c7192_1077	1A	2.6	0.221673	0.269741	0.401394	0.809785	0.568804
RFL_Contig3481_1669	1A	2.60006	0.00132259	0.0228186	0.0225627	0.047303	6.22036e-05
tplb0025b13_150	1A	2.79992	0.0030168	0.67369	0.189619	0.955205	0.119468
wsnp_Ku_c1818_3557408	1A	2.80008	0.00444908	0.459235	0.17759	0.745548	0.0793247
CAP7_c6316_80	1A	3.30003	0.392835	0.0187767	0.69778	0.458891	0.985998
CAP12_c3074_192	1A	4.09996	0.0600808	0.522657	0.160519	0.00601758	0.00179193
BS00023130_51	1A	4.09999	0.0242998	0.534199	0.184759	0.465126	0.0067163
BS00082567_51	1A	4.10006	0.000589904	0.295224	8.76049e-05	0.000895884	0.000337851
Tdurum_contig43475_978	1A	4.39992	1	1	1	1	1
wsnp_Ra_c744_1535534	1A	4.40003	1	1	1	1	1
Tdurum_contig43475_155	1A	4.40006	1	1	1	1	1
Tdurum_contig46733_6628	1A	4.59996	0.00117401	0.111861	0.464538	0.979067	0.31551
Tdurum_contig26201_77	1A	4.59996	0.232723	0.560479	0.220096	0.48436	0.0744632
TA001286-0611-w	1A	4.59997	0.03309	0.00674513	7.34424e-08	0.235153	0.811459
BS00108242_51	1A	5.09994	0.120742	0.130298	0.65595	0.324821	0.00913926
Ku_c8810_903	1A	5.09994	4.0065e-05	2.14351e-05	0.287334	0.867069	0.481486
wsnp_Ex_c2868_5293485	1A	5.10002	1	1	1	1	1
BS00056550_51	1A	5.1999	0.111935	0.748058	0.00920697	0.0818677	0.000672372
Jagger_c1888_277	1A	5.20007	0.675417	0.599427	0.108967	0.0021729	0.107851
wsnp_RFL_Contig4735_5673999	1A	5.70001	0.678797	0.500831	0.175055	0.610577	4.30018e-05
BS00023201_51	1A	6.69991	0.0449946	0.081298	0.00052632	0.000300611	0.00166808
Excalibur_c82557_201	1A	8.4	0.291744	0.618467	0.414035	0.0234743	0.00186506
BobWhite_c39996_126	1A	8.40001	0.445626	0.327515	0.100123	0.444979	0.00227907
RAC875_c1710_376	1A	8.40004	0.00122488	3.93548e-05	0.00348722	0.392244	0.328767
RAC875_rep_c105796_617	1A	8.59994	1	1	1	1	1
BS00010128_51	1A	8.59998	0.0412292	0.0847078	0.715289	0.968103	0.00221284
Kukri_c32052_171	1A	8.59998	0.000104893	1.63738e-05	0.0228031	0.708525	0.455031
BobWhite_c39996_85	1A	8.60009	1	1	1	1	1
wsnp_Ra_c48124_53475145	1A	8.60009	0.201689	0.0273521	0.0364653	0.244811	0.361399
Kukri_c29655_239	1A	9.79994	1	1	1	1	1
Excalibur_c9676_163	1A	9.80002	9.55792e-05	3.86855e-05	0.0492708	0.573189	0.0446723
Kukri_c54157_315	1A	9.80007	0.0971562	0.412736	0.00105787	0.315569	0.377549
BS00069278_51	1A	9.80009	1	1	1	1	1
JD_c49343_475	1A	9.80009	0.0126674	0.123037	0.00279363	0.531303	0.634564
Kukri_c46939_83	1A	9.8999	0.0902244	0.0184059	2.30786e-06	0.0021888	0.114961
BS00074511_51	1A	9.89992	1	1	1	1	1
Tdurum_contig68827_61	1A	9.89993	0.029818	0.0811238	0.000701898	0.0220028	0.674898
Kukri_c54157_348	1A	9.89995	1	1	1	1	1
Tdurum_contig68827_118	1A	9.90001	0.701268	0.340545	0.513725	0.183753	0.263965
BS00022943_51	1A	9.90008	0.039966	0.114269	0.0021054	0.0146938	0.759335
BS00060058_51	1A	10.5999	0.278155	0.346136	0.0215881	0.00395393	0.938173
tplb0053o08_2004	1A	10.5999	0.118437	0.0604814	0.00470435	0.242457	0.205882
RAC875_rep_c101110_474	1A	10.5999	0.0958014	0.162755	0.00989206	0.262181	0.172443
GENE-0411_807	1A	10.5999	0.974012	0.326713	0.688353	0.988421	8.62083e-07
Kukri_c2446_683	1A	10.5999	0.00600353	0.0903304	0.0152425	0.800619	0.798537
Jagger_c6846_109	1A	10.6	0.25344	0.0587247	0.00282012	0.132743	0.92595
Kukri_c29150_143	1A	10.6	0.0344255	0.0259163	0.00144705	0.438917	0.241811
GENE-0411_723	1A	10.6	0.974012	0.326713	0.688353	0.988421	8.62083e-07
RAC875_rep_c101110_563	1A	10.6	0.118437	0.0604814	0.00470435	0.242457	0.205882
BS00003595_51	1A	10.6	0.123895	0.318429	0.00245581	0.193145	0.498555
RAC875_c18640_821	1A	10.6001	0.244277	0.103716	0.00529242	0.243248	0.82688
BS00081035_51	1A	10.7999	1	1	1	1	1
RAC875_c75971_295	1A	10.7999	1	1	1	1	1
RAC875_c5831_1486	1A	10.8	0.103456	0.141825	0.118458	0.576092	0.1839
CAP11_c2581_302	1A	10.8	0.127647	0.27954	0.269769	0.120021	1.32493e-05
CAP8_c2448_355	1A	10.8	0.029762	0.00709712	0.0736466	0.293745	0.164448
BS00010039_51	1A	10.8	1	1	1	1	1
RAC875_c63624_1002	1A	10.8	0.0862323	0.206336	0.913537	0.520609	1.64238e-06
Tdurum_contig46413_680	1A	10.8	0.0498249	0.12143	0.20478	0.0784016	8.6562e-07
Kukri_c1977_1940	1A	10.8	0.0390734	0.31024	0.177648	0.0256156	4.94281e-07
Tdurum_contig43943_56	1A	10.8	0.294197	0.77866	0.352741	0.438808	3.29966e-06
Excalibur_c9196_313	1A	10.8	0.105853	0.517491	0.527125	0.409641	0.000135421
Tdurum_contig46413_779	1A	10.8	0.135146	0.855653	0.0667883	0.537541	1.74609e-06
Excalibur_c21298_515	1A	10.8	0.161303	0.152573	0.0270324	0.0164816	0.000620447
Tdurum_contig43943_1165	1A	10.8	0.706489	0.42535	0.173354	0.552195	5.38814e-05
Tdurum_contig26035_231	1A	13.1	0.653022	0.721809	0.0286969	0.0456716	2.76362e-06
BS00022288_51	1A	13.1001	1	1	1	1	1
BS00022270_51	1A	13.5999	0.0131602	0.548874	0.008735	0.211025	0.137904
BS00110709_51	1A	13.5999	0.0328414	0.636238	0.00284372	0.189997	0.199124
BobWhite_c18592_327	1A	14.1	0.00449099	0.059115	0.00371349	0.739994	0.917772
RAC875_c22821_542	1A	14.1001	0.127949	0.410634	0.0113205	0.384135	0.100384
RAC875_c34888_65	1A	14.1999	0.00514096	0.252448	0.00811342	0.233944	0.100926
RAC875_c57939_78	1A	14.5	1	1	1	1	1
RAC875_c57939_175	1A	14.5	1	1	1	1	1
RAC875_c97040_104	1A	14.5	0.00255542	0.00427363	0.0163286	0.439274	0.330979
BobWhite_c6558_234	1A	14.5	0.00702625	0.0756156	0.00440542	0.814227	0.562958
BS00022701_51	1A	14.5	0.000251501	0.0713414	0.00345704	0.850781	0.380363
RFL_Contig1703_695	1A	15.2999	0.964043	0.539691	0.198079	0.00386382	0.776184
Tdurum_contig42479_3800	1A	15.7999	0.89374	0.714155	0.541597	0.013306	0.240112
Ex_c4876_1221	1A	15.7999	0.638079	0.617605	0.732975	0.455818	0.033238
Kukri_c2121_2345	1A	15.7999	1	1	1	1	1
Kukri_c2121_1334	1A	15.8	0.182392	0.00350612	0.946334	0.110679	0.0177836
Ex_c28368_426	1A	15.8	0.701759	0.791912	0.632441	0.253502	0.0483411
IACX11001	1A	15.8	0.904813	0.45259	0.996832	0.000482636	0.131103
wsnp_Ex_c7965_13520238	1A	15.8	0.497351	0.284377	0.552179	0.0723935	0.00378637
wsnp_JD_c7522_8606553	1A	15.8	0.579388	0.0134574	0.570599	0.267101	0.646389
BS00103478_51	1A	15.8	0.35598	0.512754	0.0515365	0.222019	0.918633
Excalibur_c58154_84	1A	15.8	0.701623	0.218395	0.252365	0.0327355	0.000531863
Excalibur_c25175_512	1A	15.8001	0.671819	0.781171	0.73838	0.203436	5.65198e-05
Kukri_c4126_240	1A	15.8001	1	1	1	1	1
Tdurum_contig42479_1624	1A	16.1999	0.203024	0.178817	0.0704395	0.934659	0.00591765
BS00083459_51	1A	16.1999	0.652858	0.100366	0.00200338	0.286168	0.00404281
IAAV4132	1A	16.2	0.824452	0.0942842	0.0132954	0.566205	0.269474
Kukri_c41943_535	1A	16.3	0.652858	0.100366	0.00200338	0.286168	0.00404281
BobWhite_c48447_529	1A	16.3001	1	1	1	1	1
Excalibur_c25891_1402	1A	16.4999	0.595055	0.422585	0.0491835	0.310152	0.0279238
RAC875_c20875_753	1A	16.4999	1	1	1	1	1
BobWhite_c3335_1438	1A	16.4999	1	1	1	1	1
wsnp_Ku_c5756_10191339	1A	16.4999	0.38344	0.315185	0.135008	0.028578	0.157306
Excalibur_c38379_478	1A	16.5	1	1	1	1	1
Excalibur_c101903_902	1A	16.5	0.374924	0.0190874	0.0016382	0.0412778	0.0093737
Ku_c4823_673	1A	16.5	0.743853	0.560704	0.0415287	0.0187366	2.69402e-10
CAP11_c65_237	1A	16.5	1	1	1	1	1
wsnp_Ex_c7442_12743707	1A	16.5	3.14141e-08	3.06283e-06	0.000173637	0.0968719	0.00876001
Excalibur_c101903_734	1A	16.5	1	1	1	1	1
Jagger_rep_c10343_173	1A	16.5	1	1	1	1	1
Tdurum_contig42479_2158	1A	16.5001	0.0736528	0.0126328	0.0814584	0.206413	0.235828
wsnp_Ex_c1137_2183772	1A	16.5001	0.666714	0.239615	0.359045	0.807279	0.0754163
wsnp_Ex_c1137_2182795	1A	16.5001	0.743853	0.560704	0.0415287	0.0187366	2.69402e-10
Kukri_c37592_531	1A	16.6999	1	1	1	1	1
Kukri_c23081_2360	1A	16.6999	1	1	1	1	1
RAC875_c53568_391	1A	16.6999	1	1	1	1	1
IACX9458	1A	16.6999	1	1	1	1	1
Excalibur_c10065_570	1A	16.6999	1	1	1	1	1
tplb0043h23_1346	1A	16.6999	1	1	1	1	1
Kukri_c2464_592	1A	16.7	1	1	1	1	1
wsnp_Ex_c7252_12453079	1A	16.7	0.00341889	0.83368	0.83369	0.00105877	0.600827
BobWhite_c1265_247	1A	16.7	0.0677529	0.2432	0.686121	0.455517	0.1333
BobWhite_c27474_65	1A	16.7	1	1	1	1	1
IAAV3809	1A	16.7	0.682494	0.0887288	0.100183	0.565878	0.0158988
BS00081682_51	1A	16.7001	0.00102509	0.87184	0.841564	0.00605734	0.425714
RAC875_c23587_271	1A	16.7001	1	1	1	1	1
BS00081680_51	1A	16.7001	0.0738298	0.611911	0.611439	0.0244244	0.425942
Excalibur_c45969_370	1A	16.7001	1	1	1	1	1
BobWhite_c27474_124	1A	16.7001	1	1	1	1	1
Tdurum_contig83113_134	1A	18.3999	0.339975	0.0681394	0.265889	0.701972	3.89717e-06
wsnp_BF200531A_Ta_2_1	1A	18.4	0.120655	0.0331633	0.00592515	0.0746219	0.14446
RAC875_c64371_209	1A	18.4001	0.605896	0.244924	0.176589	0.0284208	0.0479253
IAAV6899	1A	19.4999	0.740546	0.569905	0.00258755	0.174069	3.47885e-05
D_GDEEGVY02H7D8K_299	1A	19.4999	0.646138	0.9983	0.00363133	0.721402	1.93478e-07
Excalibur_c105151_200	1A	19.5	0.108619	0.244469	0.0158984	0.675665	1.84654e-07
Excalibur_c20777_428	1A	19.5	0.248606	0.699702	0.57912	0.0256105	0.0311005
Kukri_rep_c108031_378	1A	19.5	0.516027	0.470474	0.000362068	0.476165	0.000280003
RAC875_c108229_54	1A	19.5001	0.135025	0.110159	0.0267294	0.353887	7.53466e-07
Tdurum_contig50845_82	1A	19.5999	0.782313	0.945924	0.00279296	0.410933	4.16925e-08
Tdurum_contig52332_94	1A	19.6	0.756273	0.344354	0.409337	0.84868	4.15436e-07
Tdurum_contig50845_215	1A	19.6	0.298297	0.534649	0.0095557	0.689152	1.01579e-08
BS00100287_51	1A	19.6	0.298297	0.534649	0.0095557	0.689152	1.01579e-08
BS00026453_51	1A	19.6	0.782313	0.945924	0.00279296	0.410933	4.16925e-08
BS00022977_51	1A	19.6001	0.298297	0.534649	0.0095557	0.689152	1.01579e-08
Excalibur_c20777_315	1A	19.6001	0.216466	0.992051	0.754708	0.832594	0.297203
CAP7_c1645_359	1A	19.6001	1	1	1	1	1
Tdurum_contig61492_458	1A	19.6999	0.98806	0.916088	0.00526425	0.183488	5.66304e-06
Tdurum_contig61492_684	1A	19.7	0.216551	0.289821	0.0142093	0.000542259	6.91079e-08
Tdurum_contig15335_452	1A	19.7	0.299319	0.31817	0.0155975	0.286112	1.93971e-06
Tdurum_contig29484_628	1A	19.7	0.288786	0.624735	0.0132541	0.493886	1.25514e-07
RAC875_c2122_159	1A	19.7	0.324465	0.29969	0.00303067	0.529415	1.74147e-07
BS00022443_51	1A	19.7999	0.900049	0.446912	0.0624845	0.388186	8.39853e-10
GENE-0211_139	1A	19.7999	0.396036	0.376723	0.00147688	0.432528	3.38598e-06
BS00003802_51	1A	19.8	0.604919	0.298306	0.00250103	0.923686	4.11544e-06
BS00082266_51	1A	19.8	1	1	1	1	1
BS00110358_51	1A	19.8	0.00052439	0.00419042	0.000690569	0.37029	0.0068488
Excalibur_c16353_264	1A	19.8	0.00190821	0.002536	9.03257e-09	0.0480653	0.311874
IACX5892	1A	19.8	0.785526	0.779831	0.0056344	0.250421	3.66807e-07
BS00003761_51	1A	19.8001	0.697331	0.887492	0.00927537	0.364156	2.02275e-05
RAC875_c54245_88	1A	19.8001	1	1	1	1	1
IAAV1469	1A	20.1001	1	1	1	1	1
BobWhite_c1764_139	1A	20.1999	0.578056	0.511568	0.0194907	0.758569	3.25038e-06
Tdurum_contig11756_264	1A	20.1999	0.373718	0.762815	0.00733996	0.352483	1.21139e-06
Kukri_c18434_200	1A	20.2	0.785526	0.779831	0.0056344	0.250421	3.66807e-07
BobWhite_c46501_92	1A	20.2	0.0682357	3.81781e-06	8.41954e-06	0.0892457	0.420132
Tdurum_contig11756_458	1A	20.2	0.301121	0.646202	0.000845627	0.809303	1.04994e-05
RAC875_c29598_147	1A	20.2	0.767885	0.556342	0.0016694	0.958438	9.65841e-08
BS00022738_51	1A	20.2	0.0406644	0.0445666	0.436272	0.434278	6.2113e-05
Tdurum_contig11756_1415	1A	20.2	0.785526	0.779831	0.0056344	0.250421	3.66807e-07
BobWhite_c3661_88	1A	20.2001	1	1	1	1	1
wsnp_Ex_c5780_10154132	1A	20.2001	1	1	1	1	1
tplb0036l23_696	1A	20.2999	0.664321	0.34227	0.627402	0.0820503	0.546445
CAP8_c1356_189	1A	20.3001	0.00925249	0.00173357	0.0113814	0.0394133	0.000630053
BobWhite_c1890_712	1A	20.3001	0.365932	0.39816	0.198271	0.124279	0.48443
BS00012052_51	1A	20.3001	0.269429	0.125195	0.996669	0.968754	0.0113392
Kukri_c24144_1568	1A	20.6999	0.546629	0.0392994	0.471821	1.98143e-05	0.654299
BS00070798_51	1A	20.6999	0.0210523	0.000185105	0.000449883	0.958353	0.0749255
GENE-0249_122	1A	20.6999	0.8956	0.164914	0.00193073	0.000255308	0.255364
RAC875_c56994_301	1A	20.6999	0.00244265	0.00193565	3.13526e-08	0.63286	0.105306
TA015410-0477	1A	20.6999	0.00386323	0.113286	0.0193126	3.02317e-05	0.135727
Ku_c20069_531	1A	20.7	0.597225	0.0774114	3.06469e-05	0.960562	0.203281
Excalibur_c110483_103	1A	20.7	0.734599	0.0371971	0.612612	0.000270594	0.778911
Excalibur_c55677_217	1A	20.7	0.00110932	0.000103117	0.00112478	1.48237e-06	0.142499
wsnp_Ex_c64327_63176640	1A	20.7	0.844042	0.0750811	0.510826	7.69588e-05	0.530598
RAC875_c57095_240	1A	20.7	0.015625	0.619584	0.485999	0.661904	0.125806
RAC875_c37934_225	1A	20.7	0.00708745	0.0788744	0.851553	0.333815	0.661228
Kukri_rep_c81545_195	1A	20.7	0.559964	0.132257	0.00153246	0.0010346	0.19257
RAC875_c64603_663	1A	20.7	0.41503	0.0685944	0.205626	0.121648	0.00650736
IAAV3168	1A	20.7	0.000154851	3.11173e-05	0.00994194	9.86997e-06	0.309192
RAC875_c13012_1598	1A	20.7	1.52519e-06	2.19326e-06	2.19751e-11	0.0400504	0.00520453
Kukri_rep_c72397_600	1A	20.7	0.871289	0.573241	0.0885945	3.06841e-06	0.0928502
tplb0024b08_432	1A	20.7	1	1	1	1	1
BS00107852_51	1A	20.7001	1	1	1	1	1
Excalibur_c81545_101	1A	20.7001	0.0147843	0.00288691	0.000151061	0.0214923	0.0557753
GENE-0249_161	1A	20.7001	0.781025	0.320313	0.00262535	0.000105252	0.214235
BS00039749_51	1A	20.7001	0.10765	0.540345	0.0885693	0.957089	0.0690764
RAC875_c37934_285	1A	20.7001	0.686252	0.279906	0.0088844	0.000252222	0.185549
Tdurum_contig75476_167	1A	20.7999	0.0660001	0.634799	0.000920643	0.00102369	0.0215813
Excalibur_rep_c92985_510	1A	20.8999	0.331742	0.107423	0.00107423	0.000201043	0.485528
Excalibur_c22642_90	1A	20.9	0.208196	0.0364828	0.000204199	0.000181066	0.622764
BS00064608_51	1A	20.9	0.207267	0.0253668	0.000346298	0.000740654	0.173931
Excalibur_c18694_273	1A	20.9	0.0446044	0.00533629	0.00118563	3.76197e-05	0.263011
Ra_c39042_935	1A	20.9001	0.0678381	0.194214	0.00523435	0.00329287	0.0293267
BS00065419_51	1A	20.9001	0.0476297	0.00438678	0.000866159	0.000164735	0.182772
wsnp_Ku_c10239_16988077	1A	23.3	1	1	1	1	1
Kukri_c16098_95	1A	27.8999	0.390006	0.0622272	0.00331942	0.591801	0.404212
wsnp_Ex_c10783_17554146	1A	27.9	0.0237981	0.00172156	0.246557	0.212185	0.00480908
CAP7_c4833_141	1A	27.9001	0.0106178	0.00083475	0.636813	0.463351	0.0045645
Excalibur_c7026_2635	1A	28.3999	0.0700307	0.760536	0.902535	0.0130371	0.150606
Kukri_c13136_1363	1A	28.3999	0.0264078	0.240874	0.877252	0.0192139	0.356009
Kukri_c13593_203	1A	28.4	0.0138793	0.332451	0.483317	0.0112579	0.192093
BobWhite_c48591_394	1A	28.4	0.0338192	0.257323	0.425838	0.047572	0.872178
wsnp_JD_c9290_10155594	1A	28.4	0.0478843	0.890585	0.73176	0.00604674	0.14349
BS00011787_51	1A	28.6999	1	1	1	1	1
Kukri_c22508_119	1A	28.6999	0.838961	0.444297	0.987909	0.0114114	0.110107
GENE-0509_639	1A	28.7	0.0284865	0.00343267	0.0448951	0.187969	0.0172579
RAC875_c14926_589	1A	28.7	0.0181522	0.356472	0.30041	0.147452	0.533689
IAAV5252	1A	29.4999	1	1	1	1	1
wsnp_Ra_c26191_35761997	1A	29.4999	1	1	1	1	1
Kukri_c12534_559	1A	29.5	0.315882	0.269875	0.154488	0.0579471	0.555635
Kukri_rep_c102900_1715	1A	29.5	1	1	1	1	1
Tdurum_contig8382_300	1A	29.5001	0.783692	0.765519	0.599255	0.00279786	0.246782
Tdurum_contig13937_2280	1A	29.5001	0.335476	0.159475	0.0332896	0.00398665	0.572832
Kukri_c31964_109	1A	29.7999	0.598334	0.640039	0.0729723	0.000738429	0.118207
Kukri_c31964_56	1A	29.8	0.847523	0.994557	0.170076	0.00149301	0.124816
RAC875_rep_c107325_644	1A	31.2999	0.215121	0.0986514	0.0069624	0.00697008	0.15437
Kukri_c11891_1015	1A	31.3999	0.765937	0.941891	0.00315406	0.427667	7.3098e-06
RAC875_c59712_105	1A	31.3999	1	1	1	1	1
RAC875_c140_338	1A	31.4	1	1	1	1	1
Tdurum_contig20965_1446	1A	31.4	1	1	1	1	1
GENE-0507_285	1A	31.4	0.210791	0.158088	0.000794917	0.032558	0.12026
Ex_c27351_850	1A	31.4	1	1	1	1	1
wsnp_BE586140A_Ta_2_1	1A	31.4	1	1	1	1	1
GENE-0002_856	1A	31.4001	0.445078	0.858573	0.0066691	0.00176753	0.000693824
BS00026917_51	1A	31.4001	1	1	1	1	1
Kukri_c82555_88	1A	31.7999	0.297415	0.437825	0.272467	0.00858329	0.171169
Ra_c22663_367	1A	31.8	0.0776327	0.45655	0.122677	0.00729504	0.685513
Tdurum_contig13946_329	1A	31.8001	0.480752	0.0243429	0.0611236	0.00288247	0.102533
Tdurum_contig13946_241	1A	31.8001	0.31701	0.0436244	0.258727	0.00946851	0.271308
Tdurum_contig50355_269	1A	31.8999	0.674814	0.554815	0.338522	0.0479133	0.385696
Excalibur_rep_c77404_218	1A	31.8999	1	1	1	1	1
Tdurum_contig34019_260	1A	31.8999	0.162526	0.729339	0.811012	0.934285	0.846307
RAC875_c10090_963	1A	31.8999	0.0068248	0.0337904	0.164897	0.0765085	0.366516
Tdurum_contig11004_613	1A	31.8999	0.186995	0.1267	0.00256645	0.110952	0.111986
wsnp_Ex_c31983_40709866	1A	31.8999	0.174531	0.288805	0.0191994	0.00675734	0.82922
Tdurum_contig50355_685	1A	31.8999	0.348352	0.131759	0.26194	0.134371	0.43572
RAC875_c14066_452	1A	31.8999	0.707571	2.85436e-08	0.00544021	0.0321104	0.000306001
Tdurum_contig61515_522	1A	31.8999	0.112323	0.241323	0.00177329	0.53587	0.101015
Tdurum_contig77289_179	1A	31.8999	0.326888	0.620841	0.170559	0.0129762	0.213012
Kukri_c7579_559	1A	31.9	0.481112	0.944152	0.979579	0.112449	0.00452398
wsnp_Ex_c31983_40709607	1A	31.9	0.154965	0.196121	0.0212218	0.00431483	0.663513
Kukri_c7579_443	1A	31.9	0.516578	0.896577	0.25348	0.136216	0.0139585
Tdurum_contig29280_216	1A	31.9	0.515057	0.514359	0.3476	0.156638	0.467651
Kukri_c46010_146	1A	31.9	0.133813	0.351281	0.0201963	0.00514431	0.954328
Tdurum_contig61515_259	1A	31.9001	0.0790026	0.0620892	0.000595838	0.197316	0.16404
Tdurum_contig11004_400	1A	31.9001	0.143244	0.212458	0.0105282	0.0798777	0.0882248
RAC875_rep_c111911_116	1A	31.9001	0.116272	0.382868	0.156601	0.981922	0.744785
IACX1465	1A	32.2001	0.00473456	0.110778	0.224543	0.404072	0.273769
RAC875_c89908_105	1A	34.8	0.215075	0.336284	0.13532	0.0469773	0.770671
TA003773-0807	1A	35.7	0.0228864	0.00226041	0.500452	0.0989378	0.00765741
BS00012210_51	1A	36.6999	0.000832341	0.00176109	0.0059197	0.497996	0.848974
IAAV5652	1A	36.7	0.0147207	0.0110426	0.00306183	0.955837	0.515337
RFL_Contig5090_1510	1A	36.7	0.372145	3.78704e-05	0.0159853	0.0670734	0.445722
Kukri_rep_c72587_123	1A	36.7001	1	1	1	1	1
BS00022885_51	1A	37.0999	0.00732864	7.47858e-05	4.62717e-09	0.0906243	0.0601284
Excalibur_c75270_566	1A	37.0999	0.00770559	0.00019182	0.000190195	0.0400324	0.941717
Tdurum_contig47183_333	1A	37.1	0.0277974	0.0300869	0.557321	0.155486	0.000853392
Tdurum_contig76915_88	1A	37.1	0.0104648	0.00526712	0.20936	0.0432727	0.000310415
Tdurum_contig622_285	1A	37.1	0.22406	0.19601	0.538036	0.980629	0.000498065
Tdurum_contig47183_205	1A	37.1001	0.236609	0.682169	0.544835	0.456747	0.0252043
BS00110151_51	1A	37.7999	0.623876	0.00294712	0.0161289	0.0632175	0.9595
Tdurum_contig5008_635	1A	37.8	0.283072	0.00302781	0.0315982	0.0418426	0.818338
Kukri_c23985_166	1A	37.8	1	1	1	1	1
Ku_c11769_252	1A	37.9999	0.471577	0.34662	3.12652e-05	0.415775	0.0066412
BS00013227_51	1A	37.9999	0.938494	0.0751118	9.27022e-06	0.212533	0.0124722
Kukri_c3150_341	1A	38	0.744555	0.284557	0.000288935	0.412673	0.048463
Excalibur_rep_c114535_55	1A	38	0.758943	0.373295	0.000589901	0.298317	0.0509467
Tdurum_contig69753_513	1A	38	0.851969	0.146803	2.21546e-06	0.742936	0.0270274
Kukri_c65511_1057	1A	38	0.137719	0.000545867	0.0432313	0.116309	0.863959
BS00022870_51	1A	38.0001	0.70615	0.296366	0.000246524	0.498459	0.0250602
wsnp_CAP12_c2438_1180601	1A	40.0001	0.0207149	0.0381941	0.087134	0.835824	0.504179
BobWhite_c4646_119	1A	40.6999	0.582841	0.440343	0.762399	0.591276	0.012141
RAC875_c5544_4156	1A	40.7	1	1	1	1	1
IACX5982	1A	40.7	6.10228e-05	0.0120792	0.299658	0.956761	0.0832633
Kukri_rep_c104386_273	1A	40.7	1	1	1	1	1
Tdurum_contig97688_186	1A	40.7001	0.0610861	0.119685	0.174791	0.136606	0.0212296
RAC875_c17283_453	1A	41.3001	0.637197	0.793902	0.00392986	0.0541279	0.000616875
wsnp_Ex_c12117_19381493	1A	41.5	0.00542295	3.65457e-10	2.53957e-06	0.0258358	0.289275
RAC875_rep_c104986_200	1A	42.2	4.58998e-06	4.52555e-12	4.9806e-10	0.0161225	0.392023
IAAV2888	1A	43.3	0.712843	0.336527	0.636544	0.0557174	0.00263594
Kukri_c25500_879	1A	43.3	0.00231424	3.00878e-12	6.44243e-08	0.420924	0.0270263
Ex_c68770_506	1A	43.3	0.000184823	6.91541e-07	1.09643e-12	0.0253233	0.00433312
wsnp_BE445121A_Ta_1_8	1A	43.3001	0.624685	0.421854	0.66772	0.0228405	0.00673946
TA003421-0429	1A	43.3001	0.043435	1.28014e-09	7.98035e-11	0.828664	0.0067773
wsnp_Ex_c24686_33942264	1A	44.2999	0.945341	0.488284	0.00616779	0.265354	0.260947
wsnp_Ex_c24686_33941368	1A	44.2999	0.318054	0.65378	0.125474	0.134437	0.363937
Tdurum_contig16812_256	1A	44.2999	0.331035	0.332526	0.0685506	9.31825e-07	0.00464568
wsnp_Ex_c2181_4089639	1A	44.3	1	1	1	1	1
wsnp_Ex_c2181_4089788	1A	44.3001	0.000416679	0.00133427	3.40279e-06	0.0467881	0.0380508
RAC875_c37183_331	1A	44.3001	0.230992	0.518319	0.00159612	0.112477	0.105804
wsnp_Ku_rep_c107796_93118214	1A	44.6	0.101301	0.0217114	0.0764122	0.190953	0.00154437
wsnp_CAP11_c23_61357	1A	44.6001	1	1	1	1	1
wsnp_Ex_rep_c103028_88077819	1A	44.8999	0.22388	0.0471442	0.150471	0.218512	0.00142489
wsnp_RFL_Contig2185_1520256	1A	44.9	0.0287829	0.0904537	0.00507438	0.0337197	0.0253953
Ex_c29914_480	1A	44.9	0.00479387	0.00186624	0.00193841	0.112637	0.0058731
IAAV814	1A	44.9001	1.46799e-06	7.26181e-09	1.34016e-11	0.146751	0.290696
RAC875_c19348_713	1A	44.9001	0.364295	0.068545	0.144839	0.494692	0.00340274
wsnp_Ex_c12101_19360213	1A	45.1999	2.66867e-06	3.80823e-09	5.15938e-11	0.00900546	0.300703
wsnp_Ex_c111741_93530669	1A	45.2	1	1	1	1	1
IAAV3306	1A	45.2999	1.64164e-05	3.83625e-06	2.46349e-12	0.146968	6.63437e-05
Ex_c60135_528	1A	45.3	2.66827e-06	2.9696e-09	4.86369e-12	0.0851987	0.414062
wsnp_Ex_c2749_5091813	1A	45.3	0.073416	0.0702598	0.0964397	0.496239	0.681543
Ra_c5696_1556	1A	45.3	4.52055e-06	6.91286e-08	1.36978e-11	0.0528432	0.0962678
wsnp_Ex_c31525_40302747	1A	45.3	3.03856e-05	1.18135e-06	4.22461e-10	0.389763	0.487638
IAAV1463	1A	45.3	5.20601e-06	1.01034e-08	1.55165e-11	0.100016	0.327309
Kukri_c4099_321	1A	45.3	2.02103e-06	1.32871e-07	2.1602e-11	0.0299189	0.0558139
Kukri_c24897_140	1A	45.3001	4.27207e-06	1.83405e-08	4.22151e-11	0.11691	0.276384
Ra_c4140_287	1A	45.3001	1.1396e-05	2.05616e-07	6.08332e-12	0.0507579	0.195753
wsnp_Ex_c31525_40302140	1A	45.3001	3.79229e-06	6.05192e-09	6.55314e-13	0.0592702	0.180002
BobWhite_c34661_208	1A	45.6999	6.37526e-06	3.11266e-08	5.14992e-12	0.0978437	0.242674
Kukri_c48434_88	1A	45.6999	2.11406e-06	2.25045e-09	3.72683e-12	0.0860249	0.426234
wsnp_BF478737A_Ta_2_1	1A	45.7	7.27575e-07	7.94543e-11	3.46284e-12	0.0489315	0.693573
RAC875_c7847_1352	1A	45.7999	0.163583	0.786985	0.314295	0.030473	0.235926
wsnp_Ex_c39661_46902689	1A	45.7999	5.95246e-06	1.09165e-07	7.51708e-12	0.0213268	0.053199
Tdurum_contig27840_865	1A	45.7999	1	1	1	1	1
wsnp_Ex_c43586_49862663	1A	45.7999	1	1	1	1	1
Tdurum_contig20581_256	1A	45.8	1	1	1	1	1
Ex_c23451_720	1A	45.8	1.65132e-06	2.2443e-11	7.01867e-12	0.000360557	0.832226
Ex_c3567_1048	1A	45.8	1	1	1	1	1
RAC875_c1080_523	1A	45.8001	0.134297	0.0158678	1.18393e-05	0.180579	0.00167642
wsnp_Ex_c48375_53299028	1A	46.0999	2.11406e-06	2.25045e-09	3.72683e-12	0.0860249	0.426234
wsnp_Ex_c8374_14111734	1A	46.0999	1	1	1	1	1
wsnp_Ex_rep_c67665_66326492	1A	46.0999	1	1	1	1	1
wsnp_Ex_c41237_48104282	1A	46.0999	1	1	1	1	1
wsnp_Ex_c3747_6824863	1A	46.0999	1	1	1	1	1
wsnp_Ex_c3963_7179699	1A	46.0999	0.00499769	0.00723985	0.415352	0.12596	0.740243
wsnp_Ex_c8666_14522816	1A	46.0999	1	1	1	1	1
wsnp_Ex_c645_1273901	1A	46.0999	1	1	1	1	1
wsnp_Ex_c3567_6526582	1A	46.0999	1	1	1	1	1
wsnp_Ex_rep_c102155_87382570	1A	46.0999	1	1	1	1	1
wsnp_Ex_rep_c67763_66441222	1A	46.0999	3.60638e-06	6.73517e-08	1.33474e-10	0.16739	0.164515
BS00048117_51	1A	46.0999	1	1	1	1	1
wsnp_Ex_c6934_11953178	1A	46.0999	1	1	1	1	1
Excalibur_c6141_1337	1A	46.0999	1	1	1	1	1
wsnp_Ex_c2389_4477621	1A	46.0999	1	1	1	1	1
wsnp_Ex_rep_c66318_64485410	1A	46.0999	1	1	1	1	1
IAAV839	1A	46.0999	1	1	1	1	1
wsnp_Ex_rep_c70593_69508988	1A	46.0999	1	1	1	1	1
wsnp_Ex_c11374_18361760	1A	46.0999	1	1	1	1	1
IAAV3998	1A	46.0999	1	1	1	1	1
wsnp_Ex_c10595_17292077	1A	46.0999	1	1	1	1	1
wsnp_Ex_c2389_4477880	1A	46.0999	1	1	1	1	1
wsnp_Ex_c19730_28728245	1A	46.1	0.0660454	0.065305	0.0626094	0.0762443	0.000105745
wsnp_Ex_c2389_4478238	1A	46.1	0.530437	0.924547	0.106779	0.537628	0.296319
wsnp_Ex_c17684_26426785	1A	46.1	0.775412	0.943046	0.212003	0.923857	0.0565024
wsnp_Ex_c25220_34487119	1A	46.1	1	1	1	1	1
IACX7767	1A	46.1	1	1	1	1	1
BS00110039_51	1A	46.1	1	1	1	1	1
wsnp_Ex_rep_c66875_65276404	1A	46.1	1	1	1	1	1
wsnp_Ex_c15852_24239968	1A	46.1	0.239983	0.344463	0.491432	0.651114	0.0381613
wsnp_Ex_c6826_11774795	1A	46.1	1.40858e-05	2.07016e-07	2.14957e-09	0.021588	0.393948
RAC875_rep_c72774_131	1A	46.1	1.47799e-06	8.82104e-09	1.07232e-11	0.317917	0.455668
wsnp_Ra_c26956_36503468	1A	46.1	1	1	1	1	1
wsnp_Ex_c15170_23366110	1A	46.1	1	1	1	1	1
wsnp_Ex_rep_c105244_89727546	1A	46.1	1	1	1	1	1
wsnp_Ex_c3963_7179957	1A	46.1	0.291149	0.179994	0.124191	0.203312	0.81822
wsnp_Ex_c13783_21613564	1A	46.1	1	1	1	1	1
wsnp_Ex_c11697_18821490	1A	46.1	0.167566	0.203523	0.749346	0.520726	0.0272028
BS00062965_51	1A	46.1	4.69482e-07	1.98673e-10	4.1877e-12	0.00023969	0.26842
wsnp_Ex_c2389_4478587	1A	46.1	0.291149	0.179994	0.124191	0.203312	0.81822
BS00066549_51	1A	46.1	1	1	1	1	1
wsnp_Ku_rep_c104517_90964418	1A	46.1	1	1	1	1	1
wsnp_CAP11_c3968_1874257	1A	46.1	1	1	1	1	1
Ex_c2389_1828	1A	46.1	1	1	1	1	1
RAC875_c2313_410	1A	46.1	1	1	1	1	1
RAC875_c85778_184	1A	46.1	0.328338	0.114125	0.852723	0.498747	0.0762993
wsnp_Ex_c17684_26426672	1A	46.1	1	1	1	1	1
Ex_c2389_1633	1A	46.1	0.291149	0.179994	0.124191	0.203312	0.81822
Ku_c2898_221	1A	46.1	1	1	1	1	1
wsnp_Ex_c2389_4479047	1A	46.1	1	1	1	1	1
wsnp_Ex_c26800_36025427	1A	46.1	1	1	1	1	1
wsnp_Ex_c2389_4479352	1A	46.1	1	1	1	1	1
wsnp_Ex_c2389_4477096	1A	46.1	0.743186	0.838378	0.441728	0.126594	0.0351233
BobWhite_c22256_79	1A	46.1	9.73571e-05	5.67384e-06	4.24976e-10	0.0284533	0.170437
wsnp_Ex_c21450_30588044	1A	46.1	0.344695	0.299174	0.735921	0.927253	0.0178044
wsnp_Ex_c2389_4477552	1A	46.1	1	1	1	1	1
wsnp_JD_rep_c49359_33578909	1A	46.1	1	1	1	1	1
wsnp_Ex_c28165_37310070	1A	46.1	4.25614e-06	3.63713e-09	9.86498e-12	0.0709816	0.445779
wsnp_Ex_c3365_6183009	1A	46.1	0.916307	0.301079	0.155298	0.0714273	0.503603
wsnp_Ex_c15722_24074399	1A	46.1	1	1	1	1	1
wsnp_Ex_c26098_35349905	1A	46.1	1	1	1	1	1
wsnp_Ex_c2972_5477975	1A	46.1	1	1	1	1	1
Ex_c2389_1634	1A	46.1	1	1	1	1	1
wsnp_Ex_c40942_47886087	1A	46.1	0.967181	0.552397	0.557897	0.140099	0.00189768
wsnp_Ra_c20163_29413615	1A	46.1	1	1	1	1	1
wsnp_Ex_rep_c67065_65532802	1A	46.1	1	1	1	1	1
wsnp_RFL_Contig1186_254286	1A	46.1	1	1	1	1	1
wsnp_Ex_rep_c105244_89727666	1A	46.1	1	1	1	1	1
wsnp_Ex_c6826_11775106	1A	46.1001	0.551343	0.365521	0.932243	0.0945906	0.101828
BS00092422_51	1A	46.1001	1	1	1	1	1
Excalibur_c44731_1000	1A	46.1001	1	1	1	1	1
wsnp_Ra_c7847_13421750	1A	46.1001	1	1	1	1	1
Ra_c12999_321	1A	46.1001	0.569045	0.58848	0.665155	0.0138597	0.570508
wsnp_Ex_rep_c66382_64577768	1A	46.1001	4.14787e-06	1.89979e-08	1.83139e-11	0.0391694	0.330707
wsnp_Ex_c6278_10941843	1A	46.1001	0.139447	0.793817	0.111075	0.196556	0.133083
BobWhite_c40914_538	1A	46.1001	1	1	1	1	1
wsnp_Ex_c591_1177097	1A	46.1001	1	1	1	1	1
wsnp_CAP12_c2645_1267978	1A	46.1001	1	1	1	1	1
Excalibur_c11374_1126	1A	46.1001	1	1	1	1	1
wsnp_Ex_c645_1273590	1A	46.1001	1	1	1	1	1
wsnp_Ex_c6075_10637792	1A	46.1001	0.00168271	0.00803024	0.00625937	0.54432	0.00510866
RAC875_c25442_231	1A	46.1001	1	1	1	1	1
RAC875_c7305_75	1A	46.1001	1	1	1	1	1
wsnp_Ex_rep_c105244_89727820	1A	46.1001	0.00281704	0.101296	0.43693	0.424275	0.205545
wsnp_Ex_rep_c69775_68731015	1A	46.1001	0.338553	0.93165	0.34057	0.0807125	0.298126
wsnp_Ra_rep_c105422_89367749	1A	46.1001	6.85902e-06	1.40873e-08	1.3742e-11	0.111625	0.318208
wsnp_Ex_c8101_13712260	1A	46.1001	1	1	1	1	1
wsnp_Ex_rep_c104050_88861052	1A	46.1001	1	1	1	1	1
BS00048118_51	1A	46.1001	1	1	1	1	1
RAC875_rep_c110052_194	1A	46.1001	0.131149	0.606956	0.00225206	0.245677	0.000657843
Excalibur_c64855_328	1A	46.1999	1	1	1	1	1
wsnp_Ra_c6474_11298858	1A	46.1999	0.216745	0.552913	0.0148752	0.023842	0.333281
wsnp_Ra_c6474_11298812	1A	46.1999	1	1	1	1	1
wsnp_Ex_c759_1493846	1A	46.1999	1	1	1	1	1
Ex_c13742_757	1A	46.1999	1	1	1	1	1
wsnp_Ex_c3142_5808330	1A	46.1999	0.0270125	0.231099	0.171448	0.917295	0.42268
wsnp_Ex_c8162_13799067	1A	46.1999	0.0111547	0.136319	0.517134	0.869487	0.48311
IAAV5581	1A	46.1999	0.00555721	0.0508846	0.212273	0.0140958	0.1126
IAAV3846	1A	46.1999	0.248205	0.232016	0.000528482	0.236097	4.52396e-06
Excalibur_c63243_316	1A	46.2	1	1	1	1	1
BS00063063_51	1A	46.2	1	1	1	1	1
Excalibur_c2389_90	1A	46.2	0.483163	0.597053	0.904244	0.975537	0.604675
RAC875_rep_c76047_63	1A	46.2	0.183305	0.157193	0.0713957	0.0357803	0.00123637
BS00076668_51	1A	46.2	1	1	1	1	1
wsnp_Ex_c18196_27006489	1A	46.2	1	1	1	1	1
Ra_c7062_430	1A	46.2	1	1	1	1	1
Ku_c2742_638	1A	46.2	0.00320332	0.00033649	0.000468887	0.62472	2.96309e-06
BS00037007_51	1A	46.2	1	1	1	1	1
BS00063872_51	1A	46.2	0.455644	0.629455	0.343701	0.0662026	0.410613
IAAV2342	1A	46.2	1	1	1	1	1
RAC875_c2313_887	1A	46.2	1	1	1	1	1
Ex_c801_555	1A	46.2	4.11967e-06	7.68745e-09	1.18849e-11	0.106275	0.337618
BS00030644_51	1A	46.2	1	1	1	1	1
Tdurum_contig12959_425	1A	46.2	0.0453407	0.0433739	0.320044	0.320147	0.810287
BS00021904_51	1A	46.2	1	1	1	1	1
wsnp_Ex_c3142_5808220	1A	46.2	1	1	1	1	1
Kukri_c33586_75	1A	46.2	1	1	1	1	1
CAP11_c2984_419	1A	46.2	1	1	1	1	1
BS00010004_51	1A	46.2	1	1	1	1	1
Ku_c2898_1247	1A	46.2	2.11406e-06	2.25045e-09	3.72683e-12	0.0860249	0.426234
Excalibur_c7692_139	1A	46.2	1	1	1	1	1
wsnp_BE518393A_Td_2_3	1A	46.2	1	1	1	1	1
GENE-0561_101	1A	46.2	1	1	1	1	1
RAC875_c2202_1097	1A	46.2	1	1	1	1	1
wsnp_Ex_c3142_5808713	1A	46.2	1	1	1	1	1
Ku_c2898_1284	1A	46.2	1.57319e-06	4.68344e-09	4.65173e-11	0.0116479	0.610671
BobWhite_c45409_389	1A	46.2	0.36091	0.967629	0.605277	0.0444898	0.000270963
RAC875_c9965_354	1A	46.2	0.337378	0.294707	0.738064	0.277451	0.00340319
wsnp_Ex_c50235_54588957	1A	46.2	0.104055	0.0788986	0.506268	0.398802	0.00247086
BS00067330_51	1A	46.2	6.814e-07	3.45761e-09	3.64955e-12	0.0403814	0.19469
Excalibur_c43793_81	1A	46.2	1	1	1	1	1
Excalibur_c6255_1119	1A	46.2	3.76552e-06	7.70736e-08	8.72305e-11	0.119764	0.354978
Ex_c801_820	1A	46.2001	1	1	1	1	1
tplb0032d09_1393	1A	46.2001	1	1	1	1	1
wsnp_Ex_c45880_51550172	1A	46.2001	0.465197	0.676863	0.0266036	0.00214959	0.0314555
Ex_c14515_220	1A	46.2001	1	1	1	1	1
IAAV1851	1A	46.2001	1	1	1	1	1
wsnp_Ex_c39661_46902650	1A	46.2001	0.93212	0.927542	0.322511	0.0114763	0.927465
BS00080438_51	1A	46.2001	1	1	1	1	1
IAAV7414	1A	46.2001	1	1	1	1	1
Ku_c2449_578	1A	46.2001	1	1	1	1	1
IAAV5756	1A	46.2001	1.07845e-06	2.48954e-09	5.88229e-11	0.0175636	0.682904
wsnp_Ex_c14733_22819350	1A	46.2001	1	1	1	1	1
RAC875_c18355_804	1A	46.2001	1	1	1	1	1
wsnp_Ex_c44498_50537128	1A	46.2001	1	1	1	1	1
Excalibur_c43793_379	1A	46.2001	0.160645	0.106881	0.0368898	0.34254	0.103088
Tdurum_contig42633_1120	1A	46.7	1	1	1	1	1
IACX7695	1A	46.7999	0.982004	0.20411	0.00525959	0.509936	0.190584
Ra_c2322_1067	1A	46.7999	0.0278684	0.0240014	0.234789	0.0931207	0.00437389
BS00022156_51	1A	46.7999	0.0253867	0.241972	0.526633	6.31744e-07	0.00250129
Ra_c2322_174	1A	46.7999	0.262045	0.230053	0.28787	0.430764	0.000379904
BobWhite_c31155_350	1A	46.8	0.652598	0.807871	0.644238	0.53811	1.42451e-05
Tdurum_contig53332_743	1A	46.8	0.142611	0.272274	0.411788	0.443084	1.3524e-05
BS00031200_51	1A	46.8	0.180258	0.329803	0.222951	0.808566	0.000352008
BS00022207_51	1A	46.8	0.00295503	0.000908402	6.73912e-08	0.438757	0.0030719
Kukri_c31093_387	1A	46.8001	2.70855e-05	3.61644e-06	1.08308e-09	0.863489	0.00130029
RAC875_rep_c85118_294	1A	46.8001	0.0364442	0.668426	4.35116e-05	0.490596	0.00348616
Kukri_rep_c99813_69	1A	46.8001	0.00132519	0.00564281	1.22197e-05	0.0107865	0.109261
Kukri_c6106_470	1A	46.8001	0.941834	0.115096	0.00276684	0.19703	0.247304
BobWhite_c2506_332	1A	47.0001	1	1	1	1	1
wsnp_Ex_c1959_3692097	1A	47.7999	0.0248612	0.0831482	0.309208	0.128979	0.000283137
RAC875_c65515_283	1A	47.7999	0.0793609	0.469533	0.384861	0.0749454	0.145463
TA001042-0912	1A	47.7999	0.0167446	0.0526358	0.220261	0.259306	0.00284652
GENE-0405_237	1A	47.7999	0.0577665	0.134993	0.357299	0.137569	0.0291072
Tdurum_contig27881_275	1A	47.7999	0.053367	0.126305	0.176182	0.456847	0.00309308
wsnp_BE605063A_Ta_2_3	1A	47.7999	0.0248612	0.0831482	0.309208	0.128979	0.000283137
wsnp_Ex_c2178_4086161	1A	47.8	0.0237634	0.0403925	0.25104	0.2453	0.00114777
IAAV3552	1A	47.8	0.317279	0.426652	0.25913	0.78884	0.0045075
Ra_c10580_1629	1A	47.8	0.180258	0.329803	0.222951	0.808566	0.000352008
BS00009866_51	1A	47.8	0.000505875	0.000753054	3.73977e-08	0.441719	0.0142601
Kukri_c28532_103	1A	47.8	0.0314727	0.12855	0.131227	2.17851e-06	0.0709227
wsnp_BE585780A_Ta_2_2	1A	47.8	0.0248612	0.0831482	0.309208	0.128979	0.000283137
wsnp_RFL_Contig2808_2585736	1A	47.8	0.0237634	0.0403925	0.25104	0.2453	0.00114777
Tdurum_contig81558_272	1A	47.8	0.0237634	0.0403925	0.25104	0.2453	0.00114777
wsnp_BE605063A_Ta_2_2	1A	47.8	0.0237634	0.0403925	0.25104	0.2453	0.00114777
wsnp_Ku_c30921_40705731	1A	47.8	0.00981061	0.062365	0.23831	0.0687856	0.00129156
Tdurum_contig43360_1381	1A	47.8	0.180258	0.329803	0.222951	0.808566	0.000352008
BS00085851_51	1A	47.8	0.000295813	0.0002137	8.61046e-09	0.13805	0.0171605
Tdurum_contig45671_799	1A	47.8	0.0237634	0.0403925	0.25104	0.2453	0.00114777
wsnp_Ku_rep_c71909_71634013	1A	47.8	0.06167	0.0760891	0.428748	0.871219	0.00101049
IACX10924	1A	47.8	0.0248612	0.0831482	0.309208	0.128979	0.000283137
Kukri_c609_328	1A	47.8001	0.0692366	0.0507272	0.397599	0.407252	0.00383398
Tdurum_contig43360_1592	1A	47.8001	0.0248612	0.0831482	0.309208	0.128979	0.000283137
RAC875_c41581_176	1A	47.8001	0.0237634	0.0403925	0.25104	0.2453	0.00114777
RAC875_c49760_107	1A	47.8001	0.19382	0.252208	0.208939	0.376483	0.00146834
BS00064679_51	1A	47.8001	3.581e-05	5.84732e-05	7.89644e-10	0.400447	7.62261e-06
IACX8300	1A	47.8001	0.00125416	0.000255495	7.17121e-10	0.254165	0.00379421
wsnp_CAP11_c1029_611774	1A	47.8001	0.0951185	0.0366732	1.06405e-06	0.369845	5.71497e-05
BobWhite_c478_1386	1A	47.8001	0.0628201	0.121847	0.348738	0.00248641	4.94901e-05
Tdurum_contig15970_607	1A	47.8001	0.0248612	0.0831482	0.309208	0.128979	0.000283137
IAAV2709	1A	48.0999	0.00901903	0.235094	0.714141	0.569698	0.102777
BS00064357_51	1A	49.0999	0.0156017	0.190918	0.000115722	0.0644495	0.382703
Excalibur_c15098_591	1A	49.0999	0.0479971	0.120003	1.92679e-05	0.792722	0.000167845
wsnp_Ex_c44049_50205457	1A	49.0999	0.00162914	0.0093268	3.11461e-06	0.550088	0.000668
Excalibur_c22728_610	1A	49.1	0.00220665	0.0469997	2.36157e-05	0.865855	0.00206674
RAC875_c43011_95	1A	49.1	0.00391717	0.00641752	1.5074e-06	0.943633	0.00129113
Kukri_c25839_487	1A	49.1	0.00391717	0.00641752	1.5074e-06	0.943633	0.00129113
wsnp_Ex_c44049_50205614	1A	49.1001	0.0162804	0.00631719	1.54884e-06	0.627963	0.0142015
Ra_c272_1632	1A	49.1001	0.00413615	0.000907555	1.35054e-06	0.331598	6.44113e-05
BS00062715_51	1A	49.1999	0.00240489	0.00261572	0.000306352	0.000648095	0.801318
BS00090408_51	1A	49.1999	0.00123446	0.000139273	1.29592e-07	0.502847	8.14603e-05
Excalibur_c24041_794	1A	49.1999	0.00675465	0.00818179	3.74331e-05	1.37961e-07	0.579889
BobWhite_c8428_346	1A	49.2999	0.00728657	0.0152897	0.0233696	0.032762	0.282995
IAAV5730	1A	49.3	0.00860001	0.013758	0.0160492	0.0213862	0.283785
Ex_c5759_663	1A	49.3001	0.0072883	0.0181105	0.079643	0.049313	0.710137
RFL_Contig921_337	1A	49.3001	0.00854183	0.00995068	0.006573	0.00264453	0.414865
BS00066336_51	1A	49.3001	6.04834e-05	0.0118662	0.0433868	0.293467	0.0367926
wsnp_Ex_c3572_6531810	1A	49.4	0.107833	0.441809	0.00908899	0.734436	0.204374
wsnp_Ex_c44049_50205904	1A	49.4001	0.000639308	0.0794831	6.99685e-05	0.873508	0.510163
wsnp_Ex_c1374_2630830	1A	49.6999	0.19026	0.176459	2.52474e-06	0.0314846	3.00153e-06
wsnp_Ex_c21592_30743513	1A	49.6999	0.19026	0.176459	2.52474e-06	0.0314846	3.00153e-06
wsnp_Ku_c3844_7053669	1A	49.6999	0.00184736	0.000798137	2.65383e-07	0.352227	0.00127755
Excalibur_c13058_241	1A	49.6999	0.00295503	0.000908402	6.73912e-08	0.438757	0.0030719
Kukri_rep_c106359_124	1A	49.6999	0.00247164	0.000404547	3.12028e-08	0.0204756	0.110429
RAC875_c6338_2719	1A	49.6999	0.0837845	0.771814	0.223413	0.0219616	0.392738
wsnp_Ex_c3572_6533892	1A	49.7	0.0016993	0.00133938	2.7277e-06	0.14936	2.91342e-05
wsnp_Ex_c8885_14842394	1A	49.7	0.00391717	0.00641752	1.5074e-06	0.943633	0.00129113
Kukri_c43730_841	1A	49.7	0.00295503	0.000908402	6.73912e-08	0.438757	0.0030719
wsnp_Ra_rep_c74936_72685894	1A	49.7	0.00391717	0.00641752	1.5074e-06	0.943633	0.00129113
TA003542-0511	1A	49.7	0.00184736	0.000798137	2.65383e-07	0.352227	0.00127755
Ex_c5759_628	1A	49.7	0.0183914	0.0129678	0.00443173	0.00889647	0.631524
GENE-0126_140	1A	49.7001	0.00391717	0.00641752	1.5074e-06	0.943633	0.00129113
RAC875_c10506_434	1A	49.7001	0.012873	0.00119232	6.6401e-08	0.00942106	0.0468462
RAC875_c6338_1887	1A	49.7001	0.00184736	0.000798137	2.65383e-07	0.352227	0.00127755
wsnp_Ex_c12352_19708127	1A	49.7001	0.00184736	0.000798137	2.65383e-07	0.352227	0.00127755
RFL_Contig5001_1099	1A	49.7999	0.599811	0.187382	0.0240305	0.502818	0.267976
CAP12_c6266_298	1A	49.8	0.00184736	0.000798137	2.65383e-07	0.352227	0.00127755
CAP12_c6266_339	1A	49.8	0.0541172	0.0945214	0.0313026	0.0909268	0.419134
RAC875_c68797_400	1A	49.8	0.00278696	6.68795e-05	1.73897e-08	0.288508	0.00051613
BobWhite_c46349_402	1A	49.8	0.227851	0.108473	0.0257865	0.221877	0.0288723
RAC875_c55052_604	1A	49.8001	0.163617	0.0362005	6.27069e-07	0.225038	0.00754962
CAP12_c6266_187	1A	49.8001	0.000969776	0.00243676	1.28935e-05	0.450633	0.0002171
RAC875_c33300_141	1A	49.8001	7.22296e-05	0.0025334	9.63941e-07	0.0318601	0.0188963
wsnp_Ex_c9979_16421462	1A	49.8001	1	1	1	1	1
Excalibur_c33881_618	1A	49.8999	0.974568	0.424017	0.00286084	0.014445	0.0139903
GENE-0071_115	1A	49.8999	0.204315	0.232254	0.00166856	0.672323	0.0517615
Excalibur_c17872_137	1A	49.9	0.158516	0.220001	0.459815	0.264512	0.129573
IACX2325	1A	49.9	0.0146454	0.69288	0.0031558	0.570252	0.00448728
wsnp_Ku_c18611_27943266	1A	50.0999	0.00471391	0.0859437	0.000828329	0.449658	0.310066
Ra_c11023_679	1A	50.0999	0.082959	0.0025375	2.81032e-08	0.254647	0.549583
RAC875_c38417_246	1A	50.1	0.352294	0.151193	4.5191e-06	0.0993842	0.00442647
BobWhite_c1488_504	1A	50.1	0.00918804	0.000800097	3.10939e-08	0.406979	0.222273
wsnp_Ex_c2840_5247386	1A	50.1	0.15629	0.164919	5.29021e-05	0.837117	0.00203113
Tdurum_contig10996_2485	1A	50.1	0.0268399	0.0147142	0.230315	0.134157	0.00152308
CAP8_rep_c7560_159	1A	50.1	0.0165487	0.000554047	1.55017e-08	0.252461	0.288191
CAP8_c2843_226	1A	50.1	0.00953716	0.000135954	2.73539e-08	0.849503	0.05436
RAC875_c8515_653	1A	50.1	0.0165487	0.000554047	1.55017e-08	0.252461	0.288191
Kukri_rep_c103147_745	1A	50.1	0.0603105	0.0962125	0.0016504	0.0674011	0.179326
Excalibur_c59486_172	1A	50.1001	1	1	1	1	1
Excalibur_rep_c86757_244	1A	50.1001	0.829981	0.220606	0.135182	0.139612	0.481021
wsnp_BF482891A_Ta_2_2	1A	50.1001	0.0724305	0.0613117	0.00333892	0.000516782	0.697756
Kukri_rep_c101316_375	1A	50.3999	0.00123446	0.000139273	1.29592e-07	0.502847	8.14603e-05
RAC875_c39125_365	1A	50.3999	0.00372247	7.52329e-05	2.30809e-07	0.161806	0.235984
wsnp_Ex_c41969_48673442	1A	50.3999	0.0201422	0.00775294	1.27708e-06	0.605781	0.0632058
CAP11_c6014_160	1A	50.3999	0.082959	0.0025375	2.81032e-08	0.254647	0.549583
wsnp_Ex_c43454_49770425	1A	50.3999	1	1	1	1	1
CAP7_c3269_236	1A	50.4	0.067214	0.0026631	1.81354e-11	0.0195664	1.60871e-05
CAP8_c4897_397	1A	50.4	0.00826053	0.0286198	3.38908e-06	0.387821	7.25302e-10
wsnp_Ra_c6182_10833256	1A	50.4	0.00123446	0.000139273	1.29592e-07	0.502847	8.14603e-05
wsnp_Ex_c3906_7086162	1A	50.4	0.00995254	0.000921134	1.02196e-06	0.609105	0.0880867
wsnp_Ex_rep_c101746_87053634	1A	50.4	0.000902357	0.0292073	0.000786679	0.345873	0.00170901
Excalibur_c49588_76	1A	50.4	0.0202747	0.00622124	6.52073e-09	0.093786	3.4815e-06
wsnp_Ex_c7271_12483592	1A	50.4	1	1	1	1	1
Excalibur_c25273_149	1A	50.4001	1	1	1	1	1
Kukri_c47825_138	1A	50.4001	0.201887	0.117738	4.56027e-07	0.0228806	0.000324996
Tdurum_contig48416_335	1A	50.9001	0.642195	0.116924	0.130799	0.874124	0.0399307
Ex_c6765_2118	1A	50.9001	0.287798	0.711295	0.00121163	0.0392872	7.00003e-06
BS00081455_51	1A	51.0999	0.401482	0.434325	0.865125	0.511878	0.037478
Kukri_c67601_267	1A	51.1001	0.696866	0.507935	0.37278	0.268771	0.190213
wsnp_Ex_c18169_26977013	1A	51.1001	0.0940917	0.952252	0.609593	0.819052	0.86902
wsnp_Ex_c4605_8239915	1A	51.2999	0.605352	0.276665	0.0924845	0.737081	0.000644772
wsnp_Ex_rep_c101414_86780996	1A	51.2999	0.364734	0.345046	0.0856113	0.741476	0.000236494
IAAV7551	1A	51.2999	0.524372	0.315381	0.979004	0.510006	0.0852504
wsnp_Ex_rep_c101414_86781128	1A	51.3	0.51334	0.639515	0.444029	0.376193	0.460694
BS00021878_51	1A	51.3	0.465575	0.056521	0.175801	0.285268	0.000610603
Tdurum_contig55009_1153	1A	51.3	0.524372	0.315381	0.979004	0.510006	0.0852504
wsnp_Ex_c4605_8241260	1A	51.3	0.524372	0.315381	0.979004	0.510006	0.0852504
wsnp_BF475149A_Ta_2_1	1A	51.3	1	1	1	1	1
wsnp_Ex_c4605_8240189	1A	51.3001	0.41196	0.0857885	0.785431	0.361244	0.000137295
RAC875_c3751_96	1A	51.3001	0.377146	0.361842	0.96954	0.833873	0.425461
wsnp_Ex_rep_c69738_68695568	1A	52.3999	1	1	1	1	1
Kukri_c54467_100	1A	52.4	1	1	1	1	1
Kukri_c61766_907	1A	52.9999	0.0136284	0.0201954	9.32352e-11	0.443521	2.77568e-05
TA016013-1040	1A	52.9999	0.00506164	0.0043665	2.43267e-09	0.0478417	5.89388e-10
BS00094681_51	1A	52.9999	0.00654351	0.0174334	4.23309e-08	0.0154796	1.98361e-10
BobWhite_c4942_140	1A	52.9999	0.188401	0.138054	4.03687e-09	0.00388584	4.85631e-10
wsnp_Ku_c37925_46678703	1A	52.9999	0.00506164	0.0043665	2.43267e-09	0.0478417	5.89388e-10
wsnp_Ex_c3986_7217641	1A	52.9999	0.00654351	0.0174334	4.23309e-08	0.0154796	1.98361e-10
wsnp_BE403956A_Ta_2_3	1A	53	0.0387311	0.062092	1.20831e-08	0.000626939	1.38406e-10
BS00065146_51	1A	53	0.0120249	0.0450904	2.67622e-08	0.0993115	1.36554e-08
BS00041358_51	1A	53	0.0068136	0.00146187	2.95218e-10	0.0343059	1.04983e-08
BS00066041_51	1A	53	1	1	1	1	1
RAC875_c10400_791	1A	53	0.0120249	0.0450904	2.67622e-08	0.0993115	1.36554e-08
Kukri_rep_c106037_96	1A	53	0.0064147	0.0411637	5.5094e-09	0.100898	3.17182e-07
wsnp_Ex_c3565_6521098	1A	53	0.00316254	0.0486166	3.62741e-07	0.0313379	0.00100604
wsnp_Ex_c25628_34888253	1A	53	0.00654351	0.0174334	4.23309e-08	0.0154796	1.98361e-10
RAC875_c12808_182	1A	53	0.00954349	0.0133353	1.51336e-09	0.231937	3.89335e-08
BS00110766_51	1A	53	0.0120249	0.0450904	2.67622e-08	0.0993115	1.36554e-08
Kukri_rep_c115954_137	1A	53	0.00787774	0.00804784	6.22751e-07	0.0115404	6.47738e-11
wsnp_Ra_c4481_8119609	1A	53	0.00506164	0.0043665	2.43267e-09	0.0478417	5.89388e-10
wsnp_Ku_c37925_46679146	1A	53	0.238178	0.68251	4.9139e-07	0.00101626	7.17191e-12
wsnp_Ex_c3565_6520901	1A	53	0.0383669	0.0373815	6.77213e-09	0.331393	8.02474e-06
wsnp_Ex_c10100_16600633	1A	53	0.0050355	0.0174347	2.85646e-09	0.138625	1.73861e-08
wsnp_Ex_c6817_11761300	1A	53	0.0292205	0.554873	1.66553e-07	0.0576695	5.44483e-10
RAC875_c24560_604	1A	53.0001	0.0456619	0.124107	2.26033e-08	0.000519021	3.48328e-09
BobWhite_c12841_56	1A	53.0001	0.00506164	0.0043665	2.43267e-09	0.0478417	5.89388e-10
IAAV7929	1A	53.0001	0.00954349	0.0133353	1.51336e-09	0.231937	3.89335e-08
Excalibur_rep_c84731_611	1A	53.2999	1	1	1	1	1
Kukri_rep_c96140_621	1A	53.2999	1	1	1	1	1
GENE-0491_632	1A	53.2999	1	1	1	1	1
GENE-0283_330	1A	53.2999	0.14155	0.178921	0.136704	0.0380211	0.0026308
RAC875_c9833_297	1A	53.3	0.00954349	0.0133353	1.51336e-09	0.231937	3.89335e-08
Excalibur_c65227_444	1A	53.3	1	1	1	1	1
Tdurum_contig102258_360	1A	53.3001	0.123263	0.574289	0.866479	0.141081	0.0308766
Tdurum_contig25641_409	1A	55.3	0.302039	0.0220592	0.0170851	0.251793	0.539875
D_contig50485_131	1A	57.5	1	1	1	1	1
RAC875_c8662_917	1A	57.5001	1	1	1	1	1
Ku_c23960_333	1A	57.6001	0.204362	0.829971	0.00277685	0.012166	0.109324
Tdurum_contig43203_318	1A	57.9999	0.2222	0.00919818	0.467911	0.709634	0.000205921
Tdurum_contig99671_174	1A	57.9999	0.137424	0.00858711	0.343959	0.793286	7.90667e-05
Tdurum_contig92564_326	1A	57.9999	0.0242199	1.3542e-06	0.172892	0.47942	0.000168538
wsnp_Ex_c22963_32183009	1A	58	0.0558775	0.159329	0.191973	0.829917	0.0013153
Ra_c54249_1031	1A	58.3999	0.00506164	0.0043665	2.43267e-09	0.0478417	5.89388e-10
wsnp_Ex_c14361_22341570	1A	58.3999	1	1	1	1	1
RAC875_c6664_63	1A	58.3999	0.00640833	0.0119058	4.6559e-09	0.0344205	1.35839e-08
Ex_c12584_2014	1A	58.3999	0.0110512	0.164242	1.04434e-05	0.667577	0.00194865
Ex_c14361_506	1A	58.4	0.49138	0.238804	5.75756e-05	0.0695584	0.518341
Tdurum_contig50221_210	1A	58.4	0.0338202	0.107778	0.229212	0.206218	0.631838
Ex_c4121_1205	1A	58.4	0.00954349	0.0133353	1.51336e-09	0.231937	3.89335e-08
IAAV5939	1A	58.4	0.00968765	0.00330093	1.31071e-09	0.0901583	1.44829e-09
Ex_c25689_1606	1A	58.4001	0.0489267	0.324017	2.97068e-07	0.175601	4.00232e-08
Ex_c25689_1603	1A	58.4001	0.0050355	0.0174347	2.85646e-09	0.138625	1.73861e-08
Tdurum_contig49788_1162	1A	59.7	0.023614	0.2299	0.0131044	0.00135197	0.839163
IAAV4099	1A	60.6999	0.296308	0.965927	0.229145	0.285499	0.046116
Kukri_c20672_360	1A	60.7	1	1	1	1	1
JD_c17158_393	1A	60.9001	0.0920049	0.962178	0.858968	0.145954	8.86894e-06
Ra_c2895_591	1A	61.1999	0.0350999	0.415059	0.156295	0.236956	1.52988e-07
wsnp_Ex_c572_1138770	1A	61.1999	0.0223279	0.214812	0.212688	0.367233	1.33499e-07
IAAV7203	1A	61.1999	0.0359613	0.376681	0.214909	0.328805	9.8205e-07
Kukri_c22434_513	1A	61.1999	0.0876911	0.646186	0.276867	0.166743	2.41188e-07
wsnp_Ra_c2895_5488879	1A	61.2	0.0273033	0.307817	0.48099	0.46198	1.41329e-07
wsnp_Ex_c572_1138339	1A	61.2	0.0233337	0.30435	0.252699	0.660392	3.32983e-07
wsnp_Ex_c572_1138503	1A	61.7	1	1	1	1	1
Excalibur_c59894_97	1A	62.8	0.947009	0.529094	0.0102725	0.000558331	0.351229
RAC875_c10835_144	1A	65.0999	1	1	1	1	1
wsnp_Ku_c557_1166684	1A	67.7	1	1	1	1	1
IACX3496	1A	67.7	2.88647e-09	4.4581e-09	3.94623e-13	0.781959	1.6342e-06
wsnp_Ex_rep_c73818_71733737	1A	67.7	9.12404e-05	3.16132e-05	1.82576e-13	0.0200881	3.87026e-05
IAAV213	1A	67.7	9.96361e-06	4.15123e-06	4.41057e-13	0.0252076	0.000120382
wsnp_Ex_c25734_34995416	1A	67.7001	1.56476e-06	1.53331e-05	3.32245e-13	0.0307294	0.000215656
RAC875_c41275_131	1A	67.7999	1.65682e-06	1.31062e-05	4.16631e-13	0.0182235	9.36391e-05
Ra_c58315_265	1A	67.7999	2.25135e-06	2.60318e-05	2.14323e-13	0.015267	3.87748e-05
Kukri_c1250_634	1A	67.7999	0.0232718	0.0280449	1.24388e-05	0.29856	0.118679
wsnp_Ex_c56097_58352130	1A	67.8	1.8524e-06	5.95239e-05	2.8807e-13	0.0113244	3.65416e-05
Ra_c6038_588	1A	67.8	5.21922e-07	1.04662e-05	1.77757e-13	0.0148739	6.51932e-06
wsnp_Ex_c56097_58351893	1A	67.8001	1.99585e-05	3.60023e-05	9.83496e-12	0.00814909	0.000402457
BS00033469_51	1A	67.8001	9.38434e-07	1.02957e-05	1.73454e-13	0.0213313	6.84051e-05
BobWhite_rep_c49207_243	1A	67.8001	1.67525e-06	2.51753e-05	3.14977e-13	0.0204053	0.000158857
Kukri_c10453_875	1A	68.4999	5.34746e-08	0.00013111	6.81049e-13	0.907499	3.47206e-05
Ex_c8514_1342	1A	68.5	1.56656e-05	1.89246e-06	2.11663e-13	0.803788	0.0431444
IAAV1225	1A	68.9	4.57216e-07	4.23584e-06	8.53341e-13	0.000668463	1.3923e-05
wsnp_Ex_c16592_25117132	1A	68.9	6.59258e-08	7.58964e-07	2.95091e-14	0.00187719	1.37526e-05
Excalibur_c10167_1028	1A	68.9	1.93535e-06	1.1785e-05	1.21078e-12	0.0331838	0.00031332
wsnp_Ku_c2815_5317230	1A	68.9001	1.35744e-07	3.15904e-07	1.30193e-15	0.0241849	2.60218e-06
wsnp_Ra_c7818_13376644	1A	69.1999	1.053e-07	1.24005e-06	5.0171e-14	0.00247189	1.183e-05
Kukri_c10239_2186	1A	69.2001	1.7881e-07	6.98396e-07	1.77991e-13	0.000890105	3.73112e-05
Kukri_c27785_400	1A	70.4999	5.92606e-05	4.09238e-07	0.937155	0.000278777	0.0138954
wsnp_Ex_c5216_9235964	1A	70.6	1	1	1	1	1
IACX11070	1A	70.6999	1	1	1	1	1
BS00040968_51	1A	70.6999	0.184787	0.0665573	0.000544879	0.0333913	0.644
IACX662	1A	70.7	1	1	1	1	1
BS00023126_51	1A	70.7	1	1	1	1	1
BS00067420_51	1A	70.7	2.00944e-08	3.11895e-10	4.44621e-13	0.107842	1.50223e-05
BS00012283_51	1A	70.7	1	1	1	1	1
BS00023101_51	1A	70.7	1	1	1	1	1
RAC875_c2734_135	1A	70.7	0.820753	0.64113	0.0359073	0.106215	0.239699
BS00022698_51	1A	70.7001	5.07034e-06	4.15866e-10	3.77086e-05	0.275224	0.0741374
RAC875_c47959_85	1A	70.7001	1	1	1	1	1
BS00067421_51	1A	70.7001	1	1	1	1	1
RAC875_c53185_802	1A	70.7001	2.41899e-05	9.41913e-05	0.473494	0.00762971	0.22292
BS00087601_51	1A	70.7999	3.9226e-08	0.000736626	2.71467e-10	0.414774	0.101111
CAP11_c1972_285	1A	70.7999	0.411041	0.721606	0.0353971	0.0864389	0.9284
Tdurum_contig31304_527	1A	70.7999	0.00107165	0.00224658	3.02976e-05	0.7128	0.112818
BobWhite_rep_c63819_182	1A	70.8	0.0122708	0.105718	0.809385	9.74707e-05	0.912474
Tdurum_contig28296_243	1A	70.8	0.325735	0.0923624	0.297644	0.00376494	0.00351569
Excalibur_c30591_637	1A	70.8	0.0421903	0.0084807	0.457241	0.00822206	0.00143133
BS00002216_51	1A	70.8	6.85522e-06	5.21697e-06	1.61263e-05	0.0164143	0.0997109
IACX4386	1A	70.8001	0.00177092	0.000450347	8.86905e-07	0.036547	0.340524
Excalibur_rep_c112145_271	1A	70.8001	5.22163e-07	1.61194e-08	0.109491	0.535609	0.0974381
BS00087600_51	1A	70.8001	0.0303001	0.484985	0.000176489	0.213802	0.496815
BS00021889_51	1A	70.8001	2.52617e-07	5.46979e-07	0.121747	0.293574	0.0876223
IACX4378	1A	70.8001	0.518281	0.827617	0.00100065	0.235881	0.097388
wsnp_Ex_c12336_19686808	1A	70.9999	1	1	1	1	1
wsnp_Ex_c34344_42676379	1A	70.9999	0.0553659	0.0857982	0.340481	0.0482997	0.139326
wsnp_Ex_rep_c66628_64934660	1A	71	0.0129874	0.0122613	0.846572	0.0280482	0.0311639
wsnp_Ra_c12148_19539667	1A	71	0.000748829	0.00640504	0.00105323	0.206196	0.021813
wsnp_Ex_c27940_37101775	1A	71	0.000657043	0.014313	0.000708548	0.193232	0.0330203
wsnp_Ku_c23926_33870364	1A	71	1	1	1	1	1
wsnp_Ex_c8588_14419007	1A	71	1	1	1	1	1
BobWhite_c5356_1272	1A	71.2999	1.06576e-06	5.33744e-10	4.46702e-07	0.0674081	0.161139
wsnp_Ex_c34344_42677360	1A	71.2999	2.97777e-06	1.15799e-06	1.80843e-06	0.406601	0.0573666
RFL_Contig3203_1971	1A	71.2999	0.00709003	0.0912525	0.018463	0.000753425	0.844166
wsnp_Ex_c5192_9203682	1A	71.2999	6.94626e-07	2.55228e-07	2.89861e-06	0.00977712	0.0460626
Ex_c5192_943	1A	71.2999	2.1959e-06	1.60234e-05	2.46175e-06	0.0193022	0.0962733
Excalibur_c49421_443	1A	71.3	6.91927e-06	3.22484e-09	4.24753e-06	0.032929	0.0408337
wsnp_Ra_c37745_45806931	1A	71.3	1.33787e-06	2.9604e-07	9.32099e-07	0.0649092	0.0727567
wsnp_Ex_c5192_9203100	1A	71.3	6.00755e-06	4.39352e-06	8.62059e-06	0.0481109	0.0787258
wsnp_Ex_c12165_19452361	1A	71.3	6.6251e-07	5.29755e-10	2.28932e-06	0.396387	0.0344289
wsnp_Ra_c16080_24638622	1A	71.3	1	1	1	1	1
Excalibur_rep_c66449_1588	1A	71.3	7.95909e-06	1.97871e-07	3.04563e-06	0.0386516	0.148967
BS00073585_51	1A	71.3	6.79159e-07	6.46982e-08	3.12368e-06	0.0980316	0.0478187
wsnp_Ku_c24239_34199356	1A	71.3	1.22956e-06	2.58847e-05	2.7685e-06	0.26984	0.0458085
CAP12_c2265_240	1A	71.3001	0.00154151	0.00516298	0.00575475	0.795886	0.151027
RAC875_c16080_777	1A	71.3001	6.66891e-06	2.9306e-09	5.25377e-07	0.885429	0.191682
RAC875_c43643_176	1A	71.3001	0.00627612	0.0507446	0.482277	2.1585e-05	0.844777
BobWhite_rep_c63278_349	1A	71.3001	4.41431e-07	5.00882e-08	1.67792e-06	0.0271691	0.130847
RAC875_c31276_1128	1A	71.3001	1.18061e-06	9.02004e-08	3.38561e-06	0.179419	0.0591152
Kukri_c10065_415	1A	71.5999	1	1	1	1	1
Ku_c32078_885	1A	71.6	0.0373298	0.000334219	2.54545e-07	0.59895	0.0220166
wsnp_BE495786A_Ta_2_1	1A	71.6	1	1	1	1	1
Excalibur_c7033_159	1A	71.6	1	1	1	1	1
BS00021714_51	1A	72.1999	0.000954697	0.000246508	0.011504	0.0304064	0.0573044
IACX11338	1A	72.4	0.00281636	0.0206878	0.00359339	0.013509	0.90357
GENE-0410_71	1A	72.4999	0.00131302	0.0670302	7.5564e-05	0.179455	0.184056
Kukri_c25215_124	1A	72.6999	0.891972	0.376202	0.0864931	0.102748	0.0292066
wsnp_Ex_c21336_30465618	1A	72.7	0.807353	0.559432	0.0598914	0.134304	0.0576087
wsnp_Ex_rep_c68857_67737959	1A	72.7	1	1	1	1	1
wsnp_Ex_c21193_30320134	1A	72.7	4.21059e-05	1.67353e-06	7.19208e-05	0.654928	0.107339
BobWhite_c12568_900	1A	72.7	2.84481e-05	1.61491e-06	0.00446539	0.109317	0.145392
Ra_c4159_2716	1A	72.7	0.0050966	0.042406	0.000218799	0.0376618	0.129801
Excalibur_c34697_831	1A	72.7001	0.000258037	7.37488e-06	7.3831e-05	0.598806	0.0924785
IAAV8429	1A	73.2	1	1	1	1	1
Ra_c9876_373	1A	73.2	1	1	1	1	1
Ra_c7552_772	1A	73.2001	0.0966803	0.555869	0.327224	0.672975	0.380212
Ex_c4051_1826	1A	73.2001	1	1	1	1	1
BS00032112_51	1A	73.6	0.133783	0.398828	0.146312	0.52224	0.0451051
Ex_c105443_895	1A	73.6	0.6902	0.11753	0.000195097	0.14844	0.00457742
RAC875_c19579_377	1A	73.6001	1	1	1	1	1
Ex_c16529_304	1A	73.6001	0.199825	0.569721	4.58383e-05	0.0273538	0.00927204
wsnp_Ex_c23992_33235984	1A	73.6001	0.464333	0.00284359	0.00043921	0.111303	0.0792933
wsnp_Ex_rep_c105443_89868548	1A	73.6001	1	1	1	1	1
wsnp_Ra_c4664_8410628	1A	74.4001	1	1	1	1	1
wsnp_Ex_c19294_28225846	1A	74.4001	1	1	1	1	1
IACX3047	1A	75.1	0.0056634	0.018299	6.99287e-12	6.51009e-07	0.00145776
IAAV5535	1A	75.1	0.0203117	0.0120306	1.19706e-12	2.51206e-07	0.000512286
IAAV1185	1A	75.1	1	1	1	1	1
Tdurum_contig32437_257	1A	76.2	0.000312411	0.00159805	1.72779e-12	4.4119e-06	0.00805907
BS00089894_51	1A	76.9	0.0262539	0.0183661	7.97346e-12	9.45624e-06	0.0179947
Ra_c105707_788	1A	76.9	0.000683913	0.00142019	7.22873e-12	6.5217e-05	0.00547093
Tdurum_contig11412_393	1A	77.1	0.789865	0.899665	0.213942	0.0787202	0.0163634
wsnp_Ex_c55986_58282517	1A	77.1	0.00452165	0.0051917	5.18758e-14	4.68789e-05	0.0347669
Excalibur_c52495_89	1A	77.5	1	1	1	1	1
wsnp_Ex_rep_c109742_92411838	1A	77.5001	0.0192122	0.0276863	1.84933e-12	3.57039e-06	0.0109814
wsnp_Ku_c21316_31053745	1A	77.7001	0.00455688	0.00738455	4.92435e-13	5.8775e-06	0.00851025
wsnp_Ku_c21316_31053776	1A	77.7001	0.000228266	0.00111231	1.13839e-12	1.17307e-05	0.0113797
RAC875_rep_c112044_340	1A	78	7.35679e-07	1.11068e-05	1.07292e-11	0.272034	0.55905
Kukri_c30322_414	1A	78	3.93395e-06	4.70637e-07	1.9424e-12	0.122372	0.205482
CAP12_c1906_217	1A	78	7.66258e-06	5.43357e-05	4.52738e-13	0.0864983	0.233967
RAC875_c29540_413	1A	78.1	1	1	1	1	1
BS00100120_51	1A	78.1001	8.22325e-05	0.00261221	3.34601e-06	0.0543944	0.0846444
TA003955-1138	1A	78.1001	1.42629e-06	1.26823e-09	1.365e-13	0.321399	0.0914138
wsnp_BE445113A_Ta_2_1	1A	78.9	1	1	1	1	1
BS00094553_51	1A	79.1999	6.88874e-05	0.000447445	0.0346981	0.25695	0.431813
Ku_c67089_214	1A	79.8999	1.19856e-07	0.000520871	0.000461644	0.175026	0.88409
Tdurum_contig50499_858	1A	79.9	0.436106	0.60255	0.859299	0.13801	0.444094
Ra_c108912_519	1A	79.9	3.8375e-07	0.00108196	0.00175509	0.386291	0.589893
wsnp_Ku_c15214_23756800	1A	79.9	0.0920833	0.0235163	0.137392	0.878373	0.00437812
wsnp_BG314157A_Ta_2_1	1A	79.9	2.7987e-05	5.6963e-05	2.72913e-09	0.00134987	0.156359
Kukri_c18413_168	1A	79.9	4.0136e-05	0.000824962	1.89205e-07	0.00537042	0.0817329
wsnp_BE445113A_Ta_2_2	1A	79.9	0.320962	0.881035	0.00035781	0.954133	0.43462
Kukri_c37726_285	1A	79.9	1	1	1	1	1
Kukri_c53153_92	1A	79.9001	9.109e-05	0.00130879	4.31632e-08	0.00711339	0.295155
BS00065324_51	1A	79.9001	2.5114e-05	3.09045e-05	5.63954e-09	0.0012594	0.0979261
BS00073009_51	1A	80.1999	0.461635	0.755388	0.00658464	0.00231607	0.783392
Kukri_c58155_786	1A	80.1999	0.0112501	0.00157184	1.33945e-06	0.0696165	0.458435
Ex_c2848_957	1A	80.2	3.87497e-05	0.000259158	3.76255e-09	0.00982145	0.116503
wsnp_Ra_c11877_19161832	1A	80.2	0.823263	0.173557	0.0580035	0.00336995	0.920266
BS00021728_51	1A	80.2	3.63754e-05	0.00028458	5.57907e-08	0.000230615	0.109128
RAC875_c29540_391	1A	80.2001	2.99957e-08	0.000624731	3.72069e-06	0.525891	0.92678
BS00072186_51	1A	80.2001	0.701977	0.371228	0.0274419	0.00228469	0.445659
RAC875_c24047_284	1A	80.2001	3.71298e-05	0.0706648	0.000534691	0.100715	0.594749
BS00022432_51	1A	80.2001	0.00014829	0.00217743	0.0911481	0.562226	0.631761
RAC875_c29540_1109	1A	80.2001	0.000757542	0.00333252	0.104149	0.875569	0.583739
wsnp_Ra_c33025_41968284	1A	80.2001	1.35095e-07	0.00229538	1.70867e-05	0.447814	0.808779
wsnp_Ex_c3293_6072122	1A	80.8999	0.541191	0.483694	0.00952972	0.0140413	0.0532556
BS00067652_51	1A	80.8999	1	1	1	1	1
Ku_c7975_644	1A	80.9	0.000370949	0.341825	0.000554974	0.0643081	0.389183
wsnp_Ra_c9209_15425473	1A	80.9001	3.6885e-07	0.010887	0.000528196	0.218705	0.973174
Kukri_c13107_100	1A	80.9001	8.5115e-07	0.09026	0.00156177	0.0517348	0.643628
wsnp_Ex_c3475_6362087	1A	81.5999	0.000362459	0.12825	0.0152791	0.0111673	0.494189
Kukri_c12758_617	1A	81.5999	0.00238438	0.478951	0.074232	0.013492	0.737963
wsnp_Ku_c10292_17066821	1A	81.5999	0.0046224	0.763238	0.0108997	0.00344226	0.628262
RAC875_c49074_374	1A	81.6	1	1	1	1	1
BS00065601_51	1A	81.6	0.000389996	0.167835	0.0290072	0.0170502	0.74641
RAC875_c46551_339	1A	81.6	1	1	1	1	1
tplb0045g22_418	1A	81.6	1	1	1	1	1
Kukri_c53935_265	1A	81.6	0.00215759	0.572484	0.0210074	0.0104738	0.704257
Kukri_rep_c105589_73	1A	81.6	0.000589137	0.30071	0.0223937	0.0121282	0.577582
Kukri_c29121_226	1A	81.6	0.000147792	0.0829282	0.00586845	0.0459236	0.821827
CAP7_c1083_283	1A	81.6	0.000951354	0.463793	0.051354	0.0116601	0.914835
IAAV332	1A	81.6001	1	1	1	1	1
Excalibur_c3475_113	1A	81.6001	0.000489766	0.244406	0.0221351	0.0226308	0.62733
RAC875_c27417_150	1A	81.6001	0.135496	0.103374	0.0193975	0.246557	0.326026
BS00067742_51	1A	81.6001	1	1	1	1	1
Kukri_c39377_286	1A	81.6001	1	1	1	1	1
Ra_c1311_1360	1A	81.6001	4.85705e-08	0.0494655	0.000751079	0.440512	0.0891519
Kukri_c43410_348	1A	81.6001	0.216914	0.290681	0.0599841	0.359823	0.433525
Kukri_c29039_315	1A	81.6001	1	1	1	1	1
wsnp_BM140362A_Ta_2_2	1A	82	0.832496	0.465973	0.702642	0.0225624	0.0803114
wsnp_Ku_c1642_3232242	1A	82	0.0181942	0.0212387	0.442347	0.215821	0.153807
wsnp_CAP12_c1960_972031	1A	82.8	0.253204	0.911886	0.0987985	0.220092	0.0959155
BS00022220_51	1A	83.0999	0.00489334	0.000592619	7.14878e-10	0.0246156	0.0843134
BS00079538_51	1A	83.1	0.00456069	0.000479847	4.42396e-09	0.0206871	0.0290647
wsnp_Ex_c6452_11213329	1A	83.1	1	1	1	1	1
BS00030036_51	1A	83.1	0.00126359	1.72775e-05	9.52688e-12	0.0126869	0.12643
Kukri_c31891_1355	1A	83.1	1	1	1	1	1
BS00069145_51	1A	83.1001	1	1	1	1	1
BS00022173_51	1A	83.1001	0.00121838	0.000264359	9.77393e-10	0.030765	0.0485374
wsnp_Ex_c20489_29564938	1A	83.1001	1	1	1	1	1
BobWhite_c46007_582	1A	84.5001	6.88373e-05	5.04983e-08	5.87486e-10	0.857877	0.00128479
BS00088035_51	1A	84.6999	0.000300561	8.22636e-12	3.7758e-10	0.443368	0.0002558
TA001450-1081	1A	84.7	0.000467559	1.57846e-06	3.02636e-10	0.659518	1.5767e-05
wsnp_Ex_c32590_41222878	1A	84.7001	0.000241456	5.98107e-12	2.57015e-09	0.726025	0.00126475
Kukri_c54678_88	1A	84.7001	0.0121043	0.148919	5.29862e-08	2.80868e-05	0.0650227
Kukri_c1313_1158	1A	84.8999	1	1	1	1	1
wsnp_Ex_c22284_31478675	1A	85	1	1	1	1	1
Ku_c1313_1673	1A	85.1	0.000399505	0.090083	1.91519e-09	1.39419e-06	0.788306
IAAV6234	1A	85.4999	0.00889499	6.33132e-07	1.37888e-07	0.00786127	0.957139
Ku_c10813_1122	1A	85.5	0.483292	0.484819	0.346531	0.00873628	0.268984
Ra_c64515_242	1A	85.5	0.717654	0.756601	0.332394	0.0480965	0.151473
wsnp_Ex_c1997_3755945	1A	85.5	0.00169928	0.710236	0.0135608	0.190407	0.277975
GENE-3454_74	1A	85.5001	0.890779	0.890887	0.116407	0.0544307	0.219605
wsnp_Ex_c1997_3757496	1A	85.5999	1	1	1	1	1
wsnp_JD_c6544_7697235	1A	85.5999	0.000657867	5.38427e-05	8.54989e-12	0.00500836	0.252182
RAC875_c80876_67	1A	85.5999	0.788841	0.59248	0.00670448	0.00462438	0.489654
Ku_c809_2419	1A	85.6	0.00271399	0.0170323	9.91416e-10	0.000630623	0.232186
RAC875_c32979_440	1A	85.6	0.000564224	0.000547945	0.169716	0.0852555	0.584803
wsnp_Ex_c1997_3756118	1A	85.6	1	1	1	1	1
Kukri_rep_c109473_80	1A	85.6	0.000786568	0.00585615	8.38495e-12	0.00277824	0.216343
wsnp_JD_c6544_7697412	1A	85.6	0.00161232	0.0139158	7.27755e-10	0.000642949	0.261233
Kukri_c49170_655	1A	85.6	1	1	1	1	1
Kukri_c12984_465	1A	85.6	0.711174	0.898315	0.0310915	0.0224917	0.318939
wsnp_JD_c6544_7697578	1A	85.6	0.000946323	7.68745e-05	9.59011e-12	0.0102423	0.180049
wsnp_Ex_c1997_3757721	1A	85.6001	7.13123e-05	1.4967e-05	6.70445e-14	0.00429686	0.354143
Excalibur_c44668_382	1A	86.6999	0.0968561	0.00206088	1.05879e-09	0.000377488	0.285359
wsnp_Ku_c23012_32893918	1A	86.6999	8.49188e-06	0.000291575	1.38151e-07	0.000509377	0.00248837
CAP12_c1979_117	1A	86.7	0.0887811	0.0850201	3.58373e-07	8.95024e-05	0.591784
Tdurum_contig57101_1616	1A	86.7001	0.827657	0.0295871	0.00136412	0.0720528	0.935801
TA002402-1350	1A	87	0.286665	0.813475	0.208618	0.223713	0.324305
BS00088136_51	1A	87.3001	0.236669	0.00589865	0.0345058	0.128269	0.795416
Excalibur_c52725_585	1A	88.3	0.12258	0.645707	0.875524	0.0130015	0.203444
Excalibur_c1845_4911	1A	88.8	0.363273	0.896374	0.00218212	0.0358125	0.0167488
Excalibur_c65755_51	1A	88.8	0.365559	0.469683	9.01523e-05	0.0771461	0.0068787
Excalibur_c1845_718	1A	88.8	0.216679	0.233057	0.104983	0.0632215	0.00304737
RAC875_c12993_201	1A	88.9999	0.315645	0.866252	0.00995648	0.0444584	0.000841698
RAC875_c45115_509	1A	89	0.470957	0.534509	0.120078	0.0984309	0.00178723
RAC875_c12993_127	1A	89	0.315645	0.866252	0.00995648	0.0444584	0.000841698
RAC875_c45115_340	1A	89	0.190723	0.577908	0.0374566	0.0218875	7.79414e-05
Kukri_c28695_269	1A	89	0.425533	0.832245	0.255865	0.0154785	0.00119288
wsnp_Ex_c13186_20822127	1A	89.5	1	1	1	1	1
RAC875_c16149_298	1A	89.5001	1	1	1	1	1
IAAV1142	1A	89.5001	0.4682	0.0758883	0.334259	0.00824044	0.00149088
Excalibur_c5033_587	1A	90.8	0.210291	0.0164061	0.155801	0.518602	6.01241e-05
Kukri_c18017_1696	1A	90.8001	0.147071	0.416156	0.49943	0.430619	0.00146668
BobWhite_c104_89	1A	91.3001	1	1	1	1	1
IAAV2694	1A	91.3001	1	1	1	1	1
BobWhite_c12977_65	1A	91.7	0.801614	0.360894	0.22598	0.907458	0.115561
Excalibur_c29605_535	1A	91.7	0.952479	0.547046	0.127559	0.636317	0.0588634
BobWhite_c14158_112	1A	93.6	0.569288	0.369064	0.0108096	0.014537	0.613375
BS00039378_51	1A	94.6999	0.389897	0.30902	0.370873	0.296445	0.861283
BS00065784_51	1A	94.6999	1	1	1	1	1
CAP12_c3602_91	1A	94.7	0.13568	0.00849413	0.0104595	0.177583	0.00858834
BS00011146_51	1A	94.7	0.4635	0.183318	0.00557862	0.0189841	0.00845715
Excalibur_c3145_70	1A	94.7	1	1	1	1	1
BS00039377_51	1A	94.7	0.292501	0.3936	0.377169	0.422731	0.889616
BS00003743_51	1A	94.7	0.191275	0.173202	0.198662	0.511297	0.0848729
BobWhite_c27438_81	1A	94.7	0.031007	0.0225855	0.00443943	0.0999205	0.00105448
wsnp_Ku_c5210_9290700	1A	94.7	0.0532744	0.0438941	0.00634437	0.0466871	0.000572979
Jagger_c5111_190	1A	94.7	1	1	1	1	1
BS00065430_51	1A	94.7001	0.0621085	0.00815061	0.000613751	0.033606	0.0283951
wsnp_Ku_c5210_9289260	1A	94.7001	0.266611	0.52922	0.297266	0.72022	0.745538
Excalibur_c8396_396	1A	94.7001	1	1	1	1	1
BS00062876_51	1A	94.8999	0.55595	0.239564	0.0136847	0.112701	0.0121381
GENE-0392_97	1A	94.9	0.36315	0.114015	0.00841959	0.0620108	0.0133524
wsnp_Ex_rep_c68085_66839109	1A	94.9	0.611347	0.0165927	0.998399	0.805714	0.00199665
RFL_Contig4781_1792	1A	94.9	0.580516	0.147604	0.0114666	0.0655712	0.0167513
wsnp_Ex_c43228_49605281	1A	94.9	0.150911	0.00583362	0.00180467	0.0943932	0.00293356
RAC875_c8482_160	1A	94.9	0.568387	0.0333568	0.525454	0.19387	0.00505266
Kukri_c67383_102	1A	94.9	0.539411	0.0266523	0.533886	0.202354	0.000393363
wsnp_Ku_c17322_26392311	1A	94.9	0.266753	0.0641632	0.0232066	0.0873941	0.0272738
BS00034278_51	1A	94.9001	0.392441	0.133933	0.00396445	0.0970911	0.00790771
CAP7_c1891_230	1A	95.2001	0.261768	0.0155257	0.00388726	0.088185	0.014204
wsnp_Ex_rep_c68493_67320068	1A	95.4999	0.574486	0.419303	0.210534	0.186562	0.00819491
wsnp_Ra_c11594_18777085	1A	95.4999	0.903262	0.0396302	0.635794	0.167002	0.00585967
wsnp_Ex_c3258_6004611	1A	95.5	0.421136	0.0285434	0.463209	0.162685	0.00556034
wsnp_BG263358A_Ta_2_3	1A	96.3999	0.487124	0.0723541	0.000104684	0.00215963	0.000698629
Tdurum_contig48037_499	1A	96.3999	0.00355387	8.44642e-05	5.78908e-07	0.274784	0.0504881
Tdurum_contig48037_385	1A	96.4	0.133376	0.0111245	0.396891	0.972161	0.166609
wsnp_Ex_c5060_8985678	1A	96.4	0.00461132	0.00110337	0.0102648	0.989422	0.00386567
CAP8_c2578_452	1A	96.4001	0.000304283	0.000176566	0.0040879	0.704684	0.0098414
BobWhite_c15152_341	1A	96.4001	1	1	1	1	1
BobWhite_c96_170	1A	96.4001	0.0462345	0.0161638	0.0508529	0.116438	0.949341
wsnp_Ra_rep_c95460_83855592	1A	96.5001	1	1	1	1	1
Tdurum_contig79608_437	1A	96.8999	0.00130892	0.000745562	0.000311809	0.116981	0.0827705
Tdurum_contig44112_1609	1A	96.8999	1	1	1	1	1
wsnp_Ra_c15564_23999084	1A	96.9	0.461895	0.84512	0.934015	0.0556068	0.0109455
RAC875_rep_c109970_73	1A	96.9	0.000326611	3.33162e-05	1.34058e-05	0.498469	0.306934
RAC875_rep_c95460_302	1A	96.9	0.000196816	0.000107658	0.00740314	0.552744	0.0509471
Tdurum_contig44112_1850	1A	96.9	0.00230972	0.000918733	0.00173934	0.0414995	0.007132
BS00087589_51	1A	96.9	0.00559361	0.000522992	0.0233512	0.0840657	0.175783
BobWhite_c28971_184	1A	96.9	0.0527438	0.0742442	0.0113944	0.307812	0.0417372
IACX11345	1A	96.9	1	1	1	1	1
Excalibur_c7370_179	1A	96.9001	0.481345	0.755582	0.676252	0.150747	0.0106337
wsnp_RFL_Contig1109_136771	1A	96.9001	0.00721811	0.00774476	0.00162406	0.103748	0.262795
Kukri_c57770_705	1A	96.9001	0.0008557	0.255556	0.418393	0.00374824	0.977705
RAC875_c25814_361	1A	97.2	1	1	1	1	1
BobWhite_c13039_184	1A	97.2999	0.000533301	0.000139193	0.00279319	0.27904	0.0139329
RAC875_c31031_387	1A	97.2999	0.0618138	0.467937	0.00951987	0.748857	0.0151128
Tdurum_contig57566_1035	1A	97.3	0.00123955	4.23797e-05	4.21176e-05	0.127199	0.0337106
Tdurum_contig57566_827	1A	97.3	0.00632241	0.0325327	0.0415786	0.000412606	0.404342
IAAV8743	1A	97.3	0.000292496	1.84533e-10	3.45118e-08	0.0424873	0.160568
BS00028146_51	1A	97.3	0.0316745	0.142922	0.155885	0.022136	0.0438573
Excalibur_c14859_394	1A	97.3	1	1	1	1	1
wsnp_Ex_c6563_11378632	1A	97.3	1	1	1	1	1
Tdurum_contig47620_592	1A	97.3	0.312123	0.010939	0.000182732	0.119922	0.00616047
Tdurum_contig57566_1653	1A	97.3	0.027431	0.0202287	0.00770546	0.306634	0.0023574
Tdurum_contig79608_369	1A	97.3	0.0100457	0.00800418	3.7675e-06	0.134686	0.962914
Tdurum_contig57566_809	1A	97.3001	1.49913e-05	0.000106477	0.0222753	0.087692	0.578354
BS00065114_51	1A	97.3999	0.000765573	0.000257271	0.000392029	0.383557	0.0150586
RAC875_c15918_407	1A	97.4	0.0257812	0.093982	0.168246	0.307547	0.194243
GENE-0527_92	1A	97.4	1	1	1	1	1
Tdurum_contig29437_126	1A	97.4	0.000288709	5.0763e-05	0.000215451	0.169708	0.0237884
Kukri_c43972_367	1A	97.4	0.00279753	0.0199611	0.170681	0.40808	0.0760064
TA005587-0433	1A	97.4001	0.00115377	0.00019414	4.76058e-05	0.0542589	0.123245
RAC875_c102343_204	1A	97.4001	0.2152	0.266676	0.164649	0.145031	0.486464
BS00012042_51	1A	97.4999	0.0271194	0.238841	0.110983	0.113391	0.489727
BS00110130_51	1A	98.2	1	1	1	1	1
Excalibur_rep_c103592_565	1A	98.2001	0.000549322	0.122494	0.858295	0.922406	0.717415
BS00081002_51	1A	98.4	0.005783	0.000912967	4.66187e-17	0.0116141	0.142759
BS00022261_51	1A	99.8	0.993369	1.32024e-05	1.49111e-06	0.0109245	0.00341013
BS00109991_51	1A	99.8	0.988544	1.46492e-05	4.14543e-06	0.0053295	0.00295148
Ex_c4060_510	1A	99.8	0.496386	1.28848e-05	7.50655e-07	0.0210741	0.00477702
RAC875_c6798_467	1A	99.8	0.55738	5.61027e-06	3.20612e-05	0.0403186	0.00100683
BS00110627_51	1A	99.8001	0.348125	3.28566e-05	3.0208e-06	0.0217639	0.00349554
BS00022848_51	1A	99.8999	1	1	1	1	1
RFL_Contig2176_932	1A	99.9	0.943825	0.0296969	1.43262e-05	0.221196	0.429829
GENE-0262_431	1A	99.9001	0.899116	1.42631e-05	2.86021e-06	0.00884765	0.00973584
Excalibur_c47013_1503	1A	100.5	0.0491407	0.0294733	0.830946	0.597705	0.0781961
BS00073413_51	1A	100.8	0.153261	0.0219672	0.0117172	0.739432	0.00633332
wsnp_Ra_c22110_31550370	1A	102.2	0.186117	0.0121664	0.00573192	0.691814	0.00440328
RAC875_c56690_320	1A	102.2	0.199475	0.0108299	0.00531254	0.719636	0.00600626
BobWhite_c23632_322	1A	102.7	0.502197	0.00199818	5.69543e-06	0.0692964	0.0300989
Excalibur_c97157_137	1A	102.7	0.00251806	0.0317194	6.03585e-06	0.38797	0.007832
Excalibur_c97157_65	1A	102.7	0.0025852	0.00594764	5.22544e-06	0.101081	0.000548305
IACX5994	1A	102.8	0.40441	0.656313	0.00221914	0.813094	0.00558125
BobWhite_c6046_304	1A	102.8	0.355256	0.173836	0.66757	0.527038	0.565742
Kukri_c7119_392	1A	102.8	0.131106	0.54262	0.000297312	0.504316	0.100495
wsnp_RFL_Contig3542_3718200	1A	102.8	0.946092	0.000457825	4.77979e-06	0.305636	0.00208318
Tdurum_contig21114_255	1A	102.8	0.570004	0.00191081	7.47277e-06	0.107162	0.0317103
BobWhite_c16206_317	1A	102.8	0.0597548	0.255677	3.41626e-05	0.979304	0.00256774
RAC875_c21411_162	1A	102.8	0.126489	0.591933	0.587786	0.914922	0.193424
wsnp_Ex_c33452_41938159	1A	102.8	0.383048	0.62121	0.0022327	0.265188	0.00885205
wsnp_Ex_c33452_41938013	1A	102.8	0.383048	0.62121	0.0022327	0.265188	0.00885205
BobWhite_c5967_537	1A	102.8	0.598061	0.380219	0.00139177	0.0148941	0.00922463
Excalibur_c22768_963	1A	102.9	0.383048	0.62121	0.0022327	0.265188	0.00885205
Excalibur_c22768_811	1A	102.9	0.215404	0.490007	0.000589076	0.197309	0.315626
wsnp_BE444305A_Td_2_1	1A	103	0.938742	0.000528543	3.35852e-06	0.322208	0.00315092
wsnp_Ex_c41953_48657850	1A	103.2	0.356335	0.000117116	3.2957e-06	0.758595	0.00907354
IAAV544	1A	103.2	0.411509	0.306385	0.1861	0.736473	0.712959
BobWhite_c721_74	1A	103.2	0.452157	0.000315791	9.00608e-07	0.768265	0.0215969
wsnp_JD_c3973_5044238	1A	103.2	0.273639	0.563862	0.166154	0.971362	0.446691
RAC875_rep_c72890_63	1A	103.2	0.471844	0.000599963	1.41359e-06	0.790682	0.0160812
wsnp_Ex_c41953_48658353	1A	103.2	0.273639	0.563862	0.166154	0.971362	0.446691
TA001600-1603	1A	103.2	0.273639	0.563862	0.166154	0.971362	0.446691
wsnp_Ex_rep_c102067_87313597	1A	103.8	1	1	1	1	1
wsnp_Ex_c28900_37982485	1A	103.8	1	1	1	1	1
Ra_c110766_321	1A	103.8	0.0381482	0.0254857	0.367416	0.00463682	0.306396
wsnp_Ex_rep_c102067_87314043	1A	104.3	0.452864	0.642198	0.524695	0.826635	0.633694
Tdurum_contig56158_60	1A	104.3	0.307	0.146024	0.997132	0.0261853	0.707064
Kukri_rep_c115111_251	1A	104.3	0.471809	0.20673	0.649744	0.000438259	0.821241
Ex_c26688_969	1A	104.3	0.335738	0.39279	0.0159339	0.840308	0.262599
BS00085366_51	1A	104.3	1	1	1	1	1
RAC875_c12348_720	1A	104.3	0.164366	0.167914	0.403054	0.570517	0.298236
wsnp_BE443588A_Ta_2_2	1A	104.4	0.711238	0.0109796	0.00210032	0.341324	0.00225143
Excalibur_c26688_138	1A	104.4	0.763408	0.777501	0.0536164	0.46271	0.868559
IAAV7172	1A	104.5	0.267979	0.856025	0.294539	0.417392	0.0407882
wsnp_BE443588A_Ta_2_1	1A	104.5	0.785452	0.0320872	0.00675382	0.278541	0.00516926
RFL_Contig5334_1969	1A	104.5	0.129112	4.86244e-05	0.000298523	0.0216598	0.0023408
GENE-0033_233	1A	104.5	0.887926	0.0334176	0.00210193	0.102184	0.00308185
Tdurum_contig96086_74	1A	104.6	0.705885	0.680438	0.000108767	0.186361	0.0921322
wsnp_Ex_c4612_8254533	1A	104.6	0.707793	0.0285884	0.00318836	0.0706511	0.00336891
BS00068391_51	1A	104.6	0.284978	0.381293	0.00138454	0.192581	0.122002
BobWhite_c41272_159	1A	104.6	0.601948	0.426023	0.000359992	0.109388	0.00247359
BS00095510_51	1A	104.9	0.0539787	0.418112	0.0170522	0.307284	0.0521389
wsnp_CAP11_c1815_982483	1A	105	0.110989	0.430895	0.0282862	0.0548003	0.0520746
BS00078085_51	1A	105.1	0.0613953	0.345512	0.00807446	0.522658	0.0216704
wsnp_CAP8_c4785_2322876	1A	105.2	1	1	1	1	1
RAC875_c67771_805	1A	105.3	1	1	1	1	1
Ex_c2226_244	1A	105.3	0.11894	0.615858	0.00292464	0.896771	0.166053
BS00080076_51	1A	105.3	0.141334	0.491922	0.00397051	0.721974	0.159315
RAC875_c32379_216	1A	105.5	0.190263	0.211602	0.0011494	0.762831	0.194152
BobWhite_c22134_398	1A	105.5	0.0647744	0.663399	0.0032955	0.75339	0.15998
BS00023203_51	1A	105.5	0.16439	0.729737	0.213694	1.11164e-06	6.9062e-07
BS00037976_51	1A	105.5	0.888229	0.110834	0.000840556	0.960261	0.898296
tplb0059d21_1032	1A	105.7	0.212137	0.298096	0.0478642	0.471507	0.46276
wsnp_BE444359A_Ta_2_1	1A	105.7	0.375012	0.316971	0.00216389	0.680699	0.179074
Tdurum_contig20183_507	1A	105.7	1	1	1	1	1
Tdurum_contig10365_341	1A	106.2	0.0495829	0.66695	0.00565335	0.0551152	0.185598
Tdurum_contig63715_235	1A	106.2	0.0539787	0.418112	0.0170522	0.307284	0.0521389
Tdurum_contig15967_90	1A	106.2	0.709181	0.382486	0.0519783	0.360999	0.0640568
Tdurum_contig51833_439	1A	106.8	0.801837	0.497252	0.671799	0.0140413	0.401668
RAC875_c60162_129	1A	106.9	0.0785195	0.628516	0.00532203	0.531738	0.0360794
BobWhite_c24825_349	1A	106.9	0.0785195	0.628516	0.00532203	0.531738	0.0360794
wsnp_JD_c13024_13129681	1A	107	0.0539787	0.418112	0.0170522	0.307284	0.0521389
Tdurum_contig75762_406	1A	107	0.0409944	0.50456	0.0115373	0.487322	0.0839555
Tdurum_contig75762_377	1A	107	0.0539787	0.418112	0.0170522	0.307284	0.0521389
JD_c13024_360	1A	107	0.0539787	0.418112	0.0170522	0.307284	0.0521389
IAAV3650	1A	107	0.0133952	0.0502599	0.0293694	0.114337	0.00222492
Kukri_c18274_551	1A	107.1	1	1	1	1	1
wsnp_BE494527A_Ta_2_1	1A	107.1	0.180863	0.0238767	0.999831	0.0369191	0.203798
Ra_c29200_300	1A	107.1	0.179908	0.0246069	0.00844441	0.133157	0.00160296
wsnp_Ex_c1359_2604298	1A	107.1	1	1	1	1	1
wsnp_Ku_c3804_6986527	1A	107.1	1	1	1	1	1
Excalibur_c63671_90	1A	107.1	1	1	1	1	1
Excalibur_c54842_340	1A	107.1	0.0191819	0.0235246	0.00034113	0.0546009	0.00149288
Kukri_c55266_242	1A	107.2	0.143977	0.0241548	0.215627	0.00134632	0.316845
Tdurum_contig5711_242	1A	107.2	1	1	1	1	1
Tdurum_contig5711_174	1A	107.2	1	1	1	1	1
IAAV3156	1A	107.3	0.0539787	0.418112	0.0170522	0.307284	0.0521389
BobWhite_rep_c65812_710	1A	107.3	0.110989	0.430895	0.0282862	0.0548003	0.0520746
CAP11_s8920_357	1A	107.3	1	1	1	1	1
wsnp_CAP8_rep_c3938_1936666	1A	107.3	0.0785195	0.628516	0.00532203	0.531738	0.0360794
IACX1240	1A	107.3	1	1	1	1	1
wsnp_JD_c4904_6034093	1A	107.3	0.358725	0.990688	0.358668	0.245084	0.289894
wsnp_Ex_rep_c81556_76277906	1A	107.4	0.341786	0.0166989	0.000475089	0.862742	0.0265446
RAC875_c16136_129	1A	107.4	0.617218	0.0250793	0.0028971	0.467321	0.068719
wsnp_Ex_rep_c66919_65342127	1A	107.4	0.494646	0.0217254	0.00915986	0.584493	0.143322
Tdurum_contig34826_234	1A	107.5	0.019349	7.57225e-08	1.67177e-05	0.564528	0.0925157
wsnp_Ex_c10903_17717179	1A	107.5	0.00696829	0.510907	0.263745	0.616233	0.126731
IACX2413	1A	107.5	0.0549339	0.0605054	0.518928	0.0104956	0.426663
wsnp_BE403322A_Ta_1_1	1A	108.1	0.0238788	1.02149e-07	6.90233e-06	0.810313	0.177921
BS00065268_51	1A	108.1	0.00183147	0.000458462	0.249531	0.416966	0.0172236
wsnp_Ex_c28149_37293117	1A	108.1	0.239536	8.08183e-06	8.43567e-06	0.632658	0.537314
wsnp_CAP11_c29_68486	1A	108.4	0.0114896	3.78748e-07	1.1675e-06	0.026228	0.463259
BS00066212_51	1A	109.9	0.0054362	0.0177819	0.651643	0.819223	0.374185
Excalibur_c21534_1436	1A	110.1	1	1	1	1	1
RAC875_c23586_541	1A	110.1	1	1	1	1	1
Tdurum_contig62584_770	1A	110.1	1	1	1	1	1
CAP12_c6629_301	1A	110.1	1	1	1	1	1
BobWhite_c44164_402	1A	110.1	1	1	1	1	1
Tdurum_contig12152_63	1A	110.1	0.813493	0.0356313	0.297367	0.591101	0.000683336
Excalibur_c33470_175	1A	110.1	0.513437	0.0214745	0.00225815	0.150605	0.00609061
BobWhite_c37358_208	1A	110.1	1	1	1	1	1
Kukri_c44895_139	1A	110.1	1	1	1	1	1
BobWhite_c44164_151	1A	110.1	1	1	1	1	1
BS00067119_51	1A	110.1	1	1	1	1	1
wsnp_Ex_c3594_6568869	1A	110.1	1	1	1	1	1
Kukri_c44895_88	1A	110.1	1	1	1	1	1
RFL_Contig399_1005	1A	110.7	0.000164271	0.000155851	4.63688e-09	0.562955	0.797272
RFL_Contig399_976	1A	110.7	0.000255753	0.00540262	9.29403e-07	0.964567	0.273979
RFL_Contig399_1148	1A	110.7	1.82159e-05	0.000105234	4.49602e-09	0.115578	0.476064
CAP7_c490_123	1A	110.9	0.00079226	0.235958	0.956007	0.932722	0.278024
wsnp_Ex_c23143_32376622	1A	110.9	0.0700338	0.857686	0.0365489	0.255277	0.0334461
Tdurum_contig81642_298	1A	110.9	0.700742	0.216815	0.071278	0.000449132	0.523233
RAC875_c49433_308	1A	110.9	0.025476	0.056816	0.0763032	0.216529	0.110792
Ra_c8027_1021	1A	110.9	0.260311	0.844808	0.884583	0.0467804	0.183992
BobWhite_c20553_568	1A	112.1	0.760166	0.142774	0.0936239	0.109019	0.000198071
RAC875_rep_c119761_111	1A	112.1	0.472465	0.104029	0.136668	0.011147	7.57459e-05
JD_c20553_448	1A	112.1	0.404027	0.82133	0.0479014	0.221695	0.0725847
Excalibur_rep_c72906_619	1A	112.1	0.608235	0.260362	0.0292668	0.0404141	0.114335
Kukri_c14635_73	1A	112.1	0.00104028	0.00406989	0.000238814	0.371481	0.483084
wsnp_JD_c20553_18260731	1A	112.1	0.833737	0.137287	0.229253	0.125103	0.000942211
Ra_c41164_730	1A	112.1	0.407081	0.917633	0.0375356	0.353754	0.510306
wsnp_JD_c20553_18260620	1A	112.1	0.339013	0.537875	0.0108025	0.0726338	0.120312
Ra_c5683_2584	1A	112.2	0.495263	0.361888	0.00140429	0.188037	0.403686
Excalibur_rep_c110054_341	1A	112.2	0.903342	0.112558	0.775309	0.468351	0.00138541
Ra_c5683_1762	1A	112.2	0.620391	0.305877	0.178103	0.198173	0.000114514
wsnp_Ex_c19353_28290651	1A	112.4	0.725904	0.119789	0.152155	0.238174	0.000251393
wsnp_Ex_c19353_28290393	1A	112.4	0.9397	0.179363	0.423564	0.163989	4.31689e-05
Kukri_c47131_569	1A	112.4	0.917767	0.143043	0.239241	0.0986389	7.42777e-05
tplb0031l06_747	1A	112.4	0.876366	0.18269	0.279491	0.271102	7.92163e-05
Ku_c4369_354	1A	112.4	1	1	1	1	1
Ku_c4369_351	1A	113	0.234506	0.318065	0.0415701	0.0605613	0.357834
Tdurum_contig11106_264	1A	114.1	0.351815	0.0342418	0.901326	0.344979	2.2219e-05
Tdurum_contig11106_340	1A	114.1	0.671739	0.178225	0.0443776	0.892425	3.81732e-06
RAC875_c54927_559	1A	115.9	0.737679	0.0466461	0.896255	0.0868888	0.066789
RAC875_c7563_273	1A	116	0.00415523	0.150459	2.24581e-09	0.00497362	0.0399259
Excalibur_c8599_133	1A	116.2	0.0132512	0.029439	0.679016	0.0392708	0.454556
CAP7_c4277_191	1A	116.4	0.688132	0.81144	0.387745	0.675901	0.150354
Kukri_c1984_1024	1A	116.4	0.29294	0.404929	0.110373	0.756564	0.127175
wsnp_Ex_c30552_39457767	1A	116.4	0.0782713	0.0153697	0.00744242	0.170524	0.0176868
RAC875_rep_c69152_184	1A	116.4	0.0539787	0.418112	0.0170522	0.307284	0.0521389
Excalibur_c35310_375	1A	116.4	0.130884	0.839414	0.00235389	0.213972	0.0515153
Tdurum_contig56662_54	1A	116.4	0.473822	0.0425492	0.374344	0.156831	0.145747
wsnp_Ex_c3264_6017750	1A	116.4	0.0305216	0.31287	0.550882	0.370042	0.641917
wsnp_Ex_c34594_42877243	1A	116.4	0.107866	0.0487277	0.111211	0.688872	0.000107008
BobWhite_c6820_199	1A	116.4	0.0876571	0.752451	0.710707	0.400944	0.660717
wsnp_Ra_rep_c108284_91604017	1A	116.4	0.000184645	0.0214567	0.00279266	0.105656	0.0428332
BobWhite_c46857_82	1A	116.4	0.105373	0.229199	0.218702	0.526161	0.492234
RAC875_c5016_314	1A	116.4	0.513466	0.279532	6.54129e-05	0.642437	0.418425
wsnp_Ra_c4184_7637695	1A	116.4	1	1	1	1	1
Tdurum_contig80278_250	1A	116.4	0.0207352	0.0842712	0.0246144	0.041846	0.00405278
wsnp_CAP12_rep_c8598_3608465	1A	116.4	0.0301205	0.361678	0.00614208	0.0458509	0.0402261
wsnp_Ex_c34594_42877119	1A	116.4	0.611668	0.387792	0.00280098	0.00793522	0.0450906
wsnp_Ex_c41553_48351921	1A	116.4	1	1	1	1	1
BS00056547_51	1A	116.4	0.0633624	0.791864	0.00455329	0.128578	0.14174
Tdurum_contig78830_745	1A	116.4	0.0539787	0.418112	0.0170522	0.307284	0.0521389
Tdurum_contig78830_348	1A	116.4	0.0635657	0.346794	0.0286752	0.0571961	0.465816
wsnp_Ex_c12399_19776420	1A	116.4	0.0821406	0.0294043	0.809573	0.0826763	0.945904
BS00072408_51	1A	116.4	0.529259	0.298469	0.0307063	0.0245332	0.55762
Excalibur_c30974_65	1A	116.4	0.0785195	0.628516	0.00532203	0.531738	0.0360794
Excalibur_c1453_1310	1A	116.4	0.00328811	0.000326699	5.68302e-05	0.0111374	0.00220977
RAC875_c21673_641	1A	116.4	0.0177227	0.10378	0.0201618	0.111271	0.00375663
RAC875_rep_c108284_98	1A	116.4	0.0539787	0.418112	0.0170522	0.307284	0.0521389
BS00066659_51	1A	116.4	0.0402552	0.676572	0.00913121	0.0483953	0.0303415
wsnp_CAP7_rep_c5385_2417464	1A	116.4	0.0523835	0.320097	0.0122875	0.084032	0.01889
Kukri_c67703_174	1A	116.4	0.0129972	0.147672	0.0155191	0.067361	0.00582539
TA002362-0785	1A	116.4	0.0380498	0.0331856	0.000514466	0.00883089	0.00163264
wsnp_BF474340A_Ta_2_1	1A	116.4	0.447739	0.0376522	0.0011073	0.022898	0.00270804
RAC875_c47930_448	1A	116.5	0.970435	0.478031	0.00249631	0.660777	0.000262681
Ra_c364_50	1A	119.8	0.307449	0.346873	0.530979	0.274753	4.44071e-05
wsnp_Ku_rep_c109724_94227136	1A	119.9	0.585459	0.288514	0.23981	0.0659015	0.666056
Tdurum_contig51167_810	1A	119.9	0.426404	0.723657	0.450169	0.248529	0.456792
Tdurum_contig51167_390	1A	120	0.163986	0.910969	0.0101972	0.125685	0.371949
Tdurum_contig51167_1029	1A	120	0.129349	0.684702	0.041338	0.351232	0.327129
wsnp_Ex_c23598_32826926	1A	120	0.00291037	0.403616	0.0661014	0.0851424	0.137272
Excalibur_c66_147	1A	120	0.199698	0.263451	0.0124652	0.485925	0.281528
Tdurum_contig47345_284	1A	120	0.0440172	0.0778307	0.0401875	0.289865	0.0143312
Tdurum_contig51167_534	1A	120	0.357765	0.165998	0.759092	0.429637	0.699294
BS00079087_51	1A	120	0.699263	0.411728	0.21776	0.0259416	0.491377
wsnp_JD_rep_c49006_33254974	1A	120	0.938692	0.872238	0.0150942	0.05836	0.34305
Tdurum_contig51167_915	1A	120	0.0110128	0.374454	0.146389	0.624079	0.109862
RAC875_rep_c71093_1070	1A	120	0.5839	0.886837	0.025242	0.40479	0.470586
wsnp_Ex_c23143_32377033	1A	120	0.038446	0.800017	0.00224802	0.106184	0.0136217
Excalibur_c1936_1072	1A	120	0.148801	0.412173	0.0342794	0.057902	0.115055
tplb0021i12_383	1A	120	0.857363	0.510876	0.0475609	0.556075	0.073031
Excalibur_c23598_1632	1A	120	0.00475974	0.234543	0.221486	0.277075	0.118514
wsnp_Ex_c10843_17638629	1A	121.1	0.0114436	0.060193	0.659119	0.7639	0.00515183
wsnp_Ex_c10903_17716723	1A	121.1	1	1	1	1	1
BobWhite_c15256_225	1A	121.1	0.0318186	0.0507909	0.000891649	2.29067e-05	0.00214777
Kukri_c24586_1089	1A	121.1	1	1	1	1	1
Kukri_c16271_894	1A	121.1	1	1	1	1	1
RAC875_c59190_384	1A	121.1	0.68085	0.767399	0.312796	0.0865916	0.268606
Tdurum_contig13136_605	1A	121.1	0.0919571	0.327935	0.843273	0.41023	0.00644605
Kukri_c16271_544	1A	121.1	0.00488904	0.0377614	3.29854e-05	2.82725e-05	0.0134377
BobWhite_c19182_280	1A	121.1	0.0148492	0.0885071	0.0010153	4.04187e-06	0.00154823
BobWhite_c10542_777	1A	121.1	0.409136	0.338538	0.428329	0.000781393	0.249177
Ra_c11613_81	1A	121.1	1	1	1	1	1
RAC875_c36980_161	1A	121.1	0.00687058	0.00376719	6.25745e-05	0.000191262	0.00879032
Ku_c3523_1959	1A	121.1	0.331298	0.0436386	0.552171	0.00283511	0.311916
Kukri_c24753_460	1A	121.1	0.478211	0.912798	0.445262	0.0460882	0.441832
RAC875_rep_c106165_772	1A	121.1	1	1	1	1	1
Excalibur_c23598_1502	1A	121.1	0.106928	0.308294	0.00817741	1.39959e-05	0.0115984
JD_c285_1438	1A	121.2	0.295665	0.0616836	0.017041	0.26315	0.000409172
wsnp_Ex_c6488_11266589	1A	121.2	0.132105	0.661404	0.0347069	0.5389	0.0156986
Tdurum_contig18174_283	1A	121.2	0.0539787	0.418112	0.0170522	0.307284	0.0521389
Kukri_c51781_199	1A	121.2	0.140351	0.552122	0.000109254	0.78777	0.0523238
wsnp_CAP11_c146_160903	1A	121.2	0.199698	0.263451	0.0124652	0.485925	0.281528
wsnp_Ex_c13955_21833712	1A	121.2	0.0301205	0.361678	0.00614208	0.0458509	0.0402261
Tdurum_contig81011_244	1A	121.2	0.198855	0.386593	0.0216267	0.249239	0.299287
IAAV3695	1A	121.3	0.222245	0.148878	0.0156477	0.0534048	0.382062
Tdurum_contig60210_371	1A	121.3	0.0731637	0.06189	0.0800591	0.156171	0.114592
Tdurum_contig85466_170	1A	121.3	0.325493	0.346286	0.100869	0.861589	0.0105921
CAP12_rep_c6128_120	1A	121.3	0.128419	0.731017	0.0852	0.738301	0.00302429
Kukri_c82086_387	1A	121.3	1	1	1	1	1
Ra_c2227_855	1A	121.3	1	1	1	1	1
Kukri_c30924_203	1A	121.3	0.0318033	0.231994	0.00687877	0.161566	0.00371961
CAP12_c8163_118	1A	121.3	0.104647	0.688112	0.123166	0.783171	0.0874988
RAC875_c48804_590	1A	122.1	0.101455	0.594265	0.137764	0.74585	0.0709097
Excalibur_c16947_81	1A	122.7	0.361669	0.981213	0.556512	0.00278191	0.0161677
wsnp_Ex_c7684_13109335	1A	122.7	0.27097	0.53867	0.419778	0.00639195	0.00357326
Kukri_c7691_212	1A	122.7	0.000581288	0.104308	0.669948	0.301483	0.0564744
Tdurum_contig8224_378	1A	122.7	0.125912	0.152111	0.307794	0.0477554	0.00516173
IAAV5567	1A	122.7	0.305397	0.413015	0.39946	0.00246781	0.00713347
TA001430-0733	1A	122.7	0.00063379	0.19087	0.963822	0.0101214	0.458687
Excalibur_c16947_114	1A	122.7	0.527226	0.746394	0.56571	0.00132083	0.00386079
CAP12_c3758_112	1A	122.7	0.00319347	0.425755	0.74558	0.798395	0.0516481
wsnp_Ra_c19637_28840370	1A	122.7	0.357037	0.751893	0.719856	0.00198965	0.0242545
Kukri_c2338_533	1A	122.7	0.256572	0.389772	0.47144	0.00642331	0.006387
wsnp_Ku_c816_1684613	1A	122.7	0.000805928	0.264509	0.942943	0.00793987	0.536902
BobWhite_c31322_391	1A	123.2	1	1	1	1	1
RFL_Contig3683_1784	1A	123.2	0.000738373	0.101714	0.00969889	0.0860965	0.00647074
Excalibur_c88792_93	1A	123.2	0.000568225	0.217264	0.00971552	0.29306	0.0301221
wsnp_JD_c6664_7807201	1A	124.9	1	1	1	1	1
D_GA8KES402JNYTS_218	1A	129.9	1	1	1	1	1
BS00106641_51	1A	132.7	0.293057	0.135442	0.146703	0.612763	0.582495
BS00023114_51	1A	132.7	0.304488	0.123165	0.322494	0.314095	0.385385
BS00022824_51	1A	132.7	0.596659	0.00810355	0.000965833	0.533255	0.816249
wsnp_Ex_c18499_27344859	1A	132.7	0.720745	0.0196088	0.0589732	0.552813	0.562558
wsnp_Ex_c9343_15514531	1A	134.7	0.737207	0.592231	0.00209626	0.757212	0.0331341
wsnp_Ex_c9343_15514687	1A	134.7	0.045291	0.262561	1.71583e-10	0.678412	0.0149681
wsnp_Ex_rep_c68058_66805898	1A	136.1	0.884473	0.39431	0.0303369	0.69339	0.01587
wsnp_Ex_c25730_34991010	1A	136.1	0.392903	0.225676	0.96273	0.657368	0.135512
BS00068074_51	1A	137.7	0.180064	0.0120358	0.00059549	0.103671	0.215991
RAC875_c68350_61	1A	137.7	0.245803	0.305136	0.249981	0.697688	0.0143048
RAC875_c11016_495	1A	138.5	1	1	1	1	1
BS00011521_51	1A	138.5	0.455614	0.418737	0.191885	0.289458	0.00528789
GENE-0171_87	1A	139.9	0.918574	0.664018	0.00111544	0.513225	0.092863
BS00084995_51	1A	141.9	1	1	1	1	1
Kukri_c310_1953	1A	142.1	0.0127741	0.65068	0.281336	0.0546361	0.0200093
Tdurum_contig70803_475	1A	142.1	0.769132	0.0425289	0.000475748	0.262979	0.118479
BS00021990_51	1A	142.1	0.87133	0.0776308	0.000868896	0.466785	0.877334
wsnp_Ex_c271_521429	1A	142.1	0.672181	0.0632578	0.00100077	0.454887	0.354512
BobWhite_c12305_959	1A	142.6	0.0696882	0.476062	0.000596353	0.247901	0.000683068
RAC875_c52947_84	1A	142.6	0.190715	0.589266	0.00154857	0.236057	0.000124341
wsnp_Ex_c11939_19147514	1A	142.6	0.781621	0.0115868	0.00030629	0.820105	0.400868
Tdurum_contig30426_261	1A	142.6	0.253246	0.615002	0.0218313	0.871683	0.00037729
wsnp_Ex_c1557_2973321	1A	142.6	0.0194219	0.249031	0.00213927	0.203295	0.00179002
wsnp_Ku_rep_c69362_68705297	1A	142.6	1	1	1	1	1
wsnp_Ex_c11939_19147421	1A	142.6	0.845148	0.0206627	0.00186631	0.611618	0.955977
wsnp_Ex_c48407_53323801	1A	142.6	0.0554567	0.0101577	0.0551939	0.853107	0.0414744
BS00107935_51	1A	142.6	1	1	1	1	1
wsnp_Ex_c11939_19147790	1A	142.6	0.0386769	0.345018	0.00632006	0.122655	0.000865991
IACX882	1A	142.6	1	1	1	1	1
RFL_Contig5261_855	1A	142.6	1	1	1	1	1
Tdurum_contig84252_155	1A	142.6	1	1	1	1	1
RAC875_c1295_1603	1A	142.6	0.288495	0.836027	0.0189348	0.092813	0.000480976
wsnp_Ku_c12441_20092792	1A	142.6	0.781621	0.0115868	0.00030629	0.820105	0.400868
Excalibur_c10538_1153	1A	142.6	1	1	1	1	1
Ex_c3201_1046	1A	142.6	1	1	1	1	1
wsnp_Ex_rep_c66872_65273904	1A	142.6	1	1	1	1	1
Tdurum_contig29886_139	1A	142.6	0.627125	0.0139533	0.00153482	0.290078	0.434548
wsnp_Ku_c5687_10068945	1A	142.6	0.923148	0.0757132	0.00167428	0.327208	0.881209
wsnp_Ex_c11939_19147602	1A	142.6	0.0741609	0.468002	0.00405689	0.0642686	0.00180028
wsnp_Ex_rep_c66872_65273203	1A	142.8	8.10895e-06	6.42924e-12	5.57419e-16	0.00359138	9.73523e-07
Excalibur_c85499_232	1A	142.8	1.82194e-06	2.43136e-12	7.66326e-16	0.000586567	2.025e-05
wsnp_JD_rep_c65095_41464278	1A	142.8	2.57002e-06	2.46648e-12	2.58031e-16	0.000645606	3.47008e-07
Kukri_c67675_174	1A	142.9	1	1	1	1	1
Kukri_c19837_432	1A	142.9	4.93978e-06	2.03592e-12	2.82363e-14	0.00603675	1.36636e-06
IAAV4238	1A	143.7	1	1	1	1	1
Kukri_c44201_497	1A	143.7	0.00144511	0.219807	0.021215	0.283613	0.00237359
RAC875_c62550_470	1A	143.7	0.00673625	0.416249	0.0908576	0.00937771	0.00520478
BS00036189_51	1A	144	1	1	1	1	1
BS00063847_51	1A	144.3	0.000269787	1.34312e-06	1.09793e-05	0.120859	0.000304977
BobWhite_c35250_155	1A	145	0.0626355	0.0464451	0.109775	0.056121	0.000119082
Tdurum_contig893_53	1A	145.6	1	1	1	1	1
IAAV618	1A	145.6	1	1	1	1	1
Ku_c32704_43	1A	145.6	0.00639914	0.434958	0.197142	0.0626416	0.460677
BS00075271_51	1A	146.1	1	1	1	1	1
BS00089097_51	1A	146.1	0.101158	0.718389	0.97581	0.141821	0.554114
BS00070951_51	1A	146.1	0.204136	0.237644	5.31642e-05	0.0429249	0.00266237
IAAV2162	1A	146.1	0.820566	0.568608	0.171276	0.0868562	0.409985
BS00070695_51	1A	146.1	0.3503	0.0440085	0.0487689	0.369791	0.0267721
BS00070991_51	1A	146.1	0.694493	0.143456	0.6635	0.425016	0.00972256
Excalibur_c27376_74	1A	146.1	0.00938409	0.549193	0.0845409	0.236697	0.229905
BobWhite_c1027_1127	1A	146.1	0.00456716	0.508813	0.0924278	0.558358	0.183204
BS00067170_51	1A	146.2	0.00520332	0.310344	0.646889	0.77027	0.649311
BS00035273_51	1A	146.3	1.00104e-07	0.00113867	2.18537e-08	0.264515	0.146595
Kukri_c4204_1346	1A	146.3	3.50356e-05	1.30167e-07	1.45794e-09	0.0210311	0.536284
wsnp_Ex_rep_c67492_66096650	1A	146.8	0.000387878	0.0417766	0.352112	0.795868	0.527284
Kukri_c4204_1673	1A	146.8	8.82356e-05	2.50336e-11	4.82823e-11	0.0901351	0.401178
RAC875_c5119_2696	1A	146.8	0.000306809	7.65848e-06	1.29754e-08	0.216815	0.968007
wsnp_Ex_c12932_20486842	1A	146.8	0.000117286	4.28473e-11	3.59982e-09	0.0651963	0.178299
Excalibur_rep_c67492_1119	1A	146.8	0.000108859	5.28572e-07	6.40954e-10	0.00927664	0.50926
RAC875_c63359_1446	1A	146.8	6.19905e-05	2.09783e-07	8.78558e-10	0.0276663	0.361937
Excalibur_c12932_2102	1A	146.8	1.71999e-05	3.87709e-08	1.43454e-09	0.05894	0.506749
GENE-0543_577	1A	146.8	5.22782e-05	9.20337e-08	1.31217e-09	0.0351958	0.40321
GENE-0543_1074	1A	146.8	0.000177797	3.39036e-07	4.09092e-09	0.0922814	0.263789
Tdurum_contig11349_810	1A	146.8	0.000932745	5.83547e-07	1.44276e-08	0.0169651	0.19483
GENE-0543_113	1A	146.8	0.000461818	3.73281e-07	1.4494e-08	0.0464589	0.233554
Kukri_rep_c69829_735	1A	146.8	0.00225703	8.73217e-06	2.52419e-08	0.0205327	0.324868
Excalibur_c46365_304	1A	146.8	5.52054e-05	1.60618e-06	8.43578e-10	0.0351885	0.200034
Kukri_rep_c115657_255	1A	146.8	0.359875	0.00105731	1.07646e-05	0.652124	0.19121
Excalibur_c46365_442	1A	146.8	0.000490622	1.33192e-07	7.21568e-09	0.153113	0.338296
Kukri_c8527_53	1A	146.8	0.00190245	0.100379	0.216426	0.671345	0.90183
BS00064087_51	1A	146.8	0.35188	0.150322	0.0264756	0.151995	0.365874
IAAV8446	1A	147.2	0.427104	0.566187	0.126373	0.950249	0.079689
wsnp_RFL_Contig3850_4199825	1A	147.6	0.0193102	0.63665	0.0466223	0.385956	0.311901
wsnp_RFL_Contig3881_4265086	1A	147.6	0.000293906	0.0332726	0.27626	0.177576	0.615883
BobWhite_c44947_277	1A	147.7	0.000283665	3.30754e-08	9.12958e-13	0.261156	0.297029
wsnp_Ku_c754_1557338	1A	147.7	0.000413857	5.34596e-08	4.01625e-13	0.249823	0.293861
wsnp_Ex_c1861_3507281	1A	147.7	0.117982	0.88108	0.000326258	0.0762648	0.923569
RAC875_c26801_179	1A	147.7	1	1	1	1	1
GENE-0543_594	1A	147.7	0.00222666	6.46688e-06	5.34067e-06	0.195465	0.370698
BS00059314_51	1A	148	1	1	1	1	1
BS00023419_51	1A	148.3	8.29955e-05	0.652262	0.000362804	0.772104	0.0745195
BS00011913_51	1A	148.3	5.1006e-10	5.26362e-16	1.73308e-12	0.111598	0.0127704
Excalibur_c12819_216	1A	148.3	0.00235759	0.791622	0.0027439	0.0299513	0.0823287
TA003848-0787	1A	148.3	0.000496142	0.886052	0.0149155	0.157164	0.036078
Excalibur_c1255_293	1A	148.3	1	1	1	1	1
IACX6022	1A	148.3	1	1	1	1	1
JD_c394_819	1A	148.3	8.73702e-11	1.66575e-23	3.73699e-14	0.0105594	0.00243665
BS00067741_51	1A	148.3	1	1	1	1	1
D_contig12592_200	1A	148.3	2.83141e-10	9.52066e-17	4.61154e-13	0.147719	0.0214534
BobWhite_rep_c63205_143	1A	148.3	8.68004e-06	7.79714e-07	1.28176e-06	0.0160867	0.370026
BS00054271_51	1A	148.3	0.81805	1.2476e-08	2.55388e-08	0.591892	0.303017
Kukri_c21396_771	1A	148.3	0.00115303	0.987968	0.00103666	0.152126	0.445255
BS00023417_51	1A	148.3	0.000913114	0.000326588	0.451771	0.0393774	0.0315922
IAAV3217	1A	148.3	9.61693e-11	2.01554e-24	3.93831e-14	0.0117009	0.00765035
RAC875_rep_c120646_120	1A	148.3	9.26966e-12	6.45371e-24	2.23059e-12	0.12987	0.000821813
IAAV1301	1A	148.7	1	1	1	1	1
Kukri_c43479_207	1A	148.9	0.000151282	0.000123133	0.657478	0.0265799	0.0749897
wsnp_Ex_c1255_2411550	1A	148.9	7.48165e-10	1.12949e-23	9.92699e-14	0.0200741	0.00582065
RAC875_c85550_291	1A	149.3	5.38519e-08	1.48488e-11	6.32689e-15	0.139656	5.81874e-05
IAAV8607	1A	149.3	4.48288e-06	0.0148163	0.0164398	0.32188	0.598293
Ra_c56010_289	1A	149.3	4.09505e-10	4.80159e-23	1.22361e-13	0.0384715	0.00119958
wsnp_Ex_rep_c67474_66076379	1A	149.5	1	1	1	1	1
wsnp_Ex_c52086_55808193	1A	149.5	1	1	1	1	1
wsnp_Ex_c52086_55808126	1A	149.5	2.9127e-07	4.34675e-11	1.98251e-08	0.03283	0.0151063
Kukri_c34242_404	1A	149.5	3.22717e-05	0.009045	0.00972284	0.794099	0.966912
BS00096930_51	1A	149.5	1.65487e-05	0.00847644	0.00612114	0.757602	0.527374
RFL_Contig858_2219	1A	149.5	2.41364e-05	0.0128505	0.00793952	0.790445	0.694738
CAP7_c1295_62	1A	149.5	3.55858e-05	0.0221334	0.0107042	0.602637	0.571773
RAC875_c85550_52	1A	149.5	9.80398e-06	0.00381041	0.0140565	0.897304	0.753533
RFL_Contig2961_1806	1A	149.7	1	1	1	1	1
CAP11_c5573_163	1A	149.7	3.95983e-10	2.85391e-23	1.18685e-13	0.0328911	0.00316511
wsnp_Ex_c3887_7051325	1A	149.9	5.5259e-07	3.91532e-11	6.86219e-09	0.0317382	0.0215288
Ra_c50996_468	1A	149.9	1.82387e-07	5.92961e-11	9.86893e-10	0.0380754	0.0176461
RAC875_c20823_707	1A	149.9	9.5996e-07	1.1055e-10	1.83261e-08	0.126865	0.00539541
BS00021780_51	1A	149.9	3.96538e-07	1.22196e-10	2.25879e-09	0.0193451	0.0406085
RAC875_rep_c71921_672	1A	149.9	2.99309e-07	1.19782e-10	8.02733e-09	0.0413704	0.0216491
wsnp_Ex_c750_1474300	1A	149.9	1	1	1	1	1
wsnp_Ex_c2918_5381441	1A	150.2	0.0304789	0.97021	0.0967723	0.10251	0.253377
Excalibur_c17004_1396	1A	150.2	8.01813e-07	5.14075e-05	8.62801e-10	0.362636	0.111345
wsnp_JD_c12333_12595897	1A	150.2	0.00362688	0.173968	0.217609	0.763929	0.38171
Tdurum_contig47006_1105	1A	150.2	0.061228	0.743459	0.133237	0.043551	0.805486
Tdurum_contig9144_1571	1A	150.2	1.63394e-08	1.82446e-09	4.92475e-10	0.584187	0.0149434
wsnp_RFL_Contig2550_2175772	1A	150.2	1	1	1	1	1
Tdurum_contig5560_193	1A	150.2	1	1	1	1	1
Excalibur_rep_c71271_247	1A	150.2	1.16009e-05	0.0159373	0.127946	0.734805	0.264387
wsnp_Ex_rep_c72011_70562321	1A	150.2	0.00471308	0.25829	0.182587	0.871796	0.205621
Tdurum_contig47006_2711	1A	150.2	0.0231288	0.62933	0.00519176	0.690036	0.0543239
tplb0059i08_441	1A	150.2	0.0304789	0.97021	0.0967723	0.10251	0.253377
wsnp_Ex_c4186_7560575	1A	150.2	0.00250059	0.985033	0.604462	0.451159	0.647023
Tdurum_contig47006_1641	1A	150.2	5.93984e-09	4.25724e-10	1.52176e-09	0.711886	0.0306896
Kukri_c18608_729	1A	150.3	0.00531833	0.258754	0.181099	0.907815	0.288763
tplb0025b13_2792	1B	0.300068	1	1	1	1	1
BS00030768_51	1B	1.10006	0.119679	0.203915	0.266486	0.211581	0.211411
Kukri_c38553_173	1B	2.10007	0.000352162	0.0015146	0.0853386	0.0707083	0.430762
RAC875_rep_c104133_1757	1B	2.9999	0.0207895	0.404396	0.0503011	0.22628	0.289007
RAC875_c62503_372	1B	2.99991	0.8027	5.37803e-05	5.55565e-07	0.0182878	0.259458
IAAV3773	1B	2.99994	0.00704688	0.309869	0.0554016	0.581137	0.0685948
RAC875_c9457_457	1B	2.99994	0.00748126	0.24931	0.0614128	0.965537	0.106977
Excalibur_rep_c110294_82	1B	2.99995	0.00817279	0.211918	0.0761957	0.784162	0.0143351
RAC875_c16981_691	1B	2.99998	0.00723711	0.527059	0.0353677	0.758602	0.117565
Excalibur_c2868_1808	1B	2.99999	0.0594976	0.831463	0.0770421	0.626891	0.123951
Kukri_c35451_437	1B	3.00001	0.0367339	0.727615	0.047164	0.701856	0.0960431
Tdurum_contig8791_415	1B	3.00001	0.113203	0.547761	0.0611396	0.839969	0.0535281
BS00023084_51	1B	3.00003	0.331024	0.00331943	0.0147427	0.0955588	0.240673
BS00105813_51	1B	3.00008	0.905673	0.651949	0.156344	4.50002e-05	0.172676
TA006040-0724	1B	3.0001	0.00726692	0.853102	0.000129618	0.258862	0.0090969
IAAV3430	1B	3.89998	1	1	1	1	1
wsnp_BE405749B_Ta_2_1	1B	3.89999	1	1	1	1	1
BS00005004_51	1B	3.90001	1	1	1	1	1
Excalibur_c71158_117	1B	4.80001	0.054278	0.031598	0.003961	0.642931	0.388656
BS00080212_51	1B	5.19994	0.177919	0.416332	0.0827955	0.917728	0.0787682
Kukri_c36151_170	1B	5.20001	1	1	1	1	1
Tdurum_contig10767_538	1B	5.49991	1	1	1	1	1
BS00100994_51	1B	5.49991	0.253682	0.222142	0.010341	0.0988272	0.0011376
BobWhite_c17559_105	1B	5.49994	1	1	1	1	1
Kukri_c92979_195	1B	5.49995	0.112382	0.157914	0.0786831	0.145943	2.86817e-06
BS00003917_51	1B	5.49995	1	1	1	1	1
BS00023004_51	1B	5.49999	0.443333	0.325255	0.010344	0.0844659	0.00056021
BS00038243_51	1B	5.5	0.006784	0.347108	0.201509	0.501681	0.235224
RAC875_c3692_2287	1B	5.50002	0.855126	0.837079	1.07548e-08	0.720801	0.120335
wsnp_Ku_rep_c103074_89904851	1B	5.79991	1	1	1	1	1
Kukri_c24615_823	1B	5.80003	1	1	1	1	1
wsnp_Ex_c13421_21142520	1B	5.90005	1	1	1	1	1
BS00070649_51	1B	6.09991	1	1	1	1	1
IACX3811	1B	6.09992	0.520678	0.44766	0.00348551	0.665027	0.0188707
RFL_Contig5637_1008	1B	6.09992	0.811464	0.774939	0.000277268	0.946425	0.554066
RAC875_c63624_753	1B	6.09992	0.0101792	0.679708	0.0361557	0.00881149	0.137298
D_GB5Y7FA01BMOJY_241	1B	6.09992	0.526669	0.921035	0.00390375	0.796272	0.0694678
wsnp_BE637971B_Ta_1_20	1B	6.09992	0.802333	0.872987	2.91272e-05	0.427867	0.244564
Tdurum_contig47083_278	1B	6.09993	0.0205499	2.15145e-05	3.59243e-07	0.12182	2.52939e-06
Excalibur_c46114_572	1B	6.09994	0.582063	0.213567	0.989404	0.10585	0.0638596
wsnp_Ku_c13229_21142792	1B	6.09994	1	1	1	1	1
BS00070706_51	1B	6.09995	0.111465	1.10257e-05	6.46674e-07	0.0906158	1.38468e-05
BS00068429_51	1B	6.09996	0.0715983	4.03363e-06	0.00199043	0.283913	0.231197
BS00004903_51	1B	6.09997	0.299873	0.0177632	0.550351	0.0529004	0.158517
Ku_c111306_371	1B	6.09998	0.148461	0.783868	3.02676e-06	0.401564	0.5642
IAAV8085	1B	6.09999	0.44769	0.0184842	0.589405	0.0196335	0.27181
Kukri_c29655_194	1B	6.1	0.378608	0.00892371	0.783586	0.0661209	0.102152
Tdurum_contig14847_144	1B	6.1	0.0243978	0.838741	0.0111564	0.00675122	0.551848
BS00081729_51	1B	6.10001	1	1	1	1	1
wsnp_Ku_rep_c103074_89905152	1B	6.10001	1	1	1	1	1
GENE-0019_1155	1B	6.10002	0.199326	0.505669	0.0227222	0.111243	0.00860722
Ku_c1312_1194	1B	6.10002	0.631853	0.800034	0.000828454	0.739387	0.0194761
Kukri_rep_c110443_269	1B	6.10002	1	1	1	1	1
wsnp_JD_rep_c48890_33141899	1B	6.10003	1	1	1	1	1
BS00103677_51	1B	6.10004	0.734802	0.844827	3.31224e-06	0.816545	0.273479
BS00110900_51	1B	6.10005	0.72437	0.294878	0.0342848	0.721639	0.362161
JD_c49343_430	1B	6.10005	0.45276	0.259473	5.02708e-08	0.203165	0.0412395
wsnp_Ex_c50340_54659660	1B	6.10006	0.0231085	0.803788	0.500983	0.0400076	1.98375e-05
BobWhite_c2092_519	1B	6.10006	0.516215	0.00421666	5.06775e-07	0.0838038	3.34366e-06
BS00085235_51	1B	6.10007	1	1	1	1	1
Kukri_c14149_462	1B	6.10008	0.0517982	0.905712	0.515449	0.00562415	1.75127e-06
TA004380-0460	1B	6.10008	0.0291617	0.0978522	0.137113	0.207387	0.235317
Kukri_rep_c92398_80	1B	6.10008	0.251734	0.470355	6.58097e-06	0.352234	0.0816503
Ra_c69552_1419	1B	6.10009	0.877032	0.0919841	0.536732	0.153507	0.195238
BS00006820_51	1B	6.10009	0.32901	0.511527	0.00428313	0.352722	0.0324815
BS00022564_51	1B	6.10009	1	1	1	1	1
BS00081734_51	1B	6.10009	1	1	1	1	1
Tdurum_contig68637_256	1B	6.39995	0.44769	0.0184842	0.589405	0.0196335	0.27181
Tdurum_contig62624_190	1B	6.60009	0.229656	0.0225459	0.931237	0.0229899	0.140639
BS00029539_51	1B	7.39993	0.236207	0.451246	0.00482888	0.0142977	0.0229705
BS00062726_51	1B	7.40007	0.749153	0.0795139	0.471108	0.497812	0.00637445
Tdurum_contig58525_304	1B	7.89991	0.233	0.615444	0.0156484	0.925407	0.678422
wsnp_Ku_c1615_3178276	1B	7.89992	1	1	1	1	1
BS00072113_51	1B	7.89999	0.122809	0.487526	0.0150172	0.396878	0.674402
Kukri_c34536_373	1B	7.90005	0.176204	0.84683	0.759774	0.321576	0.642096
Excalibur_c26496_352	1B	7.90005	1	1	1	1	1
wsnp_Ex_c1493_2862065	1B	7.90007	0.00100696	0.69151	0.0079182	0.537612	0.0849996
Tdurum_contig50555_944	1B	8.29992	0.00115084	0.29534	0.767592	0.17731	0.0180691
Kukri_c76307_182	1B	8.29995	0.462675	0.00318404	0.177661	0.0639785	0.562807
BS00025965_51	1B	8.29997	0.000123457	0.0949712	0.266346	0.0945511	0.030684
TA003247-1072	1B	8.29999	0.000619198	0.980875	0.119555	0.11775	0.00975182
Kukri_c34536_259	1B	8.30001	0.0293717	7.68488e-05	1.75299e-05	0.843655	0.183558
Tdurum_contig50555_1144	1B	8.30001	0.0337078	0.12741	3.01244e-05	0.0663107	0.0724276
BS00025964_51	1B	8.30002	4.04357e-05	0.0508501	0.265759	0.0567472	0.039506
Kukri_c8211_401	1B	8.30003	0.00467326	0.811325	0.0281418	0.179279	0.00733254
BobWhite_c28295_256	1B	8.30004	0.0628238	0.00117565	0.000997258	0.718378	0.0297164
Excalibur_rep_c67198_530	1B	8.49993	0.0154194	2.02026e-06	0.000754341	0.445056	0.176031
wsnp_Ku_c17177_26216230	1B	8.49995	0.0469497	6.31784e-05	0.0111891	0.457383	0.431103
Kukri_c38845_821	1B	8.49996	0.967181	0.552397	0.557897	0.140099	0.00189768
TA005766-0499	1B	8.49996	0.036355	0.00154711	0.00253325	0.626321	0.226256
BS00089524_51	1B	8.49999	1	1	1	1	1
BS00108057_51	1B	8.5	1	1	1	1	1
wsnp_Ex_rep_c67198_65702998	1B	8.50001	0.0321925	0.00153914	0.00367944	0.678404	0.101265
RAC875_rep_c70613_78	1B	8.50002	0.0955399	0.0112191	0.00203291	0.864279	0.42868
Tdurum_contig76266_134	1B	8.50003	0.00368479	0.427687	0.662847	0.0135525	0.128218
Tdurum_contig50555_632	1B	8.50006	0.0123795	0.447405	0.758324	0.0563877	0.0142997
Ex_c67198_1838	1B	8.50006	0.0325869	2.98196e-05	0.00825911	0.825268	0.0864643
wsnp_Ku_c28164_38103270	1B	8.50007	0.0542168	6.9832e-06	0.00440327	0.28617	0.519831
Tdurum_contig44219_318	1B	8.50009	0.0230669	6.6387e-06	0.00383238	0.921022	0.126935
BS00105846_51	1B	8.69997	0.562008	0.284602	2.64304e-06	0.572583	0.00514343
Kukri_c79135_136	1B	9.69992	1	1	1	1	1
Kukri_rep_c113971_162	1B	9.70003	1	1	1	1	1
TA003422-0757	1B	10.0999	0.0277749	0.487907	0.0298244	0.157218	0.98614
BS00011695_51	1B	10.0999	1	1	1	1	1
wsnp_Ex_c4876_8692849	1B	10.1001	0.505044	0.106947	0.876252	0.546086	0.00117377
RFL_Contig5906_694	1B	11.9999	0.000678456	0.0117528	3.84106e-07	0.631088	0.0169735
Excalibur_c11666_996	1B	11.9999	0.0917246	0.381254	0.160673	0.965007	0.986162
CAP7_c3847_204	1B	11.9999	0.269853	0.18856	0.00015105	0.110292	0.186239
Ex_c21139_812	1B	11.9999	0.015194	0.53212	0.686604	0.0555485	0.180456
Excalibur_c16851_835	1B	11.9999	0.0223292	0.927523	0.262918	0.0290478	0.694725
BS00077097_51	1B	12	0.1922	0.408298	5.28344e-05	0.122585	0.0363349
Excalibur_c37693_203	1B	12	0.143474	0.137875	1.46764e-06	0.137429	0.452813
RFL_Contig5906_387	1B	12	5.42093e-05	0.000202126	3.92686e-07	0.252039	0.0141751
BS00066092_51	1B	12	1	1	1	1	1
RFL_Contig5906_310	1B	12.0001	0.401983	0.652363	0.061631	0.0218174	0.43396
Tdurum_contig75546_247	1B	12.8	0.0178448	0.429601	0.746636	0.165404	0.0457023
Kukri_c8602_730	1B	12.8	1	1	1	1	1
BS00105833_51	1B	13.2	1	1	1	1	1
BobWhite_c39269_243	1B	14.2999	0.0428946	0.324159	0.612833	0.00811996	0.168564
RAC875_c34173_198	1B	14.2999	0.00623379	0.000390729	0.00579383	0.0660925	0.00919704
Kukri_c8602_267	1B	14.2999	1	1	1	1	1
BS00066989_51	1B	14.2999	0.493173	0.528985	0.366134	0.112379	0.739825
D_GBUVHFX01BRJMZ_245	1B	14.2999	1	1	1	1	1
Tdurum_contig78972_251	1B	14.3	0.12058	0.294225	0.48011	0.0116559	5.86684e-05
Tdurum_contig50667_299	1B	14.3	0.0374642	0.163544	0.348582	0.0167492	1.60468e-05
BobWhite_c14271_1379	1B	14.3	0.593242	0.239484	0.0246046	0.105686	7.83682e-05
RFL_Contig4104_3352	1B	14.3001	0.0224541	0.0198095	7.65395e-07	0.73244	0.482958
Tdurum_contig50667_306	1B	14.4999	1.86674e-06	0.568611	0.0104157	0.6089	0.932749
Tdurum_contig50667_671	1B	14.5001	0.000154499	0.00188934	0.00104583	0.000268548	0.67429
Tdurum_contig403_122	1B	15.1999	1	1	1	1	1
Kukri_c8390_547	1B	15.4	1	1	1	1	1
Tdurum_contig403_290	1B	15.6999	0.213639	0.239649	0.843813	0.0126439	0.867807
Excalibur_c415_844	1B	15.6999	0.139341	0.494874	0.0105272	1.28802e-05	0.126724
Tdurum_contig41904_446	1B	15.7	0.00508438	7.93986e-06	0.00302144	0.89151	0.0881441
D_GA8KES402HUUGV_172	1B	15.7	2.72752e-06	0.00012509	0.23054	0.102685	0.145757
BS00110121_51	1B	15.7001	1.64645e-05	7.23122e-05	1.94876e-08	0.00121769	0.00586177
wsnp_Ku_c2620_4980121	1B	19.3999	0.283319	0.367331	0.000194926	0.327482	0.0030842
Tdurum_contig61410_59	1B	19.3999	0.73702	0.178761	0.22899	0.763725	0.0119834
GENE-1756_115	1B	19.3999	0.0720306	0.419685	0.00522795	0.0385714	1.30164e-07
Tdurum_contig44861_237	1B	19.3999	0.929585	0.657146	0.000138753	0.097416	0.00079418
GENE-4668_244	1B	19.4	0.0034157	0.00244322	0.00191086	6.95795e-08	0.136731
Tdurum_contig44861_1253	1B	19.4	0.560667	0.409048	0.642852	0.113971	0.00836664
wsnp_Ex_c5780_10153638	1B	19.4001	0.607664	0.918357	4.29873e-05	0.375885	0.00101159
RAC875_c51663_87	1B	19.4001	0.475867	0.0299038	0.000193334	0.0496865	0.879389
Excalibur_c14273_1928	1B	20.0999	0.00212996	0.0074471	6.94022e-05	7.50722e-08	0.14545
RAC875_c41129_455	1B	20.1	0.00146554	0.00563901	0.000342007	8.27029e-08	0.131267
Excalibur_c34148_481	1B	20.1	0.000951792	0.00508474	0.000152983	3.5482e-08	0.182204
IAAV7541	1B	20.4999	1.43597e-06	9.66675e-09	4.02031e-07	0.944361	0.142971
Tdurum_contig61410_542	1B	20.4999	3.76769e-09	8.1803e-11	3.93801e-05	0.896649	0.497952
Tdurum_contig56188_569	1B	20.5	1.58094e-11	8.76583e-10	1.62216e-07	0.370681	0.355984
Excalibur_rep_c93160_539	1B	20.5	0.749369	0.341486	7.67446e-06	0.37512	0.00040048
Tdurum_contig61410_467	1B	20.5	1.7504e-11	7.39629e-10	1.75109e-08	0.174158	0.294583
Ex_c64327_523	1B	20.5	0.0298282	0.251887	3.9875e-11	0.00092628	0.00191732
wsnp_BE405834B_Ta_2_2	1B	20.5001	0.127109	0.0182921	5.08821e-09	0.0853936	0.00430513
wsnp_BF473056D_Ta_2_1	1B	20.5001	3.79782e-07	1.11291e-09	5.42564e-08	0.806714	0.0371521
Tdurum_contig61324_305	1B	20.5001	1.03311e-06	3.03519e-09	7.34926e-07	0.268024	0.133004
wsnp_Ex_c2117_3976893	1B	20.5001	0.341204	0.134941	0.0025024	0.224393	0.00496566
wsnp_BE405834B_Ta_2_3	1B	20.5001	0.721814	0.230656	1.04594e-06	0.161889	1.80906e-05
Tdurum_contig76492_676	1B	21.6001	0.398168	0.304483	0.0079869	0.867392	0.95027
Tdurum_contig9874_547	1B	21.6999	5.05981e-06	6.7116e-09	3.64436e-09	0.00919929	2.91514e-05
RAC875_c13585_778	1B	21.6999	0.848477	0.969066	1.40642e-06	4.68978e-05	0.0194902
BS00042197_51	1B	21.7	0.223404	0.119517	3.04083e-08	0.00159657	0.000615151
Kukri_c20401_674	1B	21.7	0.0878424	7.47181e-09	3.9354e-10	0.177613	0.0164029
Tdurum_contig29380_201	1B	21.7001	1	1	1	1	1
Kukri_c34793_360	1B	21.7001	0.743424	0.27274	3.48843e-06	0.000102447	0.15974
Kukri_c33670_506	1B	21.7999	0.239807	0.175861	0.00021487	0.355945	0.0054999
D_contig94337_140	1B	21.7999	1	1	1	1	1
BS00063263_51	1B	21.7999	0.150186	0.690657	8.57918e-05	0.00171196	0.0720791
GENE-3956_349	1B	21.8	0.000683194	0.434875	0.000272211	0.576443	3.6508e-07
Kukri_c22313_166	1B	21.8	1	1	1	1	1
Tdurum_contig9874_391	1B	21.8	0.0031926	0.0114095	3.32788e-07	0.0188358	1.53397e-06
BS00073199_51	1B	21.8	0.0103627	0.00114339	0.000937203	0.678733	0.503781
BS00033333_51	1B	21.8001	0.000540302	0.00122604	0.000681063	0.514596	3.75388e-05
BS00067169_51	1B	21.8001	0.0103627	0.00114339	0.000937203	0.678733	0.503781
Kukri_c267_77	1B	21.8001	1	1	1	1	1
BobWhite_c26045_230	1B	21.8001	0.0199722	0.0220701	1.73064e-06	0.0242078	2.1612e-05
BS00081195_51	1B	22.6001	1	1	1	1	1
Tdurum_contig83093_443	1B	22.7999	0.000541762	0.0110297	1.14542e-11	0.0387698	1.03276e-05
Tdurum_contig12598_378	1B	22.7999	0.119543	0.409529	1.04817e-05	0.0367753	0.00365328
Tdurum_contig42446_1915	1B	22.8	0.12005	0.667799	1.82208e-05	0.0530126	0.00209387
Tdurum_contig12598_408	1B	22.8	0.0775028	0.503137	1.20069e-05	0.0506289	0.00387709
wsnp_Ex_c18107_26909127	1B	22.8	1	1	1	1	1
Tdurum_contig42446_1999	1B	22.8001	0.0195468	0.163167	1.50129e-05	0.109448	0.00281883
BS00033332_51	1B	23.1999	0.000150782	0.000922984	0.00157108	0.956254	3.89978e-05
Tdurum_contig83093_370	1B	23.2	0.456709	0.794979	0.378088	0.603618	0.00100746
BS00065053_51	1B	23.2	0.000669798	0.00722083	0.000207078	0.303162	0.000550497
Tdurum_contig60037_197	1B	23.2	0.376549	0.391351	0.000291075	0.0634025	0.000887414
Tdurum_contig34049_172	1B	23.2	1	1	1	1	1
Tdurum_contig60037_441	1B	23.2	3.66465e-05	0.000135646	1.18345e-05	0.46409	8.03589e-08
Tdurum_contig60037_528	1B	23.2001	0.516597	0.619905	7.47213e-05	0.691287	0.00506628
BS00009699_51	1B	23.2001	0.485296	0.307641	2.5849e-05	0.20155	0.00226313
BS00067003_51	1B	23.8999	0.0336303	0.0549834	1.90968e-06	0.0760369	2.88808e-05
Kukri_c47342_73	1B	23.8999	0.0033039	0.132024	0.234361	0.166333	0.00842828
GENE-0689_791	1B	23.9	0.0783678	0.161291	0.00223266	0.737375	0.000432844
GENE-0427_442	1B	25.3999	0.854328	0.741173	0.0261267	0.110131	0.000912947
IACX16577	1B	25.3999	1	1	1	1	1
BS00012068_51	1B	25.3999	0.0552881	0.183897	0.0110316	0.00306682	1.2787e-05
wsnp_RFL_Contig4080_4587633	1B	25.4	2.41668e-05	0.000268367	8.17771e-05	0.0753996	4.84252e-09
Kukri_c83200_268	1B	25.4	0.171931	0.0161531	0.000817392	0.260095	0.00297282
Kukri_rep_c100936_449	1B	25.4	0.203994	0.140184	0.0152962	0.744587	0.00670097
Tdurum_contig55639_241	1B	25.4	0.205785	0.0293761	0.000372981	0.750925	0.0274249
BS00065737_51	1B	25.4001	0.450847	0.438471	0.0172826	0.351337	0.00268823
IAAV2838	1B	25.4001	0.217954	0.0363317	0.000379226	0.454042	0.0321568
BS00067567_51	1B	25.4001	0.202994	0.23069	0.00339284	0.259368	0.0124025
Tdurum_contig98378_452	1B	25.6999	0.0814664	0.390902	0.013633	0.00200032	1.57308e-06
Excalibur_c11264_212	1B	25.7	1	1	1	1	1
Kukri_c60285_505	1B	25.7	0.0264429	0.230865	0.00856323	0.00079042	1.35389e-05
BS00059502_51	1B	26.0999	0.694049	0.706478	0.013315	0.130799	0.214018
BS00064975_51	1B	26.1	0.887384	0.989623	0.0095641	0.214425	0.99014
BS00063679_51	1B	26.1	0.966239	0.621024	0.0178835	0.776031	0.421772
GENE-3653_580	1B	26.1	0.240067	0.679533	0.0519292	0.00036663	0.000158326
RAC875_c90169_393	1B	26.1	0.931216	0.422662	0.0312777	0.300957	0.233212
Excalibur_c95656_129	1B	26.1001	0.825384	0.590295	0.0161042	0.0651774	0.661024
BS00064974_51	1B	26.1001	0.624528	0.27691	0.116682	0.35297	0.706028
BS00091126_51	1B	26.1001	0.689364	0.838435	0.0126999	0.0650266	0.43678
BS00049071_51	1B	26.1001	0.673257	0.0900739	0.347588	0.000938966	0.7517
BS00064263_51	1B	26.1001	0.860766	0.204752	0.00692577	0.33145	0.298976
wsnp_Ra_c19335_28504388	1B	26.1001	0.601187	0.821862	0.0102624	0.232099	0.34587
GENE-3070_114	1B	26.1999	0.20864	0.503993	0.0020812	0.0019405	0.183741
BS00067043_51	1B	26.2999	1	1	1	1	1
IACX502	1B	27.1	0.455942	0.0153793	0.000389916	0.650573	0.0021125
Tdurum_contig30113_214	1B	27.1999	0.940122	0.428162	0.819439	0.825371	0.283877
IAAV8952	1B	27.2	0.0824821	0.0532533	0.0280483	0.183151	0.145196
RFL_Contig1377_301	1B	27.2	0.0449071	0.00383851	0.0340803	0.155992	0.584653
Ra_c29142_340	1B	27.2	0.976878	0.134301	0.00154571	0.0829576	0.00688787
Tdurum_contig17609_308	1B	27.2	0.235368	0.0601679	0.191866	0.0554138	0.0297938
Kukri_c8533_1398	1B	27.2001	0.081859	0.0501483	0.0258519	0.222345	0.258286
Ra_c16879_977	1B	27.2001	0.248243	0.585825	0.194127	0.0275691	0.281311
Tdurum_contig17609_117	1B	27.2001	0.140226	0.00468982	0.00208242	0.081416	0.0709516
Kukri_c4376_388	1B	27.2001	0.302185	0.611537	0.1844	0.130616	0.104085
Tdurum_contig82187_189	1B	27.3999	0.736893	0.190882	0.00338241	0.900769	0.00465752
Excalibur_c1886_1288	1B	27.3999	0.121728	0.0404049	0.000413584	0.00693283	0.00078924
BS00065844_51	1B	27.3999	1	1	1	1	1
Tdurum_contig11572_931	1B	27.4	0.277488	0.731137	0.102024	0.483153	0.00665405
RAC875_c29906_275	1B	27.4	0.9199	0.0394751	0.00365599	0.880137	0.048183
Tdurum_contig28940_690	1B	27.4	0.404676	0.965586	0.077748	0.179548	0.00252662
RFL_Contig1081_570	1B	27.4001	0.741913	0.148904	0.00253205	0.464491	0.0107063
Tdurum_contig26281_139	1B	27.4001	0.911342	0.0130439	0.000849208	0.30592	0.0028888
BS00022255_51	1B	27.5999	1	1	1	1	1
Excalibur_c94756_540	1B	27.5999	0.505132	0.939204	0.178561	0.748477	0.348912
RAC875_c8271_887	1B	27.5999	0.856578	0.298211	0.00815215	0.138904	0.00377713
IAAV7915	1B	27.5999	0.624708	0.444129	0.0072706	0.158019	0.00454574
wsnp_Ku_c11987_19473636	1B	27.5999	0.467735	0.16043	0.00313643	0.113991	0.00906516
Kukri_c50086_537	1B	27.5999	0.657247	0.334354	0.458072	0.435836	0.962152
IAAV6	1B	27.5999	0.72126	0.187009	0.00903575	0.0860741	0.00847631
RAC875_c8271_1352	1B	27.5999	0.708311	0.0649606	0.000498009	0.315303	0.00597713
Excalibur_c46902_92	1B	27.6	1	1	1	1	1
Tdurum_contig75938_1546	1B	27.6	0.839077	0.18675	0.00237371	0.436632	0.00708948
Excalibur_c6417_938	1B	27.6	0.822735	0.400272	0.006307	0.16928	0.00407111
Excalibur_c28016_132	1B	27.6	0.784297	0.139889	0.00230241	0.786946	0.00412777
IAAV7704	1B	27.6	0.670501	0.205352	0.00947647	0.0230761	0.00396107
Ra_c24839_215	1B	27.6	0.807012	0.278697	0.00811127	0.182077	0.00911064
RAC875_c25101_644	1B	27.6	0.335343	0.114238	0.000775382	0.388381	0.0127302
IAAV4318	1B	27.6	1	1	1	1	1
RAC875_rep_c96733_369	1B	27.6	0.638113	0.148939	0.00164406	0.47744	0.00156935
wsnp_Ku_rep_c70742_70379526	1B	27.6	0.0660454	0.065305	0.0626094	0.0762443	0.000105745
Tdurum_contig5501_176	1B	27.6001	0.214555	0.986283	0.159667	0.650147	0.00283287
RAC875_c8271_1469	1B	27.6001	0.780915	0.178644	0.00464951	0.0228012	0.00820003
BS00110546_51	1B	27.6001	0.737505	0.349933	0.309904	0.264228	0.756881
Excalibur_c26936_636	1B	27.6001	1	1	1	1	1
Kukri_c105601_74	1B	27.6001	0.428504	0.0582214	0.00084609	0.707481	0.0190331
Kukri_c18006_1568	1B	27.6001	0.672044	0.080007	0.00194433	0.27383	0.00630617
BS00015317_51	1B	27.6001	1	1	1	1	1
RAC875_rep_c109416_191	1B	27.6001	1	1	1	1	1
Excalibur_c3510_2372	1B	27.9999	0.0157383	0.0276355	0.324754	0.186026	0.065124
wsnp_Ku_c11987_19472688	1B	28	0.913171	0.25295	0.00127044	0.213646	0.0013802
TA002065-1430	1B	28	1	1	1	1	1
wsnp_CAP8_c4576_2228073	1B	28.0001	0.0322991	0.0660296	0.334026	0.650596	0.00804884
BS00099158_51	1B	28.4001	1	1	1	1	1
Kukri_c100694_132	1B	28.4001	1	1	1	1	1
Excalibur_c17202_1833	1B	28.7999	1	1	1	1	1
RAC875_c2257_728	1B	28.7999	1	1	1	1	1
wsnp_Ku_c4911_8795151	1B	28.7999	1	1	1	1	1
wsnp_Ex_c2111_3963161	1B	28.7999	1	1	1	1	1
CAP8_rep_c9642_82	1B	28.7999	1	1	1	1	1
RAC875_c826_839	1B	28.7999	1	1	1	1	1
Excalibur_c58582_169	1B	28.7999	1	1	1	1	1
Kukri_c4911_515	1B	28.7999	1	1	1	1	1
BS00022595_51	1B	28.7999	1	1	1	1	1
BS00074034_51	1B	28.7999	1	1	1	1	1
wsnp_Ex_c2111_3963339	1B	28.8	1	1	1	1	1
Kukri_c9170_778	1B	28.8	1	1	1	1	1
Kukri_c52742_114	1B	28.8	0.539481	0.132324	0.359464	0.361552	0.627072
BS00066014_51	1B	28.8	1	1	1	1	1
BS00099829_51	1B	28.8	1	1	1	1	1
RAC875_rep_c69777_101	1B	28.8	1	1	1	1	1
Kukri_c8255_1324	1B	28.8	1	1	1	1	1
Excalibur_c63563_370	1B	28.8	1	1	1	1	1
Kukri_c40439_366	1B	28.8	1	1	1	1	1
RAC875_c26231_68	1B	28.8001	1	1	1	1	1
wsnp_Ex_c28495_37622019	1B	28.8001	1	1	1	1	1
RFL_Contig2160_617	1B	29.8999	0.0861054	0.0294516	9.20593e-09	0.177831	8.98092e-07
D_contig25392_201	1B	29.9	0.273278	0.126461	6.00783e-05	0.474455	9.4622e-06
Tdurum_contig95654_237	1B	29.9	0.0264362	0.0193324	4.05323e-09	0.493683	4.17043e-06
Tdurum_contig56148_382	1B	29.9001	0.0419346	0.0163651	4.23773e-09	0.772103	2.26079e-06
RAC875_c79370_378	1B	29.9001	0.0534016	0.447866	0.0476984	0.6584	0.00210342
Excalibur_c25368_372	1B	29.9001	1	1	1	1	1
BS00004070_51	1B	29.9001	1	1	1	1	1
Kukri_c5861_360	1B	30.4999	0.957365	0.27903	0.0122165	0.169827	0.341695
Kukri_c3414_114	1B	30.4999	1	1	1	1	1
BS00083533_51	1B	30.5	3.01124e-05	0.128214	0.611892	0.115144	0.213363
BS00022902_51	1B	30.5	0.126323	0.153324	0.0272755	0.526449	0.77817
BS00011205_51	1B	30.5	1	1	1	1	1
Tdurum_contig100344_160	1B	30.5	1	1	1	1	1
BS00022281_51	1B	30.5	7.95058e-05	0.0801281	0.677777	0.157576	0.144544
Tdurum_contig100344_184	1B	30.5	1	1	1	1	1
Tdurum_contig29169_84	1B	30.6	1	1	1	1	1
BS00065443_51	1B	30.6	1	1	1	1	1
BS00022916_51	1B	30.6	1	1	1	1	1
TA004123-0331	1B	30.6	1	1	1	1	1
Excalibur_c28734_435	1B	31.4999	1	1	1	1	1
BS00073403_51	1B	31.5001	1	1	1	1	1
BS00070522_51	1B	32.2999	0.00715062	6.10198e-11	3.39659e-06	0.00970092	0.00674836
RAC875_c28894_526	1B	32.9999	0.135412	4.39635e-09	9.82727e-11	0.237335	0.00750937
BS00062632_51	1B	32.9999	0.0874254	7.89595e-10	3.91054e-07	0.0583023	0.00600884
IAAV6464	1B	32.9999	0.0675713	2.13449e-08	4.75897e-05	0.223183	0.00198852
Excalibur_c42534_235	1B	32.9999	0.00629369	0.00355812	0.000441772	0.0514288	0.000138223
Ku_c7557_607	1B	32.9999	0.0905015	1.57984e-09	5.16771e-07	0.0363145	0.00332045
Kukri_c7647_1122	1B	32.9999	0.117572	4.57408e-09	1.2284e-07	0.0479199	0.00368399
Kukri_c51268_248	1B	33	1	1	1	1	1
BS00101816_51	1B	33	1	1	1	1	1
Tdurum_contig14418_1242	1B	33	1	1	1	1	1
BS00095478_51	1B	33	0.0926538	4.26799e-09	1.36107e-10	0.208548	0.00179364
BS00001364_51	1B	33	0.219946	9.21812e-08	2.50545e-06	0.0169341	0.00544146
Ku_c7557_633	1B	33	0.188238	1.76515e-07	2.0497e-06	0.0277287	0.000430349
Kukri_c24120_83	1B	33	0.00119985	5.69033e-13	4.61675e-08	0.378733	0.014608
RAC875_rep_c105213_103	1B	33	0.127291	1.20936e-08	1.68332e-06	0.049975	0.00272884
BS00095477_51	1B	33	0.164062	5.35385e-08	8.77436e-06	0.0368832	0.00354741
wsnp_BF291549B_Ta_1_1	1B	33	0.0832472	8.90357e-09	1.0393e-07	0.293129	0.00341434
IAAV4349	1B	33	0.127291	1.20936e-08	1.68332e-06	0.049975	0.00272884
BS00086576_51	1B	33	0.361851	2.2906e-06	0.000136672	0.00613766	0.00130607
Kukri_rep_c112099_98	1B	33	0.00605803	1.09515e-10	4.23851e-07	0.379485	0.0104835
Ra_c71421_387	1B	33	0.100346	1.65233e-09	1.06835e-11	0.438331	0.0101036
BS00064761_51	1B	33.0001	1	1	1	1	1
BS00108806_51	1B	33.0001	0.127291	1.20936e-08	1.68332e-06	0.049975	0.00272884
Kukri_c43552_443	1B	33.0001	1	1	1	1	1
GENE-0065_444	1B	33.0001	0.00625516	7.01341e-08	0.001105	0.681246	0.0228437
IAAV2324	1B	33.0001	0.107475	1.97251e-08	2.04625e-06	0.0208022	0.000460645
RAC875_c10659_570	1B	33.0001	0.127291	1.20936e-08	1.68332e-06	0.049975	0.00272884
RAC875_rep_c77710_180	1B	33.0001	1	1	1	1	1
Ku_c58871_938	1B	33.0001	0.0491345	1.13036e-10	8.94821e-11	0.217287	0.0181822
Kukri_c6027_66	1B	33.0001	0.00119985	5.69033e-13	4.61675e-08	0.378733	0.014608
RAC875_c10659_1539	1B	33.0001	1	1	1	1	1
Ra_c69176_630	1B	33.3999	1	1	1	1	1
Ra_c69176_1308	1B	33.4	1	1	1	1	1
Kukri_c26973_189	1B	33.4	0.103098	0.0142605	0.016859	0.365836	0.119793
RAC875_c25692_343	1B	33.6	1	1	1	1	1
RAC875_rep_c119710_79	1B	33.6001	1	1	1	1	1
Tdurum_contig20702_326	1B	33.6999	0.00627254	8.305e-12	4.58119e-11	0.258447	0.0051498
CAP11_c7652_277	1B	33.6999	0.0217256	4.19473e-09	3.28e-05	0.041598	0.000496323
GENE-2162_720	1B	33.6999	1	1	1	1	1
RAC875_c90431_188	1B	33.6999	1	1	1	1	1
wsnp_Ku_c9144_15396815	1B	33.6999	0.0410724	0.649939	0.0366522	0.0101582	0.0178112
RAC875_c47137_112	1B	33.6999	0.05494	1.25283e-09	1.28481e-11	0.797362	0.0206233
Ku_c11706_149	1B	33.6999	0.0121073	0.35593	0.0362908	0.0186369	0.000608415
Ku_c16382_213	1B	33.6999	1	1	1	1	1
Ku_c3695_1696	1B	33.7	0.0455459	0.192622	0.244211	0.138959	0.00121938
Kukri_c1853_1975	1B	33.7	1	1	1	1	1
Kukri_c5098_1902	1B	33.7	0.0012997	0.329924	0.0034792	0.0448346	0.0694351
wsnp_Ku_c16938_25916260	1B	33.7	1	1	1	1	1
BS00022549_51	1B	33.7	0.041817	1.55058e-08	5.63755e-05	0.488403	0.000491508
D_contig12344_83	1B	33.7	1	1	1	1	1
wsnp_Ex_c11976_19193550	1B	33.7	1	1	1	1	1
Ku_c13532_1753	1B	33.7	0.0410724	0.649939	0.0366522	0.0101582	0.0178112
RAC875_c30149_220	1B	33.7	0.241482	3.93413e-07	1.66697e-05	0.000667163	0.00886626
BS00068779_51	1B	33.7	0.0214866	0.115317	0.147037	0.144891	0.466495
BS00009715_51	1B	33.7	0.0410724	0.649939	0.0366522	0.0101582	0.0178112
BS00022648_51	1B	33.7	0.0327974	1.98576e-09	9.22577e-12	0.208985	0.0111211
Ku_c66951_958	1B	33.7	1	1	1	1	1
RAC875_c83089_213	1B	33.7	1	1	1	1	1
BS00024603_51	1B	33.7	1	1	1	1	1
Kukri_c10100_1557	1B	33.7	0.035946	0.159533	3.91622e-06	0.917477	0.157629
BS00022690_51	1B	33.7	0.0959762	2.26242e-09	1.96049e-11	0.138251	0.00959407
BS00070198_51	1B	33.7	1	1	1	1	1
BS00021995_51	1B	33.7	0.137722	1.33682e-08	8.9753e-11	0.184276	0.00882366
Tdurum_contig11442_930	1B	33.7	0.596319	0.269273	0.841886	0.215569	0.144709
BS00067586_51	1B	33.7001	1	1	1	1	1
BS00063574_51	1B	33.7001	1	1	1	1	1
Tdurum_contig13335_194	1B	33.7001	1.77848e-09	0.000148327	0.00284721	0.00640107	0.00016602
wsnp_Ra_c8506_14401408	1B	33.7001	1	1	1	1	1
GENE-0032_895	1B	33.7001	1	1	1	1	1
Kukri_c11587_99	1B	33.7001	1	1	1	1	1
Excalibur_c13573_230	1B	33.7001	1	1	1	1	1
IAAV2452	1B	33.8	0.081271	4.05909e-08	1.12049e-05	0.0227214	0.00183352
BS00013901_51	1B	33.8	0.167863	8.33637e-07	9.35921e-05	0.0173509	0.0120017
BS00093736_51	1B	33.8001	0.0190655	3.20785e-10	1.63139e-07	0.132083	0.00196593
BS00093740_51	1B	33.8001	0.0794073	1.88245e-09	2.29264e-11	0.38686	0.00835691
RAC875_c90431_275	1B	33.9	1	1	1	1	1
Kukri_c6135_150	1B	33.9999	0.15909	2.80511e-08	6.82779e-06	0.058668	0.00633929
BS00010992_51	1B	33.9999	1	1	1	1	1
BS00073034_51	1B	33.9999	0.109016	2.70936e-09	8.68968e-07	0.14303	0.003497
BobWhite_c9316_300	1B	34	1	1	1	1	1
BS00065815_51	1B	34.0001	0.278727	9.00184e-07	1.37412e-05	0.419675	0.000600886
Tdurum_contig31149_408	1B	34.0001	0.0952018	3.66182e-09	1.44939e-10	0.523664	0.00913834
RAC875_c6789_838	1B	34.3	0.000390252	0.000146117	0.606031	0.657203	0.137632
RAC875_c51813_182	1B	34.3	0.124499	6.4496e-09	7.57318e-11	0.170675	0.0104692
Kukri_c34902_520	1B	34.3001	1	1	1	1	1
RAC875_c8849_134	1B	34.3001	1	1	1	1	1
wsnp_BE444846B_Ta_2_2	1B	34.5999	1	1	1	1	1
BS00022218_51	1B	34.5999	1	1	1	1	1
BS00068246_51	1B	34.6	1	1	1	1	1
TA005764-0704	1B	34.6	0.0178743	1.28867e-09	1.58993e-10	0.0136914	0.01237
BS00090553_51	1B	34.6	0.157249	2.71679e-08	1.60495e-11	0.00899946	0.0052631
BS00063573_51	1B	34.6	1	1	1	1	1
BS00068512_51	1B	34.6	1	1	1	1	1
BS00097433_51	1B	34.6	0.0910368	2.02858e-09	2.31112e-11	0.0531691	0.0142016
BS00073935_51	1B	34.6	1	1	1	1	1
BS00035690_51	1B	34.6	1	1	1	1	1
IACX5712	1B	34.6	0.0631039	3.90081e-09	6.79409e-11	0.116949	0.00204822
BS00003575_51	1B	34.6001	0.126476	1.23648e-08	1.63149e-06	0.0113968	0.00592492
BS00010875_51	1B	34.6001	0.0066004	3.37087e-11	7.07889e-07	0.121828	0.0109515
GENE-4608_569	1B	34.6001	1	1	1	1	1
BS00004465_51	1B	35.0999	1	1	1	1	1
BS00065117_51	1B	35.1001	1	1	1	1	1
BobWhite_c13654_447	1B	35.4999	0.647972	0.564193	0.611884	0.00679216	0.830743
Tdurum_contig13095_97	1B	35.4999	1	1	1	1	1
Tdurum_contig54548_1002	1B	35.4999	0.0102717	0.0175442	0.0182364	2.12321e-07	7.46802e-05
IAAV3801	1B	35.5	0.0900526	0.298136	0.85944	0.882186	0.000173701
RAC875_c21367_209	1B	35.5	1	1	1	1	1
Excalibur_c110968_321	1B	35.5	0.293731	0.208199	0.000820644	0.0199352	0.0150675
BobWhite_rep_c62985_546	1B	35.5	0.0625824	6.94563e-08	0.000498863	5.41407e-07	9.13944e-07
Kukri_c51925_654	1B	35.5	1	1	1	1	1
Excalibur_c40516_119	1B	35.5	1	1	1	1	1
BS00063676_51	1B	35.5001	1	1	1	1	1
BS00106581_51	1B	35.5001	0.0352779	6.1892e-09	6.35075e-05	9.77049e-07	4.02287e-08
Kukri_c14968_674	1B	35.5999	0.00165385	0.000223997	0.0100386	3.14449e-05	2.63607e-08
IACX8373	1B	35.5999	0.0641128	0.000184994	0.0133553	3.77417e-05	2.0259e-08
Excalibur_rep_c68921_433	1B	35.5999	0.000842945	5.82091e-05	0.00272725	0.000134616	4.9248e-09
IAAV5246	1B	35.6	0.0583569	4.18966e-08	0.000502305	3.39212e-07	7.28028e-08
BS00009921_51	1B	35.6	0.0641128	0.000184994	0.0133553	3.77417e-05	2.0259e-08
RAC875_c4377_524	1B	35.6	0.00129869	0.000181449	0.0187603	1.30966e-05	1.78545e-08
BS00067743_51	1B	35.6	0.0009487	0.000107223	0.00441036	9.64661e-06	1.34198e-08
BS00043071_51	1B	35.6001	0.000546023	9.67959e-05	0.00861767	1.32976e-05	3.89179e-08
BS00042054_51	1B	35.6001	0.000836927	9.66621e-05	0.00797815	3.11017e-05	3.12917e-09
BobWhite_c3771_441	1B	35.6999	0.0787214	0.000176223	0.00626827	1.70357e-05	8.73756e-09
Kukri_c21709_185	1B	35.6999	1	1	1	1	1
tplb0059c20_2221	1B	35.6999	0.00729479	0.000724797	0.0704964	0.340788	0.0975197
BS00050126_51	1B	35.6999	0.00513385	0.000392508	0.0624066	0.326903	0.137375
BS00110104_51	1B	35.6999	0.00167079	6.91092e-05	0.00229932	7.78792e-05	1.25526e-08
BS00022722_51	1B	35.6999	0.968361	0.55305	0.0231015	0.121992	0.115977
Kukri_rep_c107366_103	1B	35.7	0.345357	0.417395	0.19798	0.0467118	0.0978846
Ex_c19477_336	1B	35.7	0.00131315	0.000253736	0.0144462	0.712385	0.122419
Tdurum_contig48959_515	1B	35.7	1	1	1	1	1
Excalibur_c30762_713	1B	35.7	0.0632159	0.000181402	0.00515954	2.77262e-06	1.06916e-08
BS00077353_51	1B	35.7	0.00525438	0.000394795	0.0539608	0.236055	0.123078
BS00088264_51	1B	35.7	0.00186777	0.000766336	0.0980272	0.816013	0.0615508
Ku_c18793_951	1B	35.7	1	1	1	1	1
Kukri_rep_c104432_409	1B	35.7	0.43445	0.754883	0.105937	0.0771237	0.0797666
BS00063866_51	1B	35.7	0.00391046	0.000106558	0.0282182	0.86986	0.0127578
BS00073373_51	1B	35.7	0.00525438	0.000394795	0.0539608	0.236055	0.123078
JD_c29157_213	1B	35.7	1	1	1	1	1
BS00050457_51	1B	35.7	0.0027222	7.16954e-05	0.0165215	0.281025	0.109401
Kukri_c19709_383	1B	35.7	0.000284631	1.99171e-05	0.000955571	0.000203343	1.10977e-08
Kukri_c78742_146	1B	35.7	1	1	1	1	1
Kukri_c27690_411	1B	35.7	0.0017864	0.000729833	0.0578016	0.990947	0.039969
BS00065139_51	1B	35.7	0.134902	0.0117207	0.0139906	0.0332889	0.704461
BS00091640_51	1B	35.7	0.490572	0.880199	0.0664863	0.109196	0.116849
Kukri_c19641_889	1B	35.7	0.355959	0.623445	0.204376	0.0528571	0.0730254
Excalibur_c6497_535	1B	35.7	0.000498296	0.0001781	0.0359033	0.763345	0.0605037
Kukri_c100591_224	1B	35.7	1	1	1	1	1
CAP8_c4506_82	1B	35.7	0.00543627	0.000234234	0.0455495	0.162546	0.107071
Excalibur_c111213_145	1B	35.7	0.000800116	8.22747e-05	0.00521873	1.23482e-05	1.05447e-08
Excalibur_rep_c66306_499	1B	35.7	1	1	1	1	1
Tdurum_contig19102_84	1B	35.7	0.307988	0.529165	0.142935	0.0536582	0.154396
RAC875_rep_c87552_86	1B	35.7	0.000917815	0.00284424	0.18274	0.356145	0.0340155
BS00066971_51	1B	35.7	1	1	1	1	1
BS00036121_51	1B	35.7	0.526427	0.955923	0.0632719	0.210272	0.102697
BS00066040_51	1B	35.7	0.0016565	0.000106431	0.0404949	0.188853	0.111455
RAC875_c14902_256	1B	35.7	0.00119749	9.49387e-05	0.00387932	2.51292e-06	7.83541e-09
IAAV3828	1B	35.7	0.000505172	9.4355e-05	0.00404216	0.000132955	6.55931e-09
Kukri_c19641_477	1B	35.7	0.00282044	0.00461913	0.11559	0.320695	0.0299555
IACX8452	1B	35.7	0.00277344	0.00377144	0.113172	0.503119	0.0407093
BobWhite_c8218_162	1B	35.7	0.113957	0.000531537	0.0134692	3.08442e-06	6.28793e-09
BS00062770_51	1B	35.7001	1	1	1	1	1
Kukri_c7902_438	1B	35.7001	1	1	1	1	1
Kukri_c65759_98	1B	35.7001	0.00234236	0.00136553	0.0407509	0.96133	0.089372
IACX3431	1B	35.7001	1	1	1	1	1
BS00094759_51	1B	35.7001	1	1	1	1	1
Excalibur_c32726_125	1B	35.7001	0.00205849	0.000165811	0.0076784	3.6475e-05	4.97267e-08
BS00023006_51	1B	35.7001	0.0582492	0.000151261	0.00492241	7.81719e-06	7.46242e-09
Kukri_c12063_1652	1B	35.7001	0.549751	0.411425	0.145372	0.303027	0.0675743
BS00068380_51	1B	35.7001	1	1	1	1	1
Excalibur_c32726_279	1B	35.7001	0.00109906	0.000177156	0.00825519	1.45498e-05	1.1094e-08
BS00022317_51	1B	35.7001	0.104712	0.000304516	0.00605179	1.37797e-05	6.98615e-09
BS00023302_51	1B	35.7001	0.0171663	0.00303349	0.0709596	0.447954	0.0958847
Kukri_c5276_801	1B	35.7001	1	1	1	1	1
Kukri_rep_c104432_114	1B	35.7001	0.712627	0.744779	0.131059	0.060593	0.104451
TA003659-1136	1B	35.7001	0.272358	0.547378	0.0283075	0.291557	0.187507
TA015141-0717	1B	35.7999	1	1	1	1	1
wsnp_JD_c4444_5575748	1B	35.8	1	1	1	1	1
RAC875_c53382_120	1B	35.8001	0.0816871	0.00365726	6.28339e-07	0.0351821	0.862853
RAC875_c30381_573	1B	36.3001	0.579452	0.082475	3.59499e-05	0.0166355	0.0554081
IAAV3232	1B	36.8999	1	1	1	1	1
Ra_c16069_1820	1B	36.8999	1	1	1	1	1
wsnp_RFL_Contig2794_2564017	1B	36.8999	1	1	1	1	1
RAC875_c21274_235	1B	36.8999	0.0780259	0.00119441	0.0546716	0.0151951	0.617593
IAAV5269	1B	36.8999	0.901564	0.544363	0.00515454	0.0906313	0.0093414
RAC875_c3457_303	1B	36.8999	0.100167	0.00222979	0.0376615	0.00297872	0.984833
Tdurum_contig48396_341	1B	36.8999	0.000888005	1.96872e-10	7.71864e-09	0.0939519	0.304647
BS00038778_51	1B	36.8999	0.620941	0.627693	0.0140119	0.13232	0.00740676
Ku_c3893_771	1B	36.9	1	1	1	1	1
Ra_c7745_1438	1B	36.9	1	1	1	1	1
IAAV8661	1B	36.9	0.901564	0.544363	0.00515454	0.0906313	0.0093414
RAC875_rep_c110216_250	1B	36.9	0.541235	1.3042e-07	1.08837e-08	0.0556055	0.289719
wsnp_BE497109B_Ta_2_5	1B	36.9	0.00292114	2.1675e-10	3.01499e-12	0.148717	0.889844
RAC875_c21131_3615	1B	36.9	0.000207364	1.9958e-11	4.60088e-09	0.0755275	0.182544
RAC875_c20775_540	1B	36.9	1	1	1	1	1
GENE-0227_217	1B	36.9	0.10356	0.000906164	0.0182973	0.00171699	0.790642
Ex_c68416_859	1B	36.9	1	1	1	1	1
Kukri_c11580_339	1B	36.9	1	1	1	1	1
BobWhite_rep_c66146_237	1B	36.9001	0.000462199	0.0201621	0.0207946	0.261713	0.0873008
Tdurum_contig14650_689	1B	36.9001	0.901564	0.544363	0.00515454	0.0906313	0.0093414
Ra_c70039_1705	1B	36.9001	1	1	1	1	1
wsnp_Ex_rep_c69266_68192766	1B	36.9001	0.654101	0.397866	0.00673391	0.334348	0.0731926
RAC875_c3457_65	1B	36.9001	0.135135	0.00336908	0.061668	0.00251525	0.920115
Excalibur_c23779_474	1B	36.9001	0.651741	0.206046	0.192061	0.741405	0.0378693
Ra_c7855_49	1B	36.9001	1	1	1	1	1
IAAV7260	1B	36.9001	1	1	1	1	1
Kukri_c62848_106	1B	36.9001	0.706118	0.246477	0.0438303	0.327859	0.735229
Tdurum_contig31624_230	1B	36.9999	0.909337	0.7793	0.971565	0.348832	0.0496778
Tdurum_contig288_253	1B	37.0999	0.150047	9.16859e-08	1.60612e-05	0.930748	0.0970196
CAP7_rep_c12580_266	1B	37.0999	0.155515	0.665555	0.00280258	0.542036	0.0190425
wsnp_Ex_c11177_18096010	1B	37.0999	0.620941	0.627693	0.0140119	0.13232	0.00740676
IACX8417	1B	37.0999	0.1338	0.0038024	0.0766256	0.00248097	0.608692
GENE-0173_168	1B	37.0999	0.866478	0.64573	0.926358	0.482546	0.0304997
Ex_c34070_464	1B	37.0999	1	1	1	1	1
Tdurum_contig60547_330	1B	37.0999	0.77605	0.347525	0.561924	0.865285	0.0016369
Tdurum_contig43346_108	1B	37.0999	6.31333e-05	1.77166e-12	8.88601e-10	0.0390178	0.581545
RAC875_c18282_1390	1B	37.0999	0.901564	0.544363	0.00515454	0.0906313	0.0093414
wsnp_BG607036B_Ta_1_1	1B	37.0999	0.620941	0.627693	0.0140119	0.13232	0.00740676
Excalibur_c4082_370	1B	37.0999	0.407586	0.363374	0.00676976	0.610282	0.00104186
RFL_Contig1354_663	1B	37.0999	0.659602	0.253492	0.00954359	0.452929	0.000215214
BS00062942_51	1B	37.0999	0.901564	0.544363	0.00515454	0.0906313	0.0093414
Tdurum_contig60809_268	1B	37.0999	0.000214599	1.42004e-10	2.27436e-08	0.0672582	0.987396
Tdurum_contig31201_201	1B	37.1	0.659602	0.253492	0.00954359	0.452929	0.000215214
RFL_Contig1354_484	1B	37.1	0.965525	0.270056	0.0096125	0.231502	0.0244587
Tdurum_contig31201_380	1B	37.1	0.620941	0.627693	0.0140119	0.13232	0.00740676
Kukri_c7428_604	1B	37.1	0.446297	0.106957	0.0151989	0.151897	0.000280707
TA004184-0525	1B	37.1	7.45196e-05	4.73333e-12	1.46709e-09	0.028788	0.671649
Ra_c1195_200	1B	37.1	0.895769	0.569074	0.0515098	0.188848	0.0653794
BS00047700_51	1B	37.1	0.618171	0.760578	0.130937	0.104864	0.044972
Ku_c31251_565	1B	37.1	0.099696	0.879076	0.0974107	0.754501	0.0221874
RAC875_c25708_503	1B	37.1	0.620941	0.627693	0.0140119	0.13232	0.00740676
Excalibur_c27675_912	1B	37.1	0.414474	0.0731967	0.219738	0.0249766	0.89609
Kukri_c11580_818	1B	37.1	0.387125	1.07342e-09	4.45131e-05	0.01113	0.0401538
JD_c2834_381	1B	37.1	0.000702731	2.17243e-10	1.49293e-08	0.0255517	0.9073
GENE-0173_290	1B	37.1	0.603559	0.959091	0.885815	0.486547	0.00817327
RAC875_c49601_837	1B	37.1	0.548508	0.954866	0.0549417	0.0269228	0.0832126
Tdurum_contig7497_570	1B	37.1	0.000362628	6.24228e-11	7.09246e-09	0.0307497	0.734475
tplb0024i16_800	1B	37.1	0.0277915	1.01802e-11	4.73688e-09	0.131501	0.744111
wsnp_Ku_c62848_63784645	1B	37.1	0.620941	0.627693	0.0140119	0.13232	0.00740676
RAC875_c16677_56	1B	37.1	0.901564	0.544363	0.00515454	0.0906313	0.0093414
IACX1339	1B	37.1	0.0284383	1.98502e-11	6.21489e-09	0.0960484	0.584307
Kukri_c62848_1581	1B	37.1	0.138788	0.390123	0.00848656	0.856404	0.0108847
Kukri_c10308_342	1B	37.1	0.000165986	1.36911e-11	7.22703e-09	0.0293841	0.936698
RAC875_rep_c117617_183	1B	37.1	8.81455e-05	1.59785e-12	6.13971e-10	0.0483642	0.494923
Excalibur_rep_c106174_390	1B	37.1	1	1	1	1	1
Excalibur_c32608_500	1B	37.1	1	1	1	1	1
RAC875_rep_c117462_124	1B	37.1	0.98059	0.316757	0.0227636	0.509102	0.0703515
Excalibur_c20228_135	1B	37.1	0.000637314	4.1184e-11	5.49858e-09	0.0468174	0.222801
Kukri_rep_c106406_265	1B	37.1	0.244901	0.340166	0.0907124	0.037266	0.544498
Tdurum_contig11660_328	1B	37.1	0.000281621	1.12383e-10	5.00903e-09	0.0323936	0.701458
Tdurum_contig42289_936	1B	37.1	0.0174513	3.63491e-11	2.73749e-08	0.0689385	0.907389
BS00037306_51	1B	37.1	0.620941	0.627693	0.0140119	0.13232	0.00740676
Kukri_c2535_98	1B	37.1	0.901564	0.544363	0.00515454	0.0906313	0.0093414
Kukri_c62848_1632	1B	37.1	0.390616	0.308889	0.00797194	0.544378	0.35808
Tdurum_contig60809_255	1B	37.1	0.000217002	3.45894e-11	4.19677e-08	0.0511508	0.372745
Tdurum_contig63991_280	1B	37.1	0.000139052	4.76359e-12	5.71532e-09	0.0823412	0.59361
Tdurum_contig11692_131	1B	37.1	0.901564	0.544363	0.00515454	0.0906313	0.0093414
Excalibur_c5052_151	1B	37.1	0.901564	0.544363	0.00515454	0.0906313	0.0093414
RAC875_c11749_97	1B	37.1	0.161477	0.569109	0.091621	0.465315	0.0020791
GENE-0173_309	1B	37.1	1	1	1	1	1
Ku_c62848_956	1B	37.1	0.67097	0.719259	0.00436445	0.0787271	0.00202104
RAC875_c20420_87	1B	37.1	0.901564	0.544363	0.00515454	0.0906313	0.0093414
TA004324-0491	1B	37.1	1	1	1	1	1
RAC875_c50365_521	1B	37.1	4.4273e-05	1.15712e-11	3.92348e-08	0.209405	0.875604
Excalibur_c64533_980	1B	37.1	1	1	1	1	1
TA001643-0728	1B	37.1001	0.000252067	2.47486e-09	8.99041e-06	0.287733	0.871858
tplb0024i16_1177	1B	37.1001	0.000783257	1.3526e-10	1.07873e-08	0.124294	0.4022
Tdurum_contig63991_186	1B	37.1001	0.000139052	4.76359e-12	5.71532e-09	0.0823412	0.59361
Kukri_c84940_106	1B	37.1001	1	1	1	1	1
BobWhite_c7333_76	1B	37.1001	0.909537	0.688084	0.00395276	0.0986522	0.0175583
Tdurum_contig42289_1857	1B	37.1001	0.000236224	3.32263e-11	9.07819e-09	0.0468001	0.569614
RAC875_rep_c75762_175	1B	37.1001	0.654101	0.397866	0.00673391	0.334348	0.0731926
RFL_Contig2784_641	1B	37.1001	0.708879	0.246243	0.00554508	0.263588	0.0356308
RAC875_c63421_83	1B	37.1001	0.965525	0.270056	0.0096125	0.231502	0.0244587
Kukri_c13156_129	1B	37.1001	0.0267692	2.4889e-11	1.64833e-09	0.0255392	0.176332
Tdurum_contig13391_680	1B	37.1001	0.0317768	9.06275e-11	2.54977e-08	0.239155	0.524943
Tdurum_contig60547_129	1B	37.1001	0.709407	0.865631	0.698594	0.226237	0.0434279
Tdurum_contig83763_107	1B	37.1001	0.674816	0.203503	0.0135508	0.293321	0.00276293
Kukri_rep_c68583_931	1B	37.1001	0.620941	0.627693	0.0140119	0.13232	0.00740676
RAC875_c2972_225	1B	37.1001	0.917352	0.319187	0.00587498	0.188927	0.00737985
Excalibur_c15885_1145	1B	37.1001	0.689293	0.174006	0.0244329	0.207454	0.0207983
BS00022104_51	1B	37.1001	0.0703166	0.0346426	0.921542	0.593617	0.00403191
Tdurum_contig63991_404	1B	37.1001	0.000109667	2.96191e-11	1.06306e-08	0.0489265	0.676866
Tdurum_contig29769_202	1B	37.1001	0.202822	0.40142	0.155663	0.0503832	0.810315
CAP7_c1241_128	1B	37.1999	1	1	1	1	1
wsnp_Ex_c1429_2744367	1B	37.1999	0.901564	0.544363	0.00515454	0.0906313	0.0093414
BS00011450_51	1B	37.1999	0.120534	0.001597	0.0161606	0.00122631	0.641939
wsnp_Ex_c14_27570	1B	37.2	0.668471	0.225062	0.00252994	0.150562	0.0304442
Ku_c20833_518	1B	37.2	0.613323	0.789727	0.0050849	0.16023	0.013845
RAC875_c8662_140	1B	37.2	0.000169038	2.2751e-10	1.10868e-09	0.0299931	0.3512
Excalibur_c51643_145	1B	37.2	0.0535965	4.67378e-10	5.89125e-07	0.0352781	0.0687542
Kukri_c45663_496	1B	37.2	0.760626	0.536174	0.00342604	0.229941	0.00514534
tplb0029b01_123	1B	37.2	0.0949887	0.000715005	0.00925294	0.00138775	0.750955
BobWhite_c1456_615	1B	37.2	0.0427125	0.000356811	0.0188606	0.00181739	0.589877
Kukri_rep_c111517_289	1B	37.2	0.458537	0.78137	0.0198975	0.0148884	0.838257
RAC875_c8662_762	1B	37.2	3.7269e-05	3.36513e-11	5.31322e-09	0.109552	0.563036
Excalibur_c27675_1815	1B	37.2	0.000493826	2.59342e-10	4.07156e-08	0.165538	0.923881
wsnp_Ex_c1429_2745237	1B	37.2	1	1	1	1	1
BS00065523_51	1B	37.2001	1	1	1	1	1
BobWhite_c4236_410	1B	37.2001	2.01236e-05	0.00574623	0.0171212	0.00473672	0.118258
tplb0029b01_1022	1B	37.2001	0.0809923	0.000511314	0.0105232	0.00122155	0.733023
Ra_c27867_685	1B	37.3999	0.0203305	0.000261985	0.0799371	0.00434624	0.454886
Ex_c24969_223	1B	37.3999	1	1	1	1	1
[truncated: 18,223 more rows]
