# Supplementary material for: Genome Wide Association Study to Identify the Genetic Base of Smallholder Farmer Preferences of Durum Wheat Traits
Source: Front Plant Sci. 2017 Jul 17;8:1230. doi: 10.3389/fpls.2017.01230 (PMC5511852; doi:10.3389/fpls.2017.01230)
Supplement: Supplementary file 12 [file Table12.XLSX]

## Sheet: TableS1
Supplementary Table 12. GWA output for overall evaluation and PCA of metric traits in Hagreselam. For each marker, chromosome, position in cM, and nominal test p values for each considered trait are provided. Note that genetic positions are jittered so as not to overlap. Note that genetic positions are jittered so as not to overlap. OVE, overall evaluation; PC 1 to PC 3, principal component of me…
Marker	Chr	Position (jittered cM)	OVE_hs_F	OVE_hs_M	PC1_hs	PC2_hs	PC3_hs
Tdurum_contig97729_491	1A	1.19992	0.617505	0.642709	0.0227028	0.788989	0.0424932
BobWhite_c1361_1187	1A	1.19994	0.00114121	0.000362552	0.0352976	0.103788	0.29919
IAAV1194	1A	1.2	1	1	1	1	1
Tdurum_contig42405_197	1A	1.20003	0.053018	0.0894328	0.244634	0.512115	8.04097e-06
CAP11_rep_c7878_143	1A	1.20004	0.00969651	1.01767e-05	0.0214538	0.149048	0.319664
BS00022677_51	1A	1.20009	0.00226263	0.0010326	0.296037	0.259523	0.180498
tplb0028p02_562	1A	1.29999	0.898371	0.833303	0.0273052	0.585686	0.159148
Tdurum_contig44888_837	1A	1.30001	0.000324204	0.0012401	0.0748345	0.345368	0.591373
RFL_Contig2831_1012	1A	1.30002	0.0202509	0.00318839	0.00274327	0.204982	0.117832
wsnp_Ex_c10657_17376448	1A	1.30002	1.17692e-05	1.31947e-06	0.16664	0.14796	0.604863
BS00090003_51	1A	1.30004	0.649663	0.213105	0.0361197	0.472658	0.0754284
Excalibur_c35316_154	1A	1.30006	0.00617068	0.0243548	0.27717	0.125055	0.0107716
RAC875_rep_c105697_366	1A	1.30007	0.0358963	0.591693	0.468608	0.30202	0.00183223
IAAV3919	1A	1.30008	0.00204829	0.00213001	0.112942	0.377524	0.609853
RAC875_rep_c110533_92	1A	1.49991	0.00242004	0.00409707	0.194979	0.945556	0.754347
D_contig37179_75	1A	1.50007	1	1	1	1	1
Tdurum_contig19376_154	1A	1.69991	0.00303856	0.010927	0.0960132	0.480697	0.386963
Excalibur_c9509_1180	1A	1.69991	0.00876558	0.0117319	0.269329	0.377198	0.737382
BS00033749_51	1A	1.69994	0.0392994	0.016749	0.196583	0.82291	0.246764
RAC875_c95364_259	1A	1.69995	0.172256	0.105047	0.727081	0.496507	0.244287
BS00064205_51	1A	1.69996	0.31682	0.00677679	0.702998	0.775745	0.123794
Tdurum_contig59794_640	1A	1.69996	0.0899331	0.00421941	0.0128587	0.0289803	0.000109314
RAC875_c42700_264	1A	1.69999	0.000958234	0.00627248	0.210282	0.880658	0.61868
BobWhite_c31470_532	1A	1.70003	0.000123254	0.000790274	0.126754	0.252082	0.135023
BS00010488_51	1A	1.70004	0.025696	0.828381	0.00110776	0.107397	0.371536
BS00009423_51	1A	1.70005	0.337911	0.00323071	0.802284	0.992165	0.142308
Tdurum_contig60323_605	1A	1.70007	0.000503393	0.000500872	0.130911	0.344405	0.455506
BS00011810_51	1A	1.70009	0.00150114	0.000450469	0.203319	0.304437	0.560582
BS00071289_51	1A	1.79991	0.028609	0.0216544	0.818028	0.5461	0.0640734
BS00064204_51	1A	1.80004	0.591055	0.698636	0.270545	0.918135	0.372705
Kukri_rep_c102231_265	1A	2.59992	0.879846	0.532728	0.268603	0.723381	0.344922
Kukri_c7192_1077	1A	2.6	0.451082	0.47764	0.162189	0.487786	0.970227
RFL_Contig3481_1669	1A	2.60006	0.000925868	0.000951434	0.00863232	0.244304	1.40229e-05
tplb0025b13_150	1A	2.79992	0.137677	0.000483459	0.817576	0.437989	0.541985
wsnp_Ku_c1818_3557408	1A	2.80008	0.251262	0.000647438	0.940128	0.276465	0.622733
CAP7_c6316_80	1A	3.30003	0.310434	0.246744	0.0234284	0.049066	0.971282
CAP12_c3074_192	1A	4.09996	0.0197479	0.0548748	0.576458	0.138958	0.00269533
BS00023130_51	1A	4.09999	0.0488199	0.153129	6.84149e-05	0.388413	0.06967
BS00082567_51	1A	4.10006	0.285335	2.77337e-05	0.029343	0.0165953	5.7882e-05
Tdurum_contig43475_978	1A	4.39992	1	1	1	1	1
wsnp_Ra_c744_1535534	1A	4.40003	1	1	1	1	1
Tdurum_contig43475_155	1A	4.40006	1	1	1	1	1
Tdurum_contig46733_6628	1A	4.59996	0.295062	0.111599	0.000237998	0.485537	0.778742
Tdurum_contig26201_77	1A	4.59996	0.753691	0.0551104	0.336132	0.0384593	0.000922983
TA001286-0611-w	1A	4.59997	0.0619425	0.0807595	0.148747	7.07208e-07	0.60112
BS00108242_51	1A	5.09994	0.0386329	1.61532e-05	0.368909	0.0231037	0.003524
Ku_c8810_903	1A	5.09994	2.77741e-05	1.10627e-10	0.00262792	0.879203	0.738593
wsnp_Ex_c2868_5293485	1A	5.10002	1	1	1	1	1
BS00056550_51	1A	5.1999	0.0189324	2.33657e-05	0.301134	0.0814885	6.15462e-06
Jagger_c1888_277	1A	5.20007	0.00642198	0.00132421	0.0911017	0.0114896	0.000751982
wsnp_RFL_Contig4735_5673999	1A	5.70001	0.0714082	0.682603	0.00700453	0.893939	0.980916
BS00023201_51	1A	6.69991	0.00749477	0.317731	0.0487635	0.0173803	0.0859323
Excalibur_c82557_201	1A	8.4	0.0268945	4.29604e-06	0.0191377	0.387047	0.803378
BobWhite_c39996_126	1A	8.40001	0.00153248	9.47118e-07	0.0128034	0.302678	0.790576
RAC875_c1710_376	1A	8.40004	0.000959666	5.30789e-06	0.000714233	0.94691	0.0327164
RAC875_rep_c105796_617	1A	8.59994	1	1	1	1	1
BS00010128_51	1A	8.59998	0.094889	0.000695409	0.0401022	0.176135	0.95253
Kukri_c32052_171	1A	8.59998	0.0110718	6.39831e-05	0.000216207	0.201154	0.0007611
BobWhite_c39996_85	1A	8.60009	1	1	1	1	1
wsnp_Ra_c48124_53475145	1A	8.60009	0.00453461	0.000137167	0.120735	0.0068918	4.56274e-05
Kukri_c29655_239	1A	9.79994	1	1	1	1	1
Excalibur_c9676_163	1A	9.80002	0.110701	0.000204018	0.000129793	0.0936436	0.00114034
Kukri_c54157_315	1A	9.80007	0.122594	1.48143e-05	0.000918998	0.0379102	0.16023
BS00069278_51	1A	9.80009	1	1	1	1	1
JD_c49343_475	1A	9.80009	0.00227653	1.66454e-05	0.282686	0.00531548	0.00838405
Kukri_c46939_83	1A	9.8999	2.92589e-05	7.78523e-07	0.17428	3.71727e-11	3.80875e-05
BS00074511_51	1A	9.89992	1	1	1	1	1
Tdurum_contig68827_61	1A	9.89993	2.91916e-05	4.33622e-11	0.0766437	1.92888e-06	0.00511465
Kukri_c54157_348	1A	9.89995	1	1	1	1	1
Tdurum_contig68827_118	1A	9.90001	0.0408015	0.612587	0.0373462	0.000846801	0.0430081
BS00022943_51	1A	9.90008	6.23188e-05	6.93294e-11	0.119399	1.21769e-06	0.00637044
BS00060058_51	1A	10.5999	0.992112	0.286949	0.422465	0.0708611	0.00238906
tplb0053o08_2004	1A	10.5999	0.236165	0.102928	0.0880481	0.0540714	0.00032544
RAC875_rep_c101110_474	1A	10.5999	0.587322	0.0238623	0.249275	0.0725241	0.000555129
GENE-0411_807	1A	10.5999	0.117906	0.914826	1.58204e-05	0.707246	0.251348
Kukri_c2446_683	1A	10.5999	2.80308e-05	3.08212e-07	0.048082	4.89365e-06	0.0260835
Jagger_c6846_109	1A	10.6	0.19175	0.29148	0.0545969	0.0257247	0.00404704
Kukri_c29150_143	1A	10.6	0.0376065	0.150522	0.0431936	0.0228985	0.000332898
GENE-0411_723	1A	10.6	0.117906	0.914826	1.58204e-05	0.707246	0.251348
RAC875_rep_c101110_563	1A	10.6	0.236165	0.102928	0.0880481	0.0540714	0.00032544
BS00003595_51	1A	10.6	0.00385274	1.69147e-07	0.142304	7.07699e-05	0.0204425
RAC875_c18640_821	1A	10.6001	0.4226	0.102012	0.0942495	0.0262939	0.00140846
BS00081035_51	1A	10.7999	1	1	1	1	1
RAC875_c75971_295	1A	10.7999	1	1	1	1	1
RAC875_c5831_1486	1A	10.8	0.003158	8.30133e-07	0.007978	0.252344	0.0839737
CAP11_c2581_302	1A	10.8	0.948375	0.00215621	0.161338	0.0356131	0.681364
CAP8_c2448_355	1A	10.8	0.000298082	0.000333605	0.0311698	0.120501	0.56452
BS00010039_51	1A	10.8	1	1	1	1	1
RAC875_c63624_1002	1A	10.8	0.339284	0.00398036	0.334138	0.0889995	0.60201
Tdurum_contig46413_680	1A	10.8	0.469039	0.00268056	0.0600154	0.0189135	0.0663874
Kukri_c1977_1940	1A	10.8	0.296119	0.00220272	0.25265	0.0101247	0.0679882
Tdurum_contig43943_56	1A	10.8	0.760475	0.00141016	0.736202	0.0835578	0.757781
Excalibur_c9196_313	1A	10.8	0.675616	2.62191e-05	0.839487	0.328103	0.960781
Tdurum_contig46413_779	1A	10.8	0.0816531	0.000178758	0.159168	0.0724041	0.150833
Excalibur_c21298_515	1A	10.8	0.173967	0.304298	0.73736	0.781953	0.0704119
Tdurum_contig43943_1165	1A	10.8	0.354741	0.000564981	0.854044	0.00092486	0.014561
Tdurum_contig26035_231	1A	13.1	0.0365452	0.221682	0.00184974	0.58569	0.285055
BS00022288_51	1A	13.1001	1	1	1	1	1
BS00022270_51	1A	13.5999	0.00553586	0.00417163	0.260705	0.325877	0.209491
BS00110709_51	1A	13.5999	0.00878256	0.00767778	0.14515	0.207026	0.125066
BobWhite_c18592_327	1A	14.1	0.00868276	0.00215986	0.675345	0.994771	0.475001
RAC875_c22821_542	1A	14.1001	0.0363526	0.00354393	0.542554	0.631114	0.205171
RAC875_c34888_65	1A	14.1999	0.0118947	0.00204278	0.240808	0.294956	0.206851
RAC875_c57939_78	1A	14.5	1	1	1	1	1
RAC875_c57939_175	1A	14.5	1	1	1	1	1
RAC875_c97040_104	1A	14.5	0.822288	0.000128631	0.900765	0.795926	0.248804
BobWhite_c6558_234	1A	14.5	0.0387153	0.00723985	0.434518	0.793754	0.247571
BS00022701_51	1A	14.5	0.00729847	0.00337114	0.837097	0.765373	0.1869
RFL_Contig1703_695	1A	15.2999	0.0368619	0.00596546	0.306688	1.71884e-05	0.37831
Tdurum_contig42479_3800	1A	15.7999	0.0034585	0.000237337	0.758915	0.000202342	0.269056
Ex_c4876_1221	1A	15.7999	0.00706452	0.000189743	0.134347	0.0412779	0.280262
Kukri_c2121_2345	1A	15.7999	1	1	1	1	1
Kukri_c2121_1334	1A	15.8	0.291725	0.117673	0.00230244	0.503902	0.167327
Ex_c28368_426	1A	15.8	0.0296262	0.000515744	0.0673638	0.097395	0.520438
IACX11001	1A	15.8	0.00233039	1.37693e-05	0.89413	7.29641e-05	0.819523
wsnp_Ex_c7965_13520238	1A	15.8	0.35585	0.0019082	0.852227	0.697285	0.634533
wsnp_JD_c7522_8606553	1A	15.8	0.121064	0.022735	0.0204049	0.909523	0.372605
BS00103478_51	1A	15.8	0.134687	0.317466	0.150056	0.086565	0.469074
Excalibur_c58154_84	1A	15.8	0.256885	0.825357	0.00101716	0.127825	0.364644
Excalibur_c25175_512	1A	15.8001	0.311916	0.90671	0.00140324	0.368321	0.496396
Kukri_c4126_240	1A	15.8001	1	1	1	1	1
Tdurum_contig42479_1624	1A	16.1999	0.605448	3.30446e-05	0.750642	0.230934	0.99869
BS00083459_51	1A	16.1999	0.179568	0.608231	0.0100532	0.0322726	0.533682
IAAV4132	1A	16.2	0.994434	0.499493	0.000307392	0.0413923	0.0155541
Kukri_c41943_535	1A	16.3	0.179568	0.608231	0.0100532	0.0322726	0.533682
BobWhite_c48447_529	1A	16.3001	1	1	1	1	1
Excalibur_c25891_1402	1A	16.4999	0.366302	0.00564762	0.168139	0.00919644	0.0260251
RAC875_c20875_753	1A	16.4999	1	1	1	1	1
BobWhite_c3335_1438	1A	16.4999	1	1	1	1	1
wsnp_Ku_c5756_10191339	1A	16.4999	0.491914	0.277579	0.132354	0.503049	0.127261
Excalibur_c38379_478	1A	16.5	1	1	1	1	1
Excalibur_c101903_902	1A	16.5	0.239554	0.234411	0.00238864	0.0965625	0.09181
Ku_c4823_673	1A	16.5	0.0536983	0.694656	0.000927809	0.892524	0.0339168
CAP11_c65_237	1A	16.5	1	1	1	1	1
wsnp_Ex_c7442_12743707	1A	16.5	0.569341	0.136378	0.0316547	1.48762e-12	0.08454
Excalibur_c101903_734	1A	16.5	1	1	1	1	1
Jagger_rep_c10343_173	1A	16.5	1	1	1	1	1
Tdurum_contig42479_2158	1A	16.5001	0.161902	0.00650372	0.102286	0.0506849	0.0653951
wsnp_Ex_c1137_2183772	1A	16.5001	0.550818	0.000795507	0.355038	0.690025	0.00936521
wsnp_Ex_c1137_2182795	1A	16.5001	0.0536983	0.694656	0.000927809	0.892524	0.0339168
Kukri_c37592_531	1A	16.6999	1	1	1	1	1
Kukri_c23081_2360	1A	16.6999	1	1	1	1	1
RAC875_c53568_391	1A	16.6999	1	1	1	1	1
IACX9458	1A	16.6999	1	1	1	1	1
Excalibur_c10065_570	1A	16.6999	1	1	1	1	1
tplb0043h23_1346	1A	16.6999	1	1	1	1	1
Kukri_c2464_592	1A	16.7	1	1	1	1	1
wsnp_Ex_c7252_12453079	1A	16.7	0.00189439	0.0527636	0.486837	0.0214443	0.043829
BobWhite_c1265_247	1A	16.7	0.0102012	0.836067	0.641855	0.712856	0.277074
BobWhite_c27474_65	1A	16.7	1	1	1	1	1
IAAV3809	1A	16.7	0.69306	0.879832	0.0718356	0.716157	1.78746e-06
BS00081682_51	1A	16.7001	0.00215848	0.0134597	0.495226	0.0303482	0.0723712
RAC875_c23587_271	1A	16.7001	1	1	1	1	1
BS00081680_51	1A	16.7001	0.00149203	0.0688137	0.0271346	0.123252	0.966402
Excalibur_c45969_370	1A	16.7001	1	1	1	1	1
BobWhite_c27474_124	1A	16.7001	1	1	1	1	1
Tdurum_contig83113_134	1A	18.3999	0.790212	0.496183	0.00589926	0.73031	0.300115
wsnp_BF200531A_Ta_2_1	1A	18.4	0.0130611	0.155142	0.258852	0.107385	0.0418502
RAC875_c64371_209	1A	18.4001	0.749644	0.394353	0.442027	0.246884	0.112683
IAAV6899	1A	19.4999	0.307796	0.371312	0.00366608	0.66209	0.94286
D_GDEEGVY02H7D8K_299	1A	19.4999	0.366622	0.622351	0.0744692	0.678057	0.281616
Excalibur_c105151_200	1A	19.5	0.4054	0.661616	0.0128775	0.594091	0.581023
Excalibur_c20777_428	1A	19.5	0.000665915	0.0287619	0.367606	6.12037e-07	0.309281
Kukri_rep_c108031_378	1A	19.5	0.408053	0.322123	0.0257611	0.460259	0.70093
RAC875_c108229_54	1A	19.5001	0.161408	0.815255	0.0156572	0.0367999	0.42678
Tdurum_contig50845_82	1A	19.5999	0.104763	0.362795	0.00709447	0.385538	0.620186
Tdurum_contig52332_94	1A	19.6	0.122452	0.769752	0.224213	0.313402	0.0235419
Tdurum_contig50845_215	1A	19.6	0.155342	0.938395	0.0164083	0.210451	0.673275
BS00100287_51	1A	19.6	0.155342	0.938395	0.0164083	0.210451	0.673275
BS00026453_51	1A	19.6	0.104763	0.362795	0.00709447	0.385538	0.620186
BS00022977_51	1A	19.6001	0.155342	0.938395	0.0164083	0.210451	0.673275
Excalibur_c20777_315	1A	19.6001	0.0918649	0.303719	0.728582	0.273143	0.00158056
CAP7_c1645_359	1A	19.6001	1	1	1	1	1
Tdurum_contig61492_458	1A	19.6999	0.324063	0.497697	0.0275571	0.618604	0.3817
Tdurum_contig61492_684	1A	19.7	0.201804	0.00589056	0.429646	0.0718023	0.0319426
Tdurum_contig15335_452	1A	19.7	0.433662	0.373148	0.0219245	0.355203	0.275082
Tdurum_contig29484_628	1A	19.7	0.148317	0.58518	0.0301	0.445703	0.705472
RAC875_c2122_159	1A	19.7	0.233219	0.695964	0.000356232	0.252052	0.212354
BS00022443_51	1A	19.7999	0.124689	0.700601	9.82536e-05	0.820589	0.0713965
GENE-0211_139	1A	19.7999	0.0539162	0.259727	0.161107	0.528681	0.0368106
BS00003802_51	1A	19.8	0.153391	0.661028	0.0021792	0.941757	0.191935
BS00082266_51	1A	19.8	1	1	1	1	1
BS00110358_51	1A	19.8	0.0424484	0.4821	0.247456	5.82585e-06	0.124207
Excalibur_c16353_264	1A	19.8	0.145655	0.620639	0.0128355	0.0940145	0.00594624
IACX5892	1A	19.8	0.359098	0.79375	0.0152809	0.384546	0.481309
BS00003761_51	1A	19.8001	0.216043	0.538696	0.0277405	0.410992	0.903341
RAC875_c54245_88	1A	19.8001	1	1	1	1	1
IAAV1469	1A	20.1001	1	1	1	1	1
BobWhite_c1764_139	1A	20.1999	0.0252739	0.810179	0.00284375	0.565595	0.626232
Tdurum_contig11756_264	1A	20.1999	0.0445438	0.512652	0.0437502	0.599561	0.0129895
Kukri_c18434_200	1A	20.2	0.359098	0.79375	0.0152809	0.384546	0.481309
BobWhite_c46501_92	1A	20.2	0.466456	0.52126	0.7086	0.000525822	0.00119202
Tdurum_contig11756_458	1A	20.2	0.117305	0.241113	0.00220184	0.77048	0.0553185
RAC875_c29598_147	1A	20.2	0.0482465	0.309221	0.014306	0.825233	0.835173
BS00022738_51	1A	20.2	0.0763286	0.617736	0.0213962	0.0384676	0.379612
Tdurum_contig11756_1415	1A	20.2	0.359098	0.79375	0.0152809	0.384546	0.481309
BobWhite_c3661_88	1A	20.2001	1	1	1	1	1
wsnp_Ex_c5780_10154132	1A	20.2001	1	1	1	1	1
tplb0036l23_696	1A	20.2999	0.0748586	0.756383	0.413293	0.221653	0.0362201
CAP8_c1356_189	1A	20.3001	1.07968e-05	0.307808	0.140565	0.171619	0.59448
BobWhite_c1890_712	1A	20.3001	0.14302	0.964891	0.0151657	0.126491	0.036766
BS00012052_51	1A	20.3001	0.0163498	0.496097	0.0884409	0.0151916	0.896106
Kukri_c24144_1568	1A	20.6999	0.0888271	0.184852	0.0238692	0.000212784	0.392011
BS00070798_51	1A	20.6999	0.739524	0.379701	0.278906	0.000981708	0.954164
GENE-0249_122	1A	20.6999	0.305681	0.00460574	0.126976	0.0335836	0.00282025
RAC875_c56994_301	1A	20.6999	0.54296	0.018314	0.278009	0.640006	0.00105598
TA015410-0477	1A	20.6999	0.450495	0.594883	0.292279	4.16254e-07	0.227366
Ku_c20069_531	1A	20.7	0.931461	0.786322	0.0554259	0.0349747	0.209735
Excalibur_c110483_103	1A	20.7	0.0240421	0.173551	0.0261452	0.000141063	0.322847
Excalibur_c55677_217	1A	20.7	0.976713	0.214902	0.488451	4.17739e-08	0.0855361
wsnp_Ex_c64327_63176640	1A	20.7	0.0432755	0.244466	0.0198828	0.000225267	0.338462
RAC875_c57095_240	1A	20.7	0.0418143	0.00507244	0.00393199	0.410529	0.0126413
RAC875_c37934_225	1A	20.7	0.0100986	0.920629	0.2374	0.669235	0.0543431
Kukri_rep_c81545_195	1A	20.7	0.164443	0.00170008	0.102056	0.0177861	0.0105269
RAC875_c64603_663	1A	20.7	0.025858	0.00300648	0.767331	0.759264	0.239106
IAAV3168	1A	20.7	0.559259	0.349171	0.336182	6.48577e-08	0.0720187
RAC875_c13012_1598	1A	20.7	0.346288	0.0378501	0.218929	4.30168e-06	0.211426
Kukri_rep_c72397_600	1A	20.7	0.0588004	0.0104963	0.0841103	0.00231029	0.422802
tplb0024b08_432	1A	20.7	1	1	1	1	1
BS00107852_51	1A	20.7001	1	1	1	1	1
Excalibur_c81545_101	1A	20.7001	0.293962	0.00168679	0.426044	0.280024	0.0594043
GENE-0249_161	1A	20.7001	0.267151	0.00823331	0.129647	0.0103462	0.0115481
BS00039749_51	1A	20.7001	0.310746	0.642036	0.0822678	0.197647	0.0125359
RAC875_c37934_285	1A	20.7001	0.222259	0.0145376	0.102683	0.0259213	0.00154744
Tdurum_contig75476_167	1A	20.7999	0.45936	0.0017338	0.0325164	0.0227525	0.0126329
Excalibur_rep_c92985_510	1A	20.8999	0.340778	0.00678068	0.0231767	0.0229849	0.00402038
Excalibur_c22642_90	1A	20.9	0.184639	0.0105373	0.231153	0.0514276	0.008362
BS00064608_51	1A	20.9	0.233251	0.015827	0.0583252	0.0198823	0.00396322
Excalibur_c18694_273	1A	20.9	0.113579	0.00447966	0.0409497	0.0150812	0.0039919
Ra_c39042_935	1A	20.9001	0.0425452	0.00556215	0.0198877	0.0266014	0.00114959
BS00065419_51	1A	20.9001	0.100017	0.00246417	0.0213284	0.0141249	0.00331254
wsnp_Ku_c10239_16988077	1A	23.3	1	1	1	1	1
Kukri_c16098_95	1A	27.8999	0.156671	0.0108741	0.0381433	0.0271636	0.100346
wsnp_Ex_c10783_17554146	1A	27.9	0.00229349	0.345017	0.0829253	0.0421984	0.562843
CAP7_c4833_141	1A	27.9001	0.00204998	0.269846	0.411742	0.0116404	0.685638
Excalibur_c7026_2635	1A	28.3999	0.000260117	0.159609	0.460366	0.946209	0.0761632
Kukri_c13136_1363	1A	28.3999	0.00624618	0.54719	0.417994	0.829854	0.0323276
Kukri_c13593_203	1A	28.4	0.0105369	0.590014	0.828012	0.377785	0.181254
BobWhite_c48591_394	1A	28.4	0.0115806	0.729347	0.820099	0.317829	0.00942649
wsnp_JD_c9290_10155594	1A	28.4	0.000598075	0.188864	0.20841	0.374904	0.0550198
BS00011787_51	1A	28.6999	1	1	1	1	1
Kukri_c22508_119	1A	28.6999	0.287634	0.0574492	0.188111	0.480298	0.170409
GENE-0509_639	1A	28.7	9.09807e-06	0.000248485	0.00435029	0.106676	0.103178
RAC875_c14926_589	1A	28.7	0.00069123	0.712161	0.622692	0.442445	0.196758
IAAV5252	1A	29.4999	1	1	1	1	1
wsnp_Ra_c26191_35761997	1A	29.4999	1	1	1	1	1
Kukri_c12534_559	1A	29.5	0.00638843	0.161436	0.612665	0.000373939	0.298465
Kukri_rep_c102900_1715	1A	29.5	1	1	1	1	1
Tdurum_contig8382_300	1A	29.5001	0.00723273	0.00987318	0.358219	0.000876053	0.0566639
Tdurum_contig13937_2280	1A	29.5001	0.00746558	0.0433597	0.333903	8.01301e-05	0.256478
Kukri_c31964_109	1A	29.7999	0.0105483	0.0014638	0.517989	0.000144138	0.119142
Kukri_c31964_56	1A	29.8	0.0389465	0.00036809	0.504321	9.02034e-05	0.0707684
RAC875_rep_c107325_644	1A	31.2999	0.928233	0.846003	0.764556	0.983363	0.187694
Kukri_c11891_1015	1A	31.3999	0.3842	0.744874	0.00121486	0.222591	0.912513
RAC875_c59712_105	1A	31.3999	1	1	1	1	1
RAC875_c140_338	1A	31.4	1	1	1	1	1
Tdurum_contig20965_1446	1A	31.4	1	1	1	1	1
GENE-0507_285	1A	31.4	0.199264	0.929371	0.791588	0.639204	0.0470264
Ex_c27351_850	1A	31.4	1	1	1	1	1
wsnp_BE586140A_Ta_2_1	1A	31.4	1	1	1	1	1
GENE-0002_856	1A	31.4001	0.491533	0.522924	0.203714	0.581241	0.0255376
BS00026917_51	1A	31.4001	1	1	1	1	1
Kukri_c82555_88	1A	31.7999	0.378269	0.354599	0.635481	0.450093	0.012354
Ra_c22663_367	1A	31.8	0.6098	0.244158	0.244684	0.00470543	0.000465082
Tdurum_contig13946_329	1A	31.8001	0.446303	0.329863	0.110597	0.30788	0.134688
Tdurum_contig13946_241	1A	31.8001	0.297713	0.259887	0.432059	0.412935	0.095163
Tdurum_contig50355_269	1A	31.8999	0.863579	0.895905	0.320673	0.0206328	0.307884
Excalibur_rep_c77404_218	1A	31.8999	1	1	1	1	1
Tdurum_contig34019_260	1A	31.8999	0.694656	0.142821	0.0433127	0.198809	0.210724
RAC875_c10090_963	1A	31.8999	0.0760555	0.0474954	0.787681	0.00825668	0.0490319
Tdurum_contig11004_613	1A	31.8999	0.11687	0.745319	0.425067	0.0385782	0.507199
wsnp_Ex_c31983_40709866	1A	31.8999	0.754683	0.280882	0.0698835	0.0268848	0.00679187
Tdurum_contig50355_685	1A	31.8999	0.241956	0.243825	0.390417	0.0455033	0.944348
RAC875_c14066_452	1A	31.8999	0.140854	0.397049	0.641472	0.00143315	0.236663
Tdurum_contig61515_522	1A	31.8999	0.538313	0.62219	0.0685629	0.220378	0.700874
Tdurum_contig77289_179	1A	31.8999	0.401407	0.427015	0.582873	0.333757	0.0279878
Kukri_c7579_559	1A	31.9	0.872248	0.290897	0.897414	0.00625654	0.643514
wsnp_Ex_c31983_40709607	1A	31.9	0.570847	0.34447	0.192518	0.0532176	0.00185213
Kukri_c7579_443	1A	31.9	0.943527	0.229174	0.272571	0.00918052	0.382844
Tdurum_contig29280_216	1A	31.9	0.280261	0.413467	0.116168	0.168817	0.070061
Kukri_c46010_146	1A	31.9	0.804401	0.212993	0.197334	0.0107369	0.00145162
Tdurum_contig61515_259	1A	31.9001	0.222021	0.990664	0.437321	0.231304	0.452786
Tdurum_contig11004_400	1A	31.9001	0.150863	0.843583	0.256405	0.0699055	0.339219
RAC875_rep_c111911_116	1A	31.9001	0.791739	0.747424	0.370703	0.142116	0.0581789
IACX1465	1A	32.2001	0.990764	0.507958	0.570388	0.361271	0.204791
RAC875_c89908_105	1A	34.8	0.777315	0.727675	0.438515	0.0675865	0.802712
TA003773-0807	1A	35.7	0.0987969	0.328857	0.000367337	0.00380009	0.0437297
BS00012210_51	1A	36.6999	0.686675	0.142286	0.234498	0.00388077	0.117687
IAAV5652	1A	36.7	0.872423	0.0673443	0.221706	0.0037414	0.182724
RFL_Contig5090_1510	1A	36.7	0.00901112	0.0789519	0.704853	0.0182584	0.109259
Kukri_rep_c72587_123	1A	36.7001	1	1	1	1	1
BS00022885_51	1A	37.0999	0.14931	0.0179319	0.0777003	0.0440782	0.885682
Excalibur_c75270_566	1A	37.0999	0.786165	0.0222037	0.174263	0.0590515	0.329262
Tdurum_contig47183_333	1A	37.1	0.840192	0.507574	6.66866e-05	0.00258727	0.257532
Tdurum_contig76915_88	1A	37.1	0.123134	0.663924	2.98143e-05	0.00252431	0.509738
Tdurum_contig622_285	1A	37.1	0.0653623	0.00684264	7.98951e-06	0.0559711	0.089328
Tdurum_contig47183_205	1A	37.1001	0.00287179	0.0324572	0.0344947	0.0300667	0.00360048
BS00110151_51	1A	37.7999	0.422793	0.262447	0.322634	0.00355876	0.966787
Tdurum_contig5008_635	1A	37.8	0.637667	0.203709	0.646906	0.00437366	0.214589
Kukri_c23985_166	1A	37.8	1	1	1	1	1
Ku_c11769_252	1A	37.9999	0.385017	0.39904	0.129917	0.206986	0.860852
BS00013227_51	1A	37.9999	0.834323	0.0725019	0.121596	0.302791	0.152729
Kukri_c3150_341	1A	38	0.965501	0.133332	0.396685	0.0708174	0.255281
Excalibur_rep_c114535_55	1A	38	0.739193	0.149883	0.0622522	0.0942158	0.477172
Tdurum_contig69753_513	1A	38	0.663247	0.460206	0.0663271	0.166259	0.59383
Kukri_c65511_1057	1A	38	0.165571	0.244729	0.495591	0.00616123	0.837854
BS00022870_51	1A	38.0001	0.564476	0.489155	0.160207	0.132517	0.240891
wsnp_CAP12_c2438_1180601	1A	40.0001	0.0578531	0.0443907	0.0657825	0.040488	0.653249
BobWhite_c4646_119	1A	40.6999	0.237681	0.00198495	0.00179574	0.0592714	0.0616992
RAC875_c5544_4156	1A	40.7	1	1	1	1	1
IACX5982	1A	40.7	0.158882	0.0677882	0.014783	0.201942	0.832958
Kukri_rep_c104386_273	1A	40.7	1	1	1	1	1
Tdurum_contig97688_186	1A	40.7001	0.549954	0.0226928	0.158171	0.803643	0.979377
RAC875_c17283_453	1A	41.3001	0.10045	0.000347435	0.215867	0.00977318	0.553043
wsnp_Ex_c12117_19381493	1A	41.5	0.190584	0.369997	0.410054	1.19072e-08	0.486771
RAC875_rep_c104986_200	1A	42.2	0.00680063	0.00687537	0.901429	3.36567e-06	0.474246
IAAV2888	1A	43.3	0.92161	0.00299756	0.0329529	0.000201373	0.439598
Kukri_c25500_879	1A	43.3	0.948045	0.104662	0.0139112	7.69438e-05	0.991736
Ex_c68770_506	1A	43.3	0.0653445	0.278901	0.081836	0.106904	0.0913605
wsnp_BE445121A_Ta_1_8	1A	43.3001	0.780052	0.00210862	0.0671675	0.000346418	0.805216
TA003421-0429	1A	43.3001	0.391998	0.511372	0.0159204	3.23911e-05	0.85219
wsnp_Ex_c24686_33942264	1A	44.2999	0.798577	0.00108891	0.0580772	0.118042	0.8983
wsnp_Ex_c24686_33941368	1A	44.2999	0.803887	0.000332625	0.0012746	0.220791	0.864178
Tdurum_contig16812_256	1A	44.2999	0.604447	0.13358	0.0122811	0.0280615	0.0591613
wsnp_Ex_c2181_4089639	1A	44.3	1	1	1	1	1
wsnp_Ex_c2181_4089788	1A	44.3001	0.0900142	0.234996	0.252689	0.770633	0.0093971
RAC875_c37183_331	1A	44.3001	0.719703	0.0167257	0.12952	0.344826	0.720971
wsnp_Ku_rep_c107796_93118214	1A	44.6	0.66875	1.43461e-05	0.000227031	0.0313503	0.516273
wsnp_CAP11_c23_61357	1A	44.6001	1	1	1	1	1
wsnp_Ex_rep_c103028_88077819	1A	44.8999	0.426268	5.22724e-06	0.000108738	0.0616591	0.353449
wsnp_RFL_Contig2185_1520256	1A	44.9	0.746976	0.000115244	0.0276421	0.795919	0.575396
Ex_c29914_480	1A	44.9	0.345442	0.00261269	0.0217875	0.0946348	0.558791
IAAV814	1A	44.9001	4.02768e-06	9.59814e-05	0.000247939	0.000362243	0.689344
RAC875_c19348_713	1A	44.9001	0.852922	0.00030314	0.00167937	0.0626403	0.429332
wsnp_Ex_c12101_19360213	1A	45.1999	6.41482e-05	0.000282303	0.0022464	2.81289e-05	0.611423
wsnp_Ex_c111741_93530669	1A	45.2	1	1	1	1	1
IAAV3306	1A	45.2999	0.00768574	0.231017	0.175655	0.0481569	0.238987
Ex_c60135_528	1A	45.3	4.55223e-05	0.00048015	0.00087819	0.000588237	0.403947
wsnp_Ex_c2749_5091813	1A	45.3	0.258269	0.0751871	0.484993	0.114953	0.575882
Ra_c5696_1556	1A	45.3	2.08954e-05	0.00132037	0.0026423	0.00158192	0.297073
wsnp_Ex_c31525_40302747	1A	45.3	6.83946e-05	0.000181285	0.00136919	0.000387512	0.664252
IAAV1463	1A	45.3	0.000158611	0.00135253	0.0013512	0.000197837	0.691029
Kukri_c4099_321	1A	45.3	1.1312e-05	0.000986336	0.00215051	0.00187655	0.347294
Kukri_c24897_140	1A	45.3001	7.13001e-06	0.000136339	0.000284561	0.00140739	0.530711
Ra_c4140_287	1A	45.3001	8.20701e-06	0.000835091	0.000271421	0.00240767	0.0474274
wsnp_Ex_c31525_40302140	1A	45.3001	2.20426e-05	0.000707363	0.000198365	0.000994675	0.358055
BobWhite_c34661_208	1A	45.6999	4.21012e-05	0.000523264	0.000945665	0.000388928	0.989717
Kukri_c48434_88	1A	45.6999	8.47154e-06	0.000263209	0.000872372	0.000849758	0.343826
wsnp_BF478737A_Ta_2_1	1A	45.7	2.03172e-07	3.82815e-05	0.000274119	8.15711e-05	0.190309
RAC875_c7847_1352	1A	45.7999	0.350255	0.680959	0.186063	0.777611	0.616668
wsnp_Ex_c39661_46902689	1A	45.7999	0.00016672	0.00346749	0.0013312	0.00269507	0.349527
Tdurum_contig27840_865	1A	45.7999	1	1	1	1	1
wsnp_Ex_c43586_49862663	1A	45.7999	1	1	1	1	1
Tdurum_contig20581_256	1A	45.8	1	1	1	1	1
Ex_c23451_720	1A	45.8	2.01759e-07	4.76968e-05	1.89035e-06	0.000344698	0.685237
Ex_c3567_1048	1A	45.8	1	1	1	1	1
RAC875_c1080_523	1A	45.8001	0.182633	0.946424	0.0369992	0.993936	0.541028
wsnp_Ex_c48375_53299028	1A	46.0999	8.47154e-06	0.000263209	0.000872372	0.000849758	0.343826
wsnp_Ex_c8374_14111734	1A	46.0999	1	1	1	1	1
wsnp_Ex_rep_c67665_66326492	1A	46.0999	1	1	1	1	1
wsnp_Ex_c41237_48104282	1A	46.0999	1	1	1	1	1
wsnp_Ex_c3747_6824863	1A	46.0999	1	1	1	1	1
wsnp_Ex_c3963_7179699	1A	46.0999	0.166123	0.0882661	0.897213	0.420815	2.321e-06
wsnp_Ex_c8666_14522816	1A	46.0999	1	1	1	1	1
wsnp_Ex_c645_1273901	1A	46.0999	1	1	1	1	1
wsnp_Ex_c3567_6526582	1A	46.0999	1	1	1	1	1
wsnp_Ex_rep_c102155_87382570	1A	46.0999	1	1	1	1	1
wsnp_Ex_rep_c67763_66441222	1A	46.0999	0.000261866	0.00508833	0.00258016	5.87329e-05	0.827482
BS00048117_51	1A	46.0999	1	1	1	1	1
wsnp_Ex_c6934_11953178	1A	46.0999	1	1	1	1	1
Excalibur_c6141_1337	1A	46.0999	1	1	1	1	1
wsnp_Ex_c2389_4477621	1A	46.0999	1	1	1	1	1
wsnp_Ex_rep_c66318_64485410	1A	46.0999	1	1	1	1	1
IAAV839	1A	46.0999	1	1	1	1	1
wsnp_Ex_rep_c70593_69508988	1A	46.0999	1	1	1	1	1
wsnp_Ex_c11374_18361760	1A	46.0999	1	1	1	1	1
IAAV3998	1A	46.0999	1	1	1	1	1
wsnp_Ex_c10595_17292077	1A	46.0999	1	1	1	1	1
wsnp_Ex_c2389_4477880	1A	46.0999	1	1	1	1	1
wsnp_Ex_c19730_28728245	1A	46.1	0.0469591	0.525859	0.609939	0.781114	0.0139592
wsnp_Ex_c2389_4478238	1A	46.1	0.669623	0.10069	0.472601	0.041358	0.034921
wsnp_Ex_c17684_26426785	1A	46.1	0.0736402	0.165865	0.256446	0.15669	0.217802
wsnp_Ex_c25220_34487119	1A	46.1	1	1	1	1	1
IACX7767	1A	46.1	1	1	1	1	1
BS00110039_51	1A	46.1	1	1	1	1	1
wsnp_Ex_rep_c66875_65276404	1A	46.1	1	1	1	1	1
wsnp_Ex_c15852_24239968	1A	46.1	0.893294	0.151662	0.314283	0.627431	0.210486
wsnp_Ex_c6826_11774795	1A	46.1	4.95013e-05	0.000128194	0.00355152	0.000506362	0.517196
RAC875_rep_c72774_131	1A	46.1	4.6396e-06	0.00103677	0.000398787	0.0067033	0.351579
wsnp_Ra_c26956_36503468	1A	46.1	1	1	1	1	1
wsnp_Ex_c15170_23366110	1A	46.1	1	1	1	1	1
wsnp_Ex_rep_c105244_89727546	1A	46.1	1	1	1	1	1
wsnp_Ex_c3963_7179957	1A	46.1	0.183854	0.249259	0.261214	0.560181	0.950702
wsnp_Ex_c13783_21613564	1A	46.1	1	1	1	1	1
wsnp_Ex_c11697_18821490	1A	46.1	0.980122	0.31867	0.084514	0.715448	0.0230775
BS00062965_51	1A	46.1	3.88486e-05	3.93303e-07	7.39104e-05	2.5685e-06	0.0437184
wsnp_Ex_c2389_4478587	1A	46.1	0.183854	0.249259	0.261214	0.560181	0.950702
BS00066549_51	1A	46.1	1	1	1	1	1
wsnp_Ku_rep_c104517_90964418	1A	46.1	1	1	1	1	1
wsnp_CAP11_c3968_1874257	1A	46.1	1	1	1	1	1
Ex_c2389_1828	1A	46.1	1	1	1	1	1
RAC875_c2313_410	1A	46.1	1	1	1	1	1
RAC875_c85778_184	1A	46.1	0.277614	0.879022	0.714703	0.0444688	0.813112
wsnp_Ex_c17684_26426672	1A	46.1	1	1	1	1	1
Ex_c2389_1633	1A	46.1	0.183854	0.249259	0.261214	0.560181	0.950702
Ku_c2898_221	1A	46.1	1	1	1	1	1
wsnp_Ex_c2389_4479047	1A	46.1	1	1	1	1	1
wsnp_Ex_c26800_36025427	1A	46.1	1	1	1	1	1
wsnp_Ex_c2389_4479352	1A	46.1	1	1	1	1	1
wsnp_Ex_c2389_4477096	1A	46.1	0.0767092	0.686942	0.584216	0.874336	0.111737
BobWhite_c22256_79	1A	46.1	0.000742269	0.0146021	0.000881931	0.000658584	0.866629
wsnp_Ex_c21450_30588044	1A	46.1	0.251891	0.623439	0.827282	0.0345335	0.113099
wsnp_Ex_c2389_4477552	1A	46.1	1	1	1	1	1
wsnp_JD_rep_c49359_33578909	1A	46.1	1	1	1	1	1
wsnp_Ex_c28165_37310070	1A	46.1	1.61424e-05	0.000346986	0.000847059	0.000384526	0.383358
wsnp_Ex_c3365_6183009	1A	46.1	0.362015	0.280078	0.315351	0.00947224	0.215191
wsnp_Ex_c15722_24074399	1A	46.1	1	1	1	1	1
wsnp_Ex_c26098_35349905	1A	46.1	1	1	1	1	1
wsnp_Ex_c2972_5477975	1A	46.1	1	1	1	1	1
Ex_c2389_1634	1A	46.1	1	1	1	1	1
wsnp_Ex_c40942_47886087	1A	46.1	0.0278358	0.557181	0.521172	0.18098	0.294
wsnp_Ra_c20163_29413615	1A	46.1	1	1	1	1	1
wsnp_Ex_rep_c67065_65532802	1A	46.1	1	1	1	1	1
wsnp_RFL_Contig1186_254286	1A	46.1	1	1	1	1	1
wsnp_Ex_rep_c105244_89727666	1A	46.1	1	1	1	1	1
wsnp_Ex_c6826_11775106	1A	46.1001	0.994165	0.0481737	0.805211	0.225712	0.772689
BS00092422_51	1A	46.1001	1	1	1	1	1
Excalibur_c44731_1000	1A	46.1001	1	1	1	1	1
wsnp_Ra_c7847_13421750	1A	46.1001	1	1	1	1	1
Ra_c12999_321	1A	46.1001	0.340352	0.118677	0.387117	0.0193161	0.186244
wsnp_Ex_rep_c66382_64577768	1A	46.1001	5.0934e-06	6.6349e-05	0.000741283	0.00063052	0.446479
wsnp_Ex_c6278_10941843	1A	46.1001	0.362178	0.00284846	0.0248876	0.473724	0.674333
BobWhite_c40914_538	1A	46.1001	1	1	1	1	1
wsnp_Ex_c591_1177097	1A	46.1001	1	1	1	1	1
wsnp_CAP12_c2645_1267978	1A	46.1001	1	1	1	1	1
Excalibur_c11374_1126	1A	46.1001	1	1	1	1	1
wsnp_Ex_c645_1273590	1A	46.1001	1	1	1	1	1
wsnp_Ex_c6075_10637792	1A	46.1001	0.676518	0.0248746	0.274574	0.473449	0.561325
RAC875_c25442_231	1A	46.1001	1	1	1	1	1
RAC875_c7305_75	1A	46.1001	1	1	1	1	1
wsnp_Ex_rep_c105244_89727820	1A	46.1001	0.0385586	0.356005	0.875873	0.0100185	6.89655e-05
wsnp_Ex_rep_c69775_68731015	1A	46.1001	0.615574	0.150696	0.295705	0.0886684	0.312949
wsnp_Ra_rep_c105422_89367749	1A	46.1001	2.02148e-05	0.000399805	0.000208719	0.00114182	0.4904
wsnp_Ex_c8101_13712260	1A	46.1001	1	1	1	1	1
wsnp_Ex_rep_c104050_88861052	1A	46.1001	1	1	1	1	1
BS00048118_51	1A	46.1001	1	1	1	1	1
RAC875_rep_c110052_194	1A	46.1001	0.0214083	0.00238676	0.3517	0.135935	0.127816
Excalibur_c64855_328	1A	46.1999	1	1	1	1	1
wsnp_Ra_c6474_11298858	1A	46.1999	0.468497	0.0336357	0.114141	0.722472	0.869617
wsnp_Ra_c6474_11298812	1A	46.1999	1	1	1	1	1
wsnp_Ex_c759_1493846	1A	46.1999	1	1	1	1	1
Ex_c13742_757	1A	46.1999	1	1	1	1	1
wsnp_Ex_c3142_5808330	1A	46.1999	0.461795	0.360839	0.486466	0.319682	0.141811
wsnp_Ex_c8162_13799067	1A	46.1999	0.636397	0.0191687	0.721108	0.974316	1.556e-05
IAAV5581	1A	46.1999	0.207428	0.745801	0.512639	0.0326189	0.359715
IAAV3846	1A	46.1999	0.0026366	0.0788992	0.215042	0.221869	0.00334529
Excalibur_c63243_316	1A	46.2	1	1	1	1	1
BS00063063_51	1A	46.2	1	1	1	1	1
Excalibur_c2389_90	1A	46.2	0.93149	0.684531	0.303292	0.347445	1.06832e-06
RAC875_rep_c76047_63	1A	46.2	0.462436	0.389784	0.794005	0.82095	0.0742397
BS00076668_51	1A	46.2	1	1	1	1	1
wsnp_Ex_c18196_27006489	1A	46.2	1	1	1	1	1
Ra_c7062_430	1A	46.2	1	1	1	1	1
Ku_c2742_638	1A	46.2	3.42279e-05	0.224295	0.130393	0.368647	0.00261152
BS00037007_51	1A	46.2	1	1	1	1	1
BS00063872_51	1A	46.2	0.0874829	0.47379	0.0874537	0.0800293	0.194516
IAAV2342	1A	46.2	1	1	1	1	1
RAC875_c2313_887	1A	46.2	1	1	1	1	1
Ex_c801_555	1A	46.2	3.22086e-05	0.000768089	0.00134015	0.000294103	0.604199
BS00030644_51	1A	46.2	1	1	1	1	1
Tdurum_contig12959_425	1A	46.2	0.617577	0.59952	0.15593	0.872316	0.0226888
BS00021904_51	1A	46.2	1	1	1	1	1
wsnp_Ex_c3142_5808220	1A	46.2	1	1	1	1	1
Kukri_c33586_75	1A	46.2	1	1	1	1	1
CAP11_c2984_419	1A	46.2	1	1	1	1	1
BS00010004_51	1A	46.2	1	1	1	1	1
Ku_c2898_1247	1A	46.2	8.47154e-06	0.000263209	0.000872372	0.000849758	0.343826
Excalibur_c7692_139	1A	46.2	1	1	1	1	1
wsnp_BE518393A_Td_2_3	1A	46.2	1	1	1	1	1
GENE-0561_101	1A	46.2	1	1	1	1	1
RAC875_c2202_1097	1A	46.2	1	1	1	1	1
wsnp_Ex_c3142_5808713	1A	46.2	1	1	1	1	1
Ku_c2898_1284	1A	46.2	1.67435e-06	6.3499e-06	9.55797e-05	0.000361737	0.0952454
BobWhite_c45409_389	1A	46.2	0.277271	0.869171	0.174828	0.220363	0.210298
RAC875_c9965_354	1A	46.2	0.0575805	0.893568	0.388663	0.23174	0.105978
wsnp_Ex_c50235_54588957	1A	46.2	0.00922169	0.133507	0.195719	0.850922	0.673916
BS00067330_51	1A	46.2	1.75924e-05	0.000452365	0.00111887	0.000276609	0.657345
Excalibur_c43793_81	1A	46.2	1	1	1	1	1
Excalibur_c6255_1119	1A	46.2	4.92222e-06	0.000943907	0.000852314	0.00288246	0.329204
Ex_c801_820	1A	46.2001	1	1	1	1	1
tplb0032d09_1393	1A	46.2001	1	1	1	1	1
wsnp_Ex_c45880_51550172	1A	46.2001	0.95986	0.890971	0.665627	0.76716	0.0991354
Ex_c14515_220	1A	46.2001	1	1	1	1	1
IAAV1851	1A	46.2001	1	1	1	1	1
wsnp_Ex_c39661_46902650	1A	46.2001	0.217338	0.157907	0.378661	0.031887	0.0260709
BS00080438_51	1A	46.2001	1	1	1	1	1
IAAV7414	1A	46.2001	1	1	1	1	1
Ku_c2449_578	1A	46.2001	1	1	1	1	1
IAAV5756	1A	46.2001	5.96728e-07	3.5298e-06	0.000149372	0.00017885	0.122841
wsnp_Ex_c14733_22819350	1A	46.2001	1	1	1	1	1
RAC875_c18355_804	1A	46.2001	1	1	1	1	1
wsnp_Ex_c44498_50537128	1A	46.2001	1	1	1	1	1
Excalibur_c43793_379	1A	46.2001	0.131162	0.352519	0.401087	0.0731888	0.316348
Tdurum_contig42633_1120	1A	46.7	1	1	1	1	1
IACX7695	1A	46.7999	0.052372	0.192447	3.37047e-07	0.00231715	0.0100474
Ra_c2322_1067	1A	46.7999	0.200259	0.215839	3.79206e-05	0.0293356	0.62755
BS00022156_51	1A	46.7999	0.249941	0.238048	0.00162797	0.00411198	0.521615
Ra_c2322_174	1A	46.7999	0.967784	0.310488	0.00131329	0.400166	0.817005
BobWhite_c31155_350	1A	46.8	0.962243	0.454758	0.00079164	0.0258721	0.409937
Tdurum_contig53332_743	1A	46.8	0.133276	0.122493	0.000213123	0.0576261	0.15907
BS00031200_51	1A	46.8	0.798618	0.481849	2.96061e-06	0.261291	0.6869
BS00022207_51	1A	46.8	0.855083	0.000493298	0.197729	0.000339255	0.139625
Kukri_c31093_387	1A	46.8001	0.154942	0.0036731	0.711455	0.139229	0.0340567
RAC875_rep_c85118_294	1A	46.8001	0.0159781	0.0457972	0.0380659	0.0181187	0.245099
Kukri_rep_c99813_69	1A	46.8001	0.475012	0.560203	0.492802	0.304229	0.0676252
Kukri_c6106_470	1A	46.8001	0.0577853	0.0671304	0.0287993	0.102303	0.483469
BobWhite_c2506_332	1A	47.0001	1	1	1	1	1
wsnp_Ex_c1959_3692097	1A	47.7999	0.198078	0.114847	5.54133e-06	0.0348599	0.308677
RAC875_c65515_283	1A	47.7999	0.910564	0.121291	0.00177748	0.037007	0.00180954
TA001042-0912	1A	47.7999	0.240441	0.377259	5.4563e-06	0.0965194	0.0949363
GENE-0405_237	1A	47.7999	0.38076	0.108541	0.00132257	0.0177602	0.101735
Tdurum_contig27881_275	1A	47.7999	0.799526	0.753061	4.01317e-06	0.102511	0.717378
wsnp_BE605063A_Ta_2_3	1A	47.7999	0.198078	0.114847	5.54133e-06	0.0348599	0.308677
wsnp_Ex_c2178_4086161	1A	47.8	0.200086	0.373581	1.32046e-05	0.0607807	0.194526
IAAV3552	1A	47.8	0.500477	0.521078	4.50184e-06	0.160585	0.214377
Ra_c10580_1629	1A	47.8	0.798618	0.481849	2.96061e-06	0.261291	0.6869
BS00009866_51	1A	47.8	0.17874	0.670804	0.145167	0.184534	0.0556168
Kukri_c28532_103	1A	47.8	0.331103	0.388868	0.00361444	0.155155	0.00560321
wsnp_BE585780A_Ta_2_2	1A	47.8	0.198078	0.114847	5.54133e-06	0.0348599	0.308677
wsnp_RFL_Contig2808_2585736	1A	47.8	0.200086	0.373581	1.32046e-05	0.0607807	0.194526
Tdurum_contig81558_272	1A	47.8	0.200086	0.373581	1.32046e-05	0.0607807	0.194526
wsnp_BE605063A_Ta_2_2	1A	47.8	0.200086	0.373581	1.32046e-05	0.0607807	0.194526
wsnp_Ku_c30921_40705731	1A	47.8	0.109905	0.0504428	0.00185173	0.0218774	0.393821
Tdurum_contig43360_1381	1A	47.8	0.798618	0.481849	2.96061e-06	0.261291	0.6869
BS00085851_51	1A	47.8	0.726029	0.248463	0.511482	0.0878248	0.582293
Tdurum_contig45671_799	1A	47.8	0.200086	0.373581	1.32046e-05	0.0607807	0.194526
wsnp_Ku_rep_c71909_71634013	1A	47.8	0.403901	0.812814	2.97094e-05	0.148567	0.422435
IACX10924	1A	47.8	0.198078	0.114847	5.54133e-06	0.0348599	0.308677
Kukri_c609_328	1A	47.8001	0.399741	0.522071	7.89336e-05	0.0771718	0.477481
Tdurum_contig43360_1592	1A	47.8001	0.198078	0.114847	5.54133e-06	0.0348599	0.308677
RAC875_c41581_176	1A	47.8001	0.200086	0.373581	1.32046e-05	0.0607807	0.194526
RAC875_c49760_107	1A	47.8001	0.819022	0.765911	8.9198e-06	0.14391	0.683114
BS00064679_51	1A	47.8001	0.011197	0.105809	0.535347	0.678107	0.184375
IACX8300	1A	47.8001	0.212867	0.267319	0.381631	0.104842	0.543423
wsnp_CAP11_c1029_611774	1A	47.8001	0.865221	0.00413525	0.374841	0.578591	0.957699
BobWhite_c478_1386	1A	47.8001	0.912695	0.735019	0.00325899	0.400888	0.268703
Tdurum_contig15970_607	1A	47.8001	0.198078	0.114847	5.54133e-06	0.0348599	0.308677
IAAV2709	1A	48.0999	0.0823546	0.121629	0.0385469	0.19961	0.755985
BS00064357_51	1A	49.0999	0.160382	0.0167535	0.772427	0.244848	0.485362
Excalibur_c15098_591	1A	49.0999	0.904606	0.00155319	0.143366	0.00362094	0.555409
wsnp_Ex_c44049_50205457	1A	49.0999	0.124289	0.00136397	0.627761	0.0697113	0.613335
Excalibur_c22728_610	1A	49.1	0.383913	0.00231349	0.211389	0.0388082	0.290277
RAC875_c43011_95	1A	49.1	0.264487	0.00221487	0.406538	0.00998726	0.382845
Kukri_c25839_487	1A	49.1	0.264487	0.00221487	0.406538	0.00998726	0.382845
wsnp_Ex_c44049_50205614	1A	49.1001	0.61015	9.96167e-05	0.852869	3.94566e-05	0.523899
Ra_c272_1632	1A	49.1001	0.260415	3.69027e-06	0.180098	0.0471001	0.51211
BS00062715_51	1A	49.1999	0.24144	0.142176	0.85811	0.00199252	0.258152
BS00090408_51	1A	49.1999	0.490906	2.17523e-07	0.133906	0.0226172	0.238807
Excalibur_c24041_794	1A	49.1999	0.380846	0.156757	0.86202	0.659382	0.242124
BobWhite_c8428_346	1A	49.2999	0.184369	0.233125	0.409238	0.466127	0.0313397
IAAV5730	1A	49.3	0.252145	0.241707	0.572485	0.390499	0.0255438
Ex_c5759_663	1A	49.3001	0.274813	0.29235	0.785094	0.422119	0.155453
RFL_Contig921_337	1A	49.3001	0.386335	0.512445	0.828281	0.292039	0.0382681
BS00066336_51	1A	49.3001	0.0253587	0.142847	0.123136	0.542082	0.0129748
wsnp_Ex_c3572_6531810	1A	49.4	0.339374	1.22809e-05	0.666762	0.998538	0.000752985
wsnp_Ex_c44049_50205904	1A	49.4001	0.502222	0.247948	0.0233764	0.779064	0.00214046
wsnp_Ex_c1374_2630830	1A	49.6999	0.00696547	1.56354e-12	0.818366	0.647085	0.0288786
wsnp_Ex_c21592_30743513	1A	49.6999	0.00696547	1.56354e-12	0.818366	0.647085	0.0288786
wsnp_Ku_c3844_7053669	1A	49.6999	0.678877	1.0533e-08	0.481446	0.00760433	0.0696083
Excalibur_c13058_241	1A	49.6999	0.855083	0.000493298	0.197729	0.000339255	0.139625
Kukri_rep_c106359_124	1A	49.6999	0.959533	0.000229446	0.0999554	0.00102307	1.78871e-05
RAC875_c6338_2719	1A	49.6999	0.967034	0.312072	0.21054	0.16607	0.539558
wsnp_Ex_c3572_6533892	1A	49.7	0.123527	1.77008e-06	0.304301	0.227833	0.587461
wsnp_Ex_c8885_14842394	1A	49.7	0.264487	0.00221487	0.406538	0.00998726	0.382845
Kukri_c43730_841	1A	49.7	0.855083	0.000493298	0.197729	0.000339255	0.139625
wsnp_Ra_rep_c74936_72685894	1A	49.7	0.264487	0.00221487	0.406538	0.00998726	0.382845
TA003542-0511	1A	49.7	0.678877	1.0533e-08	0.481446	0.00760433	0.0696083
Ex_c5759_628	1A	49.7	0.949061	0.760212	0.82505	0.23862	0.19347
GENE-0126_140	1A	49.7001	0.264487	0.00221487	0.406538	0.00998726	0.382845
RAC875_c10506_434	1A	49.7001	0.905221	8.15669e-06	0.365609	0.0435809	0.00354015
RAC875_c6338_1887	1A	49.7001	0.678877	1.0533e-08	0.481446	0.00760433	0.0696083
wsnp_Ex_c12352_19708127	1A	49.7001	0.678877	1.0533e-08	0.481446	0.00760433	0.0696083
RFL_Contig5001_1099	1A	49.7999	0.0202816	0.0243892	0.207325	0.00154778	0.0225841
CAP12_c6266_298	1A	49.8	0.678877	1.0533e-08	0.481446	0.00760433	0.0696083
CAP12_c6266_339	1A	49.8	0.0206837	0.101268	0.0112682	0.123028	0.0233625
RAC875_c68797_400	1A	49.8	0.167311	3.24375e-05	0.0179854	0.0165424	0.580374
BobWhite_c46349_402	1A	49.8	0.604363	0.420985	0.00167422	6.864e-05	0.0138079
RAC875_c55052_604	1A	49.8001	0.399463	4.29616e-07	0.606212	0.00864124	0.170367
CAP12_c6266_187	1A	49.8001	0.0713349	0.0816186	0.269357	0.00390634	0.409382
RAC875_c33300_141	1A	49.8001	0.020926	0.0106768	0.00185	0.181316	0.255655
wsnp_Ex_c9979_16421462	1A	49.8001	1	1	1	1	1
Excalibur_c33881_618	1A	49.8999	0.888519	0.136301	0.300903	0.0080193	0.000145383
GENE-0071_115	1A	49.8999	0.645884	0.370674	0.000134557	0.00409841	0.0820114
Excalibur_c17872_137	1A	49.9	0.782992	0.817283	7.72341e-05	0.000368852	0.554385
IACX2325	1A	49.9	0.0347698	0.0437177	0.0713211	0.0162515	0.252253
wsnp_Ku_c18611_27943266	1A	50.0999	0.587963	0.125996	0.227556	0.0574269	0.0267083
Ra_c11023_679	1A	50.0999	0.432114	0.11948	0.0113075	0.00017375	0.579089
RAC875_c38417_246	1A	50.1	0.0997772	3.88537e-06	0.18084	0.666264	0.0156904
BobWhite_c1488_504	1A	50.1	0.651336	0.0394538	0.0157457	0.00513829	0.0185759
wsnp_Ex_c2840_5247386	1A	50.1	0.316504	0.00176984	0.144581	0.187763	0.14153
Tdurum_contig10996_2485	1A	50.1	0.68282	0.866468	0.000645975	0.00496523	0.0080788
CAP8_rep_c7560_159	1A	50.1	0.942887	0.0493378	0.00924646	0.000597992	0.0328324
CAP8_c2843_226	1A	50.1	0.637907	0.00100184	0.00611214	0.0217578	0.0515376
RAC875_c8515_653	1A	50.1	0.942887	0.0493378	0.00924646	0.000597992	0.0328324
Kukri_rep_c103147_745	1A	50.1	0.186239	0.752352	0.106724	0.0052926	0.0273478
Excalibur_c59486_172	1A	50.1001	1	1	1	1	1
Excalibur_rep_c86757_244	1A	50.1001	0.0528468	0.00657916	0.0558542	0.00136552	0.0558056
wsnp_BF482891A_Ta_2_2	1A	50.1001	0.633401	0.0813231	0.186065	0.0774563	0.228682
Kukri_rep_c101316_375	1A	50.3999	0.490906	2.17523e-07	0.133906	0.0226172	0.238807
RAC875_c39125_365	1A	50.3999	0.121803	0.601552	0.0430666	0.0119203	0.134736
wsnp_Ex_c41969_48673442	1A	50.3999	0.46227	0.0328332	0.058752	0.0252719	0.0935657
CAP11_c6014_160	1A	50.3999	0.432114	0.11948	0.0113075	0.00017375	0.579089
wsnp_Ex_c43454_49770425	1A	50.3999	1	1	1	1	1
CAP7_c3269_236	1A	50.4	0.856503	0.000309049	0.00174456	0.0685352	0.000751956
CAP8_c4897_397	1A	50.4	0.424096	0.000707705	0.99695	0.0588018	0.0417407
wsnp_Ra_c6182_10833256	1A	50.4	0.490906	2.17523e-07	0.133906	0.0226172	0.238807
wsnp_Ex_c3906_7086162	1A	50.4	0.159062	0.133253	0.0518322	0.0341234	0.0551778
wsnp_Ex_rep_c101746_87053634	1A	50.4	0.0659326	0.000294559	0.379641	0.0519925	0.389243
Excalibur_c49588_76	1A	50.4	0.603592	0.00137656	0.0229746	0.11429	0.000194283
wsnp_Ex_c7271_12483592	1A	50.4	1	1	1	1	1
Excalibur_c25273_149	1A	50.4001	1	1	1	1	1
Kukri_c47825_138	1A	50.4001	0.0253849	2.07769e-10	0.601794	0.226885	0.155497
Tdurum_contig48416_335	1A	50.9001	0.128603	0.532924	2.12919e-07	0.0331477	0.813973
Ex_c6765_2118	1A	50.9001	0.729035	0.170585	0.595839	0.352964	0.00992272
BS00081455_51	1A	51.0999	0.428277	0.820895	0.006556	0.0149034	0.846992
Kukri_c67601_267	1A	51.1001	0.097082	0.848716	0.0415968	0.00113268	0.966952
wsnp_Ex_c18169_26977013	1A	51.1001	0.187785	0.12615	0.064529	0.0432565	0.866371
wsnp_Ex_c4605_8239915	1A	51.2999	0.085842	0.708014	0.0441784	0.00218438	0.400394
wsnp_Ex_rep_c101414_86780996	1A	51.2999	0.125445	0.473459	0.0219446	0.00313622	0.0518922
IAAV7551	1A	51.2999	0.278581	0.83848	0.0102189	0.0121342	0.674513
wsnp_Ex_rep_c101414_86781128	1A	51.3	0.15761	0.590568	0.0396524	0.000949752	0.539205
BS00021878_51	1A	51.3	0.0516134	0.130563	0.000503821	0.00659022	0.0867762
Tdurum_contig55009_1153	1A	51.3	0.278581	0.83848	0.0102189	0.0121342	0.674513
wsnp_Ex_c4605_8241260	1A	51.3	0.278581	0.83848	0.0102189	0.0121342	0.674513
wsnp_BF475149A_Ta_2_1	1A	51.3	1	1	1	1	1
wsnp_Ex_c4605_8240189	1A	51.3001	0.116225	0.292843	1.83518e-05	0.024456	0.0958582
RAC875_c3751_96	1A	51.3001	0.257185	0.52172	0.0291317	0.00405611	0.982609
wsnp_Ex_rep_c69738_68695568	1A	52.3999	1	1	1	1	1
Kukri_c54467_100	1A	52.4	1	1	1	1	1
Kukri_c61766_907	1A	52.9999	0.766954	0.00336507	0.740878	0.000379476	0.196857
TA016013-1040	1A	52.9999	0.953823	2.46757e-06	0.155949	0.0206894	7.60658e-05
BS00094681_51	1A	52.9999	0.510721	1.03727e-05	0.266877	0.148138	0.00143379
BobWhite_c4942_140	1A	52.9999	0.095104	3.21761e-08	0.226477	0.269087	0.00115686
wsnp_Ku_c37925_46678703	1A	52.9999	0.953823	2.46757e-06	0.155949	0.0206894	7.60658e-05
wsnp_Ex_c3986_7217641	1A	52.9999	0.510721	1.03727e-05	0.266877	0.148138	0.00143379
wsnp_BE403956A_Ta_2_3	1A	53	0.773763	4.92831e-07	0.18564	0.549832	0.00037908
BS00065146_51	1A	53	0.756918	0.00155348	0.325574	0.0110114	0.000448318
BS00041358_51	1A	53	0.493634	3.85373e-05	0.0316603	0.0147284	0.00669773
BS00066041_51	1A	53	1	1	1	1	1
RAC875_c10400_791	1A	53	0.756918	0.00155348	0.325574	0.0110114	0.000448318
Kukri_rep_c106037_96	1A	53	0.414966	5.62365e-05	0.698063	0.00197523	0.00561223
wsnp_Ex_c3565_6521098	1A	53	0.051922	0.000606008	0.0143783	0.153506	0.00108145
wsnp_Ex_c25628_34888253	1A	53	0.510721	1.03727e-05	0.266877	0.148138	0.00143379
RAC875_c12808_182	1A	53	0.665158	0.000512264	0.198598	0.000758604	4.54242e-05
BS00110766_51	1A	53	0.756918	0.00155348	0.325574	0.0110114	0.000448318
Kukri_rep_c115954_137	1A	53	0.866393	3.84647e-05	0.23185	0.0127892	0.000552262
wsnp_Ra_c4481_8119609	1A	53	0.953823	2.46757e-06	0.155949	0.0206894	7.60658e-05
wsnp_Ku_c37925_46679146	1A	53	0.0552234	2.9697e-09	0.957352	0.828244	0.000206206
wsnp_Ex_c3565_6520901	1A	53	0.883908	0.0015951	0.16509	0.00289509	0.00205938
wsnp_Ex_c10100_16600633	1A	53	0.935965	0.000343254	0.276741	0.00549088	1.73102e-05
wsnp_Ex_c6817_11761300	1A	53	0.202265	5.08464e-06	0.442628	0.0203505	0.00667014
RAC875_c24560_604	1A	53.0001	0.333866	5.32586e-08	0.969968	0.315467	0.00213587
BobWhite_c12841_56	1A	53.0001	0.953823	2.46757e-06	0.155949	0.0206894	7.60658e-05
IAAV7929	1A	53.0001	0.665158	0.000512264	0.198598	0.000758604	4.54242e-05
Excalibur_rep_c84731_611	1A	53.2999	1	1	1	1	1
Kukri_rep_c96140_621	1A	53.2999	1	1	1	1	1
GENE-0491_632	1A	53.2999	1	1	1	1	1
GENE-0283_330	1A	53.2999	0.404547	0.542848	0.453175	0.87695	0.0736489
RAC875_c9833_297	1A	53.3	0.665158	0.000512264	0.198598	0.000758604	4.54242e-05
Excalibur_c65227_444	1A	53.3	1	1	1	1	1
Tdurum_contig102258_360	1A	53.3001	0.773338	0.237543	0.0308645	1.43932e-05	0.150117
Tdurum_contig25641_409	1A	55.3	0.750494	0.728254	0.170646	0.13932	0.0603053
D_contig50485_131	1A	57.5	1	1	1	1	1
RAC875_c8662_917	1A	57.5001	1	1	1	1	1
Ku_c23960_333	1A	57.6001	0.362054	0.000170758	0.335154	0.739599	0.213164
Tdurum_contig43203_318	1A	57.9999	0.230673	0.00222824	0.205739	0.281365	0.0676891
Tdurum_contig99671_174	1A	57.9999	0.363468	0.00141467	0.365718	0.207095	0.0900015
Tdurum_contig92564_326	1A	57.9999	0.428982	0.000602949	0.360673	0.317684	0.0418494
wsnp_Ex_c22963_32183009	1A	58	0.521147	0.00116535	0.461189	0.191242	0.0364304
Ra_c54249_1031	1A	58.3999	0.953823	2.46757e-06	0.155949	0.0206894	7.60658e-05
wsnp_Ex_c14361_22341570	1A	58.3999	1	1	1	1	1
RAC875_c6664_63	1A	58.3999	0.426716	2.76978e-07	0.987482	0.00824588	0.0160428
Ex_c12584_2014	1A	58.3999	0.436774	0.000453832	0.889441	0.0235558	0.494055
Ex_c14361_506	1A	58.4	0.9786	0.0958266	0.0493414	0.00300656	0.0551491
Tdurum_contig50221_210	1A	58.4	0.17093	0.860489	0.23712	0.26808	0.222167
Ex_c4121_1205	1A	58.4	0.665158	0.000512264	0.198598	0.000758604	4.54242e-05
IAAV5939	1A	58.4	0.68086	4.23935e-06	0.108142	0.00365715	0.000184195
Ex_c25689_1606	1A	58.4001	0.522462	0.00275038	0.302565	0.0156965	0.00474678
Ex_c25689_1603	1A	58.4001	0.935965	0.000343254	0.276741	0.00549088	1.73102e-05
Tdurum_contig49788_1162	1A	59.7	0.888127	0.00930679	0.0491333	0.0297813	0.568121
IAAV4099	1A	60.6999	0.132681	1.07471e-05	0.189485	0.0994957	0.0364582
Kukri_c20672_360	1A	60.7	1	1	1	1	1
JD_c17158_393	1A	60.9001	0.48933	1.36368e-05	0.211392	0.243557	5.89244e-08
Ra_c2895_591	1A	61.1999	0.816802	2.51442e-08	0.0551756	0.116404	1.3186e-13
wsnp_Ex_c572_1138770	1A	61.1999	0.0309965	9.59865e-08	0.0316825	0.201134	3.16866e-14
IAAV7203	1A	61.1999	0.0343441	1.52592e-07	0.0163967	0.347592	4.28194e-13
Kukri_c22434_513	1A	61.1999	0.0230888	1.66131e-08	0.0321492	0.152223	1.1928e-13
wsnp_Ra_c2895_5488879	1A	61.2	0.0355602	6.96732e-08	0.0138624	0.946625	2.82247e-14
wsnp_Ex_c572_1138339	1A	61.2	0.0346192	2.23383e-07	0.022951	0.346835	5.28981e-13
wsnp_Ex_c572_1138503	1A	61.7	1	1	1	1	1
Excalibur_c59894_97	1A	62.8	0.103432	0.113881	0.213587	0.0497991	0.365159
RAC875_c10835_144	1A	65.0999	1	1	1	1	1
wsnp_Ku_c557_1166684	1A	67.7	1	1	1	1	1
IACX3496	1A	67.7	0.0577275	1.15584e-11	0.405267	4.40348e-24	0.291791
wsnp_Ex_rep_c73818_71733737	1A	67.7	0.166206	0.0166959	0.0073993	3.40132e-24	5.52466e-05
IAAV213	1A	67.7	0.487634	0.119678	0.270194	1.05544e-24	0.000330955
wsnp_Ex_c25734_34995416	1A	67.7001	0.439345	0.0773788	0.209205	1.83059e-24	8.75674e-05
RAC875_c41275_131	1A	67.7999	0.180334	0.046209	0.235914	2.71883e-26	0.00121216
Ra_c58315_265	1A	67.7999	0.110083	3.00234e-11	0.129424	6.42918e-26	0.000531811
Kukri_c1250_634	1A	67.7999	0.903909	0.0345652	0.570358	8.50078e-06	0.332497
wsnp_Ex_c56097_58352130	1A	67.8	0.129377	0.00525654	0.36693	3.07306e-26	0.00111481
Ra_c6038_588	1A	67.8	0.284339	0.0228749	0.109594	9.5842e-25	0.000646421
wsnp_Ex_c56097_58351893	1A	67.8001	0.108872	0.0344997	0.46123	1.24452e-24	0.0189511
BS00033469_51	1A	67.8001	0.102769	0.0390635	0.438653	3.12039e-25	0.0029253
BobWhite_rep_c49207_243	1A	67.8001	0.511015	0.0488434	0.22016	1.06244e-24	0.000126616
Kukri_c10453_875	1A	68.4999	0.116845	1.47114e-11	0.25262	1.73823e-23	0.226508
Ex_c8514_1342	1A	68.5	0.0419957	1.58252e-06	0.000975371	7.69734e-19	0.972955
IAAV1225	1A	68.9	0.00686144	6.8319e-08	0.083079	3.99988e-23	0.0149319
wsnp_Ex_c16592_25117132	1A	68.9	0.00586706	5.24483e-08	0.559794	3.55454e-24	0.00229218
Excalibur_c10167_1028	1A	68.9	0.0403879	0.457438	0.736339	3.26372e-23	0.000728662
wsnp_Ku_c2815_5317230	1A	68.9001	0.0014658	5.04496e-10	0.0974514	2.98983e-25	5.01925e-05
wsnp_Ra_c7818_13376644	1A	69.1999	0.00632093	2.39768e-09	0.479321	3.1542e-24	0.000170405
Kukri_c10239_2186	1A	69.2001	0.0197518	3.63216e-09	0.94025	3.38846e-25	0.000784285
Kukri_c27785_400	1A	70.4999	1.58252e-06	2.10821e-20	0.0517283	0.884085	0.022359
wsnp_Ex_c5216_9235964	1A	70.6	1	1	1	1	1
IACX11070	1A	70.6999	1	1	1	1	1
BS00040968_51	1A	70.6999	0.143941	0.116312	0.0133573	0.00632147	0.784012
IACX662	1A	70.7	1	1	1	1	1
BS00023126_51	1A	70.7	1	1	1	1	1
BS00067420_51	1A	70.7	0.00180925	2.0477e-10	0.940534	6.00473e-21	0.818922
BS00012283_51	1A	70.7	1	1	1	1	1
BS00023101_51	1A	70.7	1	1	1	1	1
RAC875_c2734_135	1A	70.7	0.161994	0.145966	0.138535	0.503148	0.342972
BS00022698_51	1A	70.7001	0.00499769	5.31678e-13	0.000806587	0.11283	0.511071
RAC875_c47959_85	1A	70.7001	1	1	1	1	1
BS00067421_51	1A	70.7001	1	1	1	1	1
RAC875_c53185_802	1A	70.7001	0.00999502	1.0006e-15	0.138004	0.91485	0.0949848
BS00087601_51	1A	70.7999	0.0696094	5.22508e-05	6.46166e-05	0.00669608	0.605021
CAP11_c1972_285	1A	70.7999	0.372733	0.233491	0.0961447	0.716339	0.39612
Tdurum_contig31304_527	1A	70.7999	0.840565	0.65248	0.712081	3.11081e-05	0.000464221
BobWhite_rep_c63819_182	1A	70.8	0.068943	2.55684e-05	0.129004	0.5592	0.329148
Tdurum_contig28296_243	1A	70.8	0.948598	0.00401105	0.763615	0.0335679	0.320183
Excalibur_c30591_637	1A	70.8	0.821517	3.2212e-06	0.244689	0.251983	0.622262
BS00002216_51	1A	70.8	0.456823	1.26783e-09	0.0169626	0.109625	0.251639
IACX4386	1A	70.8001	0.339562	0.000479536	1.46558e-05	0.0929996	0.120754
Excalibur_rep_c112145_271	1A	70.8001	0.000209867	1.01605e-13	0.000533452	0.310223	0.205228
BS00087600_51	1A	70.8001	0.731698	0.0667678	0.168501	0.824334	0.185174
BS00021889_51	1A	70.8001	3.64937e-05	2.09058e-15	0.000949285	0.146139	0.16198
IACX4378	1A	70.8001	0.143844	0.0785627	0.737574	0.492658	0.755554
wsnp_Ex_c12336_19686808	1A	70.9999	1	1	1	1	1
wsnp_Ex_c34344_42676379	1A	70.9999	0.243078	0.0674502	0.11469	0.8884	0.0362525
wsnp_Ex_rep_c66628_64934660	1A	71	0.283956	0.0669591	0.0729538	0.968693	0.00331976
wsnp_Ra_c12148_19539667	1A	71	0.751168	0.0447368	0.0120728	0.31994	0.211174
wsnp_Ex_c27940_37101775	1A	71	0.430366	0.0646003	0.0338112	0.254867	0.467969
wsnp_Ku_c23926_33870364	1A	71	1	1	1	1	1
wsnp_Ex_c8588_14419007	1A	71	1	1	1	1	1
BobWhite_c5356_1272	1A	71.2999	0.032792	6.69271e-11	0.000441049	0.0512796	0.0391838
wsnp_Ex_c34344_42677360	1A	71.2999	0.528594	1.66688e-09	0.00125203	0.230207	0.267366
RFL_Contig3203_1971	1A	71.2999	0.480759	5.27133e-05	0.013449	0.0524531	0.462277
wsnp_Ex_c5192_9203682	1A	71.2999	0.166125	5.45855e-13	0.000950581	0.0877849	0.257082
Ex_c5192_943	1A	71.2999	0.404221	1.64624e-07	0.00414846	0.0899753	0.192841
Excalibur_c49421_443	1A	71.3	0.00494669	1.74888e-12	0.000366606	0.0706882	0.46954
wsnp_Ra_c37745_45806931	1A	71.3	0.350436	7.65109e-11	0.000329764	0.0718763	0.103298
wsnp_Ex_c5192_9203100	1A	71.3	0.296955	2.21004e-10	0.0023775	0.203913	0.133634
wsnp_Ex_c12165_19452361	1A	71.3	0.0041912	8.05831e-12	0.000103891	0.20564	0.196217
wsnp_Ra_c16080_24638622	1A	71.3	1	1	1	1	1
Excalibur_rep_c66449_1588	1A	71.3	0.165675	6.24238e-10	0.00273872	0.0626025	0.0855367
BS00073585_51	1A	71.3	0.046617	4.43709e-09	0.0124941	0.113448	0.10758
wsnp_Ku_c24239_34199356	1A	71.3	0.36438	9.12009e-07	0.0021049	0.143577	0.152246
CAP12_c2265_240	1A	71.3001	0.051182	9.19349e-10	4.64639e-05	0.278356	0.096095
RAC875_c16080_777	1A	71.3001	0.0028149	3.9886e-12	0.000302986	0.184038	0.154487
RAC875_c43643_176	1A	71.3001	0.00506411	2.54979e-06	0.0122715	0.488605	0.698289
BobWhite_rep_c63278_349	1A	71.3001	0.098368	8.82448e-14	0.00033719	0.020217	0.177705
RAC875_c31276_1128	1A	71.3001	0.0803706	1.91911e-06	0.0155526	0.186344	0.0952379
Kukri_c10065_415	1A	71.5999	1	1	1	1	1
Ku_c32078_885	1A	71.6	0.00015042	4.81392e-07	0.000112007	0.0648253	0.0662692
wsnp_BE495786A_Ta_2_1	1A	71.6	1	1	1	1	1
Excalibur_c7033_159	1A	71.6	1	1	1	1	1
BS00021714_51	1A	72.1999	4.46323e-05	4.70399e-16	4.22493e-06	0.00195955	0.0290468
IACX11338	1A	72.4	0.831507	0.054226	0.397659	0.0194986	1.25539e-05
GENE-0410_71	1A	72.4999	0.320023	0.00399664	0.0146367	0.0103076	0.0112464
Kukri_c25215_124	1A	72.6999	0.0190144	3.50206e-09	0.00806869	0.0176732	0.0226869
wsnp_Ex_c21336_30465618	1A	72.7	0.088956	6.89713e-08	0.0397003	0.0117457	0.00417904
wsnp_Ex_rep_c68857_67737959	1A	72.7	1	1	1	1	1
wsnp_Ex_c21193_30320134	1A	72.7	0.0206324	3.13063e-11	0.00231757	0.10778	0.0305692
BobWhite_c12568_900	1A	72.7	0.0260016	1.03964e-11	0.0028973	0.0342874	0.0256884
Ra_c4159_2716	1A	72.7	0.00410229	2.71711e-15	0.00157503	0.00098387	0.00710027
Excalibur_c34697_831	1A	72.7001	0.0122798	1.7175e-11	0.00161277	0.115824	0.0139073
IAAV8429	1A	73.2	1	1	1	1	1
Ra_c9876_373	1A	73.2	1	1	1	1	1
Ra_c7552_772	1A	73.2001	0.929962	0.349596	0.395394	0.126043	0.0171762
Ex_c4051_1826	1A	73.2001	1	1	1	1	1
BS00032112_51	1A	73.6	0.716462	0.506954	0.186266	0.835047	0.0681793
Ex_c105443_895	1A	73.6	0.134942	0.620876	0.105127	0.0743122	0.967634
RAC875_c19579_377	1A	73.6001	1	1	1	1	1
Ex_c16529_304	1A	73.6001	0.00278592	1.12482e-15	0.00831825	0.982093	0.301747
wsnp_Ex_c23992_33235984	1A	73.6001	0.0208004	0.0605823	0.380843	1.80451e-06	0.918223
wsnp_Ex_rep_c105443_89868548	1A	73.6001	1	1	1	1	1
wsnp_Ra_c4664_8410628	1A	74.4001	1	1	1	1	1
wsnp_Ex_c19294_28225846	1A	74.4001	1	1	1	1	1
IACX3047	1A	75.1	0.230586	0.170733	0.00568552	0.0153254	0.110191
IAAV5535	1A	75.1	0.252655	0.162598	0.00124925	0.0207816	0.123417
IAAV1185	1A	75.1	1	1	1	1	1
Tdurum_contig32437_257	1A	76.2	0.0279093	0.667571	0.00362625	0.000675358	0.746571
BS00089894_51	1A	76.9	0.0589924	0.672542	0.00733517	0.322702	0.20688
Ra_c105707_788	1A	76.9	0.0421677	0.271862	0.00438109	0.000992391	0.685587
Tdurum_contig11412_393	1A	77.1	0.182313	3.24152e-09	0.433918	0.340522	0.0589277
wsnp_Ex_c55986_58282517	1A	77.1	0.00828717	0.817764	0.000844928	0.000736219	0.571027
Excalibur_c52495_89	1A	77.5	1	1	1	1	1
wsnp_Ex_rep_c109742_92411838	1A	77.5001	0.263257	0.280899	0.000488699	0.00312107	0.780364
wsnp_Ku_c21316_31053745	1A	77.7001	0.0163555	0.498421	0.0036471	0.000497397	0.400703
wsnp_Ku_c21316_31053776	1A	77.7001	0.0100224	0.220013	0.00758906	0.000377097	0.688414
RAC875_rep_c112044_340	1A	78	0.636352	0.942264	0.149807	1.14381e-11	0.00219964
Kukri_c30322_414	1A	78	0.738267	0.232239	0.808919	3.25609e-12	0.0175956
CAP12_c1906_217	1A	78	0.766131	0.157725	0.944578	1.35254e-12	0.0162702
RAC875_c29540_413	1A	78.1	1	1	1	1	1
BS00100120_51	1A	78.1001	0.802987	4.12022e-06	0.00253107	7.4367e-07	5.08909e-06
TA003955-1138	1A	78.1001	0.41595	0.619577	0.0845185	1.84831e-13	0.0011116
wsnp_BE445113A_Ta_2_1	1A	78.9	1	1	1	1	1
BS00094553_51	1A	79.1999	0.448791	5.27189e-09	0.000637074	0.00134175	1.38483e-05
Ku_c67089_214	1A	79.8999	0.349219	6.24806e-05	0.000105974	1.26996e-05	7.96599e-06
Tdurum_contig50499_858	1A	79.9	0.510062	0.0920476	0.268521	0.0217504	0.04258
Ra_c108912_519	1A	79.9	0.802446	0.000265025	0.000841418	1.62498e-05	1.50955e-06
wsnp_Ku_c15214_23756800	1A	79.9	0.383106	0.591284	0.329492	1.2427e-10	0.410267
wsnp_BG314157A_Ta_2_1	1A	79.9	0.824203	0.518656	1.0269e-05	0.0381674	0.593476
Kukri_c18413_168	1A	79.9	0.883072	0.403744	4.94501e-05	0.026402	0.407477
wsnp_BE445113A_Ta_2_2	1A	79.9	0.239093	0.226759	0.223174	0.047471	0.03788
Kukri_c37726_285	1A	79.9	1	1	1	1	1
Kukri_c53153_92	1A	79.9001	0.82389	0.985477	0.000174251	0.0535356	0.427673
BS00065324_51	1A	79.9001	0.753899	0.926719	8.49688e-05	0.0306366	0.539207
BS00073009_51	1A	80.1999	0.298291	0.668288	0.0121751	0.0284088	0.107167
Kukri_c58155_786	1A	80.1999	0.340534	0.476833	0.0158195	0.0357758	0.831293
Ex_c2848_957	1A	80.2	0.863495	0.698801	1.13339e-05	0.101002	0.564755
wsnp_Ra_c11877_19161832	1A	80.2	0.954381	0.874495	0.164446	0.0390248	0.00277615
BS00021728_51	1A	80.2	0.6413	0.839776	8.40764e-05	0.0395589	0.24421
RAC875_c29540_391	1A	80.2001	0.40307	7.60858e-05	0.00135039	2.99665e-06	0.000127082
BS00072186_51	1A	80.2001	0.413355	0.828121	0.00116768	0.159821	0.233327
RAC875_c24047_284	1A	80.2001	0.0587687	1.63447e-05	0.00202046	1.73609e-05	0.0053111
BS00022432_51	1A	80.2001	0.577556	9.14771e-08	0.000205249	0.0012114	0.000154446
RAC875_c29540_1109	1A	80.2001	0.0179991	4.04322e-09	0.000374919	0.00143239	5.04033e-05
wsnp_Ra_c33025_41968284	1A	80.2001	0.442183	3.75007e-05	0.000769334	1.55055e-06	6.79609e-05
wsnp_Ex_c3293_6072122	1A	80.8999	0.903503	0.453089	0.0603901	0.875391	0.00338417
BS00067652_51	1A	80.8999	1	1	1	1	1
Ku_c7975_644	1A	80.9	0.678187	0.156974	0.0316534	0.193509	0.00115737
wsnp_Ra_c9209_15425473	1A	80.9001	0.374984	0.0868631	0.0189554	0.178091	0.000586579
Kukri_c13107_100	1A	80.9001	0.273744	0.185125	0.0379852	0.16427	0.00307625
wsnp_Ex_c3475_6362087	1A	81.5999	0.509406	0.00035142	0.00265364	0.157898	0.000438392
Kukri_c12758_617	1A	81.5999	0.991045	0.00520442	0.00433837	0.393927	0.000731991
wsnp_Ku_c10292_17066821	1A	81.5999	0.627276	0.00133562	0.00106829	0.442862	0.000365903
RAC875_c49074_374	1A	81.6	1	1	1	1	1
BS00065601_51	1A	81.6	0.213611	0.00396504	0.00707865	0.131576	0.00100667
RAC875_c46551_339	1A	81.6	1	1	1	1	1
tplb0045g22_418	1A	81.6	1	1	1	1	1
Kukri_c53935_265	1A	81.6	0.829711	0.000470032	0.00150977	0.409792	0.000694134
Kukri_rep_c105589_73	1A	81.6	0.781164	0.000191244	0.00785618	0.253837	0.000175402
Kukri_c29121_226	1A	81.6	0.928189	1.0594e-05	0.000542093	0.0651736	0.00298895
CAP7_c1083_283	1A	81.6	0.939625	0.000679241	0.00944113	0.298242	0.000657468
IAAV332	1A	81.6001	1	1	1	1	1
Excalibur_c3475_113	1A	81.6001	0.104696	0.0045795	0.0038339	0.159724	0.000455019
RAC875_c27417_150	1A	81.6001	0.036213	2.18711e-05	4.27066e-05	0.312024	0.00258629
BS00067742_51	1A	81.6001	1	1	1	1	1
Kukri_c39377_286	1A	81.6001	1	1	1	1	1
Ra_c1311_1360	1A	81.6001	0.718617	0.0684083	0.0197353	0.212237	0.000152201
Kukri_c43410_348	1A	81.6001	0.0539192	7.88652e-06	4.48749e-05	0.521911	8.80999e-05
Kukri_c29039_315	1A	81.6001	1	1	1	1	1
wsnp_BM140362A_Ta_2_2	1A	82	0.911934	0.419152	0.00622304	0.856825	0.89101
wsnp_Ku_c1642_3232242	1A	82	0.99299	0.607414	0.751334	6.19369e-09	0.00656716
wsnp_CAP12_c1960_972031	1A	82.8	0.432603	0.0726764	0.00146459	0.0915421	0.270291
BS00022220_51	1A	83.0999	0.145087	0.707105	0.000332319	0.0154596	0.00752051
BS00079538_51	1A	83.1	0.145281	0.57411	0.000464605	0.0152032	0.0296435
wsnp_Ex_c6452_11213329	1A	83.1	1	1	1	1	1
BS00030036_51	1A	83.1	0.125705	0.796423	7.79491e-05	0.0186087	0.00599319
Kukri_c31891_1355	1A	83.1	1	1	1	1	1
BS00069145_51	1A	83.1001	1	1	1	1	1
BS00022173_51	1A	83.1001	0.199878	0.657989	0.000153846	0.0185776	0.0321355
wsnp_Ex_c20489_29564938	1A	83.1001	1	1	1	1	1
BobWhite_c46007_582	1A	84.5001	0.411501	0.417042	0.975959	0.0106361	0.27529
BS00088035_51	1A	84.6999	0.12453	0.0214068	0.622619	0.0505236	0.0551482
TA001450-1081	1A	84.7	0.212096	0.0196017	0.876254	0.0252426	0.0278178
wsnp_Ex_c32590_41222878	1A	84.7001	0.13832	0.172675	0.49364	0.00869345	0.113147
Kukri_c54678_88	1A	84.7001	0.122662	0.0284855	0.832911	0.130615	0.032031
Kukri_c1313_1158	1A	84.8999	1	1	1	1	1
wsnp_Ex_c22284_31478675	1A	85	1	1	1	1	1
Ku_c1313_1673	1A	85.1	0.0205057	0.013996	0.568826	0.143479	0.48039
IAAV6234	1A	85.4999	0.0599998	0.00133159	0.443974	0.0448576	0.519957
Ku_c10813_1122	1A	85.5	0.160253	0.00100262	0.0494243	0.288969	0.204869
Ra_c64515_242	1A	85.5	0.0683726	0.00135863	0.0174083	0.194821	0.128101
wsnp_Ex_c1997_3755945	1A	85.5	0.8224	0.0261474	0.0129003	0.0313149	0.00234494
GENE-3454_74	1A	85.5001	0.0534322	0.000944794	0.0215203	0.302979	0.218307
wsnp_Ex_c1997_3757496	1A	85.5999	1	1	1	1	1
wsnp_JD_c6544_7697235	1A	85.5999	0.169139	0.237466	0.227324	0.846311	0.0414851
RAC875_c80876_67	1A	85.5999	0.410559	0.68217	0.0175091	0.876281	0.109015
Ku_c809_2419	1A	85.6	0.0360221	0.0519307	0.864082	0.761602	0.0605915
RAC875_c32979_440	1A	85.6	0.591309	0.0108384	0.988546	0.815864	0.898521
wsnp_Ex_c1997_3756118	1A	85.6	1	1	1	1	1
Kukri_rep_c109473_80	1A	85.6	0.108769	0.266795	0.224565	0.962064	0.0517405
wsnp_JD_c6544_7697412	1A	85.6	0.0464327	0.0369997	0.83271	0.76157	0.081704
Kukri_c49170_655	1A	85.6	1	1	1	1	1
Kukri_c12984_465	1A	85.6	0.823865	0.691311	0.0135516	0.900178	0.127843
wsnp_JD_c6544_7697578	1A	85.6	0.0660022	0.283243	0.176787	0.569596	0.0257456
wsnp_Ex_c1997_3757721	1A	85.6001	0.571799	0.388388	0.155224	0.733016	0.0994478
Excalibur_c44668_382	1A	86.6999	0.0816498	0.11656	0.467014	0.828468	0.316077
wsnp_Ku_c23012_32893918	1A	86.6999	0.433232	0.463713	0.0666539	0.00717655	0.27639
CAP12_c1979_117	1A	86.7	0.541517	0.437173	0.0027745	0.610041	0.00660899
Tdurum_contig57101_1616	1A	86.7001	0.121168	0.0116317	0.0921384	0.177653	0.0703897
TA002402-1350	1A	87	0.183378	3.99003e-05	0.00485976	0.824088	0.727637
BS00088136_51	1A	87.3001	0.290122	0.886932	0.0192942	0.449305	0.148127
Excalibur_c52725_585	1A	88.3	0.410511	0.00303086	0.609827	0.00826055	0.0074352
Excalibur_c1845_4911	1A	88.8	0.386712	9.50697e-05	8.42676e-12	0.0421512	0.0238839
Excalibur_c65755_51	1A	88.8	0.190865	0.00171465	1.2939e-06	0.00902532	0.00491597
Excalibur_c1845_718	1A	88.8	0.287972	0.00431311	4.29805e-06	0.0712914	0.053261
RAC875_c12993_201	1A	88.9999	0.24422	0.000520008	1.08138e-07	0.0156704	0.00112573
RAC875_c45115_509	1A	89	0.567919	0.000624348	6.01371e-06	0.105299	0.00560108
RAC875_c12993_127	1A	89	0.24422	0.000520008	1.08138e-07	0.0156704	0.00112573
RAC875_c45115_340	1A	89	0.297932	0.000308983	1.49492e-06	0.0134851	0.0050794
Kukri_c28695_269	1A	89	0.119914	0.000984269	9.33623e-05	0.014563	0.0108219
wsnp_Ex_c13186_20822127	1A	89.5	1	1	1	1	1
RAC875_c16149_298	1A	89.5001	1	1	1	1	1
IAAV1142	1A	89.5001	0.888349	6.38672e-05	7.5895e-05	0.32154	0.00287375
Excalibur_c5033_587	1A	90.8	0.708222	6.40176e-06	7.16716e-05	0.102689	0.000127021
Kukri_c18017_1696	1A	90.8001	0.306947	0.0215488	0.00467116	0.0726962	0.0428934
BobWhite_c104_89	1A	91.3001	1	1	1	1	1
IAAV2694	1A	91.3001	1	1	1	1	1
BobWhite_c12977_65	1A	91.7	0.184693	0.346365	0.282503	0.375708	0.0222373
Excalibur_c29605_535	1A	91.7	0.525324	0.454261	0.194992	0.338055	0.0253725
BobWhite_c14158_112	1A	93.6	0.727929	0.0396438	0.263725	0.220827	0.0899685
BS00039378_51	1A	94.6999	0.27559	0.106216	0.0417387	0.3113	0.00699729
BS00065784_51	1A	94.6999	1	1	1	1	1
CAP12_c3602_91	1A	94.7	0.577504	0.149637	0.105911	0.274521	0.226345
BS00011146_51	1A	94.7	0.355357	0.0942643	0.467204	0.102214	0.9732
Excalibur_c3145_70	1A	94.7	1	1	1	1	1
BS00039377_51	1A	94.7	0.19662	0.108534	0.0637423	0.326311	0.012397
BS00003743_51	1A	94.7	0.677633	0.0644444	0.369207	0.155207	0.286056
BobWhite_c27438_81	1A	94.7	0.251891	0.169909	0.327386	0.155547	0.0246592
wsnp_Ku_c5210_9290700	1A	94.7	0.349052	0.0602542	0.439725	0.0486175	0.0134209
Jagger_c5111_190	1A	94.7	1	1	1	1	1
BS00065430_51	1A	94.7001	0.163941	0.357807	0.877401	0.322604	0.924293
wsnp_Ku_c5210_9289260	1A	94.7001	0.238541	0.134286	0.0665878	0.36747	0.0128738
Excalibur_c8396_396	1A	94.7001	1	1	1	1	1
BS00062876_51	1A	94.8999	0.31076	0.157273	0.403191	0.0995049	0.430749
GENE-0392_97	1A	94.9	0.302236	0.175618	0.369387	0.151256	0.787487
wsnp_Ex_rep_c68085_66839109	1A	94.9	0.217623	8.69666e-07	0.766616	0.444727	0.101459
RFL_Contig4781_1792	1A	94.9	0.371356	0.117334	0.307631	0.103041	0.374757
wsnp_Ex_c43228_49605281	1A	94.9	0.35774	0.211913	0.160801	0.500865	0.461228
RAC875_c8482_160	1A	94.9	0.317736	4.14095e-08	0.739368	0.813516	0.103928
Kukri_c67383_102	1A	94.9	0.0941299	4.78432e-09	0.968622	0.504634	0.0725282
wsnp_Ku_c17322_26392311	1A	94.9	0.831072	0.0708597	0.0709558	0.109266	0.537828
BS00034278_51	1A	94.9001	0.418029	0.164135	0.439765	0.0920753	0.357121
CAP7_c1891_230	1A	95.2001	0.630602	0.175077	0.158423	0.557746	0.794338
wsnp_Ex_rep_c68493_67320068	1A	95.4999	0.183083	1.23913e-08	0.978581	0.565644	0.22119
wsnp_Ra_c11594_18777085	1A	95.4999	0.325846	1.72199e-08	0.969348	0.686511	0.210075
wsnp_Ex_c3258_6004611	1A	95.5	0.207745	5.3134e-08	0.921625	0.666823	0.270224
wsnp_BG263358A_Ta_2_3	1A	96.3999	0.185463	0.100072	0.0713067	0.922744	0.00919647
Tdurum_contig48037_499	1A	96.3999	0.756171	0.00101842	0.107175	0.318891	0.0261029
Tdurum_contig48037_385	1A	96.4	0.295672	0.00255906	0.000418823	0.00796889	7.50292e-05
wsnp_Ex_c5060_8985678	1A	96.4	0.0451425	0.00019193	0.0339138	0.00767123	0.275891
CAP8_c2578_452	1A	96.4001	0.0323473	0.000598037	0.0138299	0.0376676	0.16218
BobWhite_c15152_341	1A	96.4001	1	1	1	1	1
BobWhite_c96_170	1A	96.4001	0.711807	0.000151178	0.0015698	0.0819753	0.503041
wsnp_Ra_rep_c95460_83855592	1A	96.5001	1	1	1	1	1
Tdurum_contig79608_437	1A	96.8999	0.153189	0.0212577	0.0442001	0.48783	0.16097
Tdurum_contig44112_1609	1A	96.8999	1	1	1	1	1
wsnp_Ra_c15564_23999084	1A	96.9	0.483126	5.14423e-05	0.225054	0.596353	0.859033
RAC875_rep_c109970_73	1A	96.9	0.00959935	0.131155	0.947474	0.810887	0.389488
RAC875_rep_c95460_302	1A	96.9	0.0324554	0.00045153	0.0352131	0.0343957	0.110973
Tdurum_contig44112_1850	1A	96.9	0.14649	6.84021e-05	0.0272286	0.00620111	0.359672
BS00087589_51	1A	96.9	0.208232	0.907865	0.00340186	0.526376	0.871039
BobWhite_c28971_184	1A	96.9	0.0342005	0.00336891	0.0319074	0.111602	0.104772
IACX11345	1A	96.9	1	1	1	1	1
Excalibur_c7370_179	1A	96.9001	0.549088	2.82179e-05	0.356256	0.431105	0.952533
wsnp_RFL_Contig1109_136771	1A	96.9001	0.0287912	0.00542107	0.048694	0.0918658	0.116962
Kukri_c57770_705	1A	96.9001	0.00797581	6.13786e-05	6.77619e-05	0.248057	0.0407225
RAC875_c25814_361	1A	97.2	1	1	1	1	1
BobWhite_c13039_184	1A	97.2999	0.0991789	0.00338104	0.00196804	0.162214	0.189121
RAC875_c31031_387	1A	97.2999	0.722298	0.552039	0.392296	0.014768	0.0386495
Tdurum_contig57566_1035	1A	97.3	0.381071	0.000322827	0.132747	0.856832	0.0498818
Tdurum_contig57566_827	1A	97.3	0.576371	0.0564395	0.0918538	0.486518	1.65111e-05
IAAV8743	1A	97.3	0.762096	0.107347	0.00593766	0.000167658	0.000475997
BS00028146_51	1A	97.3	0.264841	0.00161873	0.000898376	0.00555781	0.296447
Excalibur_c14859_394	1A	97.3	1	1	1	1	1
wsnp_Ex_c6563_11378632	1A	97.3	1	1	1	1	1
Tdurum_contig47620_592	1A	97.3	0.0867557	7.19915e-06	0.00308279	0.127958	0.321785
Tdurum_contig57566_1653	1A	97.3	0.494015	2.0184e-05	0.000288426	0.00942394	0.571588
Tdurum_contig79608_369	1A	97.3	0.536113	0.278084	0.0606497	0.212209	0.0542191
Tdurum_contig57566_809	1A	97.3001	0.206722	0.274281	0.0178816	0.21909	0.00112673
BS00065114_51	1A	97.3999	0.090538	0.000682561	0.0538714	0.0748928	0.108226
RAC875_c15918_407	1A	97.4	0.871973	0.0246173	0.000213371	0.425438	0.0119941
GENE-0527_92	1A	97.4	1	1	1	1	1
Tdurum_contig29437_126	1A	97.4	0.141662	0.000258453	0.186704	0.268138	0.497134
Kukri_c43972_367	1A	97.4	0.111048	0.0470612	0.00166456	0.0418393	0.6329
TA005587-0433	1A	97.4001	0.38849	0.00991911	0.0792512	0.681285	0.103982
RAC875_c102343_204	1A	97.4001	0.0603842	0.321756	0.0441323	0.0163251	0.955521
BS00012042_51	1A	97.4999	0.0189123	0.752602	0.01836	0.00583891	0.550704
BS00110130_51	1A	98.2	1	1	1	1	1
Excalibur_rep_c103592_565	1A	98.2001	0.305426	0.107571	0.386644	0.486762	0.713478
BS00081002_51	1A	98.4	0.727219	0.738206	0.0328883	0.853302	1.41246e-06
BS00022261_51	1A	99.8	0.151481	0.707012	7.07988e-06	0.0223417	0.00995726
BS00109991_51	1A	99.8	0.200544	0.876549	6.55052e-06	0.0202226	0.0438791
Ex_c4060_510	1A	99.8	0.236992	0.853646	0.000148441	0.0107301	0.0560139
RAC875_c6798_467	1A	99.8	0.106193	0.820365	4.65978e-07	0.0290596	0.10581
BS00110627_51	1A	99.8001	0.14944	0.759043	7.00429e-05	0.0131297	0.0377139
BS00022848_51	1A	99.8999	1	1	1	1	1
RFL_Contig2176_932	1A	99.9	0.841975	0.0932676	0.209292	0.000726232	0.340867
GENE-0262_431	1A	99.9001	0.165792	0.984576	5.06437e-06	0.0619453	0.0417042
Excalibur_c47013_1503	1A	100.5	0.634502	0.451673	0.612277	0.223824	8.53263e-05
BS00073413_51	1A	100.8	0.873735	0.132361	0.00120083	0.0194328	0.167331
wsnp_Ra_c22110_31550370	1A	102.2	0.80823	0.110088	0.00188439	0.012138	0.18441
RAC875_c56690_320	1A	102.2	0.752858	0.144295	0.00204799	0.0107543	0.154803
BobWhite_c23632_322	1A	102.7	0.155664	0.362591	0.0066705	8.27651e-05	0.0429259
Excalibur_c97157_137	1A	102.7	0.562929	0.000149888	0.104886	0.0260441	0.534557
Excalibur_c97157_65	1A	102.7	0.549369	1.11529e-07	0.240473	0.099124	0.179326
IACX5994	1A	102.8	0.0558925	0.560716	0.825964	0.439697	0.902308
BobWhite_c6046_304	1A	102.8	0.103435	0.695506	0.041711	0.0281866	0.64985
Kukri_c7119_392	1A	102.8	0.0873828	0.00566339	7.7664e-05	0.00678044	0.0487522
wsnp_RFL_Contig3542_3718200	1A	102.8	0.264714	0.499028	0.00433581	0.000283549	0.0422093
Tdurum_contig21114_255	1A	102.8	0.126613	0.237525	0.00518785	0.000302253	0.0226551
BobWhite_c16206_317	1A	102.8	0.400136	0.000216251	0.671936	0.00113139	0.957268
RAC875_c21411_162	1A	102.8	0.103578	0.179887	0.0846803	0.000205015	0.854064
wsnp_Ex_c33452_41938159	1A	102.8	0.0469112	0.428423	0.614768	0.814297	0.971789
wsnp_Ex_c33452_41938013	1A	102.8	0.0469112	0.428423	0.614768	0.814297	0.971789
BobWhite_c5967_537	1A	102.8	0.0875074	0.165707	0.907384	0.136086	0.511925
Excalibur_c22768_963	1A	102.9	0.0469112	0.428423	0.614768	0.814297	0.971789
Excalibur_c22768_811	1A	102.9	0.0467727	0.00685459	2.17425e-05	0.00568595	0.0291572
wsnp_BE444305A_Td_2_1	1A	103	0.333915	0.532621	0.0049171	0.000211133	0.0477653
wsnp_Ex_c41953_48657850	1A	103.2	0.15454	0.2069	0.00269023	0.0380216	0.118331
IAAV544	1A	103.2	0.350243	0.356025	0.0594905	0.00322341	0.263672
BobWhite_c721_74	1A	103.2	0.126402	0.237493	0.00131867	0.033227	0.102352
wsnp_JD_c3973_5044238	1A	103.2	0.153864	0.299167	0.050931	0.00227915	0.399213
RAC875_rep_c72890_63	1A	103.2	0.0954582	0.235587	0.001679	0.0420803	0.239161
wsnp_Ex_c41953_48658353	1A	103.2	0.153864	0.299167	0.050931	0.00227915	0.399213
TA001600-1603	1A	103.2	0.153864	0.299167	0.050931	0.00227915	0.399213
wsnp_Ex_rep_c102067_87313597	1A	103.8	1	1	1	1	1
wsnp_Ex_c28900_37982485	1A	103.8	1	1	1	1	1
Ra_c110766_321	1A	103.8	0.238904	0.0688225	0.00238467	0.230013	0.540089
wsnp_Ex_rep_c102067_87314043	1A	104.3	0.11741	0.130112	0.0801394	0.243928	0.206766
Tdurum_contig56158_60	1A	104.3	0.326841	0.0991696	0.215515	0.489856	0.105966
Kukri_rep_c115111_251	1A	104.3	0.0502171	0.597781	0.201519	0.0319642	0.0343099
Ex_c26688_969	1A	104.3	0.675827	0.441404	0.2296	0.416847	0.00321951
BS00085366_51	1A	104.3	1	1	1	1	1
RAC875_c12348_720	1A	104.3	0.210855	0.0419806	0.148991	0.300915	0.215327
wsnp_BE443588A_Ta_2_2	1A	104.4	0.287715	0.228739	0.00258575	0.00628703	0.815885
Excalibur_c26688_138	1A	104.4	0.0138613	0.396189	0.167966	0.000965547	0.548564
IAAV7172	1A	104.5	0.362473	0.192753	0.622683	0.0125236	0.759489
wsnp_BE443588A_Ta_2_1	1A	104.5	0.312824	0.1787	0.00160651	0.0208963	0.73653
RFL_Contig5334_1969	1A	104.5	0.964274	0.314545	0.0327802	3.49905e-05	0.393609
GENE-0033_233	1A	104.5	0.492585	0.709249	0.00839677	0.00464576	0.588035
Tdurum_contig96086_74	1A	104.6	0.14039	0.054409	0.23787	0.00188863	0.421933
wsnp_Ex_c4612_8254533	1A	104.6	0.799898	0.893783	0.00527879	0.00235256	0.485912
BS00068391_51	1A	104.6	0.149395	0.00442195	0.431614	0.00563189	0.377536
BobWhite_c41272_159	1A	104.6	0.0524644	0.0869011	0.121982	6.22228e-07	0.0911057
BS00095510_51	1A	104.9	0.0179174	0.112558	0.518808	0.00203577	0.995329
wsnp_CAP11_c1815_982483	1A	105	0.0104054	0.0291914	0.399	3.91208e-05	0.231423
BS00078085_51	1A	105.1	0.00453965	0.0149863	0.245926	0.00521134	0.0112042
wsnp_CAP8_c4785_2322876	1A	105.2	1	1	1	1	1
RAC875_c67771_805	1A	105.3	1	1	1	1	1
Ex_c2226_244	1A	105.3	0.0065175	0.332633	0.0424564	0.0109411	0.0311028
BS00080076_51	1A	105.3	0.00261824	0.232569	0.0288339	0.013837	0.0466531
RAC875_c32379_216	1A	105.5	0.0117244	0.511741	0.0581307	0.00362821	0.0276103
BobWhite_c22134_398	1A	105.5	0.000464388	0.0933974	0.00578673	0.00891164	0.0187926
BS00023203_51	1A	105.5	0.505208	0.258611	0.0031693	0.175821	0.211498
BS00037976_51	1A	105.5	0.232563	0.683402	0.0818069	0.0614161	0.0655011
tplb0059d21_1032	1A	105.7	0.0330889	0.320832	0.279113	0.150718	0.0422456
wsnp_BE444359A_Ta_2_1	1A	105.7	0.0112008	0.564318	0.0466961	0.00240069	0.0859531
Tdurum_contig20183_507	1A	105.7	1	1	1	1	1
Tdurum_contig10365_341	1A	106.2	0.389362	0.547046	0.90932	0.00895858	0.0136564
Tdurum_contig63715_235	1A	106.2	0.0179174	0.112558	0.518808	0.00203577	0.995329
Tdurum_contig15967_90	1A	106.2	0.0038828	0.419017	0.182226	0.743674	0.00458208
Tdurum_contig51833_439	1A	106.8	0.470703	0.0642161	0.0614564	0.0355454	0.158597
RAC875_c60162_129	1A	106.9	0.00621853	0.0398576	0.388456	0.00221365	0.0271115
BobWhite_c24825_349	1A	106.9	0.00621853	0.0398576	0.388456	0.00221365	0.0271115
wsnp_JD_c13024_13129681	1A	107	0.0179174	0.112558	0.518808	0.00203577	0.995329
Tdurum_contig75762_406	1A	107	0.00919605	0.118519	0.732966	0.00807078	0.876073
Tdurum_contig75762_377	1A	107	0.0179174	0.112558	0.518808	0.00203577	0.995329
JD_c13024_360	1A	107	0.0179174	0.112558	0.518808	0.00203577	0.995329
IAAV3650	1A	107	0.0076183	0.0215795	0.561503	0.0186346	0.756492
Kukri_c18274_551	1A	107.1	1	1	1	1	1
wsnp_BE494527A_Ta_2_1	1A	107.1	0.324664	0.00737629	0.00113198	0.373679	0.565073
Ra_c29200_300	1A	107.1	0.0335307	0.154429	0.146276	0.0121745	0.0242263
wsnp_Ex_c1359_2604298	1A	107.1	1	1	1	1	1
wsnp_Ku_c3804_6986527	1A	107.1	1	1	1	1	1
Excalibur_c63671_90	1A	107.1	1	1	1	1	1
Excalibur_c54842_340	1A	107.1	0.458299	0.243014	0.457088	0.0547664	0.0130554
Kukri_c55266_242	1A	107.2	0.236541	0.0252666	0.0643123	0.0111981	0.246426
Tdurum_contig5711_242	1A	107.2	1	1	1	1	1
Tdurum_contig5711_174	1A	107.2	1	1	1	1	1
IAAV3156	1A	107.3	0.0179174	0.112558	0.518808	0.00203577	0.995329
BobWhite_rep_c65812_710	1A	107.3	0.0104054	0.0291914	0.399	3.91208e-05	0.231423
CAP11_s8920_357	1A	107.3	1	1	1	1	1
wsnp_CAP8_rep_c3938_1936666	1A	107.3	0.00621853	0.0398576	0.388456	0.00221365	0.0271115
IACX1240	1A	107.3	1	1	1	1	1
wsnp_JD_c4904_6034093	1A	107.3	0.00535095	0.0225045	0.0895489	0.0536556	0.928742
wsnp_Ex_rep_c81556_76277906	1A	107.4	0.00237481	0.136166	0.420755	8.46154e-05	0.0605444
RAC875_c16136_129	1A	107.4	0.220817	0.559269	0.059591	0.00544657	0.000915774
wsnp_Ex_rep_c66919_65342127	1A	107.4	0.445433	0.783291	0.102243	0.000842898	3.32576e-06
Tdurum_contig34826_234	1A	107.5	0.114268	0.652173	0.778781	1.95611e-05	0.0412389
wsnp_Ex_c10903_17717179	1A	107.5	0.15033	0.0630091	0.977567	0.0529844	0.0530469
IACX2413	1A	107.5	0.047294	0.590243	0.944884	0.0132972	0.105732
wsnp_BE403322A_Ta_1_1	1A	108.1	0.00281412	0.421733	0.753014	1.00497e-05	0.0486152
BS00065268_51	1A	108.1	0.00562808	0.0377907	0.833165	0.431058	3.14033e-05
wsnp_Ex_c28149_37293117	1A	108.1	0.00577065	0.969075	0.00266829	2.15849e-05	0.0325041
wsnp_CAP11_c29_68486	1A	108.4	0.469419	0.00405438	0.851593	0.00179258	0.191436
BS00066212_51	1A	109.9	0.245534	0.0302062	0.358246	0.939371	0.0499683
Excalibur_c21534_1436	1A	110.1	1	1	1	1	1
RAC875_c23586_541	1A	110.1	1	1	1	1	1
Tdurum_contig62584_770	1A	110.1	1	1	1	1	1
CAP12_c6629_301	1A	110.1	1	1	1	1	1
BobWhite_c44164_402	1A	110.1	1	1	1	1	1
Tdurum_contig12152_63	1A	110.1	0.771575	0.588944	0.00845661	0.859526	0.0111027
Excalibur_c33470_175	1A	110.1	0.0254465	0.174898	0.295193	0.0386284	0.689082
BobWhite_c37358_208	1A	110.1	1	1	1	1	1
Kukri_c44895_139	1A	110.1	1	1	1	1	1
BobWhite_c44164_151	1A	110.1	1	1	1	1	1
BS00067119_51	1A	110.1	1	1	1	1	1
wsnp_Ex_c3594_6568869	1A	110.1	1	1	1	1	1
Kukri_c44895_88	1A	110.1	1	1	1	1	1
RFL_Contig399_1005	1A	110.7	0.0258488	0.481735	0.0262678	0.0199994	0.603174
RFL_Contig399_976	1A	110.7	0.018053	0.211301	0.138138	0.00459974	0.848564
RFL_Contig399_1148	1A	110.7	0.00586726	0.116926	0.00124313	0.00163598	0.691469
CAP7_c490_123	1A	110.9	0.699154	0.668829	0.141264	0.797283	0.0533468
wsnp_Ex_c23143_32376622	1A	110.9	0.163072	0.0709366	0.768428	0.00166193	0.00349088
Tdurum_contig81642_298	1A	110.9	0.739887	0.741267	0.671881	0.857392	0.127674
RAC875_c49433_308	1A	110.9	0.213143	0.128682	0.802318	0.0283066	0.143732
Ra_c8027_1021	1A	110.9	0.298945	0.327009	0.0338685	0.000224126	0.303674
BobWhite_c20553_568	1A	112.1	0.526124	0.718359	0.0119447	0.318621	0.0175871
RAC875_rep_c119761_111	1A	112.1	0.676327	0.427166	0.00466364	0.157695	0.0229382
JD_c20553_448	1A	112.1	0.0397175	0.327483	0.609585	0.3256	0.296513
Excalibur_rep_c72906_619	1A	112.1	0.482991	0.380058	0.000542297	0.620227	0.0120908
Kukri_c14635_73	1A	112.1	0.000238474	0.963824	0.416925	0.158578	0.1875
wsnp_JD_c20553_18260731	1A	112.1	0.524844	0.458303	0.00321211	0.405707	0.0599964
Ra_c41164_730	1A	112.1	0.410175	0.726013	0.0744875	0.158526	0.383438
wsnp_JD_c20553_18260620	1A	112.1	0.38274	0.220695	0.220381	0.129604	0.178498
Ra_c5683_2584	1A	112.2	0.0239229	0.744089	0.024348	0.793656	0.77126
Excalibur_rep_c110054_341	1A	112.2	0.731031	0.271864	0.268329	0.491856	0.00501638
Ra_c5683_1762	1A	112.2	0.56478	0.916956	0.0132188	0.514116	0.0095645
wsnp_Ex_c19353_28290651	1A	112.4	0.49094	0.869157	0.000586995	0.87402	0.0250359
wsnp_Ex_c19353_28290393	1A	112.4	0.596703	0.682656	0.00127297	0.716318	0.00256734
Kukri_c47131_569	1A	112.4	0.529888	0.579018	0.000722001	0.635413	0.00515597
tplb0031l06_747	1A	112.4	0.506333	0.824985	0.00147864	0.743046	0.00615882
Ku_c4369_354	1A	112.4	1	1	1	1	1
Ku_c4369_351	1A	113	0.696194	0.0192978	0.210106	0.968723	0.0571143
Tdurum_contig11106_264	1A	114.1	0.100891	0.114839	0.0245562	0.0544178	0.47329
Tdurum_contig11106_340	1A	114.1	0.0386516	0.0583121	0.0693176	0.0623996	0.499039
RAC875_c54927_559	1A	115.9	0.24636	0.0109711	0.477902	0.261207	0.0884633
RAC875_c7563_273	1A	116	0.0162602	0.0053153	0.0941577	1.55363e-08	0.468345
Excalibur_c8599_133	1A	116.2	0.960657	0.005437	0.190656	0.0958881	0.0506702
CAP7_c4277_191	1A	116.4	0.140597	0.825971	0.0261333	0.000155461	0.156606
Kukri_c1984_1024	1A	116.4	0.118515	0.059913	0.23439	0.441274	0.0338542
wsnp_Ex_c30552_39457767	1A	116.4	0.155046	0.0539145	0.000271713	0.379692	0.000849799
RAC875_rep_c69152_184	1A	116.4	0.0179174	0.112558	0.518808	0.00203577	0.995329
Excalibur_c35310_375	1A	116.4	0.0807932	0.905798	0.740228	0.564272	0.0782668
Tdurum_contig56662_54	1A	116.4	5.93802e-05	0.0778237	0.579836	3.51761e-05	0.0599456
wsnp_Ex_c3264_6017750	1A	116.4	0.767908	0.0225312	0.0225175	0.669467	0.181771
wsnp_Ex_c34594_42877243	1A	116.4	0.0212167	0.00475177	0.0462324	0.449681	0.765236
BobWhite_c6820_199	1A	116.4	0.687995	0.0295981	0.0205445	0.445404	0.0967405
wsnp_Ra_rep_c108284_91604017	1A	116.4	0.144693	0.479502	0.476094	0.225943	0.5899
BobWhite_c46857_82	1A	116.4	0.00259988	0.205721	0.842966	0.00902052	0.11552
RAC875_c5016_314	1A	116.4	0.000251028	0.031477	0.172961	0.407699	0.221682
wsnp_Ra_c4184_7637695	1A	116.4	1	1	1	1	1
Tdurum_contig80278_250	1A	116.4	0.0215365	0.0243185	0.510101	0.00504818	0.616897
wsnp_CAP12_rep_c8598_3608465	1A	116.4	0.0114117	0.161308	0.584654	0.00587613	0.162145
wsnp_Ex_c34594_42877119	1A	116.4	0.443065	0.0206029	0.615272	0.000751961	0.959618
wsnp_Ex_c41553_48351921	1A	116.4	1	1	1	1	1
BS00056547_51	1A	116.4	0.0107715	0.0867902	0.662169	0.0387896	0.108824
Tdurum_contig78830_745	1A	116.4	0.0179174	0.112558	0.518808	0.00203577	0.995329
Tdurum_contig78830_348	1A	116.4	0.00187502	0.037386	0.406987	0.000173178	0.00489393
wsnp_Ex_c12399_19776420	1A	116.4	0.0797972	0.00107024	0.775959	0.000975858	0.222662
BS00072408_51	1A	116.4	0.0715088	0.0538147	0.335479	0.000330072	0.00260291
Excalibur_c30974_65	1A	116.4	0.00621853	0.0398576	0.388456	0.00221365	0.0271115
Excalibur_c1453_1310	1A	116.4	0.00202591	0.159204	0.074018	0.00407202	0.000257692
RAC875_c21673_641	1A	116.4	0.0144161	0.0604116	0.850559	0.00813154	0.385987
RAC875_rep_c108284_98	1A	116.4	0.0179174	0.112558	0.518808	0.00203577	0.995329
BS00066659_51	1A	116.4	0.036894	0.204753	0.913498	0.00335537	0.65003
wsnp_CAP7_rep_c5385_2417464	1A	116.4	0.0462238	0.094588	0.738851	0.00335954	0.592374
Kukri_c67703_174	1A	116.4	0.0107729	0.138609	0.788688	0.00820601	0.945194
TA002362-0785	1A	116.4	0.108079	0.463966	0.0763167	0.0270719	0.000116476
wsnp_BF474340A_Ta_2_1	1A	116.4	0.258677	0.806787	0.0485597	0.0287508	0.000575
RAC875_c47930_448	1A	116.5	0.0751625	0.500714	1.33579e-07	0.178018	0.0450635
Ra_c364_50	1A	119.8	0.305255	0.117004	0.22886	0.177541	0.0094561
wsnp_Ku_rep_c109724_94227136	1A	119.9	0.16655	0.171166	0.323542	0.404895	0.00101769
Tdurum_contig51167_810	1A	119.9	0.039778	0.40616	0.525177	0.000805552	0.000196791
Tdurum_contig51167_390	1A	120	0.0112551	0.0132895	0.557075	5.37669e-05	0.913609
Tdurum_contig51167_1029	1A	120	0.0213074	0.0311221	0.640098	0.00110334	0.495257
wsnp_Ex_c23598_32826926	1A	120	0.117607	0.0384504	0.247219	0.153044	0.0682512
Excalibur_c66_147	1A	120	0.058902	0.0220444	0.663527	0.00333555	0.0349295
Tdurum_contig47345_284	1A	120	0.00226117	0.00681215	0.431715	0.00061119	0.860801
Tdurum_contig51167_534	1A	120	0.774335	0.149021	0.524504	0.00279408	0.538553
BS00079087_51	1A	120	0.220193	0.042907	1.22103e-05	0.161958	0.0136905
wsnp_JD_rep_c49006_33254974	1A	120	0.529926	0.0025858	2.69246e-07	0.161927	0.00243394
Tdurum_contig51167_915	1A	120	0.0180018	0.390747	0.661969	0.00350779	0.00398697
RAC875_rep_c71093_1070	1A	120	0.641737	0.00637358	1.19314e-07	0.911751	0.00575149
wsnp_Ex_c23143_32377033	1A	120	0.0285474	0.224492	0.760661	0.0218259	0.12265
Excalibur_c1936_1072	1A	120	0.00068672	4.85907e-07	0.12594	0.00863527	0.921379
tplb0021i12_383	1A	120	0.484748	0.129505	2.10131e-08	0.187773	0.230248
Excalibur_c23598_1632	1A	120	0.0915428	0.0282271	0.122735	0.0137461	0.0725964
wsnp_Ex_c10843_17638629	1A	121.1	0.254529	0.380497	4.11018e-08	0.0385397	0.00158661
wsnp_Ex_c10903_17716723	1A	121.1	1	1	1	1	1
BobWhite_c15256_225	1A	121.1	0.0638301	0.000943128	8.71335e-05	0.0665262	0.199117
Kukri_c24586_1089	1A	121.1	1	1	1	1	1
Kukri_c16271_894	1A	121.1	1	1	1	1	1
RAC875_c59190_384	1A	121.1	0.0539814	0.00086736	2.09609e-06	0.0471412	0.00742591
Tdurum_contig13136_605	1A	121.1	0.187336	0.381307	1.3738e-07	0.278069	0.00475693
Kukri_c16271_544	1A	121.1	0.120186	0.0167832	4.01242e-05	0.113906	0.374891
BobWhite_c19182_280	1A	121.1	0.0475409	0.00246404	1.39271e-05	0.0492025	0.00765783
BobWhite_c10542_777	1A	121.1	6.12705e-06	0.00196675	0.0474425	0.0329165	0.130437
Ra_c11613_81	1A	121.1	1	1	1	1	1
RAC875_c36980_161	1A	121.1	0.0195074	9.8253e-06	0.000294642	0.0396015	0.0830577
Ku_c3523_1959	1A	121.1	0.310391	0.0214396	0.00139388	0.467292	0.965001
Kukri_c24753_460	1A	121.1	0.044988	0.000121187	6.54425e-07	0.0499876	0.0345546
RAC875_rep_c106165_772	1A	121.1	1	1	1	1	1
Excalibur_c23598_1502	1A	121.1	0.0945982	0.00256684	1.09365e-05	0.0677631	0.0843733
JD_c285_1438	1A	121.2	0.012726	0.259287	5.08482e-05	0.303054	0.0858323
wsnp_Ex_c6488_11266589	1A	121.2	0.0520939	0.28969	0.622187	0.00511262	0.867531
Tdurum_contig18174_283	1A	121.2	0.0179174	0.112558	0.518808	0.00203577	0.995329
Kukri_c51781_199	1A	121.2	0.030379	0.0761119	0.956534	0.547279	0.0717678
wsnp_CAP11_c146_160903	1A	121.2	0.058902	0.0220444	0.663527	0.00333555	0.0349295
wsnp_Ex_c13955_21833712	1A	121.2	0.0114117	0.161308	0.584654	0.00587613	0.162145
Tdurum_contig81011_244	1A	121.2	0.0288926	0.285172	0.602457	0.0162176	0.00110568
IAAV3695	1A	121.3	0.0102599	0.0912725	0.745474	0.0615542	0.0484094
Tdurum_contig60210_371	1A	121.3	0.00593337	0.340025	0.144042	4.16651e-08	0.0111876
Tdurum_contig85466_170	1A	121.3	0.102924	0.000607414	3.09336e-06	0.422785	0.276523
CAP12_rep_c6128_120	1A	121.3	0.085395	0.000607993	5.23834e-06	0.0717652	0.260359
Kukri_c82086_387	1A	121.3	1	1	1	1	1
Ra_c2227_855	1A	121.3	1	1	1	1	1
Kukri_c30924_203	1A	121.3	0.00472519	0.022118	0.640548	0.00832781	0.147151
CAP12_c8163_118	1A	121.3	0.240831	0.00280482	3.11944e-05	0.256888	0.64435
RAC875_c48804_590	1A	122.1	0.243009	0.0013609	7.34026e-05	0.182829	0.292326
Excalibur_c16947_81	1A	122.7	0.687274	0.0331257	0.0119484	0.0872253	0.236341
wsnp_Ex_c7684_13109335	1A	122.7	0.316521	0.0746703	0.049812	0.116697	0.366132
Kukri_c7691_212	1A	122.7	0.159161	0.0107803	0.00420871	0.19206	0.193918
Tdurum_contig8224_378	1A	122.7	0.452725	0.0936622	0.0157222	0.17099	0.0270722
IAAV5567	1A	122.7	0.438209	0.134168	0.0250199	0.0725312	0.443073
TA001430-0733	1A	122.7	0.679054	0.367669	0.0474134	0.997271	0.379681
Excalibur_c16947_114	1A	122.7	0.144311	0.616608	0.0809669	0.0789406	0.0257916
CAP12_c3758_112	1A	122.7	0.0297227	0.0123774	0.00768148	0.0412117	0.522395
wsnp_Ra_c19637_28840370	1A	122.7	0.992392	0.0689358	0.00409896	0.0662659	0.00328233
Kukri_c2338_533	1A	122.7	0.318481	0.160892	0.0298871	0.0926706	0.449661
wsnp_Ku_c816_1684613	1A	122.7	0.129066	0.199875	0.0488751	0.533118	0.875791
BobWhite_c31322_391	1A	123.2	1	1	1	1	1
RFL_Contig3683_1784	1A	123.2	0.207594	0.703104	0.0601092	0.383208	0.0533972
Excalibur_c88792_93	1A	123.2	0.388344	0.98387	0.0390254	0.589919	0.0660433
wsnp_JD_c6664_7807201	1A	124.9	1	1	1	1	1
D_GA8KES402JNYTS_218	1A	129.9	1	1	1	1	1
BS00106641_51	1A	132.7	0.0115261	0.457608	0.358381	0.186716	0.227021
BS00023114_51	1A	132.7	0.0232321	0.431774	0.249971	0.259825	0.449646
BS00022824_51	1A	132.7	3.19512e-05	0.00593459	0.179707	0.0724615	0.0445838
wsnp_Ex_c18499_27344859	1A	132.7	0.00159611	0.138477	0.928035	0.15054	0.422321
wsnp_Ex_c9343_15514531	1A	134.7	0.881189	6.47934e-05	0.00269226	0.0315852	0.0925697
wsnp_Ex_c9343_15514687	1A	134.7	0.257823	0.00287114	1.23568e-05	0.420333	3.3011e-05
wsnp_Ex_rep_c68058_66805898	1A	136.1	0.00575709	0.114224	0.00111391	0.0969908	0.0703992
wsnp_Ex_c25730_34991010	1A	136.1	0.0129333	0.114581	0.00140066	0.118121	0.0710266
BS00068074_51	1A	137.7	0.777168	0.731109	0.000878291	0.035753	0.166733
RAC875_c68350_61	1A	137.7	0.000833537	0.00346303	0.283631	0.155608	0.826119
RAC875_c11016_495	1A	138.5	1	1	1	1	1
BS00011521_51	1A	138.5	0.00118616	0.00382357	0.418079	0.0547786	0.794875
GENE-0171_87	1A	139.9	0.241665	0.786503	0.000260745	0.740157	0.57021
BS00084995_51	1A	141.9	1	1	1	1	1
Kukri_c310_1953	1A	142.1	0.0618703	0.203934	0.993148	0.188103	0.117696
Tdurum_contig70803_475	1A	142.1	0.513306	0.14204	0.00423967	0.0385964	0.465501
BS00021990_51	1A	142.1	0.795539	0.672304	0.142108	0.0163418	0.545203
wsnp_Ex_c271_521429	1A	142.1	0.952371	0.527446	0.0753756	0.00543358	0.251082
BobWhite_c12305_959	1A	142.6	8.25751e-05	6.41735e-05	0.00533041	0.0669069	0.236002
RAC875_c52947_84	1A	142.6	2.08457e-05	2.45593e-05	0.00603497	0.0515463	0.448914
wsnp_Ex_c11939_19147514	1A	142.6	0.589312	0.005492	0.096988	0.24045	0.691743
Tdurum_contig30426_261	1A	142.6	0.00101079	0.00642441	0.00503174	0.0178791	0.117504
wsnp_Ex_c1557_2973321	1A	142.6	0.000192604	7.26693e-05	0.00871108	0.0555591	0.474254
wsnp_Ku_rep_c69362_68705297	1A	142.6	1	1	1	1	1
wsnp_Ex_c11939_19147421	1A	142.6	0.540151	0.0436351	0.0251766	0.834858	0.842906
wsnp_Ex_c48407_53323801	1A	142.6	0.658236	0.151191	1.44922e-05	0.471632	0.0574489
BS00107935_51	1A	142.6	1	1	1	1	1
wsnp_Ex_c11939_19147790	1A	142.6	0.000193271	0.000273245	0.0509354	0.0451771	0.234877
IACX882	1A	142.6	1	1	1	1	1
RFL_Contig5261_855	1A	142.6	1	1	1	1	1
Tdurum_contig84252_155	1A	142.6	1	1	1	1	1
RAC875_c1295_1603	1A	142.6	0.000444294	0.150649	0.111076	0.147388	0.402518
wsnp_Ku_c12441_20092792	1A	142.6	0.589312	0.005492	0.096988	0.24045	0.691743
Excalibur_c10538_1153	1A	142.6	1	1	1	1	1
Ex_c3201_1046	1A	142.6	1	1	1	1	1
wsnp_Ex_rep_c66872_65273904	1A	142.6	1	1	1	1	1
Tdurum_contig29886_139	1A	142.6	0.376164	0.457623	0.570912	0.255891	0.987887
wsnp_Ku_c5687_10068945	1A	142.6	0.685619	0.255887	0.00483144	0.0608672	0.354039
wsnp_Ex_c11939_19147602	1A	142.6	0.000109757	0.000461451	0.0572242	0.119163	0.195216
wsnp_Ex_rep_c66872_65273203	1A	142.8	0.00653387	0.199947	0.112621	3.99857e-13	0.0875306
Excalibur_c85499_232	1A	142.8	0.00973527	0.487618	0.324133	1.55693e-13	0.150497
wsnp_JD_rep_c65095_41464278	1A	142.8	0.00837773	0.2531	0.291696	2.71188e-13	0.290921
Kukri_c67675_174	1A	142.9	1	1	1	1	1
Kukri_c19837_432	1A	142.9	0.0433243	0.535903	0.647035	1.51779e-14	0.422869
IAAV4238	1A	143.7	1	1	1	1	1
Kukri_c44201_497	1A	143.7	0.0271303	0.112241	0.0254671	0.461052	0.0692223
RAC875_c62550_470	1A	143.7	0.838869	0.00138105	0.506432	0.914149	0.00267762
BS00036189_51	1A	144	1	1	1	1	1
BS00063847_51	1A	144.3	0.317006	0.0414413	0.171273	0.000163828	0.0197802
BobWhite_c35250_155	1A	145	0.490586	0.0411405	0.260211	0.0183518	0.000510635
Tdurum_contig893_53	1A	145.6	1	1	1	1	1
IAAV618	1A	145.6	1	1	1	1	1
Ku_c32704_43	1A	145.6	0.47086	0.0458907	0.436775	0.181224	0.0208152
BS00075271_51	1A	146.1	1	1	1	1	1
BS00089097_51	1A	146.1	0.49128	0.658998	0.0203579	0.455622	0.721021
BS00070951_51	1A	146.1	0.0103731	0.0113956	0.00211426	0.000112879	0.175731
IAAV2162	1A	146.1	0.0877542	0.0454845	0.0393213	0.260448	0.112047
BS00070695_51	1A	146.1	0.612319	0.0378856	0.110586	0.00709137	0.736509
BS00070991_51	1A	146.1	0.605768	0.0160815	0.127199	0.122775	0.762987
Excalibur_c27376_74	1A	146.1	0.525116	0.21969	0.610689	0.697057	0.399682
BobWhite_c1027_1127	1A	146.1	0.798937	0.0945698	0.430156	0.386708	0.154247
BS00067170_51	1A	146.2	0.225364	2.02104e-09	0.255478	0.233229	0.677155
BS00035273_51	1A	146.3	0.630299	0.147454	0.0143796	7.2567e-17	0.99908
Kukri_c4204_1346	1A	146.3	0.586291	0.877899	0.0148198	8.04173e-14	0.0784579
wsnp_Ex_rep_c67492_66096650	1A	146.8	0.105787	2.34783e-08	0.148343	0.0111848	0.911169
Kukri_c4204_1673	1A	146.8	0.972699	0.407519	0.0322168	5.86862e-14	0.0341038
RAC875_c5119_2696	1A	146.8	0.619084	0.578457	0.11045	4.73377e-13	0.267066
wsnp_Ex_c12932_20486842	1A	146.8	0.349807	0.632491	0.00972705	2.06999e-15	0.101766
Excalibur_rep_c67492_1119	1A	146.8	0.553074	0.759775	0.022331	5.37756e-12	0.184487
RAC875_c63359_1446	1A	146.8	0.690937	0.944876	0.0076558	4.8938e-13	0.287174
Excalibur_c12932_2102	1A	146.8	0.703392	0.815292	0.0200532	1.76754e-13	0.0868814
GENE-0543_577	1A	146.8	0.578406	0.997261	0.0194141	6.42524e-14	0.0591017
GENE-0543_1074	1A	146.8	0.570127	0.914841	0.0194071	3.6683e-13	0.164096
Tdurum_contig11349_810	1A	146.8	0.609906	0.958395	0.0243531	1.40375e-14	0.51585
GENE-0543_113	1A	146.8	0.224198	0.893674	0.0104215	1.28941e-13	0.258184
Kukri_rep_c69829_735	1A	146.8	0.505767	0.587891	0.0218027	2.03858e-14	0.689614
Excalibur_c46365_304	1A	146.8	0.905127	0.289402	0.0507574	1.58022e-14	0.110763
Kukri_rep_c115657_255	1A	146.8	0.577996	0.118272	0.398274	9.40058e-05	0.127906
Excalibur_c46365_442	1A	146.8	0.644892	0.308104	0.00836931	1.11308e-15	0.113119
Kukri_c8527_53	1A	146.8	0.558355	5.34718e-09	0.407736	0.0519364	0.630397
BS00064087_51	1A	146.8	0.00620944	0.745933	0.617224	0.0247517	0.00526986
IAAV8446	1A	147.2	0.480666	0.581459	0.0305515	0.413254	0.38947
wsnp_RFL_Contig3850_4199825	1A	147.6	0.283435	0.0199181	0.647351	0.247049	0.245047
wsnp_RFL_Contig3881_4265086	1A	147.6	0.0875163	8.09977e-11	0.249015	0.0104843	0.792793
BobWhite_c44947_277	1A	147.7	0.186325	0.562485	0.981423	8.20137e-15	0.303265
wsnp_Ku_c754_1557338	1A	147.7	0.397729	0.636586	0.884048	5.1898e-14	0.561516
wsnp_Ex_c1861_3507281	1A	147.7	0.267118	0.349116	0.122583	0.00889988	0.989112
RAC875_c26801_179	1A	147.7	1	1	1	1	1
GENE-0543_594	1A	147.7	0.36008	0.590116	0.0168759	6.66797e-10	0.0239503
BS00059314_51	1A	148	1	1	1	1	1
BS00023419_51	1A	148.3	0.068252	0.00067593	0.659644	0.0177568	0.655561
BS00011913_51	1A	148.3	0.593792	0.0167898	0.00445921	1.08379e-20	0.109131
Excalibur_c12819_216	1A	148.3	0.0810816	0.0728389	0.469792	0.0117847	0.602989
TA003848-0787	1A	148.3	0.130041	0.000262849	0.671905	0.0147522	0.914295
Excalibur_c1255_293	1A	148.3	1	1	1	1	1
IACX6022	1A	148.3	1	1	1	1	1
JD_c394_819	1A	148.3	0.947224	0.528024	0.105588	1.82781e-21	0.0127968
BS00067741_51	1A	148.3	1	1	1	1	1
D_contig12592_200	1A	148.3	0.894173	0.145496	0.0176668	6.35136e-22	0.00752681
BobWhite_rep_c63205_143	1A	148.3	0.0573494	0.204389	0.284564	2.17868e-12	0.194848
BS00054271_51	1A	148.3	0.064244	0.511709	0.445224	0.0815393	0.0332823
Kukri_c21396_771	1A	148.3	0.129594	0.158361	0.740866	0.0133036	0.125283
BS00023417_51	1A	148.3	0.180171	0.027942	0.513564	0.027986	0.557875
IAAV3217	1A	148.3	0.329393	0.375665	0.110628	3.50214e-22	0.337202
RAC875_rep_c120646_120	1A	148.3	0.58588	0.0855632	0.0078829	1.45156e-21	0.0126439
IAAV1301	1A	148.7	1	1	1	1	1
Kukri_c43479_207	1A	148.9	0.105612	0.060178	0.426833	0.00702569	0.607551
wsnp_Ex_c1255_2411550	1A	148.9	0.953976	0.897885	0.0222748	7.45544e-22	0.0884759
RAC875_c85550_291	1A	149.3	0.0448884	0.120283	0.0217334	4.13885e-06	0.0881317
IAAV8607	1A	149.3	0.19739	0.000130167	0.796793	0.0346196	0.81452
Ra_c56010_289	1A	149.3	0.512485	0.580588	0.0444547	5.01596e-22	0.0775039
wsnp_Ex_rep_c67474_66076379	1A	149.5	1	1	1	1	1
wsnp_Ex_c52086_55808193	1A	149.5	1	1	1	1	1
wsnp_Ex_c52086_55808126	1A	149.5	0.545703	0.0027208	0.338354	3.40933e-22	0.941184
Kukri_c34242_404	1A	149.5	0.524526	0.167816	0.767228	0.00192593	0.840753
BS00096930_51	1A	149.5	0.925355	0.32271	0.67679	0.00781676	0.466849
RFL_Contig858_2219	1A	149.5	0.843035	0.000558695	0.828179	0.00351983	0.969337
CAP7_c1295_62	1A	149.5	0.831173	0.00594351	0.733362	0.0255943	0.536849
RAC875_c85550_52	1A	149.5	0.577626	0.164752	0.802034	0.00168178	0.904143
RFL_Contig2961_1806	1A	149.7	1	1	1	1	1
CAP11_c5573_163	1A	149.7	0.649307	0.888391	0.0263464	1.02961e-21	0.11336
wsnp_Ex_c3887_7051325	1A	149.9	0.253345	0.000931697	0.353789	6.06361e-21	0.250375
Ra_c50996_468	1A	149.9	0.616023	0.0693618	0.419751	1.39494e-19	0.136271
RAC875_c20823_707	1A	149.9	0.356063	0.000265125	0.288722	2.8586e-21	0.637942
BS00021780_51	1A	149.9	0.565175	0.00212525	0.420643	5.42694e-19	0.136307
RAC875_rep_c71921_672	1A	149.9	0.785438	0.0049752	0.179843	1.96148e-19	0.324815
wsnp_Ex_c750_1474300	1A	149.9	1	1	1	1	1
wsnp_Ex_c2918_5381441	1A	150.2	0.0030121	0.0470761	0.109453	0.028632	0.0129598
Excalibur_c17004_1396	1A	150.2	0.883168	0.00714102	0.0900089	1.06293e-21	0.545019
wsnp_JD_c12333_12595897	1A	150.2	0.253681	0.0254339	0.96382	0.0243502	0.506721
Tdurum_contig47006_1105	1A	150.2	0.00816199	0.127673	0.141321	0.0445778	0.00199744
Tdurum_contig9144_1571	1A	150.2	0.162886	0.00164753	0.0835916	5.59052e-19	0.313177
wsnp_RFL_Contig2550_2175772	1A	150.2	1	1	1	1	1
Tdurum_contig5560_193	1A	150.2	1	1	1	1	1
Excalibur_rep_c71271_247	1A	150.2	0.440611	0.00111101	0.309834	0.00487249	0.419483
wsnp_Ex_rep_c72011_70562321	1A	150.2	0.188583	0.0234343	0.907258	0.0499605	0.77414
Tdurum_contig47006_2711	1A	150.2	0.092709	0.131605	0.0211222	0.106134	0.0935124
tplb0059i08_441	1A	150.2	0.0030121	0.0470761	0.109453	0.028632	0.0129598
wsnp_Ex_c4186_7560575	1A	150.2	0.48472	0.00150964	0.827843	0.00420315	0.208095
Tdurum_contig47006_1641	1A	150.2	0.170227	0.00325004	0.0526978	1.27818e-19	0.118039
Kukri_c18608_729	1A	150.3	0.264633	0.0162695	0.786321	0.0705497	0.865495
tplb0025b13_2792	1B	0.300068	1	1	1	1	1
BS00030768_51	1B	1.10006	0.513173	0.524166	0.541388	0.234493	0.019744
Kukri_c38553_173	1B	2.10007	0.000578426	0.00135996	0.36903	0.905202	0.0784619
RAC875_rep_c104133_1757	1B	2.9999	0.0263065	0.00280394	0.0528447	0.00334659	0.000529632
RAC875_c62503_372	1B	2.99991	0.0449619	0.369433	0.0220058	0.958119	0.000770939
IAAV3773	1B	2.99994	0.017205	0.947849	0.144825	0.0031844	2.05082e-05
RAC875_c9457_457	1B	2.99994	0.00893834	0.898975	0.071488	0.00198137	1.10675e-05
Excalibur_rep_c110294_82	1B	2.99995	0.0531475	0.356423	0.0849853	0.0314993	0.00371663
RAC875_c16981_691	1B	2.99998	0.0216529	0.624896	0.158956	0.00252917	0.000183979
Excalibur_c2868_1808	1B	2.99999	0.058104	0.454412	0.0636532	0.00804577	3.38665e-05
Kukri_c35451_437	1B	3.00001	0.0463515	0.580211	0.0711524	0.0225178	9.31533e-05
Tdurum_contig8791_415	1B	3.00001	0.115417	0.287575	0.173934	0.0281562	4.61133e-06
BS00023084_51	1B	3.00003	0.00100941	0.730512	0.284607	0.04207	0.000347722
BS00105813_51	1B	3.00008	0.104597	0.295149	0.0669844	0.324261	0.000180416
TA006040-0724	1B	3.0001	0.145425	0.829058	0.0531705	0.33428	4.58266e-05
IAAV3430	1B	3.89998	1	1	1	1	1
wsnp_BE405749B_Ta_2_1	1B	3.89999	1	1	1	1	1
BS00005004_51	1B	3.90001	1	1	1	1	1
Excalibur_c71158_117	1B	4.80001	0.078073	0.0318624	0.0709221	0.366771	0.29102
BS00080212_51	1B	5.19994	0.0747851	0.458415	0.000411458	0.568487	0.0129364
Kukri_c36151_170	1B	5.20001	1	1	1	1	1
Tdurum_contig10767_538	1B	5.49991	1	1	1	1	1
BS00100994_51	1B	5.49991	0.000421383	0.10201	0.0063151	0.0125214	0.00974425
BobWhite_c17559_105	1B	5.49994	1	1	1	1	1
Kukri_c92979_195	1B	5.49995	0.00234434	0.266167	0.648139	0.359186	0.0529041
BS00003917_51	1B	5.49995	1	1	1	1	1
BS00023004_51	1B	5.49999	0.00347578	0.0415632	0.0138965	0.0172505	0.0226025
BS00038243_51	1B	5.5	0.856011	0.451169	0.989259	0.0180847	0.0220406
RAC875_c3692_2287	1B	5.50002	0.172882	0.000139737	0.000748635	0.13634	0.357952
wsnp_Ku_rep_c103074_89904851	1B	5.79991	1	1	1	1	1
Kukri_c24615_823	1B	5.80003	1	1	1	1	1
wsnp_Ex_c13421_21142520	1B	5.90005	1	1	1	1	1
BS00070649_51	1B	6.09991	1	1	1	1	1
IACX3811	1B	6.09992	0.00129807	0.239414	0.000380433	0.0143755	0.616759
RFL_Contig5637_1008	1B	6.09992	0.00503304	0.0550133	0.00328517	0.329368	0.397886
RAC875_c63624_753	1B	6.09992	0.000116807	0.498617	0.00613775	0.017011	0.237418
D_GB5Y7FA01BMOJY_241	1B	6.09992	0.00740151	0.369496	0.00118706	0.0228708	0.808943
wsnp_BE637971B_Ta_1_20	1B	6.09992	0.0059306	0.0562571	0.00334912	0.447334	0.343967
Tdurum_contig47083_278	1B	6.09993	0.00129864	0.401767	0.0178762	0.0146425	0.00025833
Excalibur_c46114_572	1B	6.09994	0.0662497	0.0564158	0.0366076	0.0220464	0.0152269
wsnp_Ku_c13229_21142792	1B	6.09994	1	1	1	1	1
BS00070706_51	1B	6.09995	0.000106723	0.352293	0.0215389	0.00859178	0.000178085
BS00068429_51	1B	6.09996	0.578575	0.442203	0.0870438	0.317965	0.241608
BS00004903_51	1B	6.09997	0.164022	0.0601765	0.118175	0.070027	0.55975
Ku_c111306_371	1B	6.09998	0.929447	0.000458371	0.497684	0.33412	0.104979
IAAV8085	1B	6.09999	0.40929	0.0735468	0.0191717	0.00391169	0.183446
Kukri_c29655_194	1B	6.1	0.299349	0.11031	0.0323988	0.00597605	0.404636
Tdurum_contig14847_144	1B	6.1	0.000578024	0.387186	0.0308511	0.00172033	0.437007
BS00081729_51	1B	6.10001	1	1	1	1	1
wsnp_Ku_rep_c103074_89905152	1B	6.10001	1	1	1	1	1
GENE-0019_1155	1B	6.10002	0.00168877	0.744824	0.00157527	0.00372538	0.940067
Ku_c1312_1194	1B	6.10002	0.00364787	0.350528	0.000987477	0.00275548	0.811685
Kukri_rep_c110443_269	1B	6.10002	1	1	1	1	1
wsnp_JD_rep_c48890_33141899	1B	6.10003	1	1	1	1	1
BS00103677_51	1B	6.10004	0.0527248	0.0081858	0.00211241	0.229695	0.325161
BS00110900_51	1B	6.10005	0.00117062	0.159573	0.000125521	0.001102	0.00129139
JD_c49343_430	1B	6.10005	0.440041	0.000169282	0.183818	0.219285	0.00369955
wsnp_Ex_c50340_54659660	1B	6.10006	0.148561	0.976844	0.983361	0.705311	0.060549
BobWhite_c2092_519	1B	6.10006	0.000365395	0.612494	0.00406805	0.00450887	0.000168706
BS00085235_51	1B	6.10007	1	1	1	1	1
Kukri_c14149_462	1B	6.10008	0.781115	0.897857	0.213553	0.775569	0.0080182
TA004380-0460	1B	6.10008	0.00842804	1.88951e-06	0.0561235	0.000102708	0.0489298
Kukri_rep_c92398_80	1B	6.10008	0.00441704	0.297864	0.00656527	0.448773	0.0879907
Ra_c69552_1419	1B	6.10009	0.0459856	0.11203	0.0219067	0.00789556	0.0606383
BS00006820_51	1B	6.10009	0.00112989	0.464184	0.000564822	0.00678766	0.763742
BS00022564_51	1B	6.10009	1	1	1	1	1
BS00081734_51	1B	6.10009	1	1	1	1	1
Tdurum_contig68637_256	1B	6.39995	0.40929	0.0735468	0.0191717	0.00391169	0.183446
Tdurum_contig62624_190	1B	6.60009	0.284651	0.0208015	0.380172	0.0102788	0.262452
BS00029539_51	1B	7.39993	0.00648856	0.844522	0.0741345	0.0237797	0.288384
BS00062726_51	1B	7.40007	0.161671	0.438301	0.0150131	0.0232584	0.367596
Tdurum_contig58525_304	1B	7.89991	0.624824	0.198997	0.00619222	0.515976	0.50537
wsnp_Ku_c1615_3178276	1B	7.89992	1	1	1	1	1
BS00072113_51	1B	7.89999	0.661451	0.0729819	0.101038	0.414879	0.0295492
Kukri_c34536_373	1B	7.90005	0.325217	0.642822	0.740803	0.627211	0.101548
Excalibur_c26496_352	1B	7.90005	1	1	1	1	1
wsnp_Ex_c1493_2862065	1B	7.90007	0.721438	0.124462	0.0417087	0.0445647	0.000518992
Tdurum_contig50555_944	1B	8.29992	0.577139	0.00626034	0.0335982	0.73104	0.114975
Kukri_c76307_182	1B	8.29995	0.991869	0.0771218	0.25185	0.0125697	0.661631
BS00025965_51	1B	8.29997	0.143353	0.204587	0.00478651	0.111658	4.41209e-05
TA003247-1072	1B	8.29999	0.280342	0.0209098	0.0459971	0.0721089	0.0170092
Kukri_c34536_259	1B	8.30001	0.0860391	0.377393	0.246292	0.0473672	0.129
Tdurum_contig50555_1144	1B	8.30001	0.763269	0.000593035	0.130588	0.571362	0.0512446
BS00025964_51	1B	8.30002	0.0978132	0.327758	0.00644192	0.0623353	2.09398e-05
Kukri_c8211_401	1B	8.30003	0.232589	0.00444952	0.0873579	0.0582367	0.0058827
BobWhite_c28295_256	1B	8.30004	0.942191	0.672437	0.417971	0.174526	0.442794
Excalibur_rep_c67198_530	1B	8.49993	0.125499	0.932864	0.672424	0.126049	0.123519
wsnp_Ku_c17177_26216230	1B	8.49995	0.373654	0.483887	0.13975	0.0960402	0.199227
Kukri_c38845_821	1B	8.49996	0.0278358	0.557181	0.521172	0.18098	0.294
TA005766-0499	1B	8.49996	0.142565	0.570023	0.438234	0.184413	0.0901807
BS00089524_51	1B	8.49999	1	1	1	1	1
BS00108057_51	1B	8.5	1	1	1	1	1
wsnp_Ex_rep_c67198_65702998	1B	8.50001	0.182504	0.5572	0.430262	0.232038	0.14386
RAC875_rep_c70613_78	1B	8.50002	0.779972	0.268742	0.640172	0.298139	0.108341
Tdurum_contig76266_134	1B	8.50003	0.723928	0.0310211	0.0340195	0.824253	0.181391
Tdurum_contig50555_632	1B	8.50006	0.922701	0.00916668	0.0279232	0.786263	0.180699
Ex_c67198_1838	1B	8.50006	0.206537	0.809545	0.427898	0.369899	0.14203
wsnp_Ku_c28164_38103270	1B	8.50007	0.184429	0.984341	0.945886	0.149121	0.164466
Tdurum_contig44219_318	1B	8.50009	0.312601	0.626774	0.617345	0.123119	0.346984
BS00105846_51	1B	8.69997	0.55242	0.286649	0.793987	0.114717	0.592913
Kukri_c79135_136	1B	9.69992	1	1	1	1	1
Kukri_rep_c113971_162	1B	9.70003	1	1	1	1	1
TA003422-0757	1B	10.0999	0.883755	0.701243	0.440095	0.0051915	0.504171
BS00011695_51	1B	10.0999	1	1	1	1	1
wsnp_Ex_c4876_8692849	1B	10.1001	0.741522	0.676539	0.234266	0.629665	0.00417953
RFL_Contig5906_694	1B	11.9999	0.0424924	0.0724664	0.677845	0.0691629	0.262953
Excalibur_c11666_996	1B	11.9999	0.0655211	0.0296	0.186149	0.0759605	0.15114
CAP7_c3847_204	1B	11.9999	0.383983	8.01641e-08	0.314537	0.0791618	0.582279
Ex_c21139_812	1B	11.9999	0.195199	0.926601	0.119642	0.0172531	0.429546
Excalibur_c16851_835	1B	11.9999	0.0816307	0.874556	0.254095	0.0372388	0.094119
BS00077097_51	1B	12	0.417115	0.0154216	0.554308	0.165979	0.999066
Excalibur_c37693_203	1B	12	0.0229621	0.540855	0.662335	0.885397	0.256609
RFL_Contig5906_387	1B	12	0.378071	0.000752357	0.1092	0.246527	0.0449232
BS00066092_51	1B	12	1	1	1	1	1
RFL_Contig5906_310	1B	12.0001	0.00481975	0.0382961	0.0320111	0.163251	0.508044
Tdurum_contig75546_247	1B	12.8	0.619575	0.806871	0.159269	0.352033	0.22653
Kukri_c8602_730	1B	12.8	1	1	1	1	1
BS00105833_51	1B	13.2	1	1	1	1	1
BobWhite_c39269_243	1B	14.2999	0.971827	0.56698	0.0950716	0.0643927	0.00440662
RAC875_c34173_198	1B	14.2999	1.37954e-05	0.065037	0.500203	0.0734144	0.70192
Kukri_c8602_267	1B	14.2999	1	1	1	1	1
BS00066989_51	1B	14.2999	0.0226263	4.02731e-05	0.012724	0.103689	0.380753
D_GBUVHFX01BRJMZ_245	1B	14.2999	1	1	1	1	1
Tdurum_contig78972_251	1B	14.3	0.702313	0.0409358	0.00217941	0.0578214	0.0395184
Tdurum_contig50667_299	1B	14.3	0.524118	0.0660004	0.000315599	0.0512958	0.131173
BobWhite_c14271_1379	1B	14.3	2.83541e-05	0.0533032	0.837973	0.120192	0.436972
RFL_Contig4104_3352	1B	14.3001	0.394385	0.0975436	0.581228	4.40224e-10	0.00104383
Tdurum_contig50667_306	1B	14.4999	0.466463	0.797757	0.12081	0.190222	0.00384887
Tdurum_contig50667_671	1B	14.5001	0.163306	0.131539	0.161869	0.142144	0.674397
Tdurum_contig403_122	1B	15.1999	1	1	1	1	1
Kukri_c8390_547	1B	15.4	1	1	1	1	1
Tdurum_contig403_290	1B	15.6999	0.826164	0.00395478	0.468647	0.0178514	0.163101
Excalibur_c415_844	1B	15.6999	0.368777	0.0520402	0.120643	0.00280607	0.000659001
Tdurum_contig41904_446	1B	15.7	0.106493	0.000816588	0.497984	0.0153792	0.580024
D_GA8KES402HUUGV_172	1B	15.7	0.481426	0.627039	0.8161	0.222818	0.340667
BS00110121_51	1B	15.7001	0.992128	0.309836	0.108889	1.07322e-12	0.000485928
wsnp_Ku_c2620_4980121	1B	19.3999	0.317421	0.0787714	1.17452e-05	0.00365144	0.1277
Tdurum_contig61410_59	1B	19.3999	0.452444	0.424735	2.73263e-06	0.0157677	0.708274
GENE-1756_115	1B	19.3999	0.182997	1.2154e-05	0.0478677	0.0834579	0.811155
Tdurum_contig44861_237	1B	19.3999	0.511223	0.00538092	2.38838e-06	0.0574581	0.494546
GENE-4668_244	1B	19.4	0.0230296	0.000125577	0.106837	0.00470182	0.00659032
Tdurum_contig44861_1253	1B	19.4	0.373294	0.0265407	0.871337	0.000541133	0.994446
wsnp_Ex_c5780_10153638	1B	19.4001	0.888441	0.0169199	9.21087e-07	0.0144231	0.234472
RAC875_c51663_87	1B	19.4001	0.742291	0.447273	0.978629	8.21519e-07	0.182098
Excalibur_c14273_1928	1B	20.0999	0.00405585	1.91774e-05	0.510342	0.0121678	0.00536179
RAC875_c41129_455	1B	20.1	0.00051254	5.11436e-06	0.832238	0.0144785	0.00292425
Excalibur_c34148_481	1B	20.1	0.00288644	2.16823e-05	0.597303	0.00807276	0.00450254
IAAV7541	1B	20.4999	0.439111	0.375283	0.384253	0.000255244	0.263338
Tdurum_contig61410_542	1B	20.4999	0.588161	0.335856	0.289024	0.000129214	0.258157
Tdurum_contig56188_569	1B	20.5	0.624678	0.427573	0.294457	2.74632e-11	0.869976
Excalibur_rep_c93160_539	1B	20.5	0.344813	0.00463422	0.436115	0.913594	0.0381888
Tdurum_contig61410_467	1B	20.5	0.594478	0.378904	0.747836	1.36401e-11	0.745051
Ex_c64327_523	1B	20.5	0.388809	0.154464	0.576828	1.19323e-07	0.0276248
wsnp_BE405834B_Ta_2_2	1B	20.5001	0.137827	0.00942557	0.130951	0.0534498	0.0381678
wsnp_BF473056D_Ta_2_1	1B	20.5001	0.770532	0.219953	0.955394	5.64106e-05	0.752553
Tdurum_contig61324_305	1B	20.5001	0.709531	0.2479	0.243974	3.25376e-05	0.776508
wsnp_Ex_c2117_3976893	1B	20.5001	0.425677	0.00769376	0.798814	0.210765	0.0247517
wsnp_BE405834B_Ta_2_3	1B	20.5001	0.383485	7.65057e-05	0.367991	0.414175	0.00384752
Tdurum_contig76492_676	1B	21.6001	0.404574	0.594004	0.00287016	0.958339	0.219174
Tdurum_contig9874_547	1B	21.6999	0.268003	0.0180127	0.427976	2.65556e-06	0.28968
RAC875_c13585_778	1B	21.6999	0.128285	0.00834121	0.416847	0.427696	0.445748
BS00042197_51	1B	21.7	0.305137	0.98003	0.467782	7.72834e-06	0.297925
Kukri_c20401_674	1B	21.7	0.660507	0.0396374	0.0160822	8.98431e-05	0.645058
Tdurum_contig29380_201	1B	21.7001	1	1	1	1	1
Kukri_c34793_360	1B	21.7001	0.307704	0.0186636	0.61372	0.871904	0.429485
Kukri_c33670_506	1B	21.7999	0.163456	0.175138	5.98629e-05	0.00504243	0.0292796
D_contig94337_140	1B	21.7999	1	1	1	1	1
BS00063263_51	1B	21.7999	0.390238	0.3108	0.529904	0.492339	0.76773
GENE-3956_349	1B	21.8	0.0871044	0.543886	0.0360693	0.110079	0.355162
Kukri_c22313_166	1B	21.8	1	1	1	1	1
Tdurum_contig9874_391	1B	21.8	0.646716	0.26559	0.586382	0.000137427	0.559045
BS00073199_51	1B	21.8	0.00281362	0.00159895	0.00463302	0.259048	0.110226
BS00033333_51	1B	21.8001	0.0789916	0.161959	0.628445	0.217746	0.0711474
BS00067169_51	1B	21.8001	0.00281362	0.00159895	0.00463302	0.259048	0.110226
Kukri_c267_77	1B	21.8001	1	1	1	1	1
BobWhite_c26045_230	1B	21.8001	0.0530913	0.464647	0.653852	7.65008e-05	0.0567344
BS00081195_51	1B	22.6001	1	1	1	1	1
Tdurum_contig83093_443	1B	22.7999	0.500727	0.735241	0.0653527	0.000802238	0.755564
Tdurum_contig12598_378	1B	22.7999	0.440069	0.0271213	0.107316	0.00300196	0.122431
Tdurum_contig42446_1915	1B	22.8	0.516735	0.121596	0.272271	0.003346	0.0690734
Tdurum_contig12598_408	1B	22.8	0.422052	0.0627869	0.100169	0.00211525	0.148458
wsnp_Ex_c18107_26909127	1B	22.8	1	1	1	1	1
Tdurum_contig42446_1999	1B	22.8001	0.490842	0.134544	0.283643	0.00230189	0.0969597
BS00033332_51	1B	23.1999	0.663432	0.612566	0.726172	0.0953377	0.574162
Tdurum_contig83093_370	1B	23.2	0.322265	0.261617	5.67192e-06	0.0923135	0.283477
BS00065053_51	1B	23.2	0.0315399	0.00159172	0.417679	0.174951	0.125101
Tdurum_contig60037_197	1B	23.2	0.379346	0.0320426	1.01656e-05	0.0342709	0.278204
Tdurum_contig34049_172	1B	23.2	1	1	1	1	1
Tdurum_contig60037_441	1B	23.2	0.481077	0.738867	0.0491012	0.0682886	0.0854337
Tdurum_contig60037_528	1B	23.2001	0.298513	0.464375	8.52489e-05	0.0666463	0.086689
BS00009699_51	1B	23.2001	0.695911	0.000723289	1.06673e-06	0.684147	0.888373
BS00067003_51	1B	23.8999	0.0233259	0.762511	0.927006	6.1978e-05	0.106325
Kukri_c47342_73	1B	23.8999	0.759789	0.00329219	0.492134	0.00133706	0.792482
GENE-0689_791	1B	23.9	0.275053	0.794636	0.457732	0.177629	0.00122046
GENE-0427_442	1B	25.3999	0.814788	0.373744	0.868081	0.00044707	0.712482
IACX16577	1B	25.3999	1	1	1	1	1
BS00012068_51	1B	25.3999	0.351109	0.0299165	0.405268	0.00976752	0.00187211
wsnp_RFL_Contig4080_4587633	1B	25.4	0.0859307	0.00240732	0.756094	0.0930071	0.411498
Kukri_c83200_268	1B	25.4	0.418129	0.00474932	0.15247	0.000229825	0.115123
Kukri_rep_c100936_449	1B	25.4	0.973445	0.239967	0.45509	0.000871954	0.286717
Tdurum_contig55639_241	1B	25.4	0.849341	0.0605769	0.16723	0.000333302	0.576604
BS00065737_51	1B	25.4001	0.800536	0.159498	0.823055	0.000828909	0.253513
IAAV2838	1B	25.4001	0.679977	0.0367847	0.104719	7.1969e-05	0.997123
BS00067567_51	1B	25.4001	0.887024	0.336295	0.390399	0.00187429	0.327603
Tdurum_contig98378_452	1B	25.6999	0.23065	0.0169334	0.0682183	0.000458972	0.00124316
Excalibur_c11264_212	1B	25.7	1	1	1	1	1
Kukri_c60285_505	1B	25.7	0.462837	0.0344093	0.00349039	0.00182081	0.000120801
BS00059502_51	1B	26.0999	0.333521	0.0399744	0.277786	0.000477129	0.824197
BS00064975_51	1B	26.1	0.21367	0.00295906	0.94407	4.79631e-05	0.355165
BS00063679_51	1B	26.1	0.512013	0.022635	0.201364	4.30756e-05	0.194716
GENE-3653_580	1B	26.1	0.490387	0.0256302	0.105138	0.00230629	5.87306e-06
RAC875_c90169_393	1B	26.1	0.638437	0.038872	0.131226	0.000366366	0.911195
Excalibur_c95656_129	1B	26.1001	0.599551	0.0132958	0.292974	9.09215e-05	0.543607
BS00064974_51	1B	26.1001	0.777725	0.0268337	0.0202731	0.000157287	0.0831595
BS00091126_51	1B	26.1001	0.501602	0.00762826	0.266662	0.00071472	0.707172
BS00049071_51	1B	26.1001	0.967449	0.244879	0.171055	0.000112762	0.340389
BS00064263_51	1B	26.1001	0.638418	0.0510237	0.253015	7.74481e-05	0.293618
wsnp_Ra_c19335_28504388	1B	26.1001	0.511429	0.0136957	0.214068	0.00017782	0.376776
GENE-3070_114	1B	26.1999	0.636969	0.587612	0.55753	0.323994	0.329837
BS00067043_51	1B	26.2999	1	1	1	1	1
IACX502	1B	27.1	0.6053	0.681934	0.00376779	1.85977e-05	9.29664e-05
Tdurum_contig30113_214	1B	27.1999	0.847192	0.113787	0.140379	0.661202	0.00616797
IAAV8952	1B	27.2	0.568753	0.0140639	0.00274663	1.30042e-05	0.084266
RFL_Contig1377_301	1B	27.2	0.368876	0.0956357	0.381247	0.0899923	0.123421
Ra_c29142_340	1B	27.2	0.176336	0.717294	0.00629089	4.76148e-06	0.00271495
Tdurum_contig17609_308	1B	27.2	0.217613	0.375294	0.000406917	2.57371e-05	0.11269
Kukri_c8533_1398	1B	27.2001	0.39713	0.0107363	0.00287943	2.83247e-05	0.091414
Ra_c16879_977	1B	27.2001	0.762205	0.547432	0.000375572	0.0104191	0.0339341
Tdurum_contig17609_117	1B	27.2001	0.854735	0.611173	0.00875215	9.01269e-07	6.34419e-05
Kukri_c4376_388	1B	27.2001	0.737839	0.40888	0.00045917	8.92993e-07	0.00403815
Tdurum_contig82187_189	1B	27.3999	0.356208	0.821551	0.0118156	2.32641e-05	0.00183632
Excalibur_c1886_1288	1B	27.3999	0.622684	0.901443	0.0573281	6.59445e-06	0.138906
BS00065844_51	1B	27.3999	1	1	1	1	1
Tdurum_contig11572_931	1B	27.4	0.121797	0.0735195	0.145229	0.0668161	0.164227
RAC875_c29906_275	1B	27.4	0.115681	0.0800772	0.0028556	3.45888e-05	0.00228949
Tdurum_contig28940_690	1B	27.4	0.0728992	0.524658	0.230794	0.04952	0.314519
RFL_Contig1081_570	1B	27.4001	0.271242	0.72407	0.00543051	5.52821e-05	0.000439213
Tdurum_contig26281_139	1B	27.4001	0.264378	0.241344	0.0136084	1.39518e-05	0.00199646
BS00022255_51	1B	27.5999	1	1	1	1	1
Excalibur_c94756_540	1B	27.5999	0.820659	0.405842	0.631011	0.611706	0.0831409
RAC875_c8271_887	1B	27.5999	0.259107	0.621362	0.00314827	0.000130799	0.00108842
IAAV7915	1B	27.5999	0.100018	0.263037	0.00285875	4.09555e-05	3.21201e-05
wsnp_Ku_c11987_19473636	1B	27.5999	0.637082	0.847132	0.00588657	2.89844e-05	4.87834e-05
Kukri_c50086_537	1B	27.5999	0.378133	0.25128	0.686178	0.0885835	0.306322
IAAV6	1B	27.5999	0.324876	0.691251	0.0056599	9.44838e-05	0.000161798
RAC875_c8271_1352	1B	27.5999	0.413526	0.878475	0.00707064	2.22708e-05	0.000218605
Excalibur_c46902_92	1B	27.6	1	1	1	1	1
Tdurum_contig75938_1546	1B	27.6	0.271034	0.807986	0.00467256	4.79524e-05	0.000702083
Excalibur_c6417_938	1B	27.6	0.246204	0.38123	0.00347939	0.000332888	7.47159e-05
Excalibur_c28016_132	1B	27.6	0.578534	0.916802	0.026622	6.08802e-05	0.00191271
IAAV7704	1B	27.6	0.369109	0.962546	0.00261653	1.06826e-05	0.000473263
Ra_c24839_215	1B	27.6	0.183368	0.632819	0.00610871	7.98729e-05	0.000373211
RAC875_c25101_644	1B	27.6	0.475482	0.445931	0.0063847	2.52153e-05	5.58753e-05
IAAV4318	1B	27.6	1	1	1	1	1
RAC875_rep_c96733_369	1B	27.6	0.368154	0.777769	0.0114004	0.000367471	0.000578463
wsnp_Ku_rep_c70742_70379526	1B	27.6	0.0469591	0.525859	0.609939	0.781114	0.0139592
Tdurum_contig5501_176	1B	27.6001	0.218314	0.99007	0.148881	0.0738268	0.752316
RAC875_c8271_1469	1B	27.6001	0.288955	0.772169	0.00272883	9.52926e-06	7.64758e-05
BS00110546_51	1B	27.6001	0.545071	0.112076	0.403246	0.0992071	0.213847
Excalibur_c26936_636	1B	27.6001	1	1	1	1	1
Kukri_c105601_74	1B	27.6001	0.379886	0.998763	0.00282215	2.79695e-05	5.33261e-05
Kukri_c18006_1568	1B	27.6001	0.233302	0.63934	0.00288732	2.51753e-05	0.000673491
BS00015317_51	1B	27.6001	1	1	1	1	1
RAC875_rep_c109416_191	1B	27.6001	1	1	1	1	1
Excalibur_c3510_2372	1B	27.9999	0.257368	0.311643	0.377147	0.134889	0.561462
wsnp_Ku_c11987_19472688	1B	28	0.637557	0.835722	0.00849129	0.000421455	0.000400752
TA002065-1430	1B	28	1	1	1	1	1
wsnp_CAP8_c4576_2228073	1B	28.0001	0.263641	0.598597	0.0682904	0.212727	0.0626076
BS00099158_51	1B	28.4001	1	1	1	1	1
Kukri_c100694_132	1B	28.4001	1	1	1	1	1
Excalibur_c17202_1833	1B	28.7999	1	1	1	1	1
RAC875_c2257_728	1B	28.7999	1	1	1	1	1
wsnp_Ku_c4911_8795151	1B	28.7999	1	1	1	1	1
wsnp_Ex_c2111_3963161	1B	28.7999	1	1	1	1	1
CAP8_rep_c9642_82	1B	28.7999	1	1	1	1	1
RAC875_c826_839	1B	28.7999	1	1	1	1	1
Excalibur_c58582_169	1B	28.7999	1	1	1	1	1
Kukri_c4911_515	1B	28.7999	1	1	1	1	1
BS00022595_51	1B	28.7999	1	1	1	1	1
BS00074034_51	1B	28.7999	1	1	1	1	1
wsnp_Ex_c2111_3963339	1B	28.8	1	1	1	1	1
Kukri_c9170_778	1B	28.8	1	1	1	1	1
Kukri_c52742_114	1B	28.8	0.193909	0.0185174	0.0449626	0.0770494	0.0704185
BS00066014_51	1B	28.8	1	1	1	1	1
BS00099829_51	1B	28.8	1	1	1	1	1
RAC875_rep_c69777_101	1B	28.8	1	1	1	1	1
Kukri_c8255_1324	1B	28.8	1	1	1	1	1
Excalibur_c63563_370	1B	28.8	1	1	1	1	1
Kukri_c40439_366	1B	28.8	1	1	1	1	1
RAC875_c26231_68	1B	28.8001	1	1	1	1	1
wsnp_Ex_c28495_37622019	1B	28.8001	1	1	1	1	1
RFL_Contig2160_617	1B	29.8999	0.832359	0.0240865	0.136361	5.58006e-05	0.289263
D_contig25392_201	1B	29.9	0.268008	0.913246	0.101628	0.0503513	0.78627
Tdurum_contig95654_237	1B	29.9	0.902552	0.0423456	0.0944236	8.98931e-05	0.327458
Tdurum_contig56148_382	1B	29.9001	0.72291	0.0639851	0.0453133	0.000208256	0.21883
RAC875_c79370_378	1B	29.9001	0.0124126	0.00814612	0.0692431	0.168706	4.18952e-05
Excalibur_c25368_372	1B	29.9001	1	1	1	1	1
BS00004070_51	1B	29.9001	1	1	1	1	1
Kukri_c5861_360	1B	30.4999	0.299712	0.0226523	0.3672	0.595785	0.138137
Kukri_c3414_114	1B	30.4999	1	1	1	1	1
BS00083533_51	1B	30.5	0.0154254	0.0547312	0.660555	0.0484631	0.245756
BS00022902_51	1B	30.5	0.308488	0.000944609	0.0789452	0.822184	0.58952
BS00011205_51	1B	30.5	1	1	1	1	1
Tdurum_contig100344_160	1B	30.5	1	1	1	1	1
BS00022281_51	1B	30.5	0.0132798	0.0325199	0.353753	0.0602967	0.254224
Tdurum_contig100344_184	1B	30.5	1	1	1	1	1
Tdurum_contig29169_84	1B	30.6	1	1	1	1	1
BS00065443_51	1B	30.6	1	1	1	1	1
BS00022916_51	1B	30.6	1	1	1	1	1
TA004123-0331	1B	30.6	1	1	1	1	1
Excalibur_c28734_435	1B	31.4999	1	1	1	1	1
BS00073403_51	1B	31.5001	1	1	1	1	1
BS00070522_51	1B	32.2999	0.667844	0.0618457	0.735267	9.62867e-05	0.784685
RAC875_c28894_526	1B	32.9999	0.893674	0.00956507	0.00176069	6.90547e-05	0.996507
BS00062632_51	1B	32.9999	0.967274	0.012993	0.00461202	0.000178247	0.565045
IAAV6464	1B	32.9999	0.117815	0.00273021	0.000682954	0.00144047	0.056044
Excalibur_c42534_235	1B	32.9999	0.199811	0.589985	0.687501	0.209611	0.0130603
Ku_c7557_607	1B	32.9999	0.757541	0.00528053	0.00352604	0.000156706	0.911427
Kukri_c7647_1122	1B	32.9999	0.496464	0.00387374	0.00223582	0.00022104	0.768357
Kukri_c51268_248	1B	33	1	1	1	1	1
BS00101816_51	1B	33	1	1	1	1	1
Tdurum_contig14418_1242	1B	33	1	1	1	1	1
BS00095478_51	1B	33	0.783374	0.0250037	0.00207037	0.000110823	0.293994
BS00001364_51	1B	33	0.466877	0.00375549	0.00067585	0.000160733	0.585757
Ku_c7557_633	1B	33	0.362503	0.00233927	0.000369584	0.000612255	0.531647
Kukri_c24120_83	1B	33	0.174363	0.765224	0.201261	2.04386e-05	0.669316
RAC875_rep_c105213_103	1B	33	0.489475	0.00388836	0.00105388	0.000172297	0.903562
BS00095477_51	1B	33	0.279476	0.00187206	0.000358692	9.11486e-05	0.867684
wsnp_BF291549B_Ta_1_1	1B	33	0.688083	0.0134547	0.00359492	9.10289e-05	0.980332
IAAV4349	1B	33	0.489475	0.00388836	0.00105388	0.000172297	0.903562
BS00086576_51	1B	33	0.706879	0.000536778	0.000123039	0.000479478	0.771571
Kukri_rep_c112099_98	1B	33	0.824269	0.235741	0.0706874	6.20927e-05	0.505986
Ra_c71421_387	1B	33	0.945094	0.0592232	0.00577898	0.000102775	0.965511
BS00064761_51	1B	33.0001	1	1	1	1	1
BS00108806_51	1B	33.0001	0.489475	0.00388836	0.00105388	0.000172297	0.903562
Kukri_c43552_443	1B	33.0001	1	1	1	1	1
GENE-0065_444	1B	33.0001	0.0256118	0.00141109	0.00206836	0.0122331	0.0318432
IAAV2324	1B	33.0001	0.517566	0.0043389	0.00130339	0.000278913	0.505313
RAC875_c10659_570	1B	33.0001	0.489475	0.00388836	0.00105388	0.000172297	0.903562
RAC875_rep_c77710_180	1B	33.0001	1	1	1	1	1
Ku_c58871_938	1B	33.0001	0.781383	0.00822198	0.00497856	0.000162068	0.476934
Kukri_c6027_66	1B	33.0001	0.174363	0.765224	0.201261	2.04386e-05	0.669316
RAC875_c10659_1539	1B	33.0001	1	1	1	1	1
Ra_c69176_630	1B	33.3999	1	1	1	1	1
Ra_c69176_1308	1B	33.4	1	1	1	1	1
Kukri_c26973_189	1B	33.4	0.00683146	0.515794	0.0179078	0.0515682	0.287999
RAC875_c25692_343	1B	33.6	1	1	1	1	1
RAC875_rep_c119710_79	1B	33.6001	1	1	1	1	1
Tdurum_contig20702_326	1B	33.6999	0.78143	0.0280633	0.00665937	0.000104417	0.779083
CAP11_c7652_277	1B	33.6999	0.175901	0.694463	0.0829281	0.000199773	0.871845
GENE-2162_720	1B	33.6999	1	1	1	1	1
RAC875_c90431_188	1B	33.6999	1	1	1	1	1
wsnp_Ku_c9144_15396815	1B	33.6999	0.0828457	0.565278	0.498527	0.370981	0.940701
RAC875_c47137_112	1B	33.6999	0.753673	0.292293	0.0126643	2.84174e-05	0.486249
Ku_c11706_149	1B	33.6999	0.149819	0.198054	0.711468	0.938281	0.26467
Ku_c16382_213	1B	33.6999	1	1	1	1	1
Ku_c3695_1696	1B	33.7	0.137025	0.347827	0.593155	0.545362	0.715257
Kukri_c1853_1975	1B	33.7	1	1	1	1	1
Kukri_c5098_1902	1B	33.7	0.816361	0.331051	0.864302	4.01445e-05	0.00188982
wsnp_Ku_c16938_25916260	1B	33.7	1	1	1	1	1
BS00022549_51	1B	33.7	0.941083	0.0238611	0.00230509	0.000201768	0.842292
D_contig12344_83	1B	33.7	1	1	1	1	1
wsnp_Ex_c11976_19193550	1B	33.7	1	1	1	1	1
Ku_c13532_1753	1B	33.7	0.0828457	0.565278	0.498527	0.370981	0.940701
RAC875_c30149_220	1B	33.7	0.233459	0.00304619	0.000118075	0.000426265	0.421514
BS00068779_51	1B	33.7	0.528936	0.925147	0.155856	0.37873	1.91251e-06
BS00009715_51	1B	33.7	0.0828457	0.565278	0.498527	0.370981	0.940701
BS00022648_51	1B	33.7	0.998296	0.0418804	0.0106004	8.35473e-05	0.696397
Ku_c66951_958	1B	33.7	1	1	1	1	1
RAC875_c83089_213	1B	33.7	1	1	1	1	1
BS00024603_51	1B	33.7	1	1	1	1	1
Kukri_c10100_1557	1B	33.7	0.269885	0.0589806	0.991448	0.93173	0.00330626
BS00022690_51	1B	33.7	0.894943	0.084906	0.00492643	3.91967e-05	0.870226
BS00070198_51	1B	33.7	1	1	1	1	1
BS00021995_51	1B	33.7	0.684141	0.0314921	0.00158795	3.95459e-05	0.647285
Tdurum_contig11442_930	1B	33.7	0.870346	0.28281	0.670468	0.150161	0.994812
BS00067586_51	1B	33.7001	1	1	1	1	1
BS00063574_51	1B	33.7001	1	1	1	1	1
Tdurum_contig13335_194	1B	33.7001	0.107329	0.0254686	0.0153462	0.239514	0.596857
wsnp_Ra_c8506_14401408	1B	33.7001	1	1	1	1	1
GENE-0032_895	1B	33.7001	1	1	1	1	1
Kukri_c11587_99	1B	33.7001	1	1	1	1	1
Excalibur_c13573_230	1B	33.7001	1	1	1	1	1
IAAV2452	1B	33.8	0.328092	0.0061535	0.000246708	0.00105935	0.790253
BS00013901_51	1B	33.8	0.131032	0.0076094	9.35555e-05	0.000799251	0.64028
BS00093736_51	1B	33.8001	0.927085	0.294636	0.0148658	4.3086e-05	0.388045
BS00093740_51	1B	33.8001	0.338304	0.565714	0.0211368	2.63585e-05	0.876395
RAC875_c90431_275	1B	33.9	1	1	1	1	1
Kukri_c6135_150	1B	33.9999	0.420071	0.00492165	0.000486931	0.000104298	0.822214
BS00010992_51	1B	33.9999	1	1	1	1	1
BS00073034_51	1B	33.9999	0.603082	0.00924896	0.00145711	6.82985e-05	0.7143
BobWhite_c9316_300	1B	34	1	1	1	1	1
BS00065815_51	1B	34.0001	0.514417	0.0159423	0.00625252	0.000177851	0.504603
Tdurum_contig31149_408	1B	34.0001	0.993103	0.163502	0.00261463	3.41234e-05	0.79828
RAC875_c6789_838	1B	34.3	0.610132	0.245243	0.00768725	0.43871	0.00373076
RAC875_c51813_182	1B	34.3	0.769511	0.0665596	0.00313326	5.64882e-05	0.563459
Kukri_c34902_520	1B	34.3001	1	1	1	1	1
RAC875_c8849_134	1B	34.3001	1	1	1	1	1
wsnp_BE444846B_Ta_2_2	1B	34.5999	1	1	1	1	1
BS00022218_51	1B	34.5999	1	1	1	1	1
BS00068246_51	1B	34.6	1	1	1	1	1
TA005764-0704	1B	34.6	0.490317	0.0715856	0.000547133	0.000163803	0.832827
BS00090553_51	1B	34.6	0.510315	0.0701705	0.0072447	0.000170759	0.318114
BS00063573_51	1B	34.6	1	1	1	1	1
BS00068512_51	1B	34.6	1	1	1	1	1
BS00097433_51	1B	34.6	0.976049	0.0761421	0.00158004	5.53249e-05	0.574746
BS00073935_51	1B	34.6	1	1	1	1	1
BS00035690_51	1B	34.6	1	1	1	1	1
IACX5712	1B	34.6	0.810687	0.104249	0.000862663	3.93441e-05	0.696863
BS00003575_51	1B	34.6001	0.536205	0.00997912	0.000471338	0.000235387	0.318739
BS00010875_51	1B	34.6001	0.857252	0.131831	0.0063837	0.000103685	0.445997
GENE-4608_569	1B	34.6001	1	1	1	1	1
BS00004465_51	1B	35.0999	1	1	1	1	1
BS00065117_51	1B	35.1001	1	1	1	1	1
BobWhite_c13654_447	1B	35.4999	0.553283	0.00247067	0.203111	0.776714	0.16101
Tdurum_contig13095_97	1B	35.4999	1	1	1	1	1
Tdurum_contig54548_1002	1B	35.4999	0.111998	0.329651	0.00521359	0.071455	0.976474
IAAV3801	1B	35.5	0.013411	0.796451	0.959957	0.0897168	0.0999276
RAC875_c21367_209	1B	35.5	1	1	1	1	1
Excalibur_c110968_321	1B	35.5	0.00308291	0.0073025	0.819281	0.0641093	0.508746
BobWhite_rep_c62985_546	1B	35.5	0.949415	2.49001e-05	0.0481062	0.0779964	0.29197
Kukri_c51925_654	1B	35.5	1	1	1	1	1
Excalibur_c40516_119	1B	35.5	1	1	1	1	1
BS00063676_51	1B	35.5001	1	1	1	1	1
BS00106581_51	1B	35.5001	0.812824	1.56258e-05	0.00652894	0.0765897	0.160365
Kukri_c14968_674	1B	35.5999	0.886982	9.32009e-05	7.69487e-06	0.000414391	0.340318
IACX8373	1B	35.5999	0.72009	0.00224926	0.000107113	0.151567	0.155969
Excalibur_rep_c68921_433	1B	35.5999	0.998296	0.000495403	8.40853e-06	0.000292029	0.200506
IAAV5246	1B	35.6	0.888684	0.000281377	0.0122808	0.0572045	0.306498
BS00009921_51	1B	35.6	0.72009	0.00224926	0.000107113	0.151567	0.155969
RAC875_c4377_524	1B	35.6	0.962431	0.00033527	4.05194e-05	0.00141954	0.54558
BS00067743_51	1B	35.6	0.679201	0.000483235	0.00011818	0.00115507	0.173043
BS00043071_51	1B	35.6001	0.989042	0.00032362	3.85655e-05	0.00193833	0.158934
BS00042054_51	1B	35.6001	0.726297	5.66784e-05	0.000155558	0.00209521	0.296109
BobWhite_c3771_441	1B	35.6999	0.919929	9.47628e-05	2.24482e-05	0.43855	0.265518
Kukri_c21709_185	1B	35.6999	1	1	1	1	1
tplb0059c20_2221	1B	35.6999	0.392303	0.209092	0.670596	0.256132	0.0969263
BS00050126_51	1B	35.6999	0.281137	0.270751	0.522185	0.286467	0.0393374
BS00110104_51	1B	35.6999	0.914452	0.000364598	3.09457e-05	0.000336686	0.0505978
BS00022722_51	1B	35.6999	0.358559	0.395029	4.75879e-07	0.133483	0.985005
Kukri_rep_c107366_103	1B	35.7	0.77719	0.502448	2.16673e-06	0.049396	0.594352
Ex_c19477_336	1B	35.7	0.428652	0.25071	0.29852	0.855278	0.0402747
Tdurum_contig48959_515	1B	35.7	1	1	1	1	1
Excalibur_c30762_713	1B	35.7	0.690361	0.000492984	8.24151e-05	0.294508	0.158071
BS00077353_51	1B	35.7	0.320621	0.335953	0.591326	0.183886	0.0443396
BS00088264_51	1B	35.7	0.798956	0.0447331	0.743623	0.338064	0.0965358
Ku_c18793_951	1B	35.7	1	1	1	1	1
Kukri_rep_c104432_409	1B	35.7	0.459679	0.61299	2.93724e-06	0.157393	0.443846
BS00063866_51	1B	35.7	0.948315	0.342284	0.804038	0.737634	0.0155946
BS00073373_51	1B	35.7	0.320621	0.335953	0.591326	0.183886	0.0443396
JD_c29157_213	1B	35.7	1	1	1	1	1
BS00050457_51	1B	35.7	0.223078	0.247145	0.545952	0.141987	0.120974
Kukri_c19709_383	1B	35.7	0.718948	0.000459223	0.0001023	0.000300963	0.270003
Kukri_c78742_146	1B	35.7	1	1	1	1	1
Kukri_c27690_411	1B	35.7	0.701458	0.114781	0.352321	0.725948	0.300283
BS00065139_51	1B	35.7	0.163229	0.920505	0.00191455	0.267129	0.223073
BS00091640_51	1B	35.7	0.382303	0.487562	1.08677e-06	0.112298	0.647631
Kukri_c19641_889	1B	35.7	0.71078	0.675605	5.97936e-06	0.151279	0.951382
Excalibur_c6497_535	1B	35.7	0.533725	0.210262	0.351369	0.104492	0.107312
Kukri_c100591_224	1B	35.7	1	1	1	1	1
CAP8_c4506_82	1B	35.7	0.465069	0.199026	0.956624	0.11006	0.0417674
Excalibur_c111213_145	1B	35.7	0.637646	0.000259661	5.17515e-05	0.00134676	0.280862
Excalibur_rep_c66306_499	1B	35.7	1	1	1	1	1
Tdurum_contig19102_84	1B	35.7	0.00294106	0.0945343	0.629238	0.219665	0.000163574
RAC875_rep_c87552_86	1B	35.7	0.771466	0.117483	0.755444	0.838024	0.132096
BS00066971_51	1B	35.7	1	1	1	1	1
BS00036121_51	1B	35.7	0.454777	0.64698	4.58584e-06	0.141784	0.571079
BS00066040_51	1B	35.7	0.318378	0.322545	0.812571	0.138785	0.0690059
RAC875_c14902_256	1B	35.7	0.834938	0.000139141	6.35695e-05	0.00232243	0.180486
IAAV3828	1B	35.7	0.966433	0.000841999	1.87545e-05	0.000717784	0.172567
Kukri_c19641_477	1B	35.7	0.989375	0.0741318	0.346712	0.733791	0.174725
IACX8452	1B	35.7	0.963092	0.0943546	0.538613	0.56682	0.063742
BobWhite_c8218_162	1B	35.7	0.922611	5.43245e-05	3.3686e-05	0.511573	0.156497
BS00062770_51	1B	35.7001	1	1	1	1	1
Kukri_c7902_438	1B	35.7001	1	1	1	1	1
Kukri_c65759_98	1B	35.7001	0.971948	0.0900596	0.578001	0.106516	0.0497396
IACX3431	1B	35.7001	1	1	1	1	1
BS00094759_51	1B	35.7001	1	1	1	1	1
Excalibur_c32726_125	1B	35.7001	0.957403	4.20987e-05	4.07822e-05	0.000537231	0.579073
BS00023006_51	1B	35.7001	0.391773	0.00465185	0.000405476	0.212638	0.225666
Kukri_c12063_1652	1B	35.7001	0.371181	0.440985	1.96861e-06	0.192734	0.718491
BS00068380_51	1B	35.7001	1	1	1	1	1
Excalibur_c32726_279	1B	35.7001	0.758724	0.000207417	4.61483e-05	0.001187	0.356598
BS00022317_51	1B	35.7001	0.835962	6.39914e-05	3.81193e-05	0.450375	0.202404
BS00023302_51	1B	35.7001	0.609824	0.136593	0.885016	0.529065	0.019736
Kukri_c5276_801	1B	35.7001	1	1	1	1	1
Kukri_rep_c104432_114	1B	35.7001	0.446292	0.553969	1.09202e-06	0.204003	0.835667
TA003659-1136	1B	35.7001	0.245206	0.522243	3.00816e-07	0.568548	0.161306
TA015141-0717	1B	35.7999	1	1	1	1	1
wsnp_JD_c4444_5575748	1B	35.8	1	1	1	1	1
RAC875_c53382_120	1B	35.8001	0.484526	0.0119457	0.0179056	0.177585	0.074963
RAC875_c30381_573	1B	36.3001	0.484826	0.0890197	0.411858	0.118173	0.100093
IAAV3232	1B	36.8999	1	1	1	1	1
Ra_c16069_1820	1B	36.8999	1	1	1	1	1
wsnp_RFL_Contig2794_2564017	1B	36.8999	1	1	1	1	1
RAC875_c21274_235	1B	36.8999	0.115492	0.41943	0.0426264	0.551929	0.0855802
IAAV5269	1B	36.8999	0.078938	0.471161	0.440915	0.0380384	1.77794e-07
RAC875_c3457_303	1B	36.8999	0.0680129	0.633408	0.0177422	0.598454	0.0338866
Tdurum_contig48396_341	1B	36.8999	0.190111	0.00243422	0.145033	1.12962e-13	0.0811833
BS00038778_51	1B	36.8999	0.160956	0.382629	0.311447	0.0607735	1.12433e-08
Ku_c3893_771	1B	36.9	1	1	1	1	1
Ra_c7745_1438	1B	36.9	1	1	1	1	1
IAAV8661	1B	36.9	0.078938	0.471161	0.440915	0.0380384	1.77794e-07
RAC875_rep_c110216_250	1B	36.9	0.334285	0.00122335	0.573351	7.68477e-05	0.14065
wsnp_BE497109B_Ta_2_5	1B	36.9	0.11448	0.439086	0.00978975	8.80092e-05	0.215197
RAC875_c21131_3615	1B	36.9	0.920896	0.00617591	0.103985	4.14913e-14	0.602162
RAC875_c20775_540	1B	36.9	1	1	1	1	1
GENE-0227_217	1B	36.9	0.0955933	0.782803	0.0231199	0.344263	0.0452855
Ex_c68416_859	1B	36.9	1	1	1	1	1
Kukri_c11580_339	1B	36.9	1	1	1	1	1
BobWhite_rep_c66146_237	1B	36.9001	0.00185779	0.0169529	0.0068625	0.000901786	0.526941
Tdurum_contig14650_689	1B	36.9001	0.078938	0.471161	0.440915	0.0380384	1.77794e-07
Ra_c70039_1705	1B	36.9001	1	1	1	1	1
wsnp_Ex_rep_c69266_68192766	1B	36.9001	0.0764022	0.581676	0.715532	0.0320658	4.70835e-06
RAC875_c3457_65	1B	36.9001	0.0987157	0.157617	0.0327131	0.435296	0.0484331
Excalibur_c23779_474	1B	36.9001	0.374338	0.554839	0.879516	0.503871	9.11724e-06
Ra_c7855_49	1B	36.9001	1	1	1	1	1
IAAV7260	1B	36.9001	1	1	1	1	1
Kukri_c62848_106	1B	36.9001	0.139538	0.80414	0.558059	0.44444	1.30751e-05
Tdurum_contig31624_230	1B	36.9999	0.401915	0.407711	0.409277	0.1536	0.000535535
Tdurum_contig288_253	1B	37.0999	0.452468	0.241917	0.0396536	0.00183907	0.00398901
CAP7_rep_c12580_266	1B	37.0999	0.00421623	0.995747	0.0502619	0.0204881	6.17621e-09
wsnp_Ex_c11177_18096010	1B	37.0999	0.160956	0.382629	0.311447	0.0607735	1.12433e-08
IACX8417	1B	37.0999	0.11345	0.499013	0.0414226	0.87374	0.134199
GENE-0173_168	1B	37.0999	0.237669	0.304649	0.800456	0.147732	2.07298e-06
Ex_c34070_464	1B	37.0999	1	1	1	1	1
Tdurum_contig60547_330	1B	37.0999	0.245934	0.397179	0.758936	0.18718	4.53568e-06
Tdurum_contig43346_108	1B	37.0999	0.928924	0.00540982	0.0694416	5.24359e-14	0.389559
RAC875_c18282_1390	1B	37.0999	0.078938	0.471161	0.440915	0.0380384	1.77794e-07
wsnp_BG607036B_Ta_1_1	1B	37.0999	0.160956	0.382629	0.311447	0.0607735	1.12433e-08
Excalibur_c4082_370	1B	37.0999	0.0627859	0.941268	0.653532	0.0354367	4.49115e-09
RFL_Contig1354_663	1B	37.0999	0.0174298	0.625964	0.524114	0.0620521	1.55638e-09
BS00062942_51	1B	37.0999	0.078938	0.471161	0.440915	0.0380384	1.77794e-07
Tdurum_contig60809_268	1B	37.0999	0.210924	0.00368363	0.279575	9.27738e-13	0.0497134
Tdurum_contig31201_201	1B	37.1	0.0174298	0.625964	0.524114	0.0620521	1.55638e-09
RFL_Contig1354_484	1B	37.1	0.0295748	0.273073	0.562719	0.0539302	1.89084e-06
Tdurum_contig31201_380	1B	37.1	0.160956	0.382629	0.311447	0.0607735	1.12433e-08
Kukri_c7428_604	1B	37.1	0.0630249	0.350872	0.572628	0.823903	9.26935e-05
TA004184-0525	1B	37.1	0.981072	0.0059346	0.0723553	2.82044e-13	0.345993
Ra_c1195_200	1B	37.1	0.23452	0.278873	0.635556	0.0467508	8.01254e-06
BS00047700_51	1B	37.1	0.846708	0.934081	1.72361e-05	0.229922	0.309898
Ku_c31251_565	1B	37.1	0.19808	0.158296	0.875098	0.750842	0.000114204
RAC875_c25708_503	1B	37.1	0.160956	0.382629	0.311447	0.0607735	1.12433e-08
Excalibur_c27675_912	1B	37.1	0.0803171	0.25756	0.0211142	1.28337e-05	0.023222
Kukri_c11580_818	1B	37.1	0.286245	0.0463516	0.126305	3.10882e-06	0.162142
JD_c2834_381	1B	37.1	0.160181	0.000779999	0.141207	4.58694e-13	0.171894
GENE-0173_290	1B	37.1	0.185385	0.19766	0.558517	0.208623	0.000336055
RAC875_c49601_837	1B	37.1	0.25823	0.325665	4.78762e-07	0.199093	0.647157
Tdurum_contig7497_570	1B	37.1	0.235074	0.00188176	0.277627	2.90658e-13	0.118575
tplb0024i16_800	1B	37.1	0.642745	0.0126728	0.104264	2.65294e-06	0.0890208
wsnp_Ku_c62848_63784645	1B	37.1	0.160956	0.382629	0.311447	0.0607735	1.12433e-08
RAC875_c16677_56	1B	37.1	0.078938	0.471161	0.440915	0.0380384	1.77794e-07
IACX1339	1B	37.1	0.466038	0.00520486	0.124287	2.20421e-06	0.148355
Kukri_c62848_1581	1B	37.1	9.70422e-06	0.00410748	0.0289085	0.357312	3.83967e-07
Kukri_c10308_342	1B	37.1	0.569739	0.00781876	0.165921	6.54484e-13	0.0312777
RAC875_rep_c117617_183	1B	37.1	0.829227	0.00634962	0.0555844	3.59987e-14	0.225529
Excalibur_rep_c106174_390	1B	37.1	1	1	1	1	1
Excalibur_c32608_500	1B	37.1	1	1	1	1	1
RAC875_rep_c117462_124	1B	37.1	0.0317717	0.527085	0.329577	0.00178263	0.000224757
Excalibur_c20228_135	1B	37.1	0.206417	0.00307287	0.179628	1.99831e-13	0.106007
Kukri_rep_c106406_265	1B	37.1	0.029477	0.362049	0.0123059	0.00164482	0.0124374
Tdurum_contig11660_328	1B	37.1	0.149947	0.000633415	0.330905	1.54925e-13	0.128075
Tdurum_contig42289_936	1B	37.1	0.519627	0.00273094	0.0836245	2.47056e-06	0.0610193
BS00037306_51	1B	37.1	0.160956	0.382629	0.311447	0.0607735	1.12433e-08
Kukri_c2535_98	1B	37.1	0.078938	0.471161	0.440915	0.0380384	1.77794e-07
Kukri_c62848_1632	1B	37.1	4.74597e-05	0.000117003	0.704633	0.103629	6.78044e-05
Tdurum_contig60809_255	1B	37.1	0.472118	0.00529997	0.17984	1.35715e-12	0.556654
Tdurum_contig63991_280	1B	37.1	0.510925	0.00514847	0.131357	2.21281e-14	0.186362
Tdurum_contig11692_131	1B	37.1	0.078938	0.471161	0.440915	0.0380384	1.77794e-07
Excalibur_c5052_151	1B	37.1	0.078938	0.471161	0.440915	0.0380384	1.77794e-07
RAC875_c11749_97	1B	37.1	0.0416822	0.0484363	0.345334	0.0614058	9.19297e-07
GENE-0173_309	1B	37.1	1	1	1	1	1
Ku_c62848_956	1B	37.1	0.141749	0.748872	0.407018	0.0306249	1.96964e-08
RAC875_c20420_87	1B	37.1	0.078938	0.471161	0.440915	0.0380384	1.77794e-07
TA004324-0491	1B	37.1	1	1	1	1	1
RAC875_c50365_521	1B	37.1	0.485658	0.00839682	0.0927461	2.31185e-14	0.161351
Excalibur_c64533_980	1B	37.1	1	1	1	1	1
TA001643-0728	1B	37.1001	0.595107	0.00360393	0.450275	4.29701e-14	0.0248018
tplb0024i16_1177	1B	37.1001	0.203521	0.0028389	0.220218	6.0152e-14	0.0957528
Tdurum_contig63991_186	1B	37.1001	0.510925	0.00514847	0.131357	2.21281e-14	0.186362
Kukri_c84940_106	1B	37.1001	1	1	1	1	1
BobWhite_c7333_76	1B	37.1001	0.0623515	0.663406	0.953015	0.0557177	1.9401e-07
Tdurum_contig42289_1857	1B	37.1001	0.331348	0.00419604	0.265933	2.00828e-13	0.128926
RAC875_rep_c75762_175	1B	37.1001	0.0764022	0.581676	0.715532	0.0320658	4.70835e-06
RFL_Contig2784_641	1B	37.1001	2.07586e-06	0.0100496	0.579464	0.0384468	5.19317e-07
RAC875_c63421_83	1B	37.1001	0.0295748	0.273073	0.562719	0.0539302	1.89084e-06
Kukri_c13156_129	1B	37.1001	0.534611	0.00776473	0.0347497	1.94968e-05	0.0234186
Tdurum_contig13391_680	1B	37.1001	0.626509	0.00283313	0.0800611	6.06308e-06	0.0779741
Tdurum_contig60547_129	1B	37.1001	0.546874	0.340854	0.531186	0.213237	6.73126e-06
Tdurum_contig83763_107	1B	37.1001	0.00374003	0.310925	0.622106	0.0255524	1.63302e-07
Kukri_rep_c68583_931	1B	37.1001	0.160956	0.382629	0.311447	0.0607735	1.12433e-08
RAC875_c2972_225	1B	37.1001	0.0315851	0.335269	0.311009	0.784622	7.81579e-08
Excalibur_c15885_1145	1B	37.1001	0.0469831	0.666441	0.786049	0.0410029	1.49725e-07
BS00022104_51	1B	37.1001	0.0692538	0.378381	0.391679	0.396615	0.0288121
Tdurum_contig63991_404	1B	37.1001	0.435264	0.00664173	0.154859	1.15159e-13	0.252499
Tdurum_contig29769_202	1B	37.1001	0.146386	0.147734	0.0105627	0.00469373	9.96119e-05
CAP7_c1241_128	1B	37.1999	1	1	1	1	1
wsnp_Ex_c1429_2744367	1B	37.1999	0.078938	0.471161	0.440915	0.0380384	1.77794e-07
BS00011450_51	1B	37.1999	0.170639	0.647582	0.0724928	0.272666	0.0503352
wsnp_Ex_c14_27570	1B	37.2	0.0305705	0.344364	0.757711	0.0148951	5.3614e-07
Ku_c20833_518	1B	37.2	0.000552848	0.00865567	0.719709	0.0884799	9.12746e-07
RAC875_c8662_140	1B	37.2	0.891311	0.011631	0.00630464	8.53824e-11	0.583863
Excalibur_c51643_145	1B	37.2	0.548694	0.0545379	0.00442072	1.2282e-05	0.439164
Kukri_c45663_496	1B	37.2	0.12997	0.119247	0.000621405	0.00866442	0.164892
tplb0029b01_123	1B	37.2	0.176683	0.858939	0.0319206	0.256962	0.0442109
BobWhite_c1456_615	1B	37.2	0.323431	0.92249	0.0572261	0.189558	0.0324754
Kukri_rep_c111517_289	1B	37.2	0.0335874	0.264812	0.00106687	0.00126663	0.0113154
RAC875_c8662_762	1B	37.2	0.683365	0.00497732	0.017672	4.88764e-11	0.325425
Excalibur_c27675_1815	1B	37.2	0.740728	0.075464	0.0952301	7.948e-12	0.0340801
wsnp_Ex_c1429_2745237	1B	37.2	1	1	1	1	1
BS00065523_51	1B	37.2001	1	1	1	1	1
BobWhite_c4236_410	1B	37.2001	0.788051	0.280392	0.597573	5.549e-05	0.369108
tplb0029b01_1022	1B	37.2001	0.171662	0.89124	0.0391347	0.333851	0.0437167
Ra_c27867_685	1B	37.3999	0.606772	0.667084	0.0680011	0.121765	0.00246128
Ex_c24969_223	1B	37.3999	1	1	1	1	1
[truncated: 18,223 more rows]
