# Supplementary material for: Genome Wide Association Study to Identify the Genetic Base of Smallholder Farmer Preferences of Durum Wheat Traits
Source: Front Plant Sci. 2017 Jul 17;8:1230. doi: 10.3389/fpls.2017.01230 (PMC5511852; doi:10.3389/fpls.2017.01230)
Supplement: Supplementary file 13 [file Table13.XLSX]

## Sheet: BLUEs.farmers.phenos.HS.GER.COM
Supplementary Table 13. Phenotypic values for wheat samples employed in this study. For each variety are provided the identifier ("Accession name"), the ploidy estimated from moecular analyses ("Ploidy"; see Mengistu et al., 2016 for details), the nature of the material ("Type"), the phenotypic values for farmer traits and for metric traits. Each phenotype name is attached with to the gender (if …
Accession name	Ploidy	Type	F_OVE_ger	F_EARLY_ger	F_SPI_ger	F_TILL_ger	M_EARLY_ger	M_OVE_ger	M_SPI_ger	M_TILL_ger	F_OVE_hs	F_EARLY_hs	F_SPI_hs	F_TILL_hs	M_EARLY_hs	M_OVE_hs	M_SPI_hs	M_TILL_hs	GY_ger	BY_ger	DB_ger	DF_ger	DM_ger	NET_ger	PH_ger	SPL_ger	SPS_ger	TGW_ger	GY_hs	BY_hs	DB_hs	DF_hs	DM_hs	NET_hs	PH_hs	SPL_hs	SPS_hs	TGW_hs	GY_comb	BY_comb	DB_comb	DF_comb	DM_comb	NET_comb	PH_comb	SPL_comb	SPS_comb	TGW_comb
DP-202012	Tetraploid	Landrace	3.22064	3.46795	3.2911	2.8973	3.55804	3.30214	3.07396	2.50189	3.48644	4.33269	3.62499	3.25889	3.9009	2.80301	3.372	2.86058	1.41117	5	73.8867	84.8234	138.112	2.2	88.2402	5.62757	32.8668	30.51	2.35604	6.17874	67.5321	78.3733	117.665	7.15801	101.801	7.82789	40.4806	36.2811	1.78747	5.72696	70.7425	81.638	127.926	4.70218	95.6162	6.7378	37.0698	33.4019
DP-202458	Tetraploid	Landrace	2.29464	3.0122	2.28651	2.41688	3.00835	2.28256	2.24151	2.2404	3.18617	3.92284	3.41548	3.07549	3.5678	1.74644	2.00167	2.01564	1.48395	5.83	76.6388	90.6873	136.689	3.1	90.7008	7.49969	28.6349	31.28	2.05176	5.80042	68.2403	77.5119	117.037	6.53326	111.073	6.98808	28.233	32.2348	1.7004	5.98601	72.5261	84.1628	126.919	4.77315	101.217	7.24553	28.6091	31.7488
DP-203889	Tetraploid	Landrace	3.1277	3.13798	3.39734	2.65261	3.06343	3.20507	3.04046	2.48964	3.51452	4.34511	3.81426	3.47264	4.1427	2.52013	3.09132	2.87418	1.59106	5	75.6129	88.242	144.721	2	94.8039	5.90743	35.2541	35.515	2.19119	5.8949	61.5347	75.1173	115.267	6.2262	106.62	6.71765	35.0891	32.0327	1.88849	5.64681	68.568	81.6672	129.952	4.13368	100.519	6.32476	35.0022	33.8025
DP-204353	Tetraploid	Landrace	2.12768	2.83227	2.38078	2.3437	3.01596	2.13983	1.98822	1.94266	3.0105	3.37973	3.4349	3.04881	3.1014	1.70399	2.22696	2.44476	1.47462	6.25	76.754	88.9991	137.537	2.6	80.2403	6.12788	21.9487	29.61	1.67472	5.80124	71.2828	81.6694	118.771	5.59915	77.6551	7.14636	31.9575	31.8056	1.5138	6.03181	73.9779	85.2624	128.024	4.1153	78.8242	6.65192	27.0366	30.7126
DP-204470B	Tetraploid	Landrace	2.0693	2.19117	2.28486	2.32156	1.85031	2.18045	2.11765	2.48791	3.68866	3.64632	3.85804	3.49874	2.87019	2.36333	2.69478	2.7219	1.5826	6.665	86.246	97.3497	140.154	2.9	91.0597	6.84796	22.263	30.735	2.80349	8.10875	73.4396	86.5866	121.293	9.04723	100.98	7.79453	32.9687	33.7289	2.14338	7.34509	79.8737	92.0743	130.713	6.03637	95.9602	7.30613	27.5135	32.2311
DP-204488	Tetraploid	Landrace	3.97063	3.47703	3.99925	3.43389	3.40869	4.04561	3.65417	3.16648	3.60195	4.38608	3.79066	3.46505	4.43116	2.48702	3.07958	3.02792	1.80918	8.335	72.6655	85.3828	138	2.6	97.6635	5.75254	32.7647	32.02	2.35881	5.0937	65.1041	76.9467	114.853	7.4108	99.3877	8.15766	35.128	30.0961	2.15132	6.86511	69.0016	81.3426	126.259	4.96626	98.9883	6.94409	34.0765	31.0627
DP-204493A	Tetraploid	Landrace	2.18598	4.05516	2.33266	3.10314	3.64196	2.84422	2.68004	2.91469	3.48161	3.99721	3.75784	3.43207	3.60564	2.19551	2.72083	3.15063	1.82116	7.08	72.3945	83.0689	133.217	3.8	94.0374	8.77008	31.6349	31.115	3.63579	8.99696	65.3034	77.16	115.793	9.01306	104.347	9.41199	32.2628	34.9936	2.78444	8.02263	68.8114	80.0754	124.589	6.30486	99.0203	9.08114	31.7546	33.0488
DP-204530	Tetraploid	Landrace	1.86296	1.39139	2.17018	1.86076	1.38881	1.96377	1.96809	1.84077	3.2249	3.81756	3.53788	2.95155	3.29275	2.11562	2.47938	2.33078	1.40092	5.83	80.0786	100.149	147.383	1.8	73.7587	7.86469	27.3295	34.41	2.08699	6.02315	76.2571	85.6386	120.383	6.81602	94.2367	9.82165	25.7184	36.8418	1.54391	5.71715	78.1237	92.8011	133.969	4.28603	83.6599	8.83861	26.5086	35.624
DP-204562A	Tetraploid	Landrace	2.15632	2.98404	2.24353	2.42125	3.37587	2.18475	2.19874	2.06563	3.21286	3.25953	3.32777	3.13059	2.992	1.63988	2.1846	2.07621	1.39395	4.58	76.1411	87.484	145.948	3.3	78.2745	7.29293	28.4423	27.525	2.38748	6.45128	65.3291	79.6374	120.452	7.12692	92.6312	8.44238	32.9526	33.2429	1.70786	5.59319	70.7031	83.4876	133.11	5.2015	85.348	7.88009	30.7284	30.3749
DP-206518A	Tetraploid	Landrace	2.47483	1.98861	2.5428	2.53642	1.83129	2.7558	2.55509	2.26805	3.39766	3.42341	3.4784	3.05566	2.09156	2.64331	3.04983	2.68081	1.61316	6.25	81.3307	96.1522	141.003	3.7	90.417	8.88513	38.7805	32.86	2.95321	7.3621	70.2918	85.3519	126.68	7.41831	88.011	8.36686	30.0047	35.2922	2.20038	6.74999	75.8145	90.8119	133.836	5.57113	88.9474	8.61719	34.4119	34.0635
DP-206548	Hexaploid	Landrace	2.78193	4.28833	2.73606	3.39502	4.26973	3.1761	3.30214	3.44112	3.34869	4.02113	3.59226	3.30687	3.98033	1.96601	2.4871	2.70418	1.82621	7.085	67.008	82.0454	121.351	2.9	105.435	8.50929	20.6926	28.4	1.83651	5.39039	64.7108	73.9881	114.466	8.11793	98.5875	8.27853	36.3082	30.607	1.87258	6.09564	65.818	77.9713	117.897	5.49923	101.887	8.40298	28.2178	29.5118
DP-206548bl	Hexaploid	Landrace	3.01529	3.00588	3.24807	3.56401	2.95889	3.34999	3.00499	3.10725	3.81839	4.70964	4.29077	3.92188	3.81612	2.52412	3.15819	3.05887	1.9539	9.165	71.9946	84.2327	137.902	2.8	106.743	7.63921	25.6072	33.575	3.03718	8.52573	66.9396	74.1493	113.703	8.16482	112.764	8.28098	34.6141	36.0861	2.66588	8.90947	69.4581	79.1824	125.829	5.55152	110.269	7.97432	30.2888	34.8398
DP-206551	Tetraploid	Landrace	3.67853	2.78727	3.82795	3.04374	2.81187	3.86449	3.92122	2.72436	3.92891	4.23184	4.31137	3.49244	3.68822	3.06986	3.60822	3.01194	1.72492	7.085	77.4375	88.6664	140.736	3	100.062	7.95947	48.771	33.58	3.54105	9.20423	68.3008	76.0853	116.925	5.60784	103.246	8.56184	38.2815	38.5498	2.66451	8.20104	72.8525	82.3677	128.781	4.43411	101.818	8.26584	43.6837	36.0803
DP-206551A	Tetraploid	Landrace	3.17915	2.82004	3.3593	2.99811	2.6544	3.11595	3.22977	2.58964	3.61411	4.16845	4.0736	3.63002	3.61506	2.49381	2.94154	2.87557	1.70372	6.25	76.3024	90.4395	136.271	3.9	95.0294	7.93867	36.3039	33.285	3.04774	8.38417	65.1851	76.724	114.665	5.96513	100.807	7.78719	34.7763	30.1419	2.32896	7.22303	70.7624	83.6053	125.578	4.90491	97.8732	7.85639	35.6069	31.7044
DP-206551B	Tetraploid	Landrace	3.88114	3.00245	3.88526	3.08228	2.75156	3.5138	3.63958	2.86892	3.39889	4.30928	4.00604	3.17973	3.76822	2.76908	3.16367	2.92766	1.75596	6.67	77.8252	88.8234	138.673	1.7	93.8075	6.86115	31.2533	33.065	2.39755	7.90976	69.3355	76.1907	116.394	7.28239	103.723	8.46391	32.6417	34.3595	2.11027	7.18254	73.5782	82.4532	127.619	4.55991	98.8565	7.6595	31.7646	33.7505
DP-206554	Tetraploid	Landrace	2.7226	2.73234	2.8368	3.04519	2.65542	2.94784	2.8574	2.71278	3.65644	3.92755	4.08017	3.72473	3.96796	2.81337	3.22552	3.0624	1.86666	7.5	75.8871	86.0596	143.027	3	94.8654	7.22788	27.2278	35.475	3.03897	8.50626	64.5333	74.5951	117.749	8.76175	109.16	9.3646	32.2148	34.267	2.56187	7.77153	70.2078	80.2911	130.336	5.76723	101.979	8.29614	29.878	34.8611
DP-206556	Tetraploid	Landrace	2.63658	1.80626	2.7674	2.62654	1.54991	2.85723	2.9	2.47081	3.10458	2.30107	3.35736	2.96585	1.39632	2.20588	2.84236	2.05217	1.56832	6.25	84.4859	97.5142	146.789	2.1	93.8586	6.22044	28.8812	32.415	2.97844	7.13183	79.3343	88.7248	124.878	4.61881	91.1175	7.66941	35.4721	36.1015	2.14746	6.78469	81.6409	92.8113	135.894	3.80143	94.066	6.847	31.8396	34.0726
DP-206567	Tetraploid	Landrace	1.92821	2.22037	2.19558	2.21027	1.98592	2.0109	2.01748	2.27219	3.12435	3.61913	3.43951	3.17581	3.31237	1.52901	2.32512	2.49659	1.48673	5	81.5706	96.1201	144.729	2.9	82.923	8.30222	27.1348	32.085	2.29258	6.82892	71.7042	81.1697	114.463	6.65292	84.2558	7.84745	31.086	31.9179	1.76803	5.83293	76.6469	88.6093	129.552	4.68503	83.5963	8.09166	29.2576	32.0138
DP-206576	Tetraploid	Landrace	1.86919	2.13762	2.18826	2.05078	2.12675	2.19564	2.24206	2.17442	3.22947	3.95111	3.56788	2.99723	3.71398	1.51237	2.03051	2.49646	1.41905	4.58	80.4637	92.9565	143.955	2.6	78.4884	7.77434	35.3813	31.865	1.80368	5.27739	69.7455	79.6493	113.353	5.31021	88.4882	7.56456	32.3716	27.0556	1.44471	5.00025	75.1289	86.4094	128.586	3.95706	83.6216	7.677	34.0944	29.4561
DP-206666	Tetraploid	Landrace	3.16498	2.44742	3.12818	2.91041	1.93027	2.90511	3.1132	2.62505	4.009	3.0626	4.5857	3.68589	2.06118	3.26121	3.79312	3.10034	1.67651	5	82.0847	96.1081	145.043	3.6	98.1073	7.72457	29.364	38.9748	3.42167	8.1598	71.8638	81.9774	125.519	7.57828	108.702	7.02915	30.3916	36.9057	2.61181	6.97269	76.9469	88.6042	135.142	5.41729	103.928	7.12378	29.2497	37.1569
DP-206690	Tetraploid	Landrace	2.24606	2.68455	2.36049	2.09126	2.81369	2.24345	2.2278	1.97875	3.60955	4.12655	3.90468	3.35738	3.81387	2.62346	3.06315	2.88132	1.31546	3.335	74.6815	85.8043	136.629	2.2	92.215	5.71859	28.7301	28.885	2.47051	6.38806	69.4627	79.0012	116.271	7.25498	103.118	7.17747	36.1583	32.8292	1.71025	4.98169	72.1387	82.5062	126.435	4.72705	97.7314	6.44084	32.5884	30.8548
DP-206700	Tetraploid	Landrace	2.32884	1.85917	2.37205	2.08144	2.15258	2.37825	2.35686	1.97203	3.01397	3.28808	3.25981	2.97206	2.9021	1.97782	3.02921	2.32676	1.5518	3.75	78.5706	94.1059	144.582	1.9	104.491	6.32974	22.5381	40.245	2.23675	5.04871	64.2481	77.0615	121.79	8.98999	100.967	7.70689	26.8783	25.5563	1.82694	4.34972	71.3789	85.4984	133.164	5.43632	102.646	7.01115	24.7141	32.928
DP-207058	Tetraploid	Landrace	2.4739	1.51186	3.05079	2.61036	1.0812	3.1826	3.34759	2.22677	3.80526	3.11592	4.01697	3.32451	1.75582	3.60444	3.65492	2.89402	1.81036	6.25	80.4852	98.6757	142.543	2.4	103.85	8.01654	38.0552	41.665	2.75057	7.6511	72.9101	84.2227	120.948	7.4481	110.496	7.82812	31.9304	37.1476	2.34425	7.00395	76.6718	91.4105	131.73	4.79137	107.024	7.91036	34.8846	39.3926
DP-208131A	Tetraploid	Landrace	2.47164	1.86975	2.67732	2.63205	1.90204	3.17317	3.27111	2.90483	3.73651	3.04832	4.37251	3.72865	2.36278	3.06253	3.52765	3.15679	1.78566	7.5	77.5847	94.742	142.627	2	104.132	6.8316	23.2604	35.15	2.8449	8.89948	69.5604	81.2654	124.865	7.1836	111.05	7.81477	34.3658	45.6753	2.38572	8.20895	73.5521	87.9628	133.713	4.61764	107.83	7.33835	28.8392	40.39
DP-208136	Tetraploid	Landrace	2.89771	2.01327	3.16747	2.54344	2.04969	3.32899	3.4148	2.38515	3.40236	3.43669	3.89029	3.16872	2.50171	2.55085	3.00493	2.71108	1.53656	5	79.0927	92.9546	147.219	2	96.1888	7.10743	33.279	35.715	2.14221	5.95719	71.5116	81.9906	121.744	6.04383	104.887	8.44618	37.6058	36.5518	1.74868	5.58178	75.2659	87.5163	134.623	3.98272	100.406	7.77139	35.7376	36.1402
DP-208146	Tetraploid	Landrace	2.26505	3.36114	2.48923	2.47213	3.27689	2.48409	2.57559	2.20242	3.32532	2.87987	3.5244	3.01487	2.67588	2.16409	2.70937	2.40733	1.68913	6.25	76.0847	87.6211	133.264	2.8	83.3787	8.01165	26.6772	33.04	2.62521	6.72712	66.2082	76.468	121.207	6.76778	104.785	8.68802	36.3539	38.4056	2.10544	6.46502	71.1484	82.0214	127.166	4.75444	93.9884	8.34952	31.6897	35.7291
DP-208150	Tetraploid	Landrace	2.95818	3.13362	2.91797	3.67984	2.91306	3.33983	3.09304	3.42831	3.80388	4.40085	3.93632	3.67045	4.14544	2.48862	3.09155	2.9457	2.30857	10.415	72.9149	83.7931	141.87	2.8	115.778	7.38668	35.5825	35.15	3.37857	9.55264	62.4858	73.0012	117.229	7.22368	109.583	8.70866	29.1706	34.346	3.19849	10.1531	67.7302	78.4499	129.685	4.98197	112.97	8.04901	32.695	34.7299
DP-208151	Hexaploid	Landrace	3.36762	2.7231	3.57312	2.83095	2.85372	3.61664	3.6925	2.643	3.22696	3.59336	3.66328	3.19658	3.22055	2.78688	3.17993	2.79736	1.81334	7.29	75.5041	89.1095	139.246	3.4	101.07	7.47249	32.2487	37.365	1.95156	5.57048	70.3959	77.8494	119.865	6.81265	92.9403	7.01763	30.1241	37.5231	1.99046	6.4867	73.0387	83.5982	129.453	5.13547	97.5075	7.24091	31.2692	37.4974
DP-208151A	Hexaploid	Landrace	2.50647	2.38671	2.78101	3.04828	2.48671	2.6797	2.4647	2.66027	3.88839	3.74226	3.91568	3.57434	3.46517	2.79712	3.25055	2.98619	1.80846	7.5	77.9859	89.5756	143.973	2.6	95.4813	6.85168	29.9838	32.425	3.28177	8.62365	67.5862	77.6161	121.083	6.63641	104.169	7.29304	36.7089	31.9185	2.63465	7.92725	72.7552	83.558	132.507	4.53085	99.7214	7.06267	33.64	32.163
DP-208151B	Hexaploid	Landrace	2.69408	2.53678	2.55046	2.56332	2.58467	3.03118	2.88557	2.62332	3.58161	3.79721	3.71996	3.25108	3.16946	3.18494	3.198	2.94564	1.66486	5.21	77.6748	88.601	144.784	2.4	92.0777	6.55521	30.3251	37.82	2.14897	5.93781	70.3123	79.0652	121.248	4.62542	104.419	6.73644	33.9656	41.2653	1.88403	5.59245	74.0181	83.9144	133.048	3.45452	98.0886	6.62501	32.0353	39.5431
DP-208155	Tetraploid	Landrace	2.27885	3.81556	2.32205	3.00825	3.47121	2.65432	2.55703	2.94975	3.01839	4.18687	3.2979	3.03311	4.01579	1.62457	2.17863	2.63556	1.75219	5.835	75.4939	86.7108	137.485	2.9	88.0919	9.1539	34.2122	28.61	3.09233	7.80956	70.0951	79.372	114.903	7.46562	86.4715	8.78698	31.8643	31.3961	2.49001	6.97751	72.75	82.9667	126.154	5.20425	87.1458	8.99053	32.9055	30.0107
DP-208161	Tetraploid	Landrace	2.13711	1.37674	2.58037	2.50845	1.41568	2.90429	3.00336	2.15041	3.19959	3.34004	3.57461	2.9756	1.19819	3.20235	3.30369	2.50764	1.66428	6.665	88.2501	97.8978	154.911	1.7	96.8236	6.56691	27.5782	40.895	2.05897	6.05288	72.653	80.6694	128.944	7.08558	100.868	8.49053	34.0291	45.0599	1.9017	6.54875	80.5475	89.4473	141.816	4.31796	99.3388	7.52526	31.044	42.9892
DP-208162	Tetraploid	Landrace	2.71556	3.83303	2.87596	3.1642	3.84929	2.979	2.71694	2.93989	3.72019	4.27024	4.14304	3.92624	4.08181	2.58278	3.27132	3.18432	1.79994	8.33	66.0927	79.2419	130.127	2.4	108.094	7.49578	29.5493	35.91	3.17906	8.25255	63.7597	72.8388	114.839	5.60756	99.2954	7.7112	33.5351	41.9543	2.56939	8.10635	64.8639	75.9747	122.365	4.00917	103.897	7.61565	31.8795	38.927
DP-208167	Hexaploid	Landrace	2.95518	2.71554	3.10339	2.82742	2.40943	3.16158	3.37396	2.49206	3.72696	3.1601	4.03659	3.49989	2.28209	3.94142	4.21384	3.24651	1.65149	8.335	77.8394	93.5351	140.902	1.5	99.6204	7.03178	27.2477	39.55	3.0779	8.26475	71.2892	83.564	124.162	8.60807	108.802	8.37013	28.4554	43.6083	2.38316	8.46666	74.5597	88.5067	132.5	5.12185	104.273	7.7231	27.6159	41.5895
DP-208168	unclear	Landrace	2.67405	4.08203	2.76723	2.97267	3.82271	2.71742	2.66025	2.82194	3.46597	4.06196	3.55723	3.42062	4.25735	2.07638	2.76051	2.83956	1.77366	6.25	71.7258	85.9243	136.965	2.6	101.255	6.24189	27.8915	33.165	2.90888	6.71197	60.5977	72.0188	113.132	6.70293	103.728	7.96739	31.9468	38.1824	2.36494	6.26761	66.1165	78.9089	124.954	4.60519	102.383	7.11762	29.9313	35.6609
DP-208173	Hexaploid	Landrace	3.6675	3.19463	3.73044	3.23881	3.04498	3.73838	3.66327	2.8639	3.25131	3.692	3.56945	3.27376	2.77407	2.82534	3.31505	2.66436	1.78213	7.71	76.3165	87.8488	135.037	2.2	98.6118	6.62044	30.5314	35.495	1.9004	5.33497	69.266	79.0012	122.552	7.01841	95.5521	7.5656	36.8431	40.8706	1.90309	6.62722	72.8118	83.4791	128.856	4.5564	96.9904	7.08791	33.8392	38.1991
DP-208175	Tetraploid	Landrace	2.0934	3.93118	2.38141	2.84621	3.56383	2.45075	2.44084	2.44507	3.22435	4.54119	3.27929	3.00342	4.17443	1.84895	2.32059	2.51253	1.51449	4.375	69.9939	83.9688	131.689	3	89.3828	7.44832	28.2337	32.215	2.51602	6.10559	60.1414	72.8187	111.808	7.16563	89.0384	7.88464	29.0963	33.6658	1.86825	5.15088	65.0247	78.3367	121.713	5.06783	88.9849	7.68024	28.8069	32.9412
DP-208184	Tetraploid	Landrace	2.9435	2.90037	3.24337	2.84145	3.028	3.19129	3.16239	2.55872	3.68492	4.40186	3.91229	3.35716	4.02383	2.76524	3.31871	2.87596	1.5816	5.415	76.0645	87.9849	136.46	2.4	93.3512	6.64832	20.4634	36.31	2.54468	7.2783	66.0578	77.8626	127.18	8.72817	108.775	8.74041	35.0857	42.612	2.02765	6.41817	71.0283	82.9543	131.863	5.57793	101.237	7.69768	28.1474	39.4922
DP-208186	Hexaploid	Landrace	2.77296	3.02872	2.92728	3.43497	2.95809	3.01887	2.91534	3.13437	3.2451	3.93869	3.49198	3.20846	3.44953	2.24527	2.8656	2.74501	1.91866	9.585	76.6472	86.6664	139.453	3.2	95.5386	6.84461	37.3463	33.43	3.00571	8.02689	66.2389	78.191	119.301	8.94327	100.717	7.69421	26.1248	35.5226	2.58822	8.72971	71.4799	82.4359	129.381	5.94575	98.0638	7.28141	31.6625	34.4753
DP-208188	unclear	Landrace	1.60344	1.04907	1.80998	2.42179	0.850764	1.8667	1.93031	2.48239	2.83526	1.98473	2.56219	2.88935	1.74141	1.87446	2.24439	2.66718	1.85973	7.29	94.0221	105.483	148.025	2	94.4384	7.19914	27.4071	41.22	2.76944	8.20017	83.2713	91.0201	126.779	7.6512	97.0936	7.41501	34.5555	36.7172	2.35807	7.45171	88.5892	98.1334	137.351	4.78627	95.3121	7.30251	31.0222	38.955
DP-208189	Tetraploid	Landrace	2.89634	2.2432	2.7924	2.7724	1.96525	3.18043	3.06612	2.66356	3.60041	3.28858	3.85764	3.24467	2.6881	3.25675	3.58057	2.76922	1.8153	7.08	77.9798	90.3941	143.886	3.6	98.3726	9.46133	37.3145	30.88	2.63163	6.80809	68.4216	75.6575	124.162	5.38919	104.926	8.59897	44.5271	37.0006	2.28559	6.87608	73.151	82.9675	134.007	4.50604	101.621	9.05265	40.9977	33.9335
DP-208190	Tetraploid	Landrace	2.19057	2.42539	2.38656	2.68862	2.46542	2.62825	2.45258	2.62452	3.1686	4.19593	3.22241	3.10414	3.91876	1.70335	2.28797	2.45713	1.57215	6.25	78.9092	92.1966	142.037	3.2	89.1627	8.03531	27.3082	26.7	1.719	5.31722	68.9332	79.7547	117.812	8.5709	86.7821	8.30722	32.1263	26.1533	1.62652	5.68712	73.8763	85.9381	129.853	5.90247	88.3028	8.17814	30.2145	26.4305
DP-208192	Tetraploid	Landrace	2.91528	3.06253	2.84246	3.14819	2.96014	2.6761	2.5665	3.03506	3.30623	3.46331	3.35498	3.17009	3.16071	2.18741	2.42454	2.53009	1.68804	7.5	83.3958	96.4444	142.853	3.1	93.6053	8.37788	30.9257	28.2	2.6456	7.25145	75.9769	88.1386	119.485	8.36839	88.2645	7.80055	32.728	31.4927	2.12395	7.29682	79.6674	92.2629	131.222	5.74908	90.8539	8.09339	31.6592	29.8305
DP-208194	Tetraploid	Landrace	3.01232	2.93597	3.27494	2.71618	2.66831	3.61088	3.50981	2.36736	3.57427	4.21633	3.8738	3.52051	3.83018	2.88965	3.34262	2.90581	1.74055	6.25	74.5847	90.3478	141.224	3	102.752	6.3223	23.305	40.495	2.49053	7.32893	68.6504	76.2227	116.034	5.62795	116.176	7.24455	31.8188	38.1794	2.14419	6.78547	71.6175	83.2314	128.644	4.3453	109.581	6.81043	27.5726	39.3234
DP-208196	Tetraploid	Landrace	2.9187	3.2858	2.87614	2.952	3.54668	2.5732	2.52264	2.45995	3.15698	3.66938	3.90068	3.31296	2.98525	2.40222	2.92846	2.91671	1.49029	6.25	75.4798	88.4991	137.256	3	91.079	6.48327	26.8178	36.2	2.75697	7.02457	69.1414	78.9988	120.635	7.22495	88.7279	6.88076	33.8856	41.6523	2.00962	6.51839	72.2686	83.6633	129.023	5.13481	89.7967	6.67693	30.2717	38.9617
DP-208200	Tetraploid	Landrace	2.4193	2.14309	2.64462	2.52839	2.14213	2.61668	2.6296	2.30518	3.13209	3.41877	3.64107	2.96919	2.42888	1.98847	2.46751	2.29573	1.4864	7.085	78.9012	91.3034	137.301	2.6	86.1866	8.34424	30.9836	32.02	2.276	6.34736	74.9858	82.5427	123.372	7.28585	91.5497	8.88258	30.6413	32.8758	1.78825	6.79284	76.9665	86.9443	130.366	4.85027	88.7895	8.60685	30.9016	32.4383
DP-208203A	Tetraploid	Landrace	2.53354	2.54615	2.65482	2.88162	1.99591	2.75729	2.47203	2.62436	3.35338	3.49008	3.5981	3.3622	2.82076	2.25439	2.61721	2.58798	1.72618	6.25	76.4516	88.0756	143.838	2.2	95.7408	5.99071	25.6091	32.015	2.48239	7.22641	68.7198	77.4893	122.034	6.95849	102.141	7.14295	37.8946	32.7471	2.11162	6.83536	72.5654	82.7748	132.932	4.57273	99.0262	6.57145	31.7134	32.4067
DP-208209	Hexaploid	Landrace	1.30338	1.03307	1.87296	2.05335	0.879385	2.30438	2.07203	1.97997	3.21535	2.18073	3.16606	3.35544	1.21843	2.23492	2.91646	2.75797	1.54603	5	89.754	103.226	160.975	2.3	98.7439	8.53681	26.0157	38.865	3.18213	9.69443	73.2429	81.4467	124.455	6.74355	120.506	9.39675	29.5613	42.628	2.24962	7.01715	81.4912	92.2663	142.709	4.59298	109.238	8.9583	27.5139	40.7401
DP-208215A	Tetraploid	Landrace	3.08044	3.65546	3.04688	2.97054	3.38137	2.98839	2.84545	2.52348	3.40762	4.06431	3.68275	3.34615	4.0501	2.49636	3.02621	2.66586	1.43331	5.415	70.8645	86.1863	132.102	2.5	97.943	6.12014	28.1865	30.055	2.14602	7.18779	63.1322	73.2136	115.102	7.76387	102.679	7.30528	37.2391	32.8198	1.67531	6.30387	67.074	79.7411	123.659	5.02443	100.542	6.7158	32.7683	31.4301
DP-208221	Hexaploid	Landrace	2.70379	2.48576	2.75601	2.89863	2.164	2.90943	2.76667	2.77979	3.68021	4.14882	3.99681	3.59978	3.84477	2.52138	3.19266	2.95986	1.94317	7.5	75.5282	86.5755	132.269	2.1	97.6117	6.66605	27.438	34.495	3.34236	8.4165	63.0746	75.1468	117.26	7.26878	105.411	8.37313	39.3679	34.7908	2.79488	7.88351	69.2676	80.7951	124.595	4.69289	101.635	7.53476	33.4853	34.6084
DP-208222	Hexaploid	Landrace	1.94541	1.04974	2.35368	2.79114	1.18387	2.84277	2.75811	2.75302	2.9563	2.66717	2.94168	3.02542	1.37624	2.61276	3.08348	3.08705	1.8166	7.085	79.6693	92.6361	155.174	2	108.239	8.32602	32.3907	41.98	2.31038	7.1913	82.2571	87.6907	123.797	5.35757	105.76	7.35589	29.74	42.1744	2.13081	7.15365	80.9443	90.1262	139.473	3.61365	106.936	7.84819	31.3496	42.0906
DP-208227	Tetraploid	Landrace	2.90229	1.51824	3.40884	2.86146	1.36235	3.45651	3.45044	2.87185	3.94066	2.8965	4.32023	3.77034	2.18225	3.77638	3.89834	3.04058	1.83236	7.915	85.5508	95.6455	153.841	1.9	112.02	7.20625	32.3362	40.59	2.90036	8.56692	74.2776	89.7026	124.737	5.25267	106.108	7.62059	28.8336	41.4101	2.43706	8.24398	79.8821	92.6383	139.321	3.62581	109.058	7.41203	30.0939	41.0105
DP-208228	Hexaploid	Landrace	2.3526	1.95408	2.21956	2.8993	1.77916	2.66234	2.54457	2.70226	3.8668	3.44163	3.65594	3.5779	2.66718	2.80605	3.04683	2.9185	1.72054	7.915	80.6835	91.7269	147.898	2.2	95.8971	6.64424	19.2081	35.635	3.34504	9.29277	71.7918	80.404	124.158	7.1403	111.008	7.56136	32.4107	38.7514	2.49954	8.35743	76.2191	86.0372	136.065	4.62787	103.164	7.10502	25.8119	37.1854
DP-208229	Tetraploid	Landrace	2.91173	3.41263	3.04292	2.77566	3.21187	2.99495	2.78914	2.40587	3.54923	4.52527	3.96497	3.53826	4.10518	2.59268	3.09844	2.80955	1.27753	5.415	66.9939	83.2259	143.376	1.7	89.168	6.79479	21.2654	25.485	2.24369	6.29148	62.581	72.9467	116.38	8.13656	102.581	6.78848	39.0844	36.1342	1.4955	5.86257	64.7598	78.0163	129.805	4.95383	95.7998	6.81779	30.3267	30.8281
DP-208230	Hexaploid	Landrace	3.12568	3.08631	3.16531	3.31375	2.7824	3.37534	3.32013	3.4297	3.90166	4.05275	4.1129	3.72073	3.469	3.06346	3.21765	3.27885	2.16074	6.875	75.1613	84.0605	141.614	2.6	102.423	7.50743	31.1763	35.255	3.64972	10.2439	65.1414	74.3934	119.684	6.94614	115.059	7.3824	34.5537	38.682	3.19196	8.49617	70.1598	79.2128	130.596	4.72344	108.806	7.44337	33.1413	36.9574
DP-208233	Hexaploid	Landrace	1.94532	1.25267	2.18476	2.61858	1.07223	2.49062	2.47274	2.56651	3.35311	2.72762	3.81704	3.08581	2.01216	1.93111	2.70781	2.55533	1.67866	6.67	79.5988	92.5302	150.492	1.9	112.891	7.03681	29.0596	35.26	1.69083	6.47491	74.581	85.244	128.5	7.15552	123.541	8.98143	32.7755	34.5038	1.6881	6.49769	77.0866	88.8638	139.571	4.54924	118.052	7.99616	30.8008	34.9385
DP-208234A	Tetraploid	Landrace	3.05578	2.44316	3.25198	3.01455	2.45094	3.5174	3.28503	2.67445	3.4	2.49399	3.67009	2.95774	1.95523	2.90718	3.36326	2.6931	1.74779	7.915	80.4294	91.7571	139.221	2	98.994	7.07212	32.5608	36.44	2.11898	5.82829	73.847	87.9787	123.932	5.10873	94.8795	6.94133	36.7778	41.4301	1.96102	6.87048	77.1546	89.8429	131.606	3.67664	96.8463	7.01511	34.3497	38.9106
DP-208239	Hexaploid	Landrace	2.24568	3.0602	2.21274	2.44739	3.23345	2.30574	2.38839	2.53142	3.28422	4.12253	3.80673	3.23736	3.56879	2.19591	2.8795	2.75974	1.44602	3.335	75.1655	89.6095	134.96	2	90.2368	6.66319	21.3925	31.455	2.42913	6.13051	68.5463	79.2014	118.18	8.35596	92.2795	7.46419	33.5979	32.35	1.86258	4.90306	71.9707	84.5526	126.487	5.19962	91.9307	7.07999	27.4619	31.8871
DP-208242	Tetraploid	Landrace	2.2424	1.88246	2.63515	2.16319	1.8933	2.36305	2.46952	2.15734	3.53637	4.11135	3.72926	3.54673	3.60549	2.15483	2.49778	2.73018	1.50366	5.835	77.7762	94.4528	146.945	2.1	93.956	6.11859	25.8301	34.32	3.03719	8.79629	68.0951	78.1587	115.308	8.16747	104.961	7.54659	37.8008	34.8704	2.13872	7.16767	72.8737	86.192	131.154	5.15213	99.0854	6.83754	31.9211	34.5876
DP-208243	Tetraploid	Landrace	2.5473	2.20254	2.60675	2.42924	1.94458	2.34932	2.31802	1.9779	3.28381	3.66881	3.69661	3.39932	2.51641	2.11197	2.60637	2.47178	1.42485	5.21	77.1835	95.8034	139.677	2.4	87.02	8.2145	28.9519	31.985	2.01155	6.46335	73.347	85.4253	122.023	6.69133	91.141	7.88081	32.7781	32.628	1.57739	5.81216	75.2659	90.6262	130.836	4.61583	89.0636	8.03672	30.3605	32.3082
DP-208244	Tetraploid	Landrace	2.56398	2.629	2.6504	2.86972	2.57427	3.26015	3.21212	3.01262	3.65533	3.61299	4.06259	3.51306	3.05637	2.55724	3.01762	2.74356	1.85701	7.5	76.4657	86.3176	140.087	2.5	98.1195	6.96283	27.4727	32.085	3.26531	8.0479	68.9306	78.6813	121.338	6.93987	112.408	8.80508	32.6009	36.0472	2.6538	7.69777	72.667	82.4853	130.753	4.73922	105.192	7.87976	29.8503	34.0593
DP-208248	Hexaploid	Landrace	2.6346	2.00061	2.8157	2.94766	1.98773	3.13768	2.85258	2.83126	3.57261	3.51784	3.64304	3.28603	2.67619	2.6919	3.21345	2.54928	2.03698	8.33	78.1277	90.0512	146.999	2.4	107.631	7.55	29.688	35.085	2.80005	7.39279	69.1015	76.7453	122.616	8.75609	108.118	7.47386	37.5354	37.8619	2.59605	7.86487	73.6339	83.4138	134.961	5.58162	108.043	7.51145	33.532	36.4661
DP-208250	Tetraploid	Landrace	2.7263	2.87293	2.70907	3.05949	2.73373	2.87753	2.75954	3.00882	3.58934	3.53067	3.40435	3.42246	3.09084	2.26923	2.74043	2.49046	1.73946	7.92	75.0564	85.5756	140.945	3	101.983	6.16097	27.0532	28.86	2.31761	7.21735	69.1041	77.256	118.188	8.31406	107.409	6.9449	28.4171	30.7172	2.06166	7.58261	72.0804	81.4296	129.688	5.66296	104.615	6.55944	27.631	29.78
DP-208252	Tetraploid	Landrace	2.69341	2.32175	2.90368	2.3787	2.42924	3.09131	2.94599	2.68393	3.83651	4.38751	3.94841	3.68855	3.99651	2.65233	3.25424	3.05798	1.57306	6.455	83.0927	96.2571	138.239	2.2	90.9202	7.30966	27.0151	35.88	2.8176	7.69988	63.1041	74.8294	115.527	8.62706	111.873	8.45507	32.3275	39.7542	2.15018	7.13102	73.0654	85.5062	126.819	5.45277	101.768	7.90616	30.1591	37.8431
DP-208253	Tetraploid	Landrace	3.6212	3.42818	3.69569	3.1258	3.08285	3.80873	3.70339	3.06494	3.48202	3.99743	3.89226	3.34651	3.18639	3.08564	3.39888	2.75362	1.79969	5.415	73.4092	88.6664	140.341	2.7	102.925	6.61115	36.0161	39.875	2.4713	6.54224	68.7892	75.0533	117.921	8.54956	113.177	7.89731	32.5653	42.8926	2.19125	5.90348	71.084	81.8491	129.089	5.66056	108.033	7.26168	34.311	41.3964
DP-208256	Hexaploid	Landrace	1.6837	0.962202	1.81786	2.2541	0.939294	1.86526	1.75509	2.16149	3.00803	1.93519	3.03414	3.0135	1.031	2.75946	3.07554	2.85626	1.60515	6.045	88.0706	105.605	158.617	1.3	69.8966	6.38835	26.069	33.205	2.51404	7.5716	85.8598	95.1791	130.276	5.79341	72.8384	7.18358	39.9637	31.218	2.00474	6.64178	86.9454	100.328	144.349	3.42142	71.2051	6.79115	33.013	32.1926
DP-208258	Tetraploid	Landrace	1.76385	2.23972	1.99002	2.24466	2.41533	2.06449	2.10855	2.086	2.95794	2.67066	3.11854	2.58409	1.72593	1.95341	2.33842	2.04263	1.45441	4.58	76.2685	93.5244	139.956	2.7	78.8409	6.53884	24.7352	29.08	1.40274	4.1635	73.6645	83.7334	125.403	6.83267	73.5733	5.81445	27.3171	36.1056	1.30692	4.30345	74.9306	88.5759	132.628	4.77926	76.2168	6.17917	25.8299	32.5821
DP-208262	Tetraploid	Landrace	2.90049	2.00791	2.88651	3.1205	1.96053	3.02032	2.96847	2.82608	3.74633	3.63733	4.06348	3.40871	2.6675	2.91691	3.12093	2.92668	1.70412	6.67	79.2258	96.4537	143.214	2.1	104.547	7.31859	30.1082	31.045	2.53785	8.03342	69.2082	77.8827	121.369	6.20941	104.581	7.53135	33.9629	34.1701	2.09876	7.23937	74.2103	87.1177	132.209	4.26694	104.387	7.43556	31.7212	32.6022
DP-208264	Tetraploid	Landrace	2.92585	3.38638	3.09949	2.7239	3.10693	3.29203	3.23191	2.80552	3.71991	4.3055	4.14175	3.63941	4.20129	3.3813	3.40761	3.19404	1.66987	6.67	71.1049	84.9546	135.816	2.6	97.7589	6.59814	42.5117	37.54	2.61316	7.34106	67.8381	75.936	114.673	5.95008	110.575	7.96625	31.8578	45.5576	2.10928	6.92877	69.4902	80.4443	125.175	4.31603	104.39	7.29337	37.2546	41.5271
DP-208273	Tetraploid	Landrace	2.7883	1.58316	3.13254	3.05793	1.57524	3.21372	3.20961	2.45336	3.72835	3.24982	4.00415	3.37023	2.48354	3.05365	3.62765	3.04822	1.94275	8.54	78.7315	92.1258	145.112	2.7	106.118	7.92014	29.1074	36.555	2.90676	8.85276	69.3817	80.7879	124.124	7.10127	113.004	7.75204	35.1468	39.2634	2.62475	8.93665	74.0941	86.4623	134.597	4.92251	109.703	7.85408	32.1094	37.9165
DP-208276A	Tetraploid	Landrace	3.2582	2.78	3.55777	2.94687	2.58467	3.37538	3.34457	2.65216	3.687	3.39757	3.82274	3.22405	2.98266	2.45802	2.85079	2.58406	1.61462	6.455	76.9032	90.8327	135.771	1.6	95.011	6.7223	27.866	39.45	2.12421	6.24487	69.3265	78.436	115.237	8.33822	95.937	6.8181	33.0917	43.0337	1.80806	6.42152	73.0531	84.5991	125.568	4.95801	95.355	6.76973	30.4436	41.2334
DP-208277	Tetraploid	Landrace	2.35291	2.4154	2.47131	3.00525	2.56071	3.04345	2.72067	3.10483	3.55601	3.93562	3.82112	3.94834	3.20129	2.50254	2.68581	2.93427	1.91578	8.33	78.7403	90.2674	144.789	2.2	97.3983	6.79138	24.1492	30.68	2.83835	8.90924	69.4627	77.2572	119.744	7.04328	108.558	8.83867	29.7027	29.9733	2.50518	8.65425	74.095	83.8055	132.375	4.64302	102.959	7.8087	26.7653	30.3524
DP-208278	Hexaploid	Landrace	3.00053	3.07068	2.94337	3.43729	3.07275	3.16591	2.92369	3.37511	3.3798	4.04461	3.77875	3.43243	3.56387	2.24161	2.62667	2.83612	2.07263	9.165	73.8222	85.157	137.754	2.5	97.5581	7.29783	31.2555	31.98	2.18434	5.87769	64.847	75.6813	117.086	11.7342	112.752	8.85983	33.1483	32.7526	2.38295	7.6156	69.3962	80.4584	127.405	7.1434	105.672	8.09191	32.3431	32.3433
DP-208279	Tetraploid	Landrace	2.49838	2.03359	2.87557	2.41569	1.93947	2.93478	3.01908	2.6	4.04344	3.68923	4.45277	4.17661	2.69192	3.44158	3.84651	3.43	1.86607	6.455	79.3387	95.5757	144.072	2.5	92.07	6.91723	23.2344	36.665	3.88442	9.63092	70.6877	82.1161	120.049	7.01454	105.9	8.74073	33.8119	43.0488	2.9378	8.07983	74.9814	88.7985	132.015	4.7517	98.803	7.82654	28.6115	39.8381
DP-208280	Hexaploid	Landrace	3.03316	2.43502	3.31649	2.71473	2.46178	3.59493	3.4943	2.58895	3.64218	4.1167	4.02607	3.537	3.40813	3.0772	3.44905	3.02942	1.64663	5.625	76.1693	88.2873	138.577	2.6	96.2771	6.42602	31.7984	36.16	3.23748	8.67084	68.581	76.6801	115.974	6.97316	104.745	6.86708	30.5422	37.1324	2.46073	7.18252	72.3675	82.4319	127.144	4.9012	100.327	6.66272	30.7783	36.6493
DP-208281	Tetraploid	Landrace	3.01002	2.20335	3.29297	2.58074	2.33623	3.56308	3.67434	2.6209	3.63236	3.84683	4.25357	3.45086	3.17169	3.08276	3.74929	3.07996	1.79036	6.665	78.9092	91.1512	140.229	2.2	98.8991	6.49728	30.9503	39.52	3.23276	8.34991	65.4448	77.5627	117.734	7.86005	108.43	8.15343	36.773	40.4577	2.56546	7.34733	72.1325	84.3176	128.886	5.03196	103.477	7.32117	33.7314	39.9702
DP-208282	Hexaploid	Landrace	3.08789	3.46875	3.20884	3.52275	3.55991	3.63764	3.52851	3.61588	3.41674	3.90279	3.83293	3.04525	3.48046	2.59587	3.13815	2.7469	2.16805	10	76.508	84.1512	136.298	3.5	114.456	8.42788	29.5615	32.865	2.7645	6.66644	68.0618	74.841	115.811	6.67152	104.746	8.149	35.8855	39.8893	2.75693	8.45031	72.2489	79.4627	126.051	5.23977	110.117	8.2866	33.0504	36.4042
DP-208283	Tetraploid	Landrace	3.37851	3.77668	3.09048	2.98073	3.59739	3.37902	2.9927	2.99309	3.08492	4.502	3.66755	3.41832	3.65611	2.17735	2.46064	2.57417	1.78469	6.665	66.5221	81.4982	126.637	2.5	93.5647	6.81301	30.0729	35.89	2.20298	5.85749	61.1157	74.0107	112.966	6.84071	98.676	7.15888	33.5128	38.8821	1.99386	6.05286	63.7907	77.6649	119.805	4.66488	95.8357	6.99303	31.9843	37.4036
DP-208285	Tetraploid	Landrace	2.43098	2.11165	2.92669	2.66745	1.84941	2.72386	2.64365	2.47442	3.43057	3.59522	3.99267	3.41695	2.79632	2.61087	3.06067	3.14702	1.62396	7.5	82.2017	96.9886	148.234	2.6	98.7425	7.10966	27.5183	33.215	2.32372	7.68035	71.4537	82.436	119.737	6.75574	99.7632	8.79547	29.2916	33.1946	1.97959	7.84973	76.9063	89.8893	133.922	4.65438	99.8744	7.95694	28.7711	33.2047
DP-208286	Tetraploid	Landrace	2.67373	1.69198	2.86667	2.42835	1.45889	2.59493	2.51551	2.1323	3.72655	3.29358	3.98799	3.43254	2.33833	3.47603	3.55294	2.75183	1.41817	5.835	78.6693	98.121	146.674	1.7	86.0411	5.52788	28.423	31.31	2.60487	7.27212	75.0231	86.628	124.752	7.03886	98.1187	5.09431	32.695	39.1161	1.8488	6.52013	76.8366	92.3738	135.695	4.40731	92.3817	5.31926	30.8837	35.2207
DP-208288	Tetraploid	Landrace	2.63947	3.28865	2.74513	2.90838	3.42885	3.13045	3.0813	3.16011	3.71867	4.59907	4.01833	3.47768	4.16874	2.35984	3.1632	2.93811	1.69435	6.665	69.1693	85.4083	134.858	2.5	102.674	6.6	26.8638	33.895	2.26155	6.19248	64.6619	75.8199	114.662	8.87744	106.12	8.71192	33.5098	33.8854	1.95903	6.48116	66.9108	80.603	124.767	5.70692	104.212	7.6626	30.0951	33.9104
DP-208290	Tetraploid	Landrace	3.11009	2.60063	3.25981	2.46936	2.81209	3.35942	3.44688	2.36252	4.0668	3.47345	3.8873	3.04158	2.40243	3.62979	3.60268	2.74296	1.66328	5.835	67.6633	85.621	142.649	1.6	100.317	5.01673	32.6733	36.66	2.04551	5.81603	62.7687	73.2014	123.263	6.96132	103.463	5.78502	32.9533	39.5808	1.85611	5.8108	65.167	79.3762	132.938	4.34032	101.782	5.4062	32.7479	38.1079
DP-208292	Hexaploid	Landrace	2.97574	3.94123	3.12988	3.23906	3.2088	3.92243	3.65703	2.95336	3.15435	3.52034	3.86727	2.76689	2.89612	3.45658	3.42105	2.43571	1.88544	6.25	67.5988	83.0756	135.624	2.5	75.072	8.18735	44.1404	39.105	2.09253	4.28034	59.7918	68.6161	123.241	4.91407	78.2652	7.58296	44.5379	38.1061	2.12048	5.41239	63.682	75.808	129.411	3.70349	76.6861	7.89841	44.5202	38.5915
DP-208293	Tetraploid	Landrace	1.87372	3.08396	1.8932	1.93532	3.346	1.83333	1.77006	1.86218	3.35587	4.37416	3.83075	3.25716	4.08897	1.95371	2.64435	2.9445	1.3786	4.585	67.8307	81.9093	126.689	1.9	81.2022	7.8316	18.7122	30.15	1.96088	5.67799	59.7313	76.9799	112.252	8.30923	100.214	9.0207	31.1877	32.2356	1.47014	5.17418	63.7995	79.4915	119.428	5.16714	90.5923	8.42974	24.9792	31.1979
DP-208294	Tetraploid	Landrace	2.60887	2.63788	2.43527	2.94247	2.45133	2.54422	2.66721	3.24698	3.43943	2.93348	3.37006	3.24443	2.1397	2.20859	2.68959	2.61457	1.66159	7.5	83.5423	95.8478	133.95	2.2	85.854	7.74089	29.483	30.89	1.87965	5.15734	78.658	87.7029	120.617	8.25402	81.653	7.1328	29.0093	34.8707	1.748	6.26507	81.1098	91.8074	127.346	5.11018	83.5627	7.43318	29.2784	32.8979
DP-208304	Tetraploid	Landrace	2.28967	1.85467	2.50425	1.9701	1.84355	3.08474	2.99606	2.08773	3.74979	3.3596	4.05675	3.56185	2.39736	3.82263	4.03449	3.26862	1.42131	4.17	80.7601	96.5151	143.376	3.2	86.1164	7.1	32.2296	40.615	3.31522	10.0331	70.77	78.9796	117.183	8.12677	104.523	8.05918	37.803	44.288	2.24736	7.25186	75.7824	87.7375	130.294	5.75074	95.5708	7.56933	35.1222	42.4636
DP-208309	Hexaploid	Landrace	3.35051	2.28067	3.49819	2.68126	1.97587	3.57536	3.6164	2.47081	3.82628	4.15039	4.07848	3.64914	3.38856	3.38613	3.38261	2.97356	1.76091	5.415	79.4214	93.9849	146.251	2.1	90.7016	5.9	39.7911	41.35	2.54559	6.95379	65.7313	77.2666	118.624	7.0791	107.231	7.33449	37.6175	41.0347	2.16423	6.18419	72.6201	85.6486	132.438	4.56078	99.0028	6.61699	38.808	41.1851
DP-208310	Hexaploid	Landrace	2.91432	2.94831	3.02738	3.55807	2.71493	3.07534	2.84759	3.30898	3.60084	4.43762	3.61093	3.55681	4.125	2.44815	3.09103	2.68201	1.96874	7.915	77.0363	86.121	140.057	3.1	101.293	7.58699	28.0772	34.1	3.01703	8.16034	65.5156	76.4689	114.875	6.56719	106.359	7.94976	34.2356	33.3592	2.64545	8.18642	71.2365	81.2747	127.561	4.93456	104.036	7.75781	31.4056	33.7322
DP-208311	Hexaploid	Landrace	2.90716	2.37226	3.0021	3.17813	2.32067	3.29636	3.1704	3.00552	3.60885	3.40507	4.09573	3.6811	2.73929	2.66426	3.04664	3.05439	1.96323	8.75	78.4798	89.0302	141.144	2.2	96.7997	7.32602	27.3532	32.14	4.10468	10.8407	65.2455	75.5734	118.782	8.55009	114.342	9.03066	37.3667	37.0983	3.18021	9.84874	71.8242	82.2647	130.051	5.37262	105.506	8.18531	32.5041	34.6033
DP-208312	Tetraploid	Landrace	2.85635	1.74693	3.07614	2.48347	1.97058	3.14715	3.19325	2.36582	3.34744	4.13255	3.89552	3.61684	3.57759	2.62152	3.16554	2.97724	1.66432	6.25	79.6552	92.5756	144.848	2.5	90.4642	6.85539	27.604	37.415	2.87212	7.25585	62.6272	76.3068	114.707	8.65248	102.837	8.79086	35.7236	46.9785	2.25534	6.5134	71.1361	84.3785	129.764	5.69176	96.495	7.81412	31.3245	42.2278
DP-208315	Tetraploid	Landrace	3.17931	2.60734	3.38929	2.57223	2.64645	3.61016	3.58147	2.76459	3.89308	4.05767	4.41588	3.86059	3.31838	3.43473	4.07257	3.4167	1.92632	6.665	77.592	89.8723	143.279	3	100.435	7.02398	34.0354	36.78	2.89099	8.01509	66.6414	79.1801	120.718	7.28451	112.561	8.55693	44.0152	39.7372	2.53425	7.38565	72.0614	84.4663	132.024	5.08096	106.291	7.79007	38.9522	38.2473
DP-208316	Tetraploid	Landrace	2.55147	2.32009	2.42602	2.47941	1.80676	2.47103	2.43958	2.36149	3.25449	3.00778	3.63252	3.15648	2.38556	2.01101	2.59866	2.71552	1.6344	5.835	79.9577	92.3034	141.674	2.7	83.2877	6.14424	24.7388	32.62	2.70462	7.99387	70.3933	81.3614	119.928	8.04118	84.8962	7.05081	32.9522	32.0559	2.13361	6.78572	75.1917	86.839	130.856	5.42097	84.0142	6.59106	28.6093	32.3234
DP-208317	Tetraploid	Landrace	2.39294	2.96642	2.6576	3.6075	2.78938	2.9174	2.72264	3.31519	3.34371	4.35339	3.49416	3.05807	4.21341	2.02901	2.52396	2.6688	1.9834	9.165	71.746	83.6824	140.398	2.2	105.055	6.5684	21.0022	33.605	2.56351	8.45427	61.2918	73.2121	114.135	9.48792	109.551	8.78765	30.6188	32.5891	2.44601	8.83044	66.5273	78.4528	127.301	5.74437	107.169	7.68044	25.8746	33.0972
DP-208318	Hexaploid	Landrace	2.82957	2.68074	2.86751	3.08651	2.81351	3.08839	2.75258	2.96356	3.49558	4.17937	3.81012	3.23654	3.50368	2.46251	2.68279	2.57587	1.93913	8.795	74.8246	85.0605	141.401	3.1	97.4611	6.42937	20.6625	32.84	3.0282	8.3188	63.7469	74.5649	119.206	9.42402	104.551	8.18124	32.9534	31.5677	2.63049	8.54526	69.2674	79.8056	130.321	6.41256	101.132	7.28712	26.6673	32.2174
DP-208320	Tetraploid	Landrace	2.89327	2.1959	3.22222	2.45772	2.27916	3.37612	3.38683	2.39862	3.58811	4.11992	3.81113	3.44054	3.73675	2.77319	3.20975	2.69633	1.74344	6.455	77.2258	89.1966	141.027	1.7	91.762	6.37212	31.1764	37.74	2.72018	7.53253	65.2687	77.2547	117.297	6.56848	95.0431	7.37251	32.3148	34.3318	2.22151	6.78268	71.2253	83.1881	129.117	4.19593	93.0749	6.87051	31.4215	36.0128
DP-208321	Tetraploid	Landrace	3.22808	4.26842	3.19473	3.12734	3.66791	3.20293	2.99681	2.8924	3.42145	4.06453	3.67135	3.61293	4.20802	2.48658	3.14761	2.94705	1.70362	5.835	66.8024	82.3478	141.067	3.1	94.0022	7.32602	20.8775	34.03	3.24173	10.1259	65.8315	77.1057	113.952	6.97076	97.2555	8.50031	35.6295	39.6038	2.48129	7.77723	66.3475	79.7106	127.456	5.02063	95.5337	7.91444	27.9347	36.8053
DP-208322	Tetraploid	Landrace	3.62587	3.60251	3.63209	2.83189	3.19142	3.62539	3.65384	2.78619	4.08243	4.22891	4.37102	3.69532	3.33753	3.64831	3.87679	3.65925	1.68997	7.5	75.2399	85.7873	136.308	2.5	104.127	7.95725	33.3543	40.72	3.56936	9.38625	65.8291	78.2961	118.004	5.69347	107.577	8.65514	34.6489	48.7718	2.64341	8.1752	70.4964	81.959	127.144	4.11336	105.758	8.29582	34.1378	44.7786
DP-208327	unclear	Landrace	2.73712	4.03581	2.5385	3.19207	3.55094	2.4725	2.55081	2.90882	3.40803	3.85689	3.51717	3.32279	3.67728	1.97732	2.64576	2.65166	1.71547	7.08	73.1203	86.0235	130.744	2.6	100.697	8.37194	30.0135	30.53	2.62086	7.0424	64.9306	74.0107	112.023	9.76824	103.563	9.32649	30.1313	34.1786	2.15374	7.03272	68.9784	79.9701	121.414	6.10165	101.827	8.83541	29.6397	32.3581
DP-208328	Tetraploid	Landrace	3.17685	2.53626	3.39546	2.9783	2.10431	3.62316	3.52227	3.17012	3.80955	2.99322	4.20923	3.20504	2.11672	3.38403	3.60265	3.03631	1.89598	7.5	79.4012	92.2722	143.062	2.7	100.875	7.33345	31.9398	33.805	3.26733	9.44721	74.9537	87.096	125.316	7.31262	100.711	7.52302	29.6255	43.4025	2.70567	8.55937	77.182	89.6672	134.226	4.96239	100.846	7.43197	30.8427	38.5954
DP-208332A	Tetraploid	Landrace	3.49037	3.6052	3.36361	2.44414	3.45338	3.32973	3.31124	2.27426	3.57372	4.35675	3.82817	3.31443	3.99125	3.30827	3.23583	2.45984	1.61349	4.585	68.6546	85.3572	140.769	1.8	79.0859	5.64406	39.5713	31.095	2.40817	5.41864	59.991	70.9573	115.662	6.06658	80.1955	5.27137	46.191	29.9981	1.97573	4.83693	64.2893	78.1211	128.209	3.82591	79.4811	5.44253	42.9032	30.5382
DP-208334	Tetraploid	Landrace	2.98923	4.61884	2.74955	3.67672	4.35378	3.33261	3.33832	3.41761	2.7527	3.13077	3.13374	2.41569	3.29664	1.75564	2.67419	2.42557	1.8308	8.545	69.9375	79.6664	120.796	3.7	101.5	7.89442	29.1238	32.09	1.48652	4.27612	67.8869	75.8827	118.376	4.96657	93.7345	9.85298	29.3164	30.4432	1.74755	6.34573	68.8639	77.75	119.613	4.29727	97.642	8.87185	29.6397	31.246
DP-208336	Tetraploid	Landrace	2.61281	3.56455	2.94434	2.53899	2.85684	3.17898	2.90998	2.78274	3.47247	4.37673	3.8979	3.32131	4.15057	1.66635	2.37398	2.7497	1.63094	6.25	75.1976	89.3034	132.057	3.2	96.9395	8.15911	29.0443	29.8	2.50255	7.39535	67.7198	75.4586	113.093	6.65444	104.129	8.8433	29.167	34.1428	2.02032	6.83357	71.4541	82.4358	122.746	4.87553	100.361	8.48981	29.2206	31.9859
DP-208336bl	Tetraploid	Landrace	3.48903	3.47687	3.37432	3.06989	3.61596	3.51164	3.40964	3.11365	3.70372	4.50614	3.95941	3.59989	4.50606	2.25151	3.2343	3.14765	1.85906	7.915	70.9516	86.0604	133.227	2.2	110.714	7.87684	29.6433	38.65	2.39385	6.21909	60.8754	72.4988	114.346	6.01898	119.894	8.98408	33.7723	41.5222	2.20833	7.07921	65.8639	79.2433	123.728	4.06912	115.22	8.42344	31.5188	40.0805
DP-208365	Tetraploid	Landrace	2.92189	4.40507	2.9394	3.11306	4.10573	3.22392	2.96792	3.08688	3.42102	4.61658	3.67509	3.41684	4.35831	2.17912	2.72431	2.96326	1.83119	6.25	65.5504	81.5445	122.06	2.6	94.2359	6.79814	30.6659	35.05	2.93022	7.40335	62.4537	73.224	110.865	6.12493	93.7356	8.13517	34.004	39.3483	2.44899	6.76219	63.9665	77.353	116.476	4.37185	94.0083	7.46805	32.6626	37.199
DP-208373A	Tetraploid	Landrace	2.78741	2.40234	2.6326	2.33109	2.04685	2.72975	2.64084	2.24871	3.66501	3.92105	4.06042	3.57617	3.74415	2.98095	3.36746	3.10455	1.40408	5	78.9147	92.7815	141.406	2.6	92.5643	6.63662	29.2862	35.455	3.14905	8.68854	70.581	79.8306	116.601	7.27954	103.027	7.06347	30.9298	41.0909	2.06801	6.74245	74.7496	86.3068	129.051	4.85325	97.6075	6.83616	29.9575	38.2684
DP-208383B	Tetraploid	Landrace	3.01012	2.96907	3.10016	2.89589	3.01465	3.13692	3.04864	2.729	3.39197	3.20364	3.19186	2.79669	2.275	2.0419	2.25242	1.97422	1.70281	6.46	77.49	88.9281	137.077	3.5	91.2102	8.15204	30.4036	31.54	1.7899	5.65382	76.1851	85.032	123.568	7.19257	97.1204	7.53194	32.5043	33.6081	1.80463	6.15607	76.9372	87.1702	130.183	5.37238	94.7026	7.83874	31.4304	32.585
DP-208474	Tetraploid	Landrace	3.24484	3.03312	3.28754	2.6826	2.98898	3.46815	3.52675	2.58741	3.61674	3.89572	4.16001	3.17034	3.05688	3.11736	3.38672	2.9844	1.5485	7.5	74.2056	90.4537	135.284	1.6	101.338	7.38513	37.0965	35.575	2.77705	6.94	61.7687	76.3494	121.365	7.06013	104.279	8.62026	36.9242	48.2873	2.06643	7.08849	67.9355	83.308	128.349	4.3716	102.571	7.9937	36.6918	41.976
DP-208481	Tetraploid	Landrace	2.10244	1.61735	2.49223	2.753	1.7247	2.63478	2.43333	2.60898	3.16998	3.06859	2.94135	2.96587	2.70849	2.15508	2.41831	2.39058	2.01021	8.335	79.7456	92.6419	154.711	3.4	98.9608	6.80862	24.9608	37.185	1.98083	6.33528	72.1478	84.0332	126.172	7.65444	102.069	8.10078	31.7177	34.259	2.19141	7.51629	75.9925	88.4066	140.538	5.50463	100.825	7.44559	28.2091	35.728
DP-208482	Tetraploid	Landrace	3.40341	2.82594	3.53033	2.9022	2.64395	3.63045	3.48843	2.71089	3.65838	4.18844	4.15406	3.70548	3.85083	2.68417	3.25304	2.99829	1.59496	6.25	77.8669	89.7269	138.037	2.4	93.9319	7.26518	37.4125	37.245	2.95429	8.34322	68.9769	77.4467	116.353	7.24328	100.066	7.84029	34.4281	33.1452	2.16479	7.2594	73.3984	83.5524	127.156	4.79489	96.7214	7.53688	35.6491	35.1913
DP-208486	Tetraploid	Landrace	2.71079	2.1865	3.08419	2.43793	1.92601	3.24134	3.15866	2.16789	3.76653	4.4265	3.98561	3.70813	3.61486	3.07909	3.40228	3.12557	1.52513	5.42	78.8669	92.4537	144.662	2.8	87.9412	6.49964	36.0669	37.565	3.17392	9.37071	69.1388	78.9479	118.759	7.62743	108.04	8.16241	30.0668	36.2217	2.23256	7.20215	73.985	85.6958	131.746	5.21964	97.6232	7.31608	32.927	36.8797
DP-208746A	Tetraploid	Landrace	2.70576	2.75171	2.81968	2.72382	2.58223	3.28119	3.287	2.62056	3.44773	3.79186	3.81242	3.38647	3.15419	3.36938	3.54049	3.05711	1.6235	4.79	73.6472	88.484	142.164	3	95.7438	5.42044	30.0427	32.65	2.87485	7.46116	61.6233	73.4683	118.189	9.31471	100.002	7.32169	34.7836	41.4348	2.16664	5.95704	67.6681	80.9769	130.179	6.06457	97.8101	6.37227	32.3973	37.0364
DP-208780	Tetraploid	Landrace	2.25612	1.75516	2.56469	2.07725	1.78137	2.49855	2.32906	1.77979	3.28132	3.30036	3.23897	3.22051	2.92743	2.1437	2.43218	2.54203	1.80931	2.08	82.3105	96.6654	144.174	2.6	87.5105	5.62044	27.6584	33.285	2.15009	6.40882	71.4101	79.372	121.166	9.0804	89.9905	6.14063	30.5482	34.4334	2.02684	4.63174	76.8206	87.9482	132.589	5.85354	88.6348	5.88976	29.2646	33.8555
DP-208873	Tetraploid	Landrace	3.18688	4.09093	3.42551	2.74639	3.79881	3.21525	3.21195	2.3387	3.54109	4.27509	3.68856	2.91706	3.77811	2.80317	3.01952	2.24092	1.56348	3.75	66.254	84.5756	136.838	1.6	77.9674	5.46097	40.872	26.95	1.70975	4.2916	59.4858	70.8093	112.82	6.36034	79.5555	5.50408	43.8493	30.1332	1.56057	3.94849	62.8711	77.7105	124.802	4.1069	78.5357	5.47137	42.0506	28.5435
DP-208931	unclear	Landrace	3.48367	3.18957	3.40221	3.03941	3.26746	3.41811	3.20214	2.65888	3.69501	4.20749	3.80971	3.41238	3.64446	2.13922	2.56182	2.46471	1.62812	6.67	77.3452	91.0859	138.291	2.3	93.883	7.69509	21.0125	35.225	2.29941	7.09379	70.0437	78.2453	117.928	8.06753	90.2814	7.40508	33.3182	37.5352	1.94791	6.90388	73.7151	84.684	128.16	5.19609	92.1904	7.55943	26.8994	36.3873
DP-210795	Hexaploid	Landrace	3.29358	2.94428	3.25301	2.53704	3.1636	3.58696	3.45811	2.67012	3.84481	3.58194	3.95316	3.31868	2.99374	3.76969	3.74999	3.11347	1.70964	6.665	70.3024	87.6219	140.56	1.6	100.224	5.06283	37.9075	33.885	2.7686	7.5149	65.3008	77.4467	121.278	3.92869	102.852	5.65971	47.2875	36.6597	2.24554	7.08821	67.8242	82.5642	131.03	2.7036	101.492	5.36554	42.6072	35.2684
DP-210796	Hexaploid	Landrace	3.32243	2.77138	3.32171	2.59185	2.75849	3.57465	3.51551	2.58861	3.43817	4.2661	3.82648	3.32394	3.7368	2.59855	3.18769	3.01065	1.60906	5.42	75.2056	88.5302	141.147	1.9	99.2321	7.29628	25.2662	34.365	2.8466	7.12521	69.1992	76.6374	116.876	7.45525	105.257	8.11566	32.0176	34.8154	2.19149	6.43017	72.1484	82.5518	129.031	4.69498	102.241	7.70847	28.5177	34.5907
DP-210798B	Tetraploid	Landrace	2.97218	3.77886	2.9259	2.88845	3.67569	2.98693	3.05845	2.79965	3.5632	4.04733	3.78928	3.39496	3.66185	2.39712	2.8637	3.03496	1.5657	5.42	71.6915	84.5142	141.047	2.2	92.4891	6.8078	26.2128	32.345	2.55253	6.95769	68.4332	76.3921	117.828	8.98707	101.526	7.51192	29.4467	37.4047	2.03982	6.40553	70	80.3576	129.339	5.65535	96.8363	7.18946	27.8181	34.8767
DP-210801	Tetraploid	Landrace	3.42376	2.71665	3.80749	3.12562	3.07814	3.46669	3.26453	2.6639	3.5744	3.87844	4.29532	3.59039	3.47521	2.48389	2.99325	2.89139	1.84446	8	77.2258	89.5604	141.724	2.7	98.4821	7.50657	33.3302	35.8	3.46193	8.68461	68.9216	78.4348	115.252	7.77883	102.644	8.56908	32.1164	37.2551	2.71956	8.25027	73.0397	83.9561	128.498	5.17927	100.418	8.03528	32.8027	36.5057
DP-210803	Hexaploid	Landrace	2.68838	2.39529	2.56338	3.04383	2.36831	2.86884	2.78432	2.61676	3.13197	3.19543	3.6614	3.0481	2.91252	2.3357	2.79478	2.59727	1.73922	6.25	74.1411	86.2723	143.51	3.2	89.6727	6.76333	23.2338	37.495	2.33422	6.23279	64.8496	76.096	122.124	4.99309	94.1753	7.09579	33.5595	35.6202	2.01799	6.21681	69.4814	81.1576	132.83	4.0506	91.7775	6.91761	28.364	36.5445
DP-210805A	Tetraploid	Landrace	3.11544	3.02396	3.44195	2.2903	3.24401	3.16232	3.15954	2.61987	3.49766	4.43469	4.10984	3.44237	4.11568	2.50062	2.84386	2.88653	1.3922	4.165	78.127	92.7713	141.475	2.7	83.917	7.7539	24.3914	34.9	2.52658	7.39458	65.3456	77.2977	113.38	5.62823	95.6465	8.67522	28.1266	36.9525	1.79308	5.69722	71.7299	84.9955	127.466	4.05618	89.7354	8.21975	26.1994	35.9192
DP-210806A	Tetraploid	Landrace	2.63618	2.41155	2.71456	2.67821	1.99262	2.42314	2.2868	2.36199	2.72116	2.93655	3.00842	2.66976	2.75792	1.7665	2.10525	2.03854	1.55014	5.835	78.6839	92.4337	141.127	2.9	89.5029	7.07093	27.5474	31.29	1.78318	4.98239	71.4667	84.7356	122.875	8.23164	94.1941	7.50225	29.1625	33.2106	1.60946	5.48889	75.0656	88.5639	132.063	5.72736	92.1723	7.27512	28.1483	32.2718
DP-210806B	Tetraploid	Landrace	2.26463	2.83559	2.23623	2.5418	2.64645	2.42394	2.18272	2.5855	3.31675	2.85218	3.57558	2.77398	2.36615	2.93315	3.17457	2.66649	1.46388	4.58	77.8387	92.8781	140.687	2.7	74.0247	7.49814	22.7895	29.12	2.26447	5.98495	70.8381	79.5747	124.207	6.56141	94.4165	9.57642	34.3853	37.3365	1.68507	5.19589	74.3118	86.1982	132.425	4.70666	83.788	8.53242	28.399	33.2184
DP-210812A	Tetraploid	Landrace	3.5728	2.55011	3.56286	2.87253	2.61658	3.76737	3.72709	2.79862	3.92131	3.52006	4.46897	3.70148	2.96587	3.34288	4.04461	3.16325	1.88757	7.08	76.2178	89.3781	138.801	2.3	94.6295	7.70036	35.7117	38.67	2.68136	7.60872	68.9523	77.8604	122.035	6.47327	105.886	8.33634	46.4542	36.9965	2.39789	7.33105	72.5903	83.5806	130.357	4.24769	100.234	8.02147	41.1094	37.818
DP-210813	Tetraploid	Landrace	3.63126	3.23466	3.49558	2.88038	3.18978	3.90364	3.7296	2.8392	3.30803	3.87523	3.91222	3.36609	3.74487	2.9542	3.54761	2.97485	1.7864	6.875	72.6976	85.2731	136.221	2.1	108.373	6.61115	36.3423	36.93	2.15326	6.01674	63.0925	77.9787	116.428	7.40308	94.6158	6.76259	35.5613	37.4538	2.02391	6.53641	67.8861	81.6447	126.407	4.70329	101.49	6.69712	36.1417	37.1802
DP-210815	Tetraploid	Landrace	3.03879	4.02927	2.91967	3.03456	4.21062	3.10217	3.05027	2.61692	3.77136	4.76667	4.05574	3.81684	4.10295	2.88053	3.3105	3.06675	1.68063	5.625	65.5004	81.7674	128.406	2.9	88.1465	6.37651	29.3438	32.25	3.93043	8.87777	62.6362	73.16	113.079	7.26002	99.3203	8.12618	36.1529	38.4714	2.81598	7.1464	64.0827	77.4588	120.736	5.20347	93.8103	7.24996	32.2366	35.3573
DP-210816A	Tetraploid	Landrace	1.98762	2.87488	2.0733	2.20199	2.50716	2.31885	2.30767	2.16287	3.32835	3.16922	3.52628	3.1865	2.96734	1.87257	2.51643	2.3209	1.40841	4.79	75.6613	88.3941	137.948	1.8	88.7677	7.36469	29.9165	30.02	2.05866	6.3419	68.1851	78.744	121.872	8.4233	96.6321	8.67632	32.7676	31.9992	1.59939	5.56725	71.9505	83.558	129.972	5.10853	92.7458	8.04267	31.1325	30.9825
DP-210816B	Tetraploid	Landrace	1.82981	1.17564	1.94088	1.75979	1.136	1.95872	1.90536	1.67392	2.21176	1.32741	2.59843	2.10274	1.04493	1.53187	1.69441	1.99429	1.38481	5.42	84.0706	96.5151	150.413	4.5	80.4984	6.49071	26.6452	32.67	0.394155	2.54356	59.6761	70.84	128.647	7.07599	86.9341	6.8664	20.3101	31.9156	0.688444	3.89766	71.8577	83.6633	139.541	5.73855	83.42	6.68748	23.3994	32.2803
DP-210817B	Tetraploid	Landrace	3.70783	2.99393	3.74859	2.84695	2.63947	3.77898	3.70499	2.58359	3.91009	3.7743	4.26259	3.25212	2.78064	4.05658	3.89409	3.14646	1.79112	6.25	78.1411	92.1966	137.876	2.5	100.913	7.42751	39.6651	38.815	2.93926	7.82674	71.7802	82.9467	122.82	6.01934	109.663	7.97297	38.3964	40.3652	2.44689	6.95966	74.9443	87.5495	130.322	4.17924	105.239	7.68158	39.3496	39.5716
DP-210818	Hexaploid	Landrace	2.10184	1.31884	2.31117	2.68598	1.23884	2.8	2.66256	2.87323	3.64771	2.88765	3.76993	3.29852	2.02764	2.53029	3.04383	2.61236	1.90018	7.915	82.5423	94.879	149.876	2	118.424	7.38141	29.1504	36.065	2.32382	6.83664	71.7713	78.4348	124.606	6.58627	121.055	8.23341	30.538	35.5064	2.22707	7.09736	77.1289	86.6223	137.192	4.25849	119.759	7.81511	30.0163	35.7819
DP-210820A	Tetraploid	Landrace	3.56194	4.12197	3.46905	3.0546	3.69614	3.54566	3.2091	2.96789	3.66667	4.41634	3.83144	3.52027	4.11677	2.19026	2.55845	2.85882	1.94509	8.335	71.4939	85.2259	131.358	2.8	95.1957	7.35168	25.7212	35.5	2.70006	6.60091	62.0694	83.0439	114.12	6.35681	98.4132	8.02923	28.276	37.5799	2.41383	7.2775	66.7536	84.113	122.849	4.54753	96.3222	7.67704	27.0752	36.5627
DP-210821	Tetraploid	Landrace	2.29278	2.08716	2.39978	2.33541	1.89387	2.18626	2.03442	2.25665	3.12809	3.45368	3.04443	2.82095	3.43944	1.69792	2.0408	2.20256	1.64799	4.79	82.2601	96.8035	146.246	2.3	82.3848	7.81686	20.6757	34.44	1.56307	4.31812	74.2892	83.8413	119.989	5.08867	86.1587	7.11145	26.1143	33.8618	1.55397	4.5736	78.2995	90.3581	133.128	3.64753	84.0679	7.44434	23.3256	34.1588
DP-210823A	Hexaploid	Landrace	3.1372	3.22025	3.13288	2.92183	3.03004	3.32901	3.05295	2.94733	3.52669	4.50564	3.93055	3.51443	3.95456	2.09876	2.62979	2.65626	2.06588	8.25	70.2883	82.7589	131.152	3	105.075	7.32751	25.1559	35.22	2.69458	7.23292	60.8702	71.5226	116.906	8.21116	109.774	7.37517	31.138	38.0635	2.58126	7.87197	65.6051	77.25	124.055	5.62604	107.469	7.3334	27.9859	36.654
DP-210823B	Hexaploid	Landrace	2.67635	2.62251	2.65181	2.97244	2.66479	3.14056	2.81728	2.8506	3.79889	4.39107	3.90584	3.75327	4.10978	2.84661	3.09452	3.23249	1.9947	7.5	72.5198	83.5058	144.95	2.3	103.901	7.47367	22.309	33.78	3.49086	11.2032	61.8702	73.0533	113.458	7.33838	105.899	6.66909	31.3872	35.3592	2.91801	9.3072	67.2451	78.3222	129.264	4.7907	105.185	7.08227	26.9191	34.5683
DP-210823C	Hexaploid	Landrace	2.59556	2.82649	2.72986	2.9249	3.00909	3.18327	2.74097	2.65456	3.40649	4.00564	3.4351	3.47894	3.63142	1.96385	2.59579	2.75411	1.90142	7.295	70.609	80.3524	136.117	2.8	101.323	7.02081	30.4913	35.995	2.24949	8.6954	62.3149	74.6161	116.094	7.6013	97.9319	7.87164	36.7693	37.9512	2.25655	8.17975	66.5723	77.6478	125.892	5.2333	100.476	7.46233	33.8193	36.9681
DP-210825	Tetraploid	Landrace	2.87163	3.27239	3.1826	2.87072	3.23356	3.23552	3.17363	2.41745	3.57968	3.06667	4.0227	3.204	2.5661	2.82214	3.1611	2.78039	1.58346	5.42	76.4657	87.6361	131.995	2.5	89.1997	5.91859	31.7866	29.435	2.36358	6.31813	67.2545	78.2133	121.989	5.58851	96.3632	6.60761	36.8015	34.7097	1.89803	5.95714	71.8402	82.9296	127.041	4.1214	92.6401	6.25956	34.3739	32.0633
DP-210896	Tetraploid	Landrace	2.84806	2.3339	3.11672	2.71098	1.83254	3.30147	3.27077	2.57323	3.3534	3.5459	3.70685	2.99586	2.5719	2.937	3.20597	2.60418	1.80451	7.085	80.4012	93.3639	143.512	3.1	98.6181	7.14982	42.9335	38.54	2.37453	6.49324	72.3843	85.1267	123.286	5.43042	89.5896	6.42876	40.2835	38.4703	2.16408	6.68295	76.3949	89.2275	133.377	4.27675	93.9388	6.78097	41.4267	38.4947
DP-212415	Tetraploid	Landrace	2.97885	3.91736	3.17409	3.51102	3.68365	3.20292	3.22247	3.1209	3.67136	4.29506	3.93897	3.79096	4.25916	2.04722	2.83177	3.08961	1.53677	6.875	84.6411	96.8336	140.637	2.4	81.717	7.67398	24.0037	30.55	3.60432	9.18586	71.3999	84.021	121.104	8.85189	92.6841	7.41019	29.7922	33.6524	2.47997	7.96555	78.0015	90.3969	130.89	5.72828	87.4058	7.54107	26.8997	32.1206
DP-212561	Tetraploid	Landrace	2.30749	2.5122	2.42511	3.07288	2.7	2.77606	2.57183	3.09793	3.36252	3.36117	3.78045	3.3063	2.856	2.48946	2.76067	2.80213	1.94137	7.5	70.1735	81.0188	130.975	3.1	94.805	7.45055	33.9026	33.975	3.4212	8.68646	66.5	75.808	112.173	9.69007	98.8109	8.3347	36.6065	34.9497	2.88857	8.32112	68.4186	78.5773	121.412	6.42459	97.7352	7.90572	35.6984	34.4867
DP-212564	Tetraploid	Landrace	3.57121	4.50709	3.49148	3.38213	4.42772	3.6195	3.42458	2.98133	3.4798	4.46038	3.91467	3.63873	4.48512	2.44192	3.00778	3.17857	1.70627	6.25	75.5282	89.4395	140.274	2.4	101.262	5.60893	27.517	35.2	2.84966	7.79365	65.6388	77.2879	119.259	6.86528	111.722	5.86719	33.0972	39.499	2.24024	7.03197	70.5866	83.3924	129.808	4.62477	106.508	5.72705	30.1056	37.3568
DP-213310	Tetraploid	Landrace	3.33332	2.84416	3.43447	2.77572	2.79222	3.52758	3.37488	2.67272	3.74343	4.16281	3.93768	3.80619	3.37924	3.46143	3.56592	3.16517	1.56615	6.67	83.0699	96.6454	135.309	2.6	81.4227	7.7422	26.621	29.51	2.49594	6.41824	73.2892	83.968	120.365	6.11059	79.2808	7.91209	28.2707	31.7999	1.95765	6.40763	78.1789	90.2906	127.829	4.34681	80.131	7.81333	26.9924	30.6449
DP-214303	Tetraploid	Landrace	2.02918	1.87462	2.21877	2.37628	2.0992	2.35149	2.28398	2.38722	3.2054	3.42705	3.35268	2.80263	2.53132	2.24815	2.52458	2.41116	1.95492	8.125	79.825	93.1908	137.314	1.8	102.261	7.40439	21.7576	39.86	2.74028	8.14649	74.6504	86.3519	120.507	7.49749	112.716	7.63109	26.815	39.5501	2.49776	8.15139	77.2151	89.7436	128.995	4.67902	107.615	7.52026	24.0338	39.7062
DP-214328	Hexaploid	Landrace	2.57337	2.48481	2.68633	3.10586	1.95338	2.76156	2.37967	2.91105	3.58091	2.97016	3.72757	3.34629	2.27728	2.3279	2.67341	2.90623	1.87446	8.33	79.3448	93.0302	143.679	3.1	107.681	6.90558	25.9969	35.26	2.83229	12.9812	74.2481	86.5627	124.234	7.14712	116.568	8.33915	42.624	37.3198	2.49201	10.5158	76.78	89.7585	133.833	5.14369	112.376	7.63225	34.5528	36.2644
DP-214357	unclear	Landrace	3.28714	2.86146	3.41383	3.47306	2.81346	3.75868	3.60231	3.06441	3.66195	3.44119	4.30951	4.07768	2.58173	3.94196	4.17598	3.666	1.73212	6.875	75.132	86.4839	139.844	1.6	99.1634	6.93632	29.83	34.655	2.99522	7.53517	70.0899	81.0759	118.014	7.3987	102.044	7.46705	34.0453	40.4709	2.40167	7.27427	72.6555	83.821	129.031	4.39812	100.71	7.1897	31.8585	37.5571
DP-214366	Tetraploid	Landrace	2.89265	3.08943	3.01259	2.63893	3.01266	3.40362	3.29929	2.45163	3.6249	3.76017	4.03075	3.36919	3.19006	3.30792	3.48652	2.84663	1.8741	7.5	76.5545	86.8355	141.49	2.3	100.458	7.54832	24.1526	32.385	2.93819	8.99572	69.2545	76.0533	118.079	8.93753	115.126	8.42947	31.0941	30.6692	2.53816	8.40484	72.9717	81.5542	129.767	5.66704	108.267	8.00969	27.7101	31.5083
DP-214494	Hexaploid	Landrace	2.32977	1.84241	2.50957	2.61798	1.9979	2.85577	2.71103	2.69671	3.71272	4.09292	3.92906	3.28099	3.61972	2.21974	2.85253	2.8064	1.48759	5.21	70.2879	85.5351	131.062	2.8	85.4028	6.66624	27.8854	30.825	2.77946	7.71446	68.0694	81.3626	117.947	6.36158	96.9664	8.34247	26.9194	35.5628	2.00803	6.45682	69.2018	83.4685	124.569	4.54973	91.1834	7.50438	27.4526	33.1751
DP-214502	Hexaploid	Landrace	3.17896	4.03293	2.90493	2.93981	3.82595	2.76158	2.70214	2.76303	3.27428	4.08637	3.3892	3.07376	3.91216	1.88297	2.45502	2.64847	1.79315	7.5	79.6209	91.2269	142.997	1.5	88.1578	6.26877	26.9308	36.705	1.50513	5.43877	72.0578	88.4573	123.59	5.27773	92.6551	7.83083	32.8475	39.069	1.69121	6.55463	75.8031	89.8181	133.329	3.37507	90.472	7.06487	30.2993	37.8886
DP-214571	Tetraploid	Landrace	2.91706	2.65131	2.94445	2.6418	2.2176	2.96234	2.6984	2.61036	3.02061	2.42234	3.39307	2.66678	1.64105	2.40461	2.74046	1.95976	1.97234	7.08	77.9054	89.5188	140.814	3.4	95.1557	6.34275	34.7596	38.625	2.61146	7.44597	69.347	77	115.68	6.13851	96.3621	7.08546	31.3766	39.9165	2.49894	7.50865	73.7367	83.4388	128.131	4.70136	96.3069	6.70167	33.3335	39.2728
DP-214585	Tetraploid	Landrace	3.04125	2.14507	3.24795	2.73212	1.9351	3.6369	3.51032	2.5404	3.7213	4.17209	4.08819	3.25338	3.76366	2.89514	3.49723	3.00123	1.99518	8.33	72.127	84.7269	139.09	2.5	111.434	7.23531	23.9185	32.125	2.2924	6.55265	63.581	74.4467	113.545	7.8128	110.267	9.68252	29.494	30.0075	2.30747	7.51446	67.849	79.5619	126.302	5.13168	110.772	8.45874	26.5277	31.0672
DP-214599	Hexaploid	Landrace	2.7391	2.93358	2.55686	3.54502	2.84662	2.98477	2.72637	3.36425	3.43596	4.28622	3.53523	3.42909	3.85502	2.13251	2.69425	2.87067	1.63632	5.415	65.7822	79.7269	137.082	2.3	83.4025	7.07212	22.2526	34.305	2.83448	6.81759	60.9075	74.0533	116.857	5.94364	84.1223	7.72072	31.2843	43.3797	2.1929	6.10822	63.3242	76.8738	127.116	4.07903	83.7334	7.39387	26.7915	38.8323
DP-214874	Tetraploid	Landrace	2.68049	4.02563	2.64269	3.06182	3.94952	2.86375	2.73564	2.98895	3.16404	4.11128	3.47102	3.08592	4.02655	1.62504	2.02824	2.55499	1.55508	5	81.7822	96.9688	145.736	2.7	82.9398	8.85204	31.6115	32.155	2.33677	6.56325	76.1504	84.5	123.384	8.05109	85.1139	8.32099	31.6127	34.7421	1.89679	5.94073	78.9541	90.692	134.452	5.50443	83.7372	8.59963	31.3558	33.4649
DP-214877	Tetraploid	Landrace	2.59898	2.07194	2.58605	2.37659	1.86241	2.50942	2.45686	2.3425	3.30415	2.4823	3.39053	2.73711	1.80419	2.63716	3.0472	2.46624	1.60778	7.085	75.7601	91.3185	141.719	2.3	90.8173	7.10372	25.3466	28.835	1.94505	7.57076	70.5463	80.0734	121.436	9.61113	91.1585	7.88987	37.3737	31.9066	1.75893	7.21646	73.1696	85.678	131.453	6.07459	91.1785	7.50804	31.127	30.3436
DP-214881	Tetraploid	Landrace	2.41484	2.95865	2.39121	2.8052	2.39262	2.34711	2.10838	2.44404	3.02696	3.44483	3.36735	3.06587	2.75513	1.58183	2.3314	2.31732	1.71313	7.5	69.9012	87.2873	126.522	2.2	99.3945	8.14796	25.4981	31.885	2.57692	5.25628	63.4795	72.6481	110.82	5.98679	101.916	8.3467	30.1227	34.7386	2.18554	6.22406	66.6784	79.9133	118.678	4.1025	100.731	8.2574	27.8305	33.2758
DP-215111	Tetraploid	Landrace	3.06226	4.43683	3.10505	3.27333	4.00449	3.01448	2.88306	3.10794	3.50635	4.22475	3.51446	3.26943	4.35243	1.77401	2.47635	2.50496	1.64521	6.25	65.9294	79.4404	121.552	2.7	96.3545	7.34646	32.162	31.985	2.56979	6.77139	63.2545	77.8626	112.899	9.70973	99.6754	7.68729	25.9009	36.4855	2.11232	6.59764	64.6051	78.7314	117.192	6.27108	98.3453	7.51811	29.3966	34.2479
DP-215268Bl	Tetraploid	Landrace	2.15818	3.85141	2.14286	2.70224	3.96337	2.72969	2.42692	2.67357	3.44315	4.5364	3.61419	3.40745	4.26364	1.98002	2.66681	2.89293	1.58041	5.5	76.6976	89.0907	139.433	2.4	95.3786	7.68699	33.2387	36.33	3.0724	7.26101	68.4769	77.756	118.316	7.93452	103.406	8.31008	35.5501	39.2709	2.21982	6.37874	72.5742	83.4358	128.955	5.15211	99.3884	7.99798	34.6414	37.7837
DP-215276	Tetraploid	Landrace	2.17239	2.69654	2.32132	2.22478	2.48058	2.46596	2.50126	2.22539	3.47732	3.62841	3.86598	3.21076	3.38287	2.71165	3.38916	2.85362	1.53686	6.25	67.3246	83.9849	121.077	1.9	93.8994	7.53345	23.0579	28.085	2.90176	6.93682	60.7313	71.7654	111.515	7.19991	98.8725	8.11293	31.711	37.4151	2.16845	6.52532	64.0159	77.8576	116.223	4.66588	96.6552	7.83143	27.4062	32.7521
DP-215411	Tetraploid	Landrace	2.43216	4.33091	2.38061	3.04854	4.07791	2.65001	2.52532	2.77081	3.43361	4.29957	3.71358	3.659	4.29216	2.04323	2.87673	2.94178	1.83602	7.915	77.5706	90.3488	147.075	2.1	94.5233	6.30558	26.4132	35.34	3.25587	8.96865	72.1388	81.2654	122.718	7.20321	108.849	7.31803	39.6881	34.3679	2.59505	8.31627	74.8551	85.8018	134.87	4.73012	101.539	6.81782	32.883	34.8617
DP-216472	Hexaploid	Landrace	2.45091	1.76961	2.51088	2.78276	1.65196	2.40292	2.33119	2.63973	3.60803	3.29022	3.75889	3.52016	2.4971	2.93012	3.19741	2.96718	2.18305	10	74.4234	83.8034	140.06	2.3	115.872	7.52937	22.0573	33.04	3.53947	8.98983	64.6735	73.0226	120.688	6.30959	113.708	8.3433	29.8229	36.9999	3.11909	9.61	69.5283	78.4729	130.476	4.27288	114.678	7.92047	25.7867	35.0508
DP-216472br	Hexaploid	Landrace	2.52809	2.65255	2.63895	3.41381	3.09466	3.3906	3.08843	3.39915	3.66846	4.10442	3.99532	3.59748	3.34809	2.5923	3.01502	2.83929	2.05713	10	76.5564	88.4849	141.415	3.2	101.35	6.72566	31.5148	29.615	3.08202	7.57134	70.0784	76.9573	121.023	9.14335	99.2587	8.27369	35.146	29.4369	2.78132	8.73536	73.334	82.719	131.192	6.19015	100.194	7.48238	33.1738	29.5057
DP-216490	Hexaploid	Landrace	2.73831	2.72168	2.77597	3.56798	2.45196	3.03408	2.67773	3.02988	3.50844	3.81128	3.7871	3.44032	3.45404	2.39646	2.88285	2.76444	1.54084	6.045	72.1693	86.6512	131.672	2.6	111.389	6.75354	32.9321	32.33	1.99388	5.06659	61.2224	74.692	115.09	5.57151	103.083	6.39307	35.3617	34.5021	1.65678	5.50947	66.6758	80.6734	123.424	4.05341	106.9	6.56755	34.0454	33.4185
DP-216625	Hexaploid	Landrace	3.3378	3.38497	3.42529	2.88727	3.3808	3.58626	3.36633	2.79931	3.52712	4.28166	3.66598	3.4095	4.03799	2.38278	2.98535	2.80776	1.55325	5.21	72.6613	81.9404	136.391	2.7	87.4052	6.43867	33.4189	33.02	2.69006	7.4059	65.1015	76.5546	120.406	6.99317	94.5616	7.35304	31.8409	38.7973	2.06019	6.41267	68.9232	79.3429	128.411	4.81535	90.9344	6.87156	32.8167	35.899
DP-216628A	Tetraploid	Landrace	2.68654	2.88106	2.64377	2.61335	2.77076	2.61376	2.41266	2.26598	3.41798	3.88144	3.72104	3.28877	3.20885	2.39992	2.97293	2.66559	1.72573	5.42	69.5	81.242	134.784	1.7	74.6877	7.54053	41.0514	34.085	2.75743	5.61049	65.6081	74.7343	125.319	6.58741	80.3799	7.35849	36.7119	41.8696	2.27844	5.57475	67.551	77.938	130.126	4.2898	77.7952	7.45086	38.7314	37.9645
DP-216628B	Hexaploid	Landrace	2.56791	3.24408	2.69399	2.99079	3.29898	3.42388	3.19233	2.69931	3.58782	3.09827	3.85832	3.17721	2.51413	3.63319	3.85986	3.49473	1.52238	5.835	63.3448	78.8185	132.657	2.3	88.345	7.43123	29.7891	29.48	1.87824	4.3423	59.3381	70.064	111.079	5.84845	97.469	7.36432	26.6704	34.5906	1.63184	5.14724	61.3454	74.4628	121.934	3.99173	92.7334	7.3855	28.2706	32.0504
DP-222190	Tetraploid	Landrace	2.11759	4.11741	2.29201	2.73497	3.83418	2.41161	2.3836	2.50725	3.0924	4.54097	3.26171	3.06483	4.37314	1.61325	2.01491	2.38228	1.5051	4.58	79.924	95.4737	143.3	2.4	85.0873	5.44257	25.3649	30.5	1.78256	5.34835	69.9511	76.8306	120.142	4.95846	91.8971	5.6548	33.6445	38.439	1.50456	4.7663	74.9334	86.091	131.814	3.70363	88.3522	5.54618	29.3865	34.4703
DP-222197A	Tetraploid	Landrace	2.21706	2.30526	2.53764	2.23549	2.26036	2.67103	2.51836	2.21641	3.23347	3.52412	3.67658	3.11832	2.94239	2.78247	2.74792	2.49173	1.71485	6.25	80.5988	91.8336	148.41	2.5	93.0473	7.18885	35.286	32.42	3.01618	7.69621	74.9679	81.1801	130.606	8.53384	100.526	7.88184	38.0978	36.9308	2.38649	7.13847	77.7588	86.4961	139.486	5.46289	96.8419	7.52625	36.5326	34.6735
DP-222198	Hexaploid	Landrace	2.63369	1.69534	2.57766	2.55498	1.52658	3.01376	2.9483	2.31745	3.48368	2.79101	4.02757	3.18787	1.64092	3.03493	3.43671	2.85464	2.18728	9.585	74.9981	85.0784	142.647	2.8	111.444	7.70594	27.9514	33.23	3.31855	9.68561	69.5231	77.468	116.993	6.84787	113.444	6.75192	36.0955	32.4104	3.06464	9.80653	72.3232	81.3993	129.672	4.88323	113.095	7.24953	32.3324	32.8119
DP-222297	Tetraploid	Landrace	3.14632	3.0337	3.06002	3.64827	2.57354	3.2333	2.99694	3.01984	3.83499	4.50935	3.99077	3.98924	3.91568	2.97101	3.38549	3.25078	2.01963	8.125	71.9436	84.4849	137.44	2.8	102.374	6.99814	24.0502	33.95	3.55779	9.49038	61.3767	72.149	113.732	7.58275	111.367	8.26593	30.2133	33.6258	2.99491	8.88144	66.6525	78.2832	125.531	5.34849	107.308	7.63321	27.2037	33.7856
DP-222298	Hexaploid	Landrace	2.94556	3.07427	2.775	3.43774	3.07462	3.16808	3.04491	3.25578	3.61009	4.58137	3.82003	3.55212	4.04343	2.13447	2.85948	3.05577	1.66122	6.46	68.6053	82.2229	143.881	2.2	93.9016	7.38952	24.2478	32.835	1.99347	5.58733	61.6593	72.7572	118.462	6.85985	97.7933	8.28554	28.3478	35.8068	1.82485	6.07371	65.1719	77.5826	131.205	4.60367	95.9853	7.82913	26.1295	34.328
DP-222326	Tetraploid	Landrace	2.11203	3.17199	2.3458	2.60215	2.86275	2.34852	2.41853	2.58635	3.34758	3.9035	3.55635	3.09863	3.5411	2.10066	2.76724	2.58457	1.54555	5.835	64.6411	76.8639	119.895	2.8	94.4699	7.36469	24.539	31.495	2.31745	5.89472	63.7108	72.724	112.451	7.20867	100.992	8.89124	27.3333	36.6572	1.85828	5.8983	64.1572	74.8243	116.267	4.91381	97.4703	8.11471	26.1055	34.0947
DP-222327A	Hexaploid	Landrace	2.6594	4.08669	2.64059	2.96778	4.18262	2.77608	2.90784	2.89448	3.33805	4.41485	3.57223	3.29403	4.07024	1.89233	2.64795	2.83836	1.61572	3.75	73.0564	87.8488	140.985	1.9	70.1097	4.95032	33.2255	41.825	0.952289	5.46554	65.1619	75.0012	124.861	5.53389	84.8468	6.05337	39.1122	42.4934	1.19791	4.60216	69.1113	81.4696	132.96	3.6621	77.1873	5.48104	36.228	42.1707
DP-222327B	Hexaploid	Landrace	3.00126	3.16199	3.12058	2.33488	2.74231	3.25073	3.22532	2.11054	3.00707	2.49422	3.32161	2.11682	2.63654	2.377	2.50718	1.89198	1.50097	5	67.6774	79.8781	130.244	3.6	99.8518	7.72044	30.1874	31.215	2.46414	6.94944	67.6992	75.0853	115.007	7.08304	101.051	7.9936	32.5531	31.5387	1.87376	6.05892	67.6361	77.4543	122.742	5.31122	100.464	7.86046	31.5736	31.3591
DP-222332	Tetraploid	Landrace	1.97373	4.14657	2.22693	2.74127	3.70903	2.44709	2.30713	2.5247	3.49392	4.4379	3.86341	3.26667	4.04436	1.97621	2.79253	2.6497	1.4948	5	68.2963	85.4849	126.836	2.4	94.7828	7.34053	30.5649	28.94	2.43084	5.91577	61.9164	73.7453	112.432	7.26927	100.179	7.33472	32.5186	30.5628	1.84095	5.55787	65.1025	79.6362	119.644	4.91906	97.3592	7.32363	31.173	29.7663
DP-222346	Tetraploid	Landrace	2.62145	3.54223	2.60686	2.6911	3.67853	2.53047	2.51392	2.36478	3.11245	4.60107	3.2944	3.26609	4.27914	1.83859	2.10453	2.60861	1.5816	6.67	68.0988	84.862	137.072	2.8	96.1856	7.23123	23.9808	32.18	2.57525	6.96473	68.5347	75.3093	110.192	7.3325	108.257	7.30313	31.0454	32.854	1.93497	6.52197	68.3118	80.0325	123.681	5.05942	101.867	7.25863	27.5415	32.5162
DP-222352	Tetraploid	Landrace	3.45328	3.81913	3.44513	3.12483	3.5937	3.48264	3.39555	2.57479	3.57497	4.47473	3.94046	3.56231	4.2646	2.41772	2.80934	2.86802	1.63547	6.25	81.4798	94.7855	146.458	2.3	92.0804	6.70149	28.5237	36.445	3.6056	9.22097	72.9653	85.9053	125.304	6.41857	91.5388	8.34399	33.0193	45.3212	2.51517	7.40903	77.1917	90.2617	135.962	4.32395	91.1762	7.50742	30.8028	40.8745
DP-222360	Tetraploid	Landrace	2.87366	2.03222	3.00397	2.54565	1.97388	3.24496	3.1813	2.36271	3.46943	2.9644	3.7609	3.41328	2.11791	3.1708	3.33071	3.01279	1.81977	6.67	74.1613	86.1673	134.487	2.4	95.6944	6.95403	26.5887	37.305	2.82834	7.80509	68.7429	76.9893	117.045	6.80814	103.91	6.61979	35.5627	37.5653	2.35814	7.2193	71.4814	81.598	125.745	4.54017	99.6384	6.78177	31.0296	37.4282
DP-222366	Tetraploid	Landrace	3.31258	3.22783	3.41815	3.29683	3.04906	3.89205	3.84012	3.03126	4.01274	4.33276	4.31021	3.68085	4.21304	2.91368	3.54986	3.18908	1.33261	4.58	73.9577	90.4102	145.811	2.5	81.792	7.40558	27.7776	23.825	1.87732	5.45028	67.2082	76.4906	112.962	7.4454	90.7927	9.22805	29.0859	29.6954	1.41084	5.13374	70.5928	83.5433	129.452	4.98588	86.317	8.30933	28.7193	26.7484
DP-222387	Tetraploid	Landrace	1.96239	3.85041	2.15306	2.74034	3.68507	2.16739	2.01266	2.26667	3.46059	3.87123	3.65885	3.31901	4.19151	1.63231	2.2697	2.59471	1.59722	7.085	71.3111	86.1419	133.004	2.2	109.548	8.04071	32.4082	33.885	2.42088	6.74309	62.1246	74.3733	117.097	5.66731	116.903	8.89322	34.692	44.6695	1.96695	6.84942	66.7267	80.2752	125.099	3.99932	113.352	8.46484	33.2607	39.2731
DP-222408	Tetraploid	Landrace	3.55419	3.7762	3.91785	3.06667	3.77916	3.83408	3.86239	2.72159	3.6639	4.55289	4.33462	3.47984	3.856	2.90743	3.58616	2.78785	1.2703	5	77.8387	92.6352	141.873	2.4	76.3099	8.24461	25.2212	26.62	2.71714	7.17083	62.2776	76.2026	117.779	7.86734	88.7892	8.73026	29.0334	33.3499	1.71983	6.09758	70.0469	84.3777	129.767	5.26017	82.2679	8.49497	26.9488	29.9928
DP-222413	Tetraploid	Landrace	1.5413	2.46149	1.82274	1.97403	2.56116	1.70147	1.76436	1.81296	3.34163	4.20293	3.56127	3.47549	3.93023	1.87687	2.48576	2.86351	1.74534	7.5	70.8165	85.0756	128.562	2.4	108.231	7.5461	32.1478	32.52	2.46969	6.88087	64.2776	73.6587	116.523	9.1958	117.506	10.1524	36.0323	32.0804	2.15246	7.06477	67.568	79.3328	122.548	5.90591	112.883	8.8607	33.6347	32.2625
DP-222419	Tetraploid	Landrace	2.70104	3.61994	2.83039	3.15419	3.59427	2.65725	2.65455	2.64473	3.16597	4.3399	3.78887	3.40151	4.32303	1.85809	2.607	2.92875	1.55945	6.25	71.2037	87.2731	128.363	2.8	91.5441	8.08513	26.4022	29.885	2.19876	6.97982	61.5	75.0107	112.729	9.61417	107.533	9.75043	34.5856	31.1369	1.8442	6.66825	66.3701	81.1633	120.51	6.23207	99.7206	8.92508	30.4834	30.5092
DP-222426	Tetraploid	Landrace	3.73815	2.61716	3.96779	3.62998	2.6	4.01954	3.73225	3.1924	4.24592	3.58016	4.49206	4.04193	2.75888	3.55979	3.96292	3.54654	2.03679	9.375	76.873	88.1975	137.649	2.5	107.688	7.5539	28.0342	37.35	3.23621	9.43909	69.1903	77.2001	123.391	8.13278	117.856	8.70015	35.6023	40.0759	2.81809	9.34688	73.0114	82.6617	130.463	5.25645	112.802	8.13793	31.8601	38.7038
DP-222432	Tetraploid	Landrace	2.89137	3.13225	3.14382	2.79978	2.69222	3.01738	2.90784	2.46425	3.2307	4.47794	3.36646	3.30493	4.20704	1.8478	2.32207	2.15	1.57161	5.835	74.5625	89.7589	142.649	2.3	92.3428	7.55725	29.7429	32.355	2.05766	5.63844	61.9164	75.4586	111.312	6.47101	100.194	8.37517	36.1521	29.3263	1.74248	5.76303	68.2809	82.7128	127.075	4.38618	96.2518	7.95274	33.0548	30.8366
DP-222433	Tetraploid	Landrace	3.23794	3.89952	3.05034	2.90476	3.64458	3.11666	3.14616	2.93713	3.2	3.33226	3.55353	2.81695	2.89902	2.14049	2.57532	2.37025	1.6879	7.295	72.1133	88.9488	135.565	2.8	97.9093	7.80253	28.1568	33.59	2.11473	5.52018	65.7056	77.4799	121.489	8.25295	99.0288	8.75009	34.5584	34.3311	1.89704	6.42711	68.9192	83.2188	128.544	5.6642	98.4409	8.27187	30.9816	33.9704
DP-222434	Tetraploid	Landrace	3.47653	2.84007	3.59479	3.07267	2.81249	3.61235	3.53958	2.84664	3.73873	3.9035	4.03184	3.72383	3.19488	3.34268	3.96424	3.29748	1.57731	6.67	78.9859	90.5302	139.276	2.7	99.7463	5.62937	24.824	36.135	3.49857	8.98948	69.2082	77.8519	116.647	7.20635	117.758	6.87155	37.4279	40.2945	2.43986	7.66759	74.1051	84.2167	127.966	4.98761	108.664	6.24228	30.9832	38.209
DP-222435	Tetraploid	Landrace	3.00742	3.7278	3.12773	3.2926	3.42005	3.31669	3.03086	3.00536	3.4765	4.24228	3.58441	3.64317	4.10435	2.29088	2.71278	2.94594	1.61945	6.875	71.5423	86.9084	127.584	2.9	94.6944	6.00013	24.928	25.49	2.20283	6.6206	64.5578	76.3626	113.545	6.76565	96.1474	6.78813	33.6955	26.1797	1.79675	6.60619	68.0495	81.6182	120.573	4.77352	94.9789	6.37142	29.3257	25.8149
DP-222440	Tetraploid	Landrace	2.1951	4.16241	2.18696	2.5086	4.04253	2.64128	2.40499	2.23782	3.52946	4.57388	3.74949	3.46163	4.2558	1.80288	2.48235	2.66513	1.34466	5.835	69.9092	84.1201	126.435	2.4	82.0036	7.41301	22.2118	29.62	2.77559	7.13304	61.5387	72.9583	113.165	9.93102	101.285	9.65742	32.1324	28.0044	1.84725	6.55686	65.6932	78.4728	119.787	6.31583	91.7142	8.53572	27.163	28.8317
DP-222441A	Tetraploid	Landrace	2.90306	4.29954	2.89563	2.94431	3.87484	2.75363	2.6148	2.42919	3.33111	4.44739	3.74067	3.60493	4.34146	2.13113	2.36906	2.66044	1.67283	6.25	67.3958	79.2015	133.039	3.2	98.8906	7.62435	28.1574	31.63	2.23827	5.56233	58.4164	70.7666	110.556	7.58932	97.1373	7.2844	23.046	38.3461	1.9137	5.92601	62.9024	74.9424	121.815	5.46009	98.0838	7.47094	25.4439	34.9899
DP-222457	Tetraploid	Landrace	3.20531	2.13708	3.1928	3.34387	1.72885	3.44492	3.3221	2.8962	3.4953	3.72198	3.83519	3.44237	3.13846	2.96329	3.47122	2.83367	1.87965	7.915	76.6895	90.0302	143.813	2.5	99.0227	8.5316	27.639	32.865	2.73177	7.57091	69.509	76.724	122.297	7.14808	106.353	8.63702	40.8689	37.6685	2.40994	7.83259	73.1361	83.3924	133.024	4.88757	102.587	8.58108	34.1905	35.2672
DP-222462	Tetraploid	Landrace	2.76982	2.01729	2.61163	2.29057	1.85071	3.26594	3.04189	2.53023	3.66694	4.06566	3.60693	3.15007	3.81967	2.7313	3.09415	2.69604	1.91224	8.335	70.7173	84.4141	144.883	2.3	104.705	7.24951	37.1129	31.875	2.72641	7.43777	60.928	71.9147	119.857	7.28059	97.0902	8.43082	33.3982	32.5845	2.46186	7.85254	65.8627	78.1589	132.466	4.81307	101.068	7.83299	35.2906	32.2651
DP-222464	Tetraploid	Landrace	3.40086	3.53955	3.4971	2.9015	3.19796	3.4029	3.26881	2.72401	3.72282	3.73845	4.08283	3.38718	2.88313	3.26144	3.4799	2.8567	1.86349	6.67	73.9866	86.3234	137.387	3.4	104.875	6.05186	26.597	36.41	2.11511	5.34479	65.4858	77.0427	118.71	6.4957	107.233	6.82547	38.7855	40.3313	2.09489	6.01391	69.7602	81.6576	128.153	5.00905	106.315	6.45608	32.3923	38.3402
DP-222499A	Hexaploid	Landrace	3.07851	3.82009	3.30624	3.28796	3.57178	3.47608	3.29287	2.79965	3.75878	4.65034	4.05058	3.57469	4.1691	2.64975	2.89141	3.0549	1.50734	6.25	69.2262	84.8269	131.888	2.4	100.883	6.5412	25.8517	32.135	2.6839	8.0943	61.8586	73.6186	116.428	5.69004	103.518	7.48842	25.781	34.2746	1.97402	7.07077	65.5332	79.2041	124.238	4.06194	102.031	7.00658	25.6105	33.1991
DP-222499B	Tetraploid	Landrace	2.82688	2.51538	2.92374	2.55206	2.29324	3.11445	3.1556	2.44369	4.13347	4.28844	4.27787	4.04755	3.50833	3.29953	3.5404	3.39131	1.63645	5.835	77.7399	90.5151	143.311	2.1	88.8267	6.4078	26.092	35.88	3.49639	10.3547	64.8522	78.0201	118.598	5.03742	100.673	7.44396	27.6957	38.9578	2.57505	8.21664	71.2588	84.2275	130.874	3.56043	95.091	6.93596	27.2608	37.4174
DP-222500	Tetraploid	Landrace	2.79989	3.99546	2.60351	3.13038	3.79983	2.95725	2.71925	3.1247	3.12876	4.75404	3.48887	3.47091	4.49778	1.88342	2.61031	2.87196	1.57949	7.915	70.9375	85.0444	126.627	2.6	97.1715	6.18835	23.3898	26.995	2.26478	6.55157	64.1093	74.7535	113.798	8.71581	109.663	8.71534	32.5364	28.3865	1.89417	7.30457	67.4655	79.799	120.037	5.662	103.166	7.47193	27.8866	27.6866
DP-222530	Tetraploid	Landrace	1.94454	1.31779	2.00522	2.52262	1.42658	2.42826	2.07094	2.59758	2.8556	1.94376	2.8318	2.49932	1.55119	2.24179	2.56289	2.48748	1.61265	6.25	84.373	94.5	153.378	2.4	99.18	6.72974	17.2596	35.31	1.55434	4.62318	74.6157	80.3934	116.346	6.60406	102.032	7.09378	19.9592	31.6163	1.54999	5.44967	79.5062	87.4381	134.761	4.63532	100.692	6.91995	18.512	33.4492
DP-222537A	Tetraploid	Landrace	2.29021	2.00808	2.39286	2.15887	1.554	2.30871	2.31409	2.1387	3.39336	3.53897	3.60177	3.09543	2.59074	2.25933	2.60262	2.64459	1.44123	4.165	80.508	95.2269	144.085	3	85.1348	8.04238	31.1657	34.12	1.7314	4.98208	69.3612	80.6173	121.951	5.8488	91.367	8.14072	32.9352	32.9068	1.44668	4.66965	74.8984	87.911	133.095	4.40138	88.2828	8.08453	31.8052	33.5196
DP-222541	Tetraploid	Landrace	2.39813	4.21558	2.27387	3.1382	4.10573	2.55656	2.36062	2.96064	3.50456	4.68581	3.52478	3.25716	4.38256	1.98118	2.68728	2.7266	1.60589	7.085	65.9092	78.863	118.159	2.6	91.5565	6.97919	25.4598	29.865	2.44501	5.98989	61.5694	74.8839	111.372	6.20636	104.504	9.32805	28.5712	30.7812	1.94294	6.51653	63.7165	76.8715	114.839	4.36681	97.7667	8.13584	26.8169	30.3225
DP-222542	Tetraploid	Landrace	3.20521	2.80061	3.13102	2.71668	2.77365	3.25003	3.16276	2.38135	3.60886	4.17026	4.00597	3.46505	3.8029	2.60907	3.39066	2.81781	1.58943	6.045	76.4516	87.7562	133.51	2.4	93.6985	6.93681	21.5844	36.16	2.64864	6.74907	69.491	79.7133	117.647	5.4985	108.406	7.73475	28.6079	41.73	1.98706	6.18955	72.9258	83.6835	125.62	3.9044	100.478	7.32713	25.0779	38.9196
DP-222554	Tetraploid	Landrace	2.99892	3.30332	2.9059	2.60031	3.31289	3.12682	3.07149	2.73817	3.47261	4.49465	3.80177	3.59463	4.16007	1.91949	2.75233	2.88654	1.83321	7.5	72.7681	84.9395	135.721	2.4	98.5263	6.61487	29.1136	32.63	2.44046	7.28588	64.6851	75.2026	113.308	7.61794	107.082	9.8785	34.2579	30.7354	2.25371	7.48961	68.7165	80.0929	124.531	5.03086	103.065	8.25097	31.93	31.7103
DP-222578	Tetraploid	Landrace	2.88848	2.09007	3.05975	2.44497	2.23396	3.42171	3.24759	2.34162	3.8249	4.68115	3.87312	3.49323	4.17567	2.71576	3.2776	3.06956	1.6591	5.42	78.7399	93.6512	141.137	2.3	97.5065	8.02008	32.8184	42.35	3.07476	7.92596	65.4088	77.0329	114.819	9.69996	103.797	8.39975	33.4856	45.3561	2.3673	6.80785	72.0669	85.3242	128.02	6.05654	100.789	8.18254	33.3005	43.8578
DP-222623	Hexaploid	Landrace	2.73707	2.66532	2.66548	3.33546	2.41925	3.00145	2.62977	3.21089	3.49723	3.93576	3.6482	3.26976	3.66589	2.24082	2.86029	2.88235	1.86406	8.33	76.3387	88.242	144.57	2.9	99.7205	6.04982	27.0076	32.555	2.65486	7.29547	67.4577	75.8824	114.503	8.3741	104.041	9.00193	37.0681	30.4527	2.35632	7.75839	71.869	81.9836	129.592	5.79065	101.972	7.50678	32.0037	31.5598
DP-222641	Tetraploid	Landrace	2.98928	2.78805	2.83391	2.94022	2.80289	3.11307	2.97631	2.59309	3.72712	3.29293	4.2262	3.54856	2.80926	3.16284	3.72321	3.15848	1.70109	6.665	74.246	87.8025	135.211	2.7	101.829	7.00743	30.8332	35.6	3.17544	7.66492	68.7852	77.543	121.745	8.5588	108.63	7.27088	29.8464	46.7441	2.45406	7.12652	71.548	82.696	128.514	5.52061	105.126	7.13648	30.2435	41.186
DP-222655	Tetraploid	Landrace	3.02062	2.892	3.09564	2.83144	2.7427	3.25506	3.14545	2.69862	3.81161	4.41378	3.89939	3.59737	3.92013	2.70384	3.20672	2.91817	1.74653	5.835	76	86.8185	139.102	2.5	92.4691	6.91859	25.352	36.1	2.67797	8.22724	66.3728	78.1706	113.601	7.38939	108.726	8.18735	32.5835	39.8335	2.26064	7.0593	71.182	82.5248	126.343	4.96165	100.693	7.55929	29.0858	37.9686
DP-222660	Tetraploid	Landrace	2.7115	2.71619	2.60868	2.82809	2.47484	2.7319	2.69199	2.65424	3.50594	4.06467	3.73788	3.31558	3.56366	2.19971	2.73048	2.8034	1.86985	7.915	77.5706	87.5898	139.811	3.2	102.089	7.31301	27.5733	29.835	2.91596	7.80372	65	76.2453	117.106	7.13336	105.827	7.68273	32.9519	38.1811	2.41162	7.78168	71.2809	81.8839	128.432	5.20088	103.814	7.50839	30.2513	34.0083
DP-222666	Hexaploid	Landrace	2.37421	2.64109	2.37675	2.70012	2.4996	2.83406	2.6574	2.86632	3.39322	3.85467	3.76429	3.36987	2.728	2.66068	3.14764	2.68153	1.76311	7.085	75.2265	84.7327	142.241	3	104.994	7.03142	27.1641	30.805	2.89245	7.29025	65.7866	74.8413	120.71	7.27325	108.815	8.28173	31.2242	35.9079	2.37875	7.2695	70.5261	79.7938	131.548	5.10829	107.041	7.64526	29.1939	33.3434
DP-222682	Tetraploid	Landrace	2.32034	3.71101	2.5093	2.70997	3.43725	2.53045	2.56239	2.44231	3.40664	3.8499	3.60299	3.22977	3.99488	1.94321	2.8339	2.88005	1.47947	5.835	71.1693	84.6209	127.562	2.5	86.3125	6.51215	24.9249	28.345	2.49184	6.24898	68.4127	76.7001	114.61	7.66807	106.013	7.61202	28.2827	33.2745	1.87502	5.9725	69.7428	80.5947	121.019	4.98505	95.9303	7.05768	26.7375	30.792
DP-222707A	Tetraploid	Landrace	2.49912	2.00792	2.5963	2.09916	1.91351	2.59853	2.713	2.1247	3.14565	3.13169	3.62172	3.07217	2.23988	2.06617	2.6517	2.08695	1.51358	6.665	80.0564	93.9244	141.913	2.9	89.832	8.20929	26.393	30.775	2.29509	5.57204	70.5373	84.244	120.493	6.03991	89.5624	8.2162	32.9335	37.7012	1.82611	6.1116	75.2773	89.0704	131.144	4.45823	89.6484	8.20648	29.5628	34.2232
DP-222727	Hexaploid	Landrace	2.70123	2.91834	2.71979	3.13555	2.72743	2.79642	2.57845	3.07445	3.57109	4.27338	3.68283	3.31238	3.78577	2.2802	2.88354	2.67519	1.98542	7.5	73.5	84.8941	141.234	2.5	100.101	7.37398	23.9727	35.115	1.6511	6.09188	61.5347	73.8921	111.056	6.95999	104.623	8.22976	32.2188	36.3574	1.97977	6.68338	67.5186	79.3537	126.188	4.73438	102.238	7.80359	28.0023	35.7778
DP-222730	Tetraploid	Landrace	3.58288	3.61807	3.65459	2.98425	3.26996	3.44204	3.33174	2.67633	3.71134	3.73255	4.25526	3.4032	3.22505	2.70555	3.22702	2.74731	1.65705	7.295	77.8246	90.7571	137.077	3.3	97.6709	8.70186	31.9721	35.795	2.16287	6.1494	70.4511	80.0213	117.034	5.3255	100.754	10.2008	31.0975	35.291	1.89305	6.79356	74.1335	85.3677	127.038	4.25454	99.2045	9.4496	31.8442	35.5467
DP-222736	Hexaploid	Landrace	3.71688	2.21092	3.87047	3.0247	2.29778	3.72539	3.90553	2.70157	3.51798	4.51056	3.93055	3.4756	3.53106	2.86409	3.17098	2.86513	1.94603	8.335	77.3044	90.604	139.91	2.1	93.3179	7.66655	35.9082	36.59	2.45706	7.50359	65.8843	76.9893	118.613	7.0662	94.9579	7.73115	39.5869	36.3317	2.28071	7.69724	71.5407	83.6958	129.294	4.58032	93.6687	7.69038	37.4937	36.4684
DP-222752	Tetraploid	Landrace	3.11285	2.68586	3.56502	3.04448	2.39182	3.27534	3.35614	2.81485	3.48796	4.29686	3.84345	3.48362	3.64589	2.59648	3.02471	3.01399	1.75241	5.625	79.8467	93.7117	141.547	3	96.9115	7.61523	30.7723	38.205	3.06181	7.59867	72.0836	80.9774	116.869	8.45882	98.323	8.84278	35.7855	38.7674	2.47754	6.72584	75.8984	87.2833	129.168	5.79253	97.9	8.25068	33.6809	38.4871
DP-222780	Tetraploid	Landrace	1.72209	2.07195	2.01031	1.97804	1.69222	1.71597	1.53103	2.08101	2.9686	2.94554	3.14046	3.02887	2.54037	1.80952	2.17117	2.35554	1.34535	3.75	81.3535	95.0512	142.002	2.1	75.9634	6.32026	20.5011	29.725	2.10697	5.55227	73.5552	83.3093	120.71	9.49124	89.8674	8.30386	35.8563	28.949	1.53982	4.7588	77.4581	89.2009	131.441	5.81898	83.1452	7.30711	27.8306	29.3459
DP-222786	Tetraploid	Landrace	3.25944	2.73145	3.32767	2.86261	2.81306	3.62102	3.64885	2.843	3.89074	3.1883	4.3984	3.39712	2.63147	3.58179	3.84311	3.13981	1.88104	7.5	75.4012	88.0606	138.062	2.9	98.0212	7.23731	33.1703	39.09	2.9916	8.43947	68.5373	78.8934	121.493	5.79162	105.694	9.04017	38.8178	38.1097	2.51428	7.79611	71.9593	83.4533	129.7	4.29415	101.723	8.1215	36.1776	38.584
DP-222787B	Tetraploid	Landrace	2.23158	2.48305	2.39445	2.59583	2.354	2.52176	2.43031	2.45373	3.26542	3.76816	3.49423	2.91501	3.17593	2.04353	2.57419	2.44475	1.67532	7.5	77.3951	86.5756	132.731	3.1	89.416	7.27026	20.8095	31.58	2.09504	6.03733	68.9537	78.904	115.872	7.10074	81.7343	7.25334	28.4383	31.2854	1.86954	6.66875	73.1484	82.7252	124.404	5.11382	85.324	7.24786	24.6357	31.4929
DP-222805	Tetraploid	Landrace	2.61389	2.04508	2.96139	2.88615	1.97711	2.8159	2.49749	2.50069	3.39197	3.31992	3.61209	3.38992	2.59643	2.72984	3.01047	2.83453	1.56194	6.83	82.3528	96.4537	150.798	2.9	92.6334	5.92044	23.102	34.19	2.48522	7.77546	72.9114	84.2556	121.77	7.94478	96.7842	6.57315	31.2118	37.3966	1.99921	7.5225	77.6005	90.287	136.222	5.57509	94.7711	6.25288	27.07	35.8213
DP-222806	Tetraploid	Landrace	2.86114	4.38122	2.88718	3.36194	3.89529	2.97681	3.03761	3.26337	3.4076	4.32127	3.59057	3.4464	4.14063	1.78963	2.92134	2.81629	1.73128	6.665	71.7685	88.5396	142.567	2.6	107.667	8.65271	31.501	28.9	1.93128	6.82583	65.509	75.224	109.09	8.19218	96.8257	9.05332	33.2744	27.7205	1.85521	6.7621	68.6321	81.8574	125.831	5.44286	102.425	8.86718	32.342	28.3308
DP-222811	Tetraploid	Landrace	2.8608	2.6959	3.00934	2.70281	2.32493	2.73549	2.56327	2.38669	3.08948	3.31006	3.33293	2.67973	2.49358	1.77809	2.09196	1.85051	1.50953	4.79	79.1704	93.0151	137.231	3.9	82.1899	8.08227	27.693	31.355	1.63586	4.84668	75.8444	85.0439	120.266	6.63993	76.7118	7.71423	30.2361	33.8124	1.48841	4.84554	77.5248	89.0335	128.841	5.34662	79.7744	7.90284	28.6092	32.5875
DP-222813	Hexaploid	Landrace	1.90939	2.23768	2.09206	2.66428	2.28688	2.38982	2.15489	2.3259	3.60733	3.10756	3.64393	3.1897	2.47764	2.85412	3.27726	2.71765	1.63646	6.665	76.0198	89.6419	143.209	1.5	95.3285	6.23836	28.6477	32.645	2.87891	9.1108	70.194	79.4692	127.078	7.58429	102.655	7.52078	31.7268	32.5169	2.24513	7.96486	73.1683	84.6194	135.308	4.49978	99.2402	6.87493	30.3255	32.5706
DP-222816B	Hexaploid	Landrace	3.66524	3.99349	3.43111	2.96732	3.89898	3.53402	3.15275	2.89378	3.53789	4.48392	3.73659	3.57951	4.58367	2.23685	2.76211	2.9058	1.88349	6.67	68.7319	84.1059	133.796	3.3	89.0586	7.22044	33.2819	33.6	2.65932	6.85873	60.8985	73.9134	111.106	5.53831	97.5565	8.98345	40.362	38.5931	2.39656	6.82858	64.8109	78.9528	122.448	4.40296	93.394	8.11523	36.7119	36.0552
DP-222841	Tetraploid	Landrace	2.70193	2.21998	3.14386	2.82949	2.56781	3.09125	3.20122	2.69671	3.59225	3.58544	3.99552	3.43311	3.16066	3.26885	3.56364	3.06714	1.83313	7.5	79.3066	92.7012	145.814	2.95	96.5661	7.59665	33.5448	36.88	2.89102	6.04587	73.8381	78.9881	121.966	6.54044	103.414	8.0959	35.6782	36.9078	2.46911	6.81885	76.6712	86.0115	133.751	4.7231	100.606	7.86019	34.7302	36.9106
DP-222854	Tetraploid	Landrace	3.72011	3.86617	3.31304	3.13377	3.9996	3.49276	3.31782	3.27841	3.35325	3.79372	3.9002	3.4095	2.99871	2.70955	3.201	3.13938	1.72087	7.5	72.3448	85.6058	129.204	3.1	95.7544	6.86791	27.8174	31.51	2.86978	6.93423	67.9679	80.4774	118.211	7.5628	102.403	8.70138	25.2926	40.4779	2.32233	7.21892	70.1475	82.9995	123.609	5.27014	99.0153	7.78838	26.6713	35.9739
DP-222855	Tetraploid	Landrace	2.31389	2.46708	2.64524	2.61349	1.9368	2.53478	2.3369	2.12228	3.3556	3.79479	3.52838	3.1685	3.43918	2.09029	2.506	2.6815	1.41163	5.42	77.0625	96.6228	139.891	2.1	73.0157	6.69257	21.7042	29.775	2.89461	8.35081	68.5925	79.5427	118.192	7.8901	85.6132	7.77348	37.6425	31.3586	1.99036	6.79037	72.8577	88.1656	129.031	5.0096	79.3339	7.23508	29.7134	30.5718
DP-222856	Tetraploid	Landrace	2.02667	2.18306	2.40607	2.13938	2.0937	2.40871	2.31337	1.92263	3.64081	4.4629	3.6017	3.45371	4.13804	2.77288	3.22021	2.92566	1.29619	3.96	79.627	89.9235	142.995	2.3	87.8546	6.3145	23.9415	35.75	2.943	7.58478	65.1067	77.0853	116.135	7.19044	111.788	7.211	32.0815	41.9985	1.88212	5.66982	72.3454	83.4729	129.63	4.65023	99.4094	6.74759	28.1356	38.8615
DP-222858	Hexaploid	Landrace	3.75999	3.13968	3.89535	2.96226	2.98387	3.97177	3.97845	2.80104	3.84136	3.55725	4.24059	3.37445	3.39306	3.3794	3.80434	3.0722	1.76307	6.25	75.9939	85.9536	137.077	2.2	98.6564	7.23445	35.0678	39.75	2.91248	7.62827	69.797	79.3281	118.121	5.81113	106.626	8.05577	35.979	41.761	2.32746	6.76473	72.8232	82.5552	127.509	3.95672	102.246	7.64722	35.5148	40.7251
DP-222859	Tetraploid	Landrace	3.07632	2.80429	3.22308	3.02668	2.98836	3.89422	3.81107	3.07548	3.80041	3.821	4.42499	3.56656	2.96698	3.68613	3.96851	3.2815	1.66582	6.665	76.4516	89.0133	139.196	2.3	100.084	7.38327	25.8161	34.91	3.03131	8.80995	66.9306	81.3413	123.718	5.21943	104.449	7.80859	42.7559	40.2734	2.26681	7.62874	71.6608	85.113	131.462	3.76541	101.843	7.59968	34.2777	37.584
DP-223257	Tetraploid	Landrace	2.58782	4.14864	2.62846	3.28352	4.23316	3.17757	3.12889	3.05251	3.48478	4.50457	3.57896	3.25259	4.54995	1.98613	2.49697	2.58219	1.92727	6.67	63.5847	76.8488	134.323	2.8	90.6316	5.91636	26.0146	37.055	2.93916	7.06324	64.3702	74.9266	112.203	6.12044	96.0515	7.82574	35.9907	36.0238	2.57978	6.83457	63.985	75.9358	123.301	4.47865	93.2123	6.85899	30.7795	36.5536
DP-225844	Hexaploid	Landrace	3.07153	2.99896	3.00856	3.62306	2.73578	3.1826	2.82407	3.22367	3.38091	3.56522	3.73958	3.30608	3.46397	2.35068	2.95519	2.74076	2.01276	8.54	74.4214	84.5312	140.537	2.8	102.586	7.25911	30.8519	33.43	2.31272	6.40044	61.8008	75.756	120.906	8.71062	111.809	8.22677	32.0622	38.1758	2.34883	7.49958	68.1572	80.2067	130.767	5.81361	107.273	7.74738	31.3451	35.7757
DP-226094	Tetraploid	Landrace	3.00448	2.8846	3.30357	2.82738	2.81902	3.51233	3.47665	2.70552	3.58077	3.33919	3.66626	3.09543	2.60865	2.23667	2.83261	2.51944	1.53846	6.25	77.2258	91.1059	139.139	3.6	97.9679	7.73681	34.8092	38.77	1.74769	6.15458	71.1183	80.9787	118.707	8.1584	106.422	8.91446	40.3641	38.4717	1.58509	5.97707	74.1449	86.031	128.874	5.89277	102.135	8.31616	37.6164	38.6112
DP-226191	Tetraploid	Landrace	2.53496	3.91553	2.55715	3.13688	3.89841	3.25439	3.26918	3.01522	3.63485	4.41622	4.1237	3.34136	4.07707	2.15741	2.81312	2.93205	1.65012	6.665	70.881	87.1352	122.831	2.7	105.101	8.32008	30.712	31.83	2.34059	6.78238	65.3496	76.2654	115.556	6.7475	102.53	9.6531	36.5216	32.5567	1.93588	6.48777	68.0866	81.6238	119.267	4.73274	103.413	8.97074	33.5834	32.2221
DP-226273	Tetraploid	Landrace	2.3754	3.97791	2.87959	2.96137	3.8092	3.16375	3.13921	2.74576	3.48478	4.43312	4.11459	3.63848	4.36636	1.81755	2.45453	2.89727	1.80251	6.665	70.2467	84.5965	127.48	3.2	98.7033	7.11134	23.9752	30.26	2.2679	6.8974	66.1478	74.2879	112.575	8.70006	99.2061	9.52116	27.0466	30.0347	2.11382	6.87852	68.2416	79.4571	120.072	5.95249	99.2054	8.32205	25.4681	30.1417
DP-226357	Hexaploid	Landrace	3.21574	3.28736	3.27149	2.82466	3.2816	3.57538	3.45312	3.03973	3.86376	4.51178	4.15615	3.64845	4.04705	2.26521	3.26335	2.97161	1.79136	10	73.881	86.3941	134.062	1.7	110.956	7.84982	28.4644	39.55	2.39338	6.43566	65.2429	76.0866	109.575	5.56566	122.41	8.84765	29.4885	39.9504	2.14872	8.16062	69.5469	81.2972	121.883	3.64322	116.467	8.3357	28.8819	39.768
DP-226363	Hexaploid	Landrace	2.32323	1.52729	2.70329	2.77407	1.61454	3.0891	2.97396	3.0183	3.73653	3.31578	3.85954	3.24878	2.3602	2.48963	3.20072	2.70929	1.80901	7.71	80.0847	90.5302	147.234	2.3	109.974	7.54424	30.0371	32.915	2.50727	7.47286	71.7148	79.7023	125.082	6.81703	115.463	8.80982	32.1281	32.9945	2.23756	7.67044	75.8778	85.0827	136.205	4.60815	112.801	8.15863	31.2059	32.9692
DP-226371	Hexaploid	Landrace	3.34131	2.55503	3.38872	2.97201	2.50204	3.60869	3.48147	2.65113	3.69308	4.18023	3.71915	3.33848	3.85238	2.7518	3.2915	3.03196	1.7837	6.665	76.7963	88.9849	142.298	2.9	99.3019	6.64053	30.6203	40.085	2.46994	7.29281	65.4049	76.0546	119.688	7.2616	97.1562	6.98617	37.6908	36.6638	2.18302	7.0682	71.0964	82.5658	131.082	4.9972	98.0235	6.79112	34.35	38.3833
DP-226825	Tetraploid	Landrace	2.4836	2.9327	2.50193	3.28108	2.63294	2.88771	2.57773	3.13057	3.28437	3.4344	3.72491	3.50389	2.50336	2.29551	2.82961	2.71023	1.57377	10.835	83.8528	95.4546	142.836	2.9	84.237	6.39257	20.1736	28.31	2.30928	6.87071	81.6851	88.8934	123.079	10.3456	92.9898	9.0737	25.726	29.27	1.87947	8.81643	82.7536	92.1695	132.983	6.68567	88.5769	7.73265	22.8939	28.7677
DP-226826	Tetraploid	Landrace	2.63802	2.27207	2.42733	3.07554	2.3448	2.97682	2.53174	2.8703	3.59211	4.30373	3.80048	3.64881	3.95864	2.38311	3.04602	2.94443	1.73114	5.835	76.0423	88.6352	146.545	2.6	100.868	6.71079	24.7557	31.96	3.05315	8.59241	63.5	74.6173	118.372	5.21082	110.539	8.76466	33.4954	35.8936	2.39051	7.09164	69.7686	81.5782	132.551	3.90688	105.471	7.74232	28.9761	33.8868
DP-226834A	Tetraploid	Landrace	3.64033	2.58821	3.78759	3.09097	2.38938	4.17101	4.20214	3.12539	3.88741	3.70673	4.39891	3.66678	2.84187	3.70588	4.18731	3.08499	2.06787	7.92	76.8024	90.4083	143.637	3.3	105.596	8.27026	37.134	37.65	3.32094	7.96002	69.6619	80.3626	121.237	5.08517	109.178	8.54535	41.0914	42.137	2.87943	7.90874	73.25	85.3777	132.469	4.13532	107.144	8.40079	39.2194	39.8784
DP-226834B	Tetraploid	Landrace	3.08165	2.22352	3.4385	2.93171	2.52743	3.69495	3.72033	2.81331	3.83846	3.71808	4.38642	3.56174	2.73618	3.39806	3.87719	3.26504	1.76927	6.665	73.0786	87.0142	143.318	2.7	100.874	7.35725	32.0815	34.74	3.32275	8.27225	67.9075	77.8519	122.928	8.5256	101.523	8.51594	35.6891	40.2132	2.55002	7.4358	70.4541	82.4149	133.236	5.56915	100.915	7.92927	34.1353	37.452
DP-226839	Tetraploid	Landrace	1.85531	1.7922	2.14807	1.84299	1.78001	2.0522	2.00126	1.93352	3.11066	2.64632	2.96385	2.75555	2.28116	1.96154	2.14795	2.32813	1.43761	5	78.8669	94.9074	138.634	2.4	80.3067	6.66283	27.8288	29.955	2.20643	5.39685	71.8123	83.7666	122.865	6.73648	82.2141	5.76566	29.4318	33.7827	1.63068	4.99287	75.3278	89.2763	130.767	4.65371	80.7688	6.20271	28.4914	31.8758
DP-226840	Tetraploid	Landrace	2.37544	1.14231	2.76145	2.39065	1.05094	2.88914	2.90428	2.12815	3.52269	2.3424	3.57135	3.28269	1.08452	3.5995	3.69381	3.04467	1.66941	5	83.9516	100.242	151.448	2.1	91.892	6.47956	34.126	38.99	2.28946	6.9624	79.5257	90.1694	121.444	5.58807	97.2118	7.34316	49.4841	40.754	1.96017	5.98304	81.6943	95.1571	136.462	3.78159	94.3044	6.90304	41.644	39.8754
DP-226876	Hexaploid	Landrace	3.06114	2.63977	3.00963	3.29439	2.62453	3.26084	3.08109	3.16096	3.72572	3.99729	3.98561	3.4748	3.55668	2.56712	2.95848	2.93896	1.77083	6.665	73.5226	86.4942	141.376	2.9	105.059	7.75829	31.5581	35.225	3.73049	8.91962	58.4884	71.372	118.432	7.51894	120.271	8.52103	33.2324	38.8087	2.81507	7.86942	65.9651	78.8844	129.93	5.28012	112.755	8.1517	32.2638	37.0123
DP-226887	Tetraploid	Landrace	3.26215	4.45726	3.04161	3.53876	3.80289	2.68698	2.7239	3.12194	3.40567	4.48822	3.62003	3.48431	4.3266	2.32693	2.76779	2.78926	1.72733	8.33	70.5988	85.0445	125.361	2.4	101.78	8.65539	27.3844	28.945	2.39611	6.34546	65.1504	74.532	113.304	6.80106	96.4667	8.17565	36.0566	31.2568	2.04656	7.13464	67.8737	79.7415	119.383	4.5606	98.7683	8.41777	31.6917	30.1052
DP-226894	Tetraploid	Landrace	2.02582	2.75639	2.0975	2.50189	2.13986	1.9761	1.83459	2.42574	2.87387	3.66867	3.03343	2.81487	4.06216	1.40255	1.74666	2.19155	1.39025	5	83.9866	95.5966	142.427	2.4	76.0013	6.74121	16.2693	26.38	1.78979	5.87298	76.0437	85.2879	118.883	5.55054	101.676	8.43394	29.4856	23.7525	1.38864	5.42346	80.0411	90.4476	130.676	3.9757	88.8899	7.57768	22.7419	25.0558
DP-226928	Tetraploid	Landrace	2.51216	2.4438	2.70023	2.56186	2.7184	3.04637	3.04474	2.38462	3.69032	3.09721	3.92471	3.10446	2.81724	2.66201	3.1244	2.96146	1.67042	5	75.4214	87.6673	135.04	2	83.4964	6.52416	29.7947	34.8	1.59145	4.76452	69.347	80.4893	126.737	7.54766	96.7757	8.37701	32.2936	40.8476	1.64331	4.97436	72.432	84.1076	130.89	4.71196	90.1714	7.46114	31.0908	37.8216
DP-226951	Hexaploid	Landrace	2.67494	2.62551	2.71792	3.32312	2.67121	3.0283	2.78914	3.21936	3.54274	3.69814	3.79331	3.31695	3.14032	2.34815	2.59703	2.81407	2.16331	9.165	75.2681	86.7571	139.507	2.8	104.727	6.78141	25.9171	29.85	2.65642	7.01826	69.1966	76.1267	122.117	8.89541	101.375	6.49477	36.7991	35.2033	2.6464	7.97661	72.2227	81.3885	130.822	5.97749	102.791	6.62603	31.1545	32.5709
DP-226973A	Hexaploid	Landrace	1.68454	1.44042	1.89473	1.89295	1.13089	2.36379	2.287	1.98688	3.09074	2.48309	3.00896	2.89403	1.14938	1.76903	2.43093	2.17016	1.55772	5	79.7762	94.5747	151.963	1.9	92.9359	6.70186	23.0689	32.385	2.2401	5.96669	69.4101	82.7974	128.455	7.64113	105.325	7.28691	33.6755	36.4755	1.7676	5.38027	74.5247	88.6177	140.202	4.75827	98.7204	6.99259	28.0688	34.421
DP-226973B	Tetraploid	Landrace	1.8138	1.36017	2.00057	1.97924	1.18631	2.12394	2.16365	1.78066	3.42408	2.4277	3.63584	3.26642	1.25399	2.78243	3.23545	2.82088	1.26964	3.75	84.3528	100.226	149.003	3.2	90.5761	7.55576	33.47	38.195	1.71666	5.56502	74.4729	82.6484	119.11	7.37841	98.2027	8.49972	45.8251	38.8825	1.24738	4.56231	79.3969	91.3902	134.042	5.20047	94.2118	8.02902	39.3495	38.541
DP-227009	Tetraploid	Landrace	1.90019	2.26732	2.03067	2.17156	2.19284	1.95651	1.88734	1.97772	3.00152	3.91384	3.2108	2.82199	3.82717	1.47803	2.0284	2.27677	1.32392	4.085	79.8161	96.0644	144.51	2.3	71.5847	6.93093	22.0246	30.675	1.99142	5.81136	70.0437	80.5546	118.605	6.78666	101.934	6.70171	34.1659	31.179	1.44614	4.82379	74.9678	88.2967	131.661	4.52178	86.6992	6.80967	28.195	30.9249
DP-227029	Hexaploid	Landrace	1.64671	1.26352	2.13015	2.36665	1.32408	2.62097	2.59891	2.51466	3.3242	2.66645	3.40048	3.2834	1.7617	2.69031	2.7391	2.85222	1.59232	5	82.5773	95.9452	152.65	2	106.084	6.80669	25.6115	36.0348	2.39472	9.87469	71.937	87.2679	127.229	6.63813	110.414	7.59614	29.4275	32.7674	1.95921	8.22186	77.0058	91.9172	139.659	4.36013	108.301	7.20023	27.2664	33.4632
DP-227029B	Hexaploid	Landrace	1.83236	1.26187	1.98561	2.52607	1.15605	2.46017	2.19484	2.63525	3.39032	3.06938	3.72946	3.03196	2.2824	1.90831	2.38896	2.49505	1.66902	5.835	83.7601	98.0312	150.823	2.1	113.419	7.6684	21.3081	34.385	1.52015	5.21042	74.6504	85.404	124.59	7.16731	121.97	9.28521	29.4185	28.6739	1.58171	5.43821	79.2253	91.7523	137.733	4.69947	117.6	8.4608	25.3674	31.571
DP-227056B	Tetraploid	Landrace	2.74184	4.01	2.51627	3.05661	3.59284	2.5906	2.28415	2.84284	2.58439	2.7242	2.63736	2.41876	4.3676	1.74829	2.43002	2.42795	1.71083	6.67	66.9294	81.5303	120.261	3.7	91.5207	6.46147	26.2331	28.575	2.28154	5.32742	74.9049	83.724	113.106	5.66144	93.1268	7.3151	24.9339	35.8425	2.01582	6.33547	70.9355	82.6329	116.628	5.11929	92.9791	6.85773	26.5081	31.4004
DP-227058	Tetraploid	Landrace	2.54174	1.25327	2.89977	2.49148	1.17399	3.20578	3.15044	2.32383	3.7325	3.37045	4.00822	3.34193	2.29291	3.32669	3.7662	3.06215	1.75198	5.625	78.7879	93.2922	149.749	2.6	98.988	7.7127	33.8171	41.38	2.50213	6.33534	71.009	77.4906	124.018	7.74751	103.174	7.99631	36.7325	38.9661	2.15279	6.07351	74.9369	85.3981	136.912	5.19324	101.231	7.86692	35.3349	40.172
DP-227061	Hexaploid	Landrace	1.99511	4.07029	2.2114	2.61258	4.25627	3.06884	2.70356	2.70502	3.12959	4.40038	3.25425	3.22818	4.50761	2.27975	2.76329	2.68423	1.65412	4.165	59.3951	94.8469	115.56	2.7	58.9136	7.99071	27.2064	31.785	1.96594	3.82237	53.3034	59.6386	107.824	5.98818	66.2785	7.39432	34.3302	38.2056	1.79377	4.03189	56.318	77.1773	111.647	4.35218	62.1647	7.70184	30.6822	34.9961
DP-227063	Hexaploid	Landrace	2.21672	1.8767	2.33759	2.64375	1.81187	2.66955	2.53136	2.57687	3.49349	3.51899	3.59145	3.6685	2.9398	2.69921	3.09103	2.69693	1.79019	6.665	79.4092	93.7873	147.46	2.5	97.3289	6.14089	22.9039	33.37	3.2004	8.38732	70.4075	81.2773	116.639	7.92142	108.813	7.07956	33.4219	33.9742	2.58243	7.70036	74.8799	87.5287	132.034	5.22325	102.791	6.62146	28.1221	33.7043
DP-227542	Tetraploid	Landrace	3.26129	3.5054	3.29891	3.10197	3.45929	3.26661	3.04722	2.85647	3.63789	4.0222	4.02003	3.53873	3.49413	3.13683	3.4075	2.94961	1.64523	5.835	75.4157	88.7976	136.64	2.4	100.774	6.95085	28.4779	34.645	3.23006	7.61062	65.7571	77.4147	118.162	6.26253	116.036	7.45721	30.3076	47.0391	2.43508	6.80772	70.5755	83.0787	127.386	4.33053	108.554	7.20449	29.2262	40.835
DP-228135	Hexaploid	Landrace	2.15888	2.33224	2.15131	2.58616	1.96525	2.4493	2.19341	2.39517	3.36624	3.97466	3.65961	3.67595	3.85714	2.25646	2.68219	2.83589	1.39595	5.835	79.9939	92.2107	144.264	1.4	83.3416	5.98092	18.7996	32.835	1.79515	6.84915	68.7366	74.9561	115.193	6.69706	109.669	7.29461	30.792	29.1843	1.39721	6.26642	74.3083	83.4848	129.602	4.05023	96.2612	6.65227	24.7971	30.997
DP-228260A	Tetraploid	Landrace	2.85039	1.99876	2.92245	2.89647	1.81351	2.84637	3.14189	2.80794	3.7054	2.86503	3.95478	3.52851	2.05709	3.01543	3.41093	3.08243	1.75316	7.42	81.3749	95.6815	147.306	2.8	104.649	7.47434	31.1879	33.235	2.93934	8.46757	69.5373	84.1054	124.432	7.68949	102.775	8.21854	29.8005	40.4923	2.38607	8.08945	75.3861	89.8452	135.928	5.25482	103.689	7.85939	30.8186	36.8401
DP-228593B	Tetraploid	Landrace	2.97055	2.79059	2.95708	2.75339	2.2812	2.86591	2.63439	2.74611	3.11993	3.20143	3.37114	2.88442	2.6964	1.82662	2.06964	2.08704	1.53049	6.04	77.3165	91.8941	140.746	2.9	90.8454	7.52416	28.2676	28.255	2.06916	5.8461	73.5052	82.3814	118.869	7.09792	91.6449	7.09478	25.9432	33.098	1.73318	6.02677	75.3877	87.0975	129.777	4.88631	91.1521	7.303	27.2689	30.6624
DP-228600	Tetraploid	Landrace	3.20206	3.40043	3.43572	2.89771	2.95502	3.71669	3.60126	2.72712	3.8361	4.35032	4.11141	3.24582	3.69022	3.53522	3.47269	2.66871	1.76161	5.835	67.9859	87.2127	136.565	1.7	95.1411	4.85354	41.2276	38.035	1.94443	5.55521	59.3239	72.0747	116.759	5.75991	103.138	5.40907	37.2641	38.9523	1.90395	5.62526	63.667	79.6757	126.668	3.73129	99.0502	5.13393	39.0459	38.4929
DP-228753	Tetraploid	Landrace	3.8851	3.59936	3.61355	3.26812	3.48467	4.02176	3.80197	3.28619	4.14606	4.55796	3.99444	3.75338	4.43437	3.9035	3.73258	3.29702	1.97577	7.5	69.4577	83.6673	141.415	1.8	78.9606	7.57956	33.7001	30.01	2.89658	5.08124	59.5694	68.4454	116.308	5.63028	75.6403	8.19912	42.7826	31.1032	2.57899	6.04056	64.5186	76.0418	128.812	3.77939	77.2588	7.8984	37.938	30.551
DP-228762	Tetraploid	Landrace	2.61833	2.94098	2.6746	3.53127	2.89898	3.40002	2.95883	3.44768	3.70567	3.68529	3.53551	3.26026	3.23054	2.7363	3.02546	2.67374	2.08847	8.33	71.8024	82.8034	140.012	2.7	113.202	7.37398	29.8652	34.2	3.16469	7.97653	64.8612	71.808	119.545	8.21922	115.557	8.8555	37.7667	37.3242	2.78184	7.93787	68.3392	77.308	129.784	5.44583	114.37	8.12373	33.8156	35.7621
DP-228763A	Tetraploid	Landrace	2.52112	3.90426	2.52818	3.33113	3.16667	2.95435	2.98075	3.05232	3.4231	3.88294	3.71996	3.55234	3.93002	1.89998	2.58766	2.74501	1.8679	6.455	73.3105	88.4083	132.988	3.5	101.125	8.57398	36.6267	31.765	2.57242	7.47294	68.4705	77.744	106.594	8.27447	103.783	8.40679	32.4002	30.53	2.28959	6.72448	70.8356	83.0186	119.747	5.85003	102.187	8.48721	34.6648	31.1261
DP-228768	Hexaploid	Landrace	3.04565	3.46119	3.19461	3.0903	3.33089	3.36158	3.45329	2.83161	3.32572	2.72568	4.00217	2.74892	1.94622	2.90047	3.44642	2.56182	1.63066	6.045	76.3387	90.3025	139.032	2.2	91.0433	7.92788	26.4621	34.09	1.71974	6.47773	70.6298	79.8708	126.376	5.12471	93.9567	9.04726	33.2768	37.2927	1.66406	6.31779	73.4505	85.0085	132.743	3.71756	92.5279	8.51244	29.7945	35.6524
DP-228771	Tetraploid	Landrace	2.30956	2.01242	2.45346	2.57809	1.84991	2.78843	2.68289	2.47341	3.91508	3.83933	4.38859	3.47045	2.89467	3.00572	3.24255	2.91125	1.73204	6.67	75.1915	89.2722	145.114	2.6	92.4786	7.56469	29.0514	31.83	2.29538	6.40334	65.0578	76.032	118.568	7.94005	100.794	7.38458	32.8044	42.1622	2.0256	6.44786	70.084	82.63	131.829	5.30851	96.4332	7.46653	30.5029	36.9986
DP-228862	Tetraploid	Landrace	3.12582	3.2821	3.44125	2.95818	3.09154	3.35502	3.23883	2.82606	3.77939	4.43119	4.01249	3.90687	3.79684	2.96971	3.19792	3.05021	1.71538	7.08	76.7384	90.5272	135.334	3.1	94.373	7.47873	23.7486	37.88	3.30393	8.49762	62.6131	74.5546	117.135	6.41676	99.6005	6.48324	31.0447	43.7152	2.55668	7.96647	69.7363	82.6801	126.205	4.8221	97.5245	6.98895	27.427	40.8131
DP-229251	Tetraploid	Landrace	2.42382	3.01371	2.5602	2.78457	3.32476	3.179	2.76025	2.80794	3.42406	3.46238	3.76735	3.21936	2.88991	1.98677	2.54283	2.39839	1.59588	5.415	74.2258	85.5756	137.336	2.4	90.7085	7.32044	19.396	33.755	1.70547	5.68693	70.766	80.4253	121.44	9.21833	97.5616	8.89295	29.5737	37.28	1.58035	5.54392	72.4912	82.9876	129.452	5.78287	94.1593	8.11579	24.7147	35.5268
DP-229251B	unclear	Landrace	2.83768	2.45134	2.78867	2.80882	2.34787	2.90579	2.7205	2.8323	3.48852	3.69693	3.8387	3.42221	3.21962	2.63411	3.086	2.84961	1.79964	6.67	75.7533	87.3118	139.53	2.6	106.379	6.33662	27.0246	33.625	2.39868	6.14786	69.1197	84.5436	118.161	5.66221	97.6546	7.95316	31.1103	38.6641	2.15364	6.45762	72.4119	85.8957	128.907	4.16071	102.043	7.12099	28.9191	36.1594
DP-231524	Tetraploid	Landrace	2.9953	3.84626	2.94927	2.68246	3.74196	2.70947	2.48486	2.36823	3.23402	4.40321	3.52499	3.15075	4.50057	2.02774	2.59347	2.61978	1.77314	5.83	70.9234	85.8327	131.898	2.5	89.0586	6.31772	28.3954	38.465	2.66443	6.38658	64.1556	72.8802	111.031	7.64513	94.7498	6.80412	32.5527	38.3927	2.25378	5.90545	67.4841	79.2456	121.406	5.07756	91.6814	6.55583	30.4503	38.4526
DP-231547A	Tetraploid	Landrace	2.51968	4.10213	2.61355	3.17275	3.96076	2.78115	2.6647	2.71365	3.3556	4.49479	3.59959	3.34949	4.14203	1.8842	2.46217	2.80316	1.57275	7.085	71.7822	84.5907	140.823	2.8	94.0754	8.50743	25.6139	32.075	2.61643	6.72496	63.5836	82.6374	116.737	7.61774	102.701	9.20403	32.9397	40.842	2.01328	6.77555	67.651	83.5766	128.822	5.17994	98.3955	8.86871	29.2327	36.4575
DP-231565	Hexaploid	Landrace	2.33486	2.49045	2.3974	2.23977	2.48387	2.19279	2.20465	2.30035	3.04163	3.81499	3.62084	3.29885	3.63566	1.65724	2.30209	2.62736	1.52281	6.46	79.838	89.4177	139.471	3.5	85.2434	8.1184	28.7783	30.24	2.12678	6.2413	68.1619	76.532	114.876	7.03775	88.7811	8.16922	33.2272	29.7739	1.71439	6.33584	73.9784	82.9392	127.175	5.18371	86.8936	8.14556	31.0153	30.0208
DP-231572	Tetraploid	Landrace	2.26895	2.54131	2.51514	2.71142	2.6536	2.21088	2.15723	2.39724	2.98077	3.67302	3.17529	3.04262	3.82195	1.73938	2.15845	2.34254	1.51467	5.835	76	89.4395	138.06	2.8	85.177	6.70707	28.5705	30.54	1.64073	4.95039	66.0321	79.3946	114.816	6.73138	91.1281	7.21425	31.0279	31.0022	1.50658	5.50715	71.0345	84.4543	126.5	4.69013	88.0341	6.93942	29.8651	30.7764
DP-231573	Tetraploid	Landrace	2.70648	3.05443	2.57421	2.91919	2.82192	2.52178	2.51392	2.77894	3.18368	2.45382	3.49701	2.87973	1.61527	1.96395	2.40972	2.15177	1.62339	6.04	77.9234	91.3478	137.51	3.2	87.185	7.1316	26.7612	29.39	2.20297	6.64391	73	83.3708	123.218	7.66464	84.3322	8.21799	33.1801	30.4526	1.86457	6.2241	75.4355	87.2771	130.36	5.47116	85.7051	7.68135	30.0974	29.9763
DP-231580	Tetraploid	Landrace	3.31414	3.72084	3.18476	3.11861	3.41312	3.07465	2.85367	3.01262	3.66252	4.39495	3.78194	3.4315	3.98685	2.73234	3.06376	2.95259	1.93687	8.335	75.2822	84.5445	135.398	2.8	97.9867	6.49034	26.7228	30.155	3.24549	8.34787	65.3008	76.4159	117.872	9.32337	111.622	8.13593	36.6041	33.8051	2.69936	8.29473	70.2845	80.4644	126.695	5.97362	104.447	7.289	31.8127	31.9576
DP-231586	Tetraploid	Landrace	3.3483	3.92471	3.37007	3.14281	3.9732	3.60578	3.27254	3.05474	3.71465	4.50878	3.93055	3.72383	4.07552	2.40175	3.04605	2.98952	1.97036	8.335	69.2822	82.0454	136.689	2	100.629	6.1855	25.861	35.59	2.83511	6.35762	62.3985	72.7855	113.29	9.28505	112.274	7.20471	29.4482	31.854	2.58553	7.41698	65.8021	77.3537	124.898	5.70874	106.656	6.71978	27.8018	33.6935
DP-231591A	Tetraploid	Landrace	2.72784	2.87644	2.95833	2.94013	2.48858	3.00217	2.94956	2.89275	3.33099	2.85675	3.68296	3.13665	1.81108	2.75389	3.006	2.66914	1.67305	7.085	79.0504	91.6201	137.435	2.5	91.1768	8.6	28.1903	28.305	2.47003	7.30126	73.7828	85.4467	124.225	5.89094	91.6041	8.79241	36.3069	31.7605	2.0158	7.10267	76.3577	88.4729	130.876	4.16398	91.1116	8.69832	32.1837	30.0142
DP-231597	Tetraploid	Landrace	2.85226	3.92657	2.76021	3.26142	3.92334	3.06306	2.73602	3.46563	3.32835	3.74861	3.41657	3.37423	3.41035	1.90267	2.27744	2.64032	1.98276	8.75	72.3246	83.2419	127.965	1.8	85.4446	6.88799	34.4063	30.67	3.05433	7.33207	69.6067	78.5308	116.346	7.63599	83.8416	7.70695	36.9702	31.3211	2.67976	8.02741	70.932	80.8362	122.084	4.62594	84.4659	7.28409	35.8471	30.9681
DP-234498	Tetraploid	Landrace	2.44878	3.28416	2.78186	2.8034	3.04174	2.8145	2.71908	2.99551	3.36016	4.36952	3.58738	3.29211	3.5868	2.0206	2.6076	2.62695	1.57161	6.25	76.9012	87.758	142.318	2.4	94.8146	7.02566	25.6944	36.685	2.18333	6.15293	61.347	74.7986	115.221	7.29422	100.766	8.15138	32.1691	37.5362	1.81638	6.23751	69.1423	81.3243	128.914	4.80346	97.7039	7.5781	28.9182	37.1216
DP-234513	Tetraploid	Landrace	2.97255	4.2487	2.88617	3.30785	3.67098	2.81669	2.80268	2.99965	3.47095	4.0384	3.58771	3.20446	4.05968	2.16839	2.75754	2.7861	1.44637	5.835	71.6209	86.2117	136.886	2.7	103.531	6.2549	23.765	26.54	2.39159	6.93645	64.7134	76.9668	114.903	6.41822	109.743	7.34196	33.3902	28.4841	1.77792	6.38598	68.1016	81.5366	125.875	4.51146	106.533	6.80186	28.8372	27.4825
DP-234514	Tetraploid	Landrace	2.8296	3.69591	3.02109	2.62841	2.89591	2.75073	2.95723	2.38653	3.63943	4.2222	3.50984	3.50537	4.06843	2.52853	3.18506	2.76384	1.50134	6.375	71.9657	87.1966	137.41	2.6	105.114	7.68699	33.0819	28.545	2.4581	6.62401	63.5951	76.8519	115.462	6.68174	110.606	7.58499	31.5246	35.2086	1.83072	6.42803	67.7376	82.0348	126.507	4.60048	107.436	7.62925	32.3303	31.8828
DP-236269	Tetraploid	Landrace	3.80875	4.06538	3.64665	3.6514	4.146	3.82026	3.48608	3.3043	3.2729	3.67901	3.58493	2.99575	3.54731	2.33011	3.10124	3.02298	1.74872	7.915	74.4633	86.7024	136.547	2.5	99.9589	8.04394	27.4424	36.305	2.19382	7.92517	68.6851	76.2346	114.936	6.88852	101.018	8.31372	25.2281	37.1763	2.0381	8.01959	71.6214	81.508	125.829	4.61306	100.65	8.17233	26.5278	36.7344
DP-236271	Tetraploid	Landrace	1.64506	1.45174	1.75703	2.30256	1.27445	2.01231	1.83262	2.30345	3.36735	2.46795	3.39335	3.1	1.25456	2.73683	3.00225	2.93222	1.3918	5	84.7479	98.1806	147.684	3	77.9592	5.90036	23.2225	31.11	2.8679	8.16027	78.0604	82.5947	130.722	7.96832	89.5314	6.00619	33.2074	32.3125	1.94536	6.64989	81.3428	90.2933	139.154	5.54359	83.582	5.9773	28.281	31.7046
DP-236276	Tetraploid	Landrace	2.74632	4.4887	2.98202	3.12235	4.09449	2.74056	2.48377	2.70483	3.45464	4.37545	3.54209	3.62909	4.42793	2.06282	2.37341	2.81252	1.60681	6.67	69.6411	80.2269	120.761	3.3	81.5893	7.24646	23.2106	33.555	3.19981	7.82539	66.3895	77.0094	114.38	6.15599	88.9185	7.45853	30.3045	35.4695	2.32561	7.2265	67.9681	78.558	117.517	4.66549	84.9981	7.35254	26.7787	34.4855
DP-236278	Tetraploid	Landrace	2.86006	3.86196	2.77608	2.98422	3.95974	2.73478	2.58432	2.64266	3.24247	4.38387	3.37433	3.46516	4.42381	1.75977	2.15773	2.60187	1.64081	6.25	67.2479	82.9235	117.997	2.7	86.774	6.4539	23.8908	35.045	2.78523	6.31939	60.6209	74.4668	113.651	9.32739	89.8237	8.10235	28.5543	37.8141	2.15311	6.2557	63.8577	78.6138	115.812	6.02258	87.9846	7.28975	26.2788	36.4052
DP-236282	Tetraploid	Landrace	2.79191	4.55093	3.04818	3.32949	4.46105	2.81881	2.85061	2.98842	3.33	4.22962	3.56436	3.01238	4.17604	1.77732	2.70409	2.5419	1.61002	5.415	65.0324	75.8373	143.575	2.9	112.126	9.6316	28.1966	25.08	1.83099	4.46299	59.6157	71.968	104.68	8.0165	105.914	9.27759	37.1737	29.9476	1.72001	5.21045	62.4186	74.0959	124.025	5.44204	109.661	9.44851	32.6027	27.5378
DP-236286	Tetraploid	Landrace	3.04836	4.22036	2.92575	3.1863	4.22907	3.37684	3.13941	3.27514	3.47553	4.31486	3.93285	3.80411	4.10751	2.08913	2.56185	3.0352	2.09195	8.125	64.0282	79.9074	134.55	2.9	94.8387	6.79071	27.0855	37.59	3.5852	8.40739	66.0538	77.5643	115.301	7.90078	85.4486	8.19755	36.7575	39.912	3.01684	8.0666	65.048	78.706	124.959	5.27911	89.8018	7.48856	31.9086	38.7371
DP-236288	Tetraploid	Landrace	2.52144	2.67716	2.70686	3.21937	2.70142	3.09638	2.83904	3.2741	3.6307	3.82691	3.69315	3.48488	3.26604	2.35884	2.97457	2.96453	1.8542	9.165	75.6976	84.1673	141.298	2.2	102.112	7.59442	29.7056	32.8	2.7395	7.61272	68.3959	75.5427	120.473	5.82854	106.373	7.58161	31.4924	33.3001	2.3657	8.2784	72.0309	79.8885	130.952	3.97645	104.105	7.59215	30.6467	33.0736
DP-236291	Tetraploid	Landrace	3.43411	2.59313	3.45119	3.02756	2.39472	3.72535	3.47522	2.72505	3.76515	3.75061	3.88541	3.44169	2.94006	3.05422	3.07788	3.02975	1.81326	6.25	80.4375	93.8923	144.696	2.5	98.5003	7.53123	28.3193	41.72	2.95488	8.48405	75.0734	86.5223	121.751	5.63017	91.3795	7.10782	28.9009	39.9122	2.4156	7.22214	77.7242	90.1214	133.287	4.17437	94.8001	7.30096	28.6406	40.8347
DP-236295	Hexaploid	Landrace	3.65017	2.82494	3.50981	2.77267	2.64622	3.52613	3.33086	2.67859	3.88948	4.23055	3.95146	3.63495	3.61765	2.85489	3.31531	3.34988	1.72602	8.33	78.127	88.758	141.321	2.5	95.1469	7.09592	33.8075	36.92	2.49525	7.55741	65.8008	75.3626	116.316	7.11437	104.685	7.73638	42.995	42.1683	2.14015	8.08395	71.9665	82.1115	128.893	4.78331	99.8908	7.40126	38.1193	39.5714
DP-236296	Tetraploid	Landrace	2.3341	2.49023	2.53967	2.96004	2.11136	2.59993	2.42546	2.45318	3.74619	4.25053	3.97183	3.55533	3.08535	2.61869	3.23746	3.03363	1.53208	5.42	78.9256	93.3827	147.552	3.2	95.8655	7.12267	28.7707	33.565	3.07192	8.92813	69.7082	75.9467	119.045	6.56532	104.923	6.90989	31.0289	31.3484	2.279	7.43517	74.4522	84.8521	133.155	4.84555	101.056	7.02095	30.1227	32.4661
DP-236297	Tetraploid	Landrace	3.61203	3.06854	3.79666	3.04886	2.85116	3.70581	3.52407	2.87652	3.76846	4.32984	4.02539	3.34147	3.89798	2.87477	3.18019	2.91611	1.78827	7.915	78.1774	91.8025	147.318	1.9	101.576	6.83717	41.8184	39.435	2.69218	6.9777	68.4795	76.0188	117.06	7.5814	106.447	7.9357	38.8031	39.1459	2.29943	7.38892	73.2686	83.8042	132.209	4.80341	103.87	7.39086	40.3517	39.3203
DP-236300	Tetraploid	Landrace	3.58679	3.09698	3.70947	3.39065	2.60023	3.98262	3.79929	3.06701	3.61701	3.87709	3.87488	3.36724	3.17837	3.26171	3.46104	2.93998	1.81994	6.67	79.3387	91.4377	142.935	2.1	98.7072	7.33867	27.866	37.88	2.49937	6.50984	72.4448	85.436	120.252	6.44954	101.415	7.67603	32.4816	39.9512	2.2052	6.23145	75.8516	88.3468	131.589	4.24708	99.7357	7.4975	30.3747	38.911
DP-236301	Tetraploid	Landrace	2.90285	3.75312	2.82505	2.62262	3.754	2.64273	2.42138	2.49827	3.34315	4.30307	3.81874	3.28844	4.13315	2.12393	2.70631	2.78125	1.44478	3.54	71.1491	83.9083	130.985	3	87.5142	7.06133	24.6717	31.765	2.60161	7.01554	64.7455	74.4573	111.444	8.85237	102.604	8.61284	29.873	37.2538	1.91523	5.33032	67.8984	79.1424	121.233	5.94893	95.3769	7.84924	27.5534	34.516
DP-236303A	Tetraploid	Landrace	1.48495	2.77856	1.74076	1.92928	2.23152	1.88407	1.67363	2.01607	2.9249	4.11756	3.33333	2.93722	3.48991	2.10504	2.37321	2.45912	1.23256	4.165	77.8589	91.6815	142.45	2.1	74.099	6.34982	26.2198	28.12	2.19517	5.779	68.266	78.0439	115.838	8.00338	92.8136	8.6411	36.0862	32.0934	1.42849	4.79697	73.0804	84.8901	129.178	5.07318	83.1307	7.47998	31.2218	30.1109
DP-236308	Tetraploid	Landrace	3.61971	2.87588	3.69626	3.30291	2.91863	3.6442	3.51283	3.09758	3.6325	4.4242	4.08004	3.73254	3.94964	2.86922	3.30037	2.96071	1.82792	7.5	76.0141	88.1059	140.463	2.8	98.2135	6.34461	27.5672	36.585	3.38146	9.07187	68.9884	77.2654	117.324	6.20067	108.536	7.55598	36.2025	38.4062	2.72266	8.4475	72.5	82.6571	128.819	4.50382	103.222	6.97719	31.7387	37.5093
DP-236309A	Tetraploid	Landrace	2.6351	3.48929	2.61712	3.3097	3.16116	3.39708	3.15669	3.11036	3.27124	4.35646	3.29714	3.39345	4.12505	2.02582	2.83783	2.83478	1.71178	7.705	71.4092	83.863	135.249	3.1	106.618	7.16655	25.38	32.12	2.37292	6.94716	64.0991	75.3303	114.593	6.04009	104.412	8.33357	27.8244	32.621	2.01749	7.30017	67.7082	79.5432	124.945	4.66982	105.434	7.73817	26.5832	32.3723
DP-236312A	Tetraploid	Landrace	3.13332	2.84334	3.07829	3.08355	2.97893	3.37898	3.29644	3.08428	3.37703	4.29507	3.84393	3.31915	3.70419	2.45679	2.9861	2.77818	1.89261	6.665	75.444	87.722	138.55	2.9	104.073	6.65792	34.3994	37.35	2.37914	6.10182	66.5899	76.0972	116.372	6.59806	108.195	8.73175	31.7048	37.7617	2.26874	6.44319	71.0332	81.9441	127.543	4.77845	106.202	7.68949	32.7629	37.578
DP-236313	Tetraploid	Landrace	2.48489	2.62155	2.856	2.61971	2.33231	3.12175	3.01497	2.45596	3.53084	3.66802	3.67162	3.3496	3.19167	2.96772	3.34738	2.74744	1.45277	5.835	79.1277	91.4151	144.241	2.3	98.104	5.98531	26.4494	39.84	2.082	6.67015	70.2776	78.8294	120.496	5.34518	102.362	6.54217	29.0308	42.8942	1.62643	6.1347	74.7107	85.1166	132.417	3.84004	100.438	6.27879	27.5931	41.3687
DP-236314A	Tetraploid	Landrace	2.7222	2.0293	3.06173	2.92186	1.89813	3.24708	3.21086	2.63729	3.47302	2.69636	3.5979	3.22865	1.69622	3.07399	3.32174	2.74877	1.97141	7.915	81.5851	95.4791	144.866	2.3	103.51	7.37837	29.994	39.54	2.40767	7.88317	72.8381	83.6493	126.876	5.46601	97.565	8.15547	39.4083	36.4396	2.36905	7.7657	77.193	89.5393	135.866	3.90757	100.675	7.76416	34.6649	37.9881
DP-236979A	Tetraploid	Landrace	3.24044	2.65068	3.32364	2.73893	2.6276	3.51593	3.46684	2.64853	3.52282	3.43747	3.94135	3.26828	2.37883	3.0378	3.47657	3.09753	1.62389	6.25	76.0423	86.5151	139.634	2.5	97.751	7.2461	30.8891	37.75	1.83186	5.67928	69.5951	81.3507	121.725	5.99717	82.4709	7.9951	37.8775	37.8491	1.69919	5.80752	72.8021	83.9195	130.736	4.20007	90.0943	7.61277	34.6227	37.7867
DP-236982	Tetraploid	Landrace	2.8576	2.85469	2.98674	2.86512	2.87768	3.1558	2.88985	2.75872	3.5653	4.62877	3.99018	3.50044	4.07634	2.50846	3.33861	2.84228	1.80466	7.08	68.9214	81.8044	139.577	2.5	103.013	7.44846	22.1241	35.16	2.4774	6.92863	61.3586	72.5012	115.079	7.26546	110.082	7.92024	34.5923	32.6619	2.16257	7.01413	65.1882	77.2466	127.289	4.88025	106.413	7.66148	28.4097	33.9039
DP-236984	Tetraploid	Landrace	1.99329	1.23179	2.19484	2.34008	1.06485	2.26743	2.11606	2.31849	3.14578	2.40949	3.15744	2.61695	1.41537	2.00988	2.42137	1.90409	1.60682	5	78.6411	93.8941	146.679	2.8	103.105	7.23495	22.9589	34.1	1.62546	6.40418	75.9164	86.4893	131.41	7.1174	99.842	7.05517	25.4438	34.7135	1.58201	5.50528	77.2845	90.2005	138.993	5.07117	101.353	7.13695	23.7556	34.3954
DP-236985A	Tetraploid	Landrace	3.39499	3.61709	3.54666	3.15759	3.29983	3.29931	3.34654	2.94077	3.56737	4.42598	3.5838	3.20274	3.82738	2.4081	2.98941	2.84799	1.79518	7.835	75.1828	87.3269	136.968	2.9	102.985	7.46822	28.0341	36.22	2.58523	7.74566	62.3586	73.7879	113.275	7.68352	105.319	8.196	31.5112	38.3446	2.22121	7.77835	68.7655	80.5506	125.137	5.29754	103.827	7.81524	29.4549	37.2855
DP-236986	Tetraploid	Landrace	2.86404	2.81923	2.90992	2.31654	2.49875	2.82756	2.64528	2.19827	3.2188	3.56517	3.50544	3.07779	2.90968	2.47209	2.91762	2.38713	1.76143	5.83	73.7681	87.5151	143.637	1.7	81.6833	6.11636	32.3021	41.09	1.78879	3.52876	62.5489	72.4147	119.82	6.15233	74.5506	5.3301	33.3635	41.8113	1.82797	4.62645	68.1263	79.9567	131.716	3.89743	78.1612	5.71093	32.8038	41.4541
DP-236987	Tetraploid	Landrace	2.21951	2.82211	2.43887	2.50981	2.79376	2.47166	2.38286	2.66077	3.35089	3.69414	3.39016	3.02991	3.54591	2.27922	2.57488	2.43688	1.55004	7.5	71.8493	85.3013	131.304	2.4	95.5521	7.4936	27.4885	32.425	1.71987	4.0674	65.4049	77.2026	117.237	8.17019	98.2637	8.60795	30.2185	33.311	1.6161	5.97469	68.7353	81.4285	124.175	5.32218	97.6428	8.05425	28.7638	32.8869
DP-236988	Tetraploid	Landrace	2.69506	2.37401	2.8822	2.19629	2.20568	2.72825	2.87023	1.88704	3.44192	3.35839	3.73431	2.78521	2.88028	2.88144	3.26047	2.34326	1.46939	4.58	75.8787	89.1873	152.136	2.2	79.4987	5.82957	36.7289	42.37	1.96365	4.59099	61.6362	71.5119	121.845	4.70874	83.3726	5.98085	33.172	47.7275	1.58272	4.64595	68.8255	80.4032	137.023	3.40885	81.5668	5.89116	35.0329	45.0354
DP-236989	Hexaploid	Landrace	3.20065	2.90075	3.14461	2.72353	2.91034	3.35647	3.20105	2.4366	3.69252	3.83148	3.9979	3.35511	2.99379	3.94893	4.06865	3.39681	1.77118	6.67	77.5747	89.9876	137.112	2.4	99.1527	6.93568	27.0529	32.865	2.94229	6.96805	69.4769	78.4253	118.527	5.94957	100.354	8.58812	36.5284	43.3847	2.41138	7.00267	73.613	84.3374	127.648	4.20065	100.235	7.77735	31.8985	38.1418
DP-238117	Hexaploid	Landrace	2.6623	3.11347	2.639	3.25565	2.78018	3.11814	2.76365	3.39033	3.79018	4.40378	3.8632	3.49885	4.00528	2.7957	3.37271	2.97825	1.91469	8.33	72.7163	84.7013	136.457	3.6	113.037	8.13808	31.3661	33.9248	3.48636	8.94715	62.4974	73.3519	120.552	8.9105	96.1722	8.75014	32.0239	37.8458	2.99292	8.72809	67.3537	79.0031	129.186	6.28328	101.084	8.40375	30.7152	36.1255
DP-238119	Hexaploid	Landrace	2.90149	2.63869	2.65239	3.33639	2.83418	3.3283	3.03014	3.32125	3.5444	3.88879	3.80754	3.33826	2.99922	2.1244	3.10019	2.58926	2.17103	10	74.0134	84.6001	136.453	3.5	108.45	8.62361	35.7767	35.23	2.00464	6.1373	64.7429	74.9053	115.658	9.19363	108.82	8.51265	29.3176	35.5202	2.34792	8.09692	69.3795	79.7759	126.137	6.24429	108.406	8.55037	32.3162	35.3905
DP-238120	Tetraploid	Landrace	2.71787	2.78827	2.80255	3.50829	2.67831	2.98622	2.69803	3.14956	3.66528	4.27594	3.70217	3.78351	4.02412	2.51965	2.8333	3.08956	1.76314	7.08	73.2032	82.7326	140.714	2.6	111.345	7.42907	29.5678	33.34	3.02474	8.77111	61.7172	72.5972	116.059	7.16051	104.94	8.44013	28.8784	34.7395	2.46603	7.93442	67.5111	77.7309	128.446	4.89997	108.349	7.92832	29.1517	34.0327
DP-238121	Hexaploid	Landrace	2.79973	3.00441	2.79699	3.59732	2.94276	3.20652	3.01782	3.18377	3.66846	4.44404	3.73381	3.67721	4.22096	2.49334	2.94193	3.03947	1.86297	8.33	71.0141	81.9235	138.674	2.4	104.219	7.32044	27.2635	33.325	3.86559	10.3161	61.8728	71.0427	113.711	7.98211	110.157	7.85346	28.6913	34.4783	2.95108	9.39233	66.4382	76.4482	126.117	5.22764	107.036	7.60305	27.8884	33.9103
DP-238122	Hexaploid	Landrace	2.66289	2.73371	2.57534	3.10563	2.76542	3.01954	2.79304	3.32762	3.52794	4.21106	3.76517	3.24021	3.79612	2.28957	2.97811	2.74991	1.96277	8.75	73.1186	87.3234	141.95	2.2	107.591	7.01977	25.2238	35.85	2.86131	8.06826	61.3791	73.0652	117.172	5.43645	101.517	8.15865	29.9206	36.5029	2.59534	8.5645	67.3106	80.2495	129.645	3.74395	104.77	7.57374	27.7899	36.1605
DP-238124B	Hexaploid	Landrace	2.67233	2.3556	2.94573	3.10436	2.24378	3.02604	2.92458	3.09517	3.84204	3.97224	4.0237	3.95889	3.26597	2.50017	3.11272	3.54561	2.03304	7.705	77.0847	89.8176	142.311	2.9	101.804	7.30036	24.6326	32.765	4.02711	11.1537	68.2019	76.4348	119.557	11.3957	122.626	9.61311	36.1969	37.1201	3.26233	9.65383	72.6104	83.0518	130.795	7.13826	112.102	8.47475	30.368	34.942
DP-238125	Hexaploid	Landrace	2.545	2.41428	2.65817	2.77654	2.31102	2.73478	2.47522	2.49896	3.46293	4.14133	3.76517	3.5527	3.70109	2.37768	3.08591	3.09115	1.69443	6.665	77.8105	89.6966	144.654	3.3	95.6912	7.73345	23.739	36.73	3.07498	10.0699	65.6877	74.1161	118.594	11.0988	115.941	9.30927	34.0693	32.8953	2.39252	8.36404	71.7191	81.8576	131.538	7.24443	105.924	8.53262	28.6918	34.7993
DP-238126	Hexaploid	Landrace	2.60843	2.62672	2.71219	3.07337	2.68223	3.20292	3.14314	3.16218	3.3729	3.87459	3.98187	3.77581	3.03199	2.53414	3.1124	3.06414	2.07245	8.33	75.4724	84.5956	142.392	3.6	106.846	8.13178	30.1268	35.625	3.00216	8.21977	62.5397	74.4897	123.14	8.77067	105.977	9.09336	32.2127	39.1648	2.74123	8.20387	69.0396	79.5354	132.812	6.12378	106.563	8.61982	31.0073	37.3905
DP-238130	Tetraploid	Landrace	2.46769	3.02031	2.68838	3.29475	2.95889	3.07612	2.85492	3.1893	3.68909	3.92527	3.75624	3.61865	3.57153	2.78833	3.39853	3.22446	2.00725	9.165	69.3165	82.8488	139.102	3.1	107.758	7.93545	23.52	34.95	3.59937	4.59406	61.8355	71.904	120.196	5.08563	99.9493	7.76089	31.8974	41.6615	2.9362	6.73431	65.599	77.3728	129.57	4.14005	103.658	7.8323	27.4168	38.2881
DP-238132A	unclear	Landrace	3.04652	2.59777	3.21395	3.27117	2.60863	3.29419	3.16684	3.16736	3.72961	4.38273	3.97868	3.52531	4.17955	2.41769	2.90222	2.84365	2.06193	9.375	76.7258	85.2873	140.42	2.8	103.733	7.4777	32.8473	35.03	3.43938	8.13696	60.3985	74.3187	117.214	8.75288	103.821	7.76866	35.4456	36.309	2.95587	8.77045	68.5273	79.7624	128.887	5.6948	103.661	7.61877	34.2239	35.6636
DP-238132B	Tetraploid	Landrace	2.73784	2.75789	2.7754	3.42236	2.76996	3.31304	2.89786	3.28688	3.42254	4.47416	3.96864	3.73815	4.14182	2.39761	2.85052	3.06616	2.24114	10.42	69.0504	80.8772	139.122	2.8	112.262	6.74646	28.122	32.8	3.8377	9.98214	61.2224	71.5747	116.297	11.1969	113.642	8.61625	29.7899	32.9739	3.29805	10.2094	65.0928	76.1525	127.719	7.01749	112.824	7.69587	28.9009	32.8861
DP-238133	Tetraploid	Landrace	2.2037	3.80987	2.31628	2.73091	3.91738	2.23625	2.187	2.66805	3.30331	4.11149	3.55078	3.17091	4.34234	1.7756	2.33893	2.52464	1.4853	6.25	69.0706	83.7722	126.599	2.8	94.5836	7.63717	33.1769	33.76	2.19183	6.86945	61.6157	74.468	114.218	7.09692	102.377	8.97025	31.4581	32.334	1.7007	6.57435	65.3428	79.0929	120.384	4.94956	98.3349	8.32503	32.2491	33.0522
DP-238137A	Tetraploid	Landrace	3.29514	2.60243	3.62608	2.58829	2.35156	3.5254	3.3501	2.49397	3.74039	4.39322	4.23659	3.69039	3.84042	3.57099	3.69175	3.32063	1.56732	4.79	78.5	92.2117	147.445	2.4	102.306	6.64982	36.5691	37.87	3.21023	8.90115	67.919	76.6694	117.944	5.99643	113.748	8.19724	39.5426	44.7145	2.27569	6.64071	73.2067	84.3947	132.736	4.2357	107.904	7.41445	38.0196	41.3289
DP-238139	Tetraploid	Landrace	2.7283	2.20728	2.57818	3.2452	2.50142	3.33192	3.13656	3.11987	3.80746	3.24297	3.81725	3.46152	2.85792	2.23731	2.82437	3.30307	2.13642	10	73.5282	83.6219	144.062	3.2	110.856	8.33309	36.6206	34.645	2.31552	9.98938	61.2545	73.0107	121.872	6.91884	109.937	9.15471	28.1034	31.2669	2.46932	10.0971	67.3984	78.3514	133.01	5.01845	110.411	8.7437	32.1033	32.9683
DP-238340	Tetraploid	Landrace	2.11017	1.47103	2.54576	2.95336	1.35605	2.80076	2.86918	3.02919	3.19571	2.86788	3.23999	3.0315	1.63949	2.70683	2.87591	2.74245	1.99331	8.33	73.9147	92.9639	150.195	1.6	114.759	8.66079	28.5898	33.425	2.57491	8.06927	73.1966	80.0533	125.214	8.9181	113.407	8.68599	29.936	36.2887	2.44209	8.19012	73.5614	86.5158	137.753	5.13943	113.894	8.6703	29.0552	34.8574
DP-238492A	Hexaploid	Landrace	2.83958	2.65035	2.95408	3.16433	2.89654	3.24058	3.1057	3.17668	3.50567	3.98479	3.92559	3.61123	3.84363	2.04626	2.48201	2.80827	2.22174	8.75	69.0202	80.8034	141.298	2.8	100.487	7.48699	25.6816	35.8	3.02618	7.52755	61.3933	74.3413	117.18	7.99319	106.859	8.03868	30.5103	39.3041	2.93915	8.26866	65.25	77.6177	129.274	5.35182	103.668	7.7587	28.1193	37.5647
DP-238492B	Tetraploid	Landrace	2.6189	2.24145	2.71707	2.82531	2.46854	3.15075	2.8927	2.91262	3.41675	4.09679	3.90247	3.4797	3.77076	2.37987	3.01243	3.11721	2.00496	9.165	71.4153	86.0293	140.226	3.3	104.065	7.65204	27.7906	34.935	4.56103	8.31828	62.4009	72.9257	116.362	6.62869	102.459	7.70422	34.37	39.3835	3.43485	8.66294	66.934	79.4707	128.264	4.96386	103.062	7.67635	30.8972	37.1609
DP-238498	Tetraploid	Landrace	2.41331	3.88744	2.33776	3.08964	4.07484	2.77103	2.78717	3.06149	3.53637	3.63212	3.88174	3.61558	3.37588	2.26218	2.81724	2.82831	1.5593	6.875	70.3024	84.4858	123.801	2	99.8971	7.79814	23.7688	28.41	2.84056	8.29226	65.4769	75.5308	115.658	8.10278	94.1013	7.80802	27.9479	30.267	2.12093	7.46054	67.901	80.017	119.736	5.00451	96.9889	7.82288	25.8008	29.3436
DP-238498br	Hexaploid	Landrace	2.86038	2.09677	2.97149	2.95062	1.83475	2.73261	2.71052	2.54611	3.02392	3.2404	3.30088	2.88787	2.83367	1.70191	1.92806	1.97307	1.65549	6.455	79.1693	93.8034	142.963	2.8	93.5359	8.15204	31.3266	31.265	1.83573	5.64785	72.6388	82.8507	122.365	9.92242	80.1635	6.55183	30.2062	30.9789	1.76038	6.11031	75.8984	88.3328	132.647	6.366	87.1503	7.37091	31.034	31.1347
DP-238504A	Tetraploid	Landrace	3.04969	3.54503	3.16632	3.28539	3.40062	3.69851	3.60801	3.1361	3.84163	3.90014	4.25139	3.4622	3.24521	2.88609	3.31318	3.08064	1.84578	5	72.4718	86.5151	133.149	3.2	121.277	7.9	29.149	34.535	2.43665	7.24419	67.1992	78.7121	119.606	6.65085	116.469	9.68971	31.9707	37.2597	2.24542	6.26168	69.8268	82.589	126.343	4.8197	118.835	8.77941	30.7485	35.8735
DP-238504B	Hexaploid	Landrace	2.50409	2.72225	2.52364	2.78937	2.72005	3.24929	3.0984	2.8285	3.69766	3.66802	4.07195	3.49471	2.96284	3.04004	3.52102	3.03153	1.85294	8.125	73.4073	83.8034	141.042	3.3	101.657	7.63903	28.8816	33.06	3.02977	7.77043	65.3546	77.2029	120.335	8.31559	109.388	8.24467	35.1594	35.2992	2.52766	7.89954	69.4367	80.5845	130.675	5.74334	105.489	7.93612	32.0451	34.1785
DP-238504C	Tetraploid	Landrace	2.82378	2.38412	2.95464	2.5182	1.94901	2.95432	2.71656	2.29774	3.61826	3.7212	4.05377	3.38236	3.09094	2.89683	3.43897	2.96462	1.65973	5.415	72.4188	86.6794	145.207	2.6	104.628	7.75929	40.2658	35.89	2.25538	5.97788	65.0578	81.5107	113.023	7.60076	106.889	9.63386	31.1713	40.4095	1.97527	5.85593	68.8316	84.2603	129.018	5.00552	106.196	8.68762	35.6871	38.1619
DP-238507	Tetraploid	Landrace	2.88396	4.02276	2.76196	2.98756	3.61351	2.80145	2.65044	2.643	3.50485	4.62263	3.81738	3.45875	4.01253	1.91788	2.40409	2.77127	1.44782	5.42	73.5712	85.6117	129.838	2.7	94.6614	8.75558	32.3828	28.58	2.14996	5.58716	62.0925	77.0107	115.973	6.56032	98.981	8.6868	31.5367	31.1963	1.67901	5.5296	67.837	81.3023	122.982	4.5949	96.9029	8.71885	31.9343	29.8849
DP-238513	Tetraploid	Landrace	2.72924	3.77673	2.7669	3.04472	3.87058	3.18048	2.97559	3.12297	3.72531	3.86438	3.94881	3.5032	3.28763	2.52103	3.29418	2.92037	1.83888	6.25	71.838	82.4025	123.359	2.6	97.1171	8.70453	33.3125	33.235	2.93824	7.42398	69.3175	78.0414	119.188	8.68324	107.369	10.6754	33.2649	37.4991	2.4511	6.73718	70.5269	80.1577	121.221	5.52261	101.955	9.68004	33.1507	35.3497
DP-238516	Tetraploid	Landrace	2.71461	2.96348	2.66594	2.93563	2.71062	2.69493	2.60553	2.98066	3.39764	3.27295	3.36219	3.10687	2.6325	2.13892	2.46292	2.5942	1.80912	5.625	75.4657	90.4537	140.097	1.7	88.399	6.03345	29.0136	34.81	2.53577	6.9999	70.0347	80.4799	119.534	5.73767	87.8133	7.73883	35.1726	33.787	2.19797	6.33972	72.7227	85.4644	129.849	3.72899	87.8338	6.8918	32.13	34.3223
DP-238519	Tetraploid	Landrace	2.74541	2.98607	2.85113	2.49026	2.97978	3.1268	2.9016	2.2506	3.50775	4.17652	3.90339	3.22049	3.89229	2.35691	2.95395	3.00972	1.48978	4.585	72.9234	88.5907	137.983	4	97.6301	6.6316	34.5479	32.16	2.25959	5.9051	63.7366	74.3388	115.139	8.85433	107.54	8.6586	35.528	34.2526	1.78567	5.32097	68.2773	81.4032	126.572	6.3859	102.434	7.65021	35.2365	33.1946
DP-238522	Tetraploid	Landrace	1.89769	2.23626	2.15561	2.48037	1.71772	1.93909	1.86273	2.56959	3.56764	4.092	4.07243	3.75933	3.11765	2.45194	2.77866	3.25051	1.48385	3.75	86.6513	97.8818	146.465	3.6	85.0077	7.74311	28.9223	31.3	3.13617	8.4405	80.1001	90.6484	121.61	9.46093	94.3589	9.31209	31.4301	31.4884	2.24141	6.18802	83.5001	94.4304	133.895	6.42934	90.2462	8.53373	30.2794	31.4049
DP-238525B	Tetraploid	Landrace	2.51574	3.3905	2.52897	2.53135	3.38467	2.64782	2.6057	2.40932	3.56294	4.14939	3.67413	3.24432	3.51004	1.74045	2.26272	2.48866	1.44043	5	75.0061	84.8194	134.488	3	103.473	7.16283	29.7376	29.47	1.56756	5.38781	69.9075	79.224	113.169	7.61024	101.893	9.17311	31.1434	30.1807	1.38045	5.24277	72.4841	82.1014	123.846	5.26696	102.579	8.15264	30.6021	29.8254
DP-238528	Tetraploid	Landrace	2.90765	3.66607	3.15091	3.1728	3.46627	3.579	3.46792	2.89137	3.66805	4.10528	3.86151	3.34719	3.90021	2.69593	3.15906	3.00783	1.69017	7.085	74.4012	86.621	137.512	2.9	101.092	7.22008	31.88	33.995	2.68514	7.34163	62.8702	75.3199	115.759	7.15229	112.505	8.26007	34.6301	39.6279	2.15417	7.19767	68.6546	80.9853	126.664	4.96658	106.721	7.72271	33.4014	36.7968
DP-238531	Tetraploid	Landrace	2.49999	2.71397	2.72459	2.17331	2.71159	3.03109	2.96022	2.3328	3.38837	4.24418	3.56049	3.3834	3.95109	2.27589	3.04677	2.81621	1.42686	5	84.5183	98.3213	136.475	1.7	81.9826	7.64311	17.4431	36.28	1.89692	5.73047	71.3496	78.2227	112.632	7.29832	103.519	7.84385	32.7727	36.537	1.60335	5.69581	78.0202	88.4017	124.333	4.52741	93.2241	7.76451	25.1381	36.4338
DP-238537	unclear	Landrace	1.97676	2.51929	2.24976	2.24964	2.39563	2.17894	2.05275	2.00914	3.33431	4.08073	3.54555	3.2536	4.21304	2.37187	2.62413	2.99979	1.49956	4.58	78.5747	90.2305	144.426	3.4	85.8675	7.08921	25.9212	30.7	3.22462	8.34217	66.5373	72.7974	113.455	8.05864	96.9765	9.09928	30.8804	38.2014	2.26163	6.54598	72.6279	81.6578	128.806	5.70464	91.7523	8.0973	28.4988	34.4499
DP-238540	Tetraploid	Landrace	1.75077	3.86757	2.03939	2.39249	3.19586	2.14054	2.23795	2.32383	3.59488	4.27487	3.73381	3.4685	4.34472	2.25027	2.73085	2.64476	1.47811	4.17	71.1029	83.2599	127.373	2.6	87.3495	7.9539	24.2604	33.595	2.74657	7.06907	60.5116	73.9893	110.113	6.64872	99.2791	7.87352	31.2918	38.1526	2.00224	5.58545	65.8939	78.736	118.648	4.60919	93.5856	7.91009	27.9236	35.8897
DP-238540C	Tetraploid	Landrace	2.16369	1.70144	2.41128	2.08659	1.6916	1.94709	1.97379	1.94507	3.73098	3.12734	3.89681	3.12372	2.39912	2.89667	3.00337	2.51014	1.24136	3.33	87.3452	99.4035	149.003	2.7	79.2882	7.57093	20.6089	33.925	2.78855	8.02806	72.928	84.5226	122.316	6.18397	89.5666	8.03256	24.477	39.6674	1.74133	5.60871	80.1533	91.975	135.708	4.48741	84.5367	7.80029	22.3342	36.7984
DP-238540D	Tetraploid	Landrace	3.49641	2.94025	3.68124	3.23946	2.97808	3.89346	3.94331	3.1468	3.80318	4.14832	4.10129	3.61432	3.49327	3.26862	3.98815	3.08513	2.05599	8.335	74.865	85.2741	136.694	2.4	104.172	6.61673	27.7507	36.835	2.78308	7.40033	66.5694	78.1706	117.32	8.12096	108.956	7.63422	29.7336	39.882	2.6403	7.91127	70.7588	81.8018	126.922	5.3298	106.816	7.12972	28.8525	38.3418
DP-238546	Tetraploid	Landrace	2.4573	3.40456	2.84971	2.61904	3.12209	2.53547	2.46986	2.4677	3.62102	4.36331	3.79681	3.77836	3.9434	2.60064	3.02899	3.26504	1.5267	5.835	75.373	90.3336	137.408	2	94.215	6.31859	29.8729	32.475	3.13425	9.53173	63.5142	75.6161	118.511	6.37869	100.107	7.29684	37.4469	36.4236	2.24271	7.74454	69.4346	82.959	128.007	4.11553	97.155	6.80309	33.769	34.4311
DP-238549	Hexaploid	Landrace	2.39286	2.42759	2.48605	2.46896	2.47422	2.86375	2.49145	2.60104	3.27221	3.79515	3.54225	3.13824	3.1265	2.14097	2.42662	2.59624	1.5345	5.625	77	91.5152	146.823	3.3	88.5143	7.22987	25.3236	32.25	2.80711	7.75869	67.1659	76.9796	116.492	7.80725	100.323	8.38695	35.242	34.4307	2.05218	6.7318	72.0819	84.2279	131.648	5.63894	94.4703	7.78246	30.296	33.3477
DP-238552A	Tetraploid	Landrace	3.47412	3.27353	3.67273	3.09828	3.236	3.76306	3.78931	2.86598	3.58229	4.41256	3.86259	3.51627	4.07205	2.44593	3.11009	2.74655	1.76611	7.085	76.2258	90.9395	141.077	2.2	100.381	7.25576	26.1573	40.665	2.40742	7.7143	69.9422	80.0094	114.32	7.55743	108.811	8.54626	31.9041	38.5073	2.10323	7.27126	73.068	85.4404	127.658	4.86629	104.656	7.92563	29.1934	39.6045
DP-238555A	Tetraploid	Landrace	2.3015	2.91529	2.48606	2.68475	2.56014	2.55437	2.31035	2.76011	2.94773	3.54725	3.08554	2.91408	2.79959	1.62265	1.95262	2.08972	1.48494	5.835	79.5706	94.3327	141.624	2.7	77.9036	7.56655	24.4416	30.76	1.73829	5.74283	64.0604	81.1173	120.534	5.91243	75.7893	7.19389	30.6339	30.8027	1.41436	5.61249	71.7959	87.7043	131.089	4.28987	76.5513	7.37834	27.5166	30.7639
DP-238561	Tetraploid	Landrace	2.72584	3.14996	2.83985	2.81565	2.61391	2.87461	2.86256	2.59171	3.31839	3.58687	3.69335	3.38546	3.14627	2.56399	3.1558	2.5639	1.714	5.415	77.7742	89.2429	140.052	2.7	86.4321	7.03903	30.5025	33.23	2.29551	6.31541	69.6041	79.7773	119.858	5.98799	97.7134	7.86143	29.2321	34.1228	2.0571	6.05483	73.7067	84.5557	129.863	4.40891	91.9491	7.4594	29.8187	33.69
DP-238564A	Tetraploid	Landrace	3.23844	2.90718	3.35482	2.77226	2.56587	3.39274	3.34189	2.47392	3.36279	3.97523	3.71697	3.23161	3.0411	3.11637	3.36416	3.13665	1.6966	5.42	75.0786	85.7117	141.386	2.2	92.4622	5.60743	33.4292	36.89	2.51708	6.70319	68.4306	78.1694	119.876	6.23726	99.0393	7.16853	36.7205	35.9293	2.13041	6.19338	71.7165	81.8947	130.637	4.1843	95.6541	6.38412	35.2985	36.3882
DP-238567	Tetraploid	Landrace	3.48339	3.68822	3.67772	3.27156	3.31391	3.78769	3.6574	3.00035	3.83583	4.3778	4.36877	3.60011	3.644	3.44307	3.76107	3.19399	1.80521	7.08	78.0228	89.7024	135.661	2.6	106.68	6.39833	30.2228	35.23	2.76971	7.20963	70.8933	79.2773	117.766	6.39048	105.711	8.41174	39.9792	41.7909	2.34691	7.24057	74.4457	84.4943	126.838	4.51132	106.406	7.41053	35.2015	38.4954
DP-238570	Tetraploid	Landrace	3.41806	4.37173	3.17654	3.1045	4.14946	2.99638	2.66025	2.886	3.28395	4.61899	3.48799	3.42807	4.2633	1.94051	2.68273	2.64861	1.73846	6.835	67.1049	80.137	125.605	2.5	93.0537	7.1223	22.6153	35.055	2.85403	7.03179	60.9537	72.6587	112.286	6.58364	92.8646	7.16876	23.369	37.3954	2.35087	6.94894	64.0521	76.4032	118.877	4.54971	93.1811	7.16751	23.0049	36.2086
DP-238573	Tetraploid	Landrace	2.74227	3.65572	2.81213	3.02923	3.52822	2.56377	2.59287	2.50932	3.7	4.18972	4.17074	3.74226	3.70906	2.47	3.1064	3.09684	1.58795	4.585	70.0766	85.3488	134.654	3	98.76	7.50558	30.326	34.96	3.85248	8.42849	66.4396	77.404	118.387	7.74015	101.15	8.26811	37.4634	43.1888	2.68638	6.47187	68.2995	81.3823	126.466	5.41934	99.9588	7.88667	33.6954	39.0615
DP-238576	Tetraploid	Landrace	3.53774	4.46571	3.58412	3.45188	4.25656	3.77385	3.4055	3.23867	3.43402	4.36859	4.06694	3.40288	4.12852	2.74303	3.31305	2.76898	1.86296	7.915	69.3066	82.3373	132.572	3	97.2933	7.16133	30.2835	36.28	3.09406	6.92851	64.1619	72.904	120.086	5.78134	88.6646	7.52259	38.5227	44.5305	2.60623	7.58902	66.8444	77.8088	126.295	4.35469	93.5592	7.34035	34.5891	40.4129
DP-238579	Tetraploid	Landrace	1.27866	0.986976	1.58831	1.61799	0.928051	1.43549	1.40231	1.85285	3.18188	2.86959	2.83035	3.11065	2.2096	2.42455	2.5468	2.84083	1.29852	6.25	87.6693	101.756	148.709	1.9	77.7713	5.11115	27.8498	32.415	2.13676	6.42229	76.8638	87.2014	125.038	7.83106	85.561	6.64778	30.386	33.3407	1.47622	6.19597	82.2341	94.3862	136.86	4.81254	81.3514	5.87283	29.1886	32.8679
DP-239081A	Tetraploid	Landrace	1.87498	1.05693	2.2335	2.21729	1.16649	2.14929	2.5	2.06011	3.61537	2.67816	3.73798	3.02931	1.26796	3.29695	3.27079	2.44101	1.42854	5	85.0141	97.5454	154.672	2.4	86.3808	6.97584	29.2466	38.61	2.28383	5.76066	81.4537	90.9467	128.196	5.67335	101.133	7.21267	31.029	38.385	1.71014	5.39867	83.2314	94.2376	141.435	4.06248	93.4869	7.08288	30.0917	38.5003
DP-248478	Tetraploid	Landrace	3.2569	2.96137	3.33164	2.75762	2.95258	3.71523	3.77363	2.58343	3.80374	3.67687	4.11822	3.40709	2.88344	3.22308	3.41433	3.00127	1.79927	5.83	75.1693	88.1664	143.075	1.7	112.313	7.75168	31.8279	38.36	2.86632	7.02375	67.1478	77.7773	120.432	6.30628	109.632	7.8926	31.5515	47.9517	2.38738	6.50107	71.1706	82.9791	131.75	4.03588	110.758	7.80179	31.6688	43.1489
DP-5300	Tetraploid	Landrace	2.26155	1.79004	2.50692	2.43161	1.51516	2.32826	2.42763	2.03644	3.50914	3.32848	3.86788	3.47088	2.36175	2.73983	3.02892	2.78593	1.50458	6.25	74.8246	97.5747	146.037	3.3	90.8142	7.9078	23.6919	33.35	3.09179	8.91771	72.1837	82.8178	119.805	8.06468	103.701	9.31516	31.039	33.2861	2.20539	7.56275	73.4799	90.1363	132.901	5.61478	97.1759	8.62618	27.4269	33.3053
DP-5314	Tetraploid	Landrace	2.10062	1.55978	2.39003	2.6385	1.50738	2.45218	2.46881	2.34837	3.24979	2.74004	3.33031	2.58992	1.98162	2.2043	2.53015	2.31901	1.55732	6.665	81.0706	91.9849	144.333	2.7	91.9505	7.87026	27.5519	30.77	2.42392	7.00629	71.9627	82.6813	122.838	7.03411	87.7697	7.91972	34.8627	33.5856	1.89467	6.83144	76.5283	87.3491	133.664	4.9317	89.6773	7.88548	31.1069	32.1765
DP-5578A	Tetraploid	Landrace	3.44232	3.36272	3.32625	2.99867	3.73044	3.35504	3.03778	2.85198	3.5242	4.36151	3.78371	3.19085	4.11791	2.09033	2.72704	2.57508	1.66062	7.5	75.3787	88.9141	133.597	2.3	93.0721	8.04022	24.9567	34.895	1.71897	5.8128	70.5784	79.7666	116.672	7.1589	101.104	7.95738	31.8069	34.1064	1.71148	6.73641	73.0446	84.3632	125.25	4.74471	97.4292	8.01206	28.3008	34.4673
DP-5588	Tetraploid	Landrace	2.61497	3.04393	2.59206	2.72147	3.04395	2.68841	2.42906	2.55716	2.72987	3.53276	2.76884	2.29543	3.55947	1.22426	1.80891	1.80018	1.63675	6.665	75.5282	89.5907	131.881	2.3	89.6381	6.87992	16.3038	30.755	1.32089	4.42382	72.419	82.1374	114.948	3.70829	80.6589	7.322	32.3252	31.5057	1.46317	5.55466	73.9691	85.8266	123.299	3.04649	85.4411	7.12777	24.5474	31.127
DP-5611	Tetraploid	Landrace	2.64852	3.44088	2.6454	2.87883	3.37422	2.90722	2.65187	2.62884	3.52228	4.51414	3.52053	3.7072	4.62937	2.11129	2.42886	2.87399	1.68503	7.08	75.7319	87.8791	134.836	3.2	95.6852	7.30979	25.7541	28.585	2.854	7.70192	66.4563	76.6587	115.779	7.58814	97.9997	7.75691	32.2221	29.1292	2.2353	7.43563	71.0918	82.2428	125.221	5.31711	96.7191	7.51933	29.0415	28.8359
DP-5634	Tetraploid	Landrace	2.88774	3.20241	2.62875	2.7803	3.31596	2.42611	2.18771	2.44181	2.95671	3.46267	3.01806	2.93413	2.92966	1.57015	1.7999	1.91201	1.64223	5.835	77.8098	89.1454	134.692	2.8	82.3744	7.15707	25.0265	30.15	1.78886	4.56972	73.1157	81.5652	123.03	7.30885	86.0183	7.45457	28.3205	33.4667	1.67436	5.20548	75.4413	85.3873	128.969	4.94387	83.8801	7.28707	26.5712	31.8274
DP-5654	Tetraploid	Landrace	2.80501	3.43488	2.95812	2.77135	3.2937	2.75874	2.49325	2.70329	3.32614	3.04406	3.61419	2.89381	1.99746	1.9507	2.37216	2.09931	1.55677	6.25	76.7957	93.205	137.792	2.5	88.7592	8.00689	23.529	33.935	2.1094	5.62977	75.5116	83.4266	121.214	6.37061	82.1439	8.76933	27.0637	37.9031	1.7157	5.80701	76.1295	88.2859	129.582	4.32029	84.9841	8.36745	25.1488	35.9067
DP-5679	Tetraploid	Landrace	2.52973	2.77314	2.70441	2.59893	2.63981	2.82897	2.74348	2.2651	3.63045	3.48979	3.81299	3.34202	3.14876	2.67751	3.36929	2.84125	1.47799	5.75	76.0545	94.6087	143.53	2.3	90.6844	7.63767	33.3248	29.965	2.43787	7.45892	65.8123	78.7986	117.752	6.99237	98.5645	8.20294	31.6192	34.5503	1.82441	6.74188	71.0026	86.8441	130.54	4.63368	94.89	7.91379	32.7222	32.259
DP-6856A	Tetraploid	Landrace	3.18775	2.54959	3.32092	2.98973	2.58876	3.95866	3.9761	2.80656	3.63762	4.51099	3.9852	3.60939	4.14053	2.16364	2.92674	2.8873	1.84378	6.875	77.6411	89.4698	141.395	1.8	109.444	7.53867	29.0424	37.205	2.61737	8.34849	64.7238	76.4369	115.724	5.7628	91.095	8.09188	43.6268	32.9651	2.30959	7.66821	71.1747	82.9442	128.684	3.86987	100.439	7.79873	36.4036	35.0954
DP-6856B	Tetraploid	Landrace	3.13447	2.9778	3.43889	2.78223	2.75502	3.2319	3.44742	2.62332	3.72461	3.56572	4.0351	3.72487	3.21548	3.15344	3.7597	3.36548	1.78184	7.42	75.5847	88.3327	149.612	2.5	99.2257	6.20843	32.2392	35.385	2.95699	8.51161	68.306	77.7321	119.846	6.85845	104.264	7.25068	38.8665	40.2045	2.4234	7.87682	71.916	82.9499	134.69	4.6767	101.692	6.74491	35.413	37.7498
DP-7960	unclear	Landrace	3.2558	2.84593	3.54609	3.17566	2.65991	3.30362	3.18788	2.68964	3.43361	3.03869	3.68262	3.3189	1.97138	2.5646	3.16779	2.6769	1.41006	4.79	81.8669	96.4698	141.398	1.9	94.1764	8.20893	25.0832	34.085	2.33929	7.13298	73.6775	88.5009	118.319	6.83295	93.3447	9.59188	31.2827	37.4723	1.72837	6.12214	77.7489	92.4813	129.914	4.47472	93.9906	8.87939	28.3645	35.8053
DP-7961A	Tetraploid	Landrace	3.26477	4.13185	3.29137	2.96331	3.94355	3.49487	3.15648	2.81554	2.76653	3.67859	2.76836	2.46415	4.00023	1.85963	2.17007	2.34637	1.6345	7.92	71.992	84.379	130.888	3.9	97.6873	7.37992	30.2601	32.86	1.66711	3.09635	67.5604	78.6587	115.47	6.07766	94.035	7.26414	29.6231	35.8515	1.64798	5.66319	69.7923	81.5023	123.117	4.9139	95.9371	7.3237	30.0876	34.3393
DP-8019	Tetraploid	Landrace	3.24518	3.48385	3.13889	2.80468	3.14685	3.44639	3.2943	2.56805	3.71301	4.1399	3.78126	3.36941	3.93473	2.75313	3.34885	2.8309	1.61351	5.415	77.746	91	138.109	2.2	99.1597	8.34424	27.0986	36.59	2.88764	7.82854	69.1761	78.4893	117.523	6.76936	98.8408	8.25014	25.4426	33.8963	2.17443	6.55026	73.4655	84.7438	127.849	4.41819	98.8677	8.2888	26.3918	35.2382
DP-8034A	Hexaploid	Landrace	2.41177	2.49667	2.55097	2.61706	1.82805	2.7268	2.64046	2.25734	3.21798	3.61477	3.39226	2.86976	2.39503	2.64382	3.04576	2.43725	1.70714	5.21	74.881	89.9083	145.323	2.8	93.1649	6.75354	32.2287	33.36	1.72187	4.40006	70.5925	80.6493	122.451	6.80081	84.1547	7.94859	29.8031	35.0757	1.7306	4.87535	72.7165	85.2539	133.952	4.7257	88.5986	7.33769	31.1185	34.2021
DP-8034B	Tetraploid	Landrace	3.04676	4.20901	3.17965	2.99343	3.55974	3.19564	2.91853	2.61503	3.44758	2.53189	4.04413	2.82041	1.86682	2.82792	3.32803	2.46242	1.39776	5.835	75.1411	88.4991	133.47	2.4	93.0461	7.97398	23.5616	36.575	1.99454	5.39459	66.7918	83.3507	123.451	5.18826	91.9021	9.32732	37.0294	38.7041	1.54675	5.60976	70.9505	85.8677	128.558	3.80896	92.5374	8.66601	30.0994	37.6064
DP-8151	Tetraploid	Landrace	2.15629	2.52711	2.40742	1.93161	2.57956	2.37174	2.38021	2.12244	3.2029	3.51099	3.5389	2.87182	2.74674	2.11243	2.58391	2.27971	1.21679	3.54	81.8448	97.121	141.816	2.1	80.7808	7.48178	22.1832	28.84	1.97332	6.06655	72.8123	80.968	117.399	6.66731	97.32	8.94525	31.5849	33.0828	1.34811	4.89007	77.349	89.031	129.562	4.35624	89.1564	8.22889	27.1509	30.9725
DP-8205	Tetraploid	Landrace	3.29953	3.76647	3.34593	2.85226	3.43458	3.14494	3.11551	2.27756	3.60857	4.49145	3.62736	3.28099	3.85171	2.74689	3.04624	2.50367	1.65154	5	71.1835	89.363	140.657	1.7	69.9242	5.00893	49.5468	26.71	2.10809	5.02041	59.6157	75.8199	115.778	6.0512	75.5893	5.65805	52.2502	32.7591	1.81416	4.88509	65.3923	82.5844	128.359	3.81945	72.4323	5.32019	50.9683	29.7177
DP-8208	Tetraploid	Landrace	2.24845	2.60145	2.37323	2.40594	2.94128	2.87822	2.872	2.51692	3.76016	4.40036	4.06497	3.75442	3.8463	2.97146	3.59507	3.03351	1.51936	6.25	73.6754	85.8488	136.453	1.8	89.9446	6.07806	21.5807	34.86	2.57468	6.92362	68.1672	75.8281	117.519	6.52864	111.789	7.22589	33.8634	39.8893	1.98803	6.66527	70.9124	80.798	126.853	4.15915	101.129	6.66507	27.8342	37.3438
DP-8210A	Tetraploid	Landrace	2.06505	2.23143	1.91605	2.24891	2.11863	2.31305	2.20197	2.25493	3.1437	2.52346	3.29383	2.69326	1.8604	1.85681	2.44071	2.26771	1.45597	5	77.7601	91.5302	142.706	2	76.1582	6.32751	27.0034	30.245	1.43339	5.00493	76.2313	87.096	125.316	7.20383	79.2155	7.08799	28.2542	34.8607	1.34273	5.04156	77.0186	89.3181	134.106	4.61589	77.6928	6.71524	27.396	32.5407
DP-8214	Tetraploid	Landrace	2.50035	2.62455	2.59111	2.66341	2.53458	2.43118	2.35723	2.53126	2.75671	3.16281	2.77977	2.53952	3.03794	1.47177	1.97189	2.15499	1.52302	6.67	73.2963	92.9093	140.48	2.5	78.6639	7.17398	20.1292	31.39	1.33299	3.77477	76.6388	86.8306	119.872	5.34861	75.5342	7.42426	32.2729	32.8803	1.34724	5.35072	74.9541	89.9048	130.29	3.89315	77.0541	7.29469	26.3677	32.1383
DP-8333A	Tetraploid	Landrace	3.46385	4.28419	3.2979	3.17822	4.04645	3.0029	2.71497	2.76874	3.41175	4.53798	3.72757	3.39989	4.27914	2.0863	2.75989	2.77895	1.77201	6.67	67.4375	79.5596	132.239	2.2	87.5979	6.90222	29.0557	32.325	2.93332	6.9339	61.4537	74.744	117.986	5.24031	98.0758	7.70922	38.8287	40.7564	2.42496	6.95822	64.417	77.0805	124.99	3.7581	92.7542	7.33744	34.0162	36.5677
DP-8436	Hexaploid	Landrace	3.33149	4.22581	3.18555	3.17178	4.00653	3.08771	2.84511	3.35078	3.51537	4.55261	3.43064	3.22553	4.23437	1.82113	2.05807	2.95118	1.67404	6.045	67.6613	83.4849	127.199	2.6	95.4996	6.62987	25.5851	33.155	3.17248	7.48936	66.1272	76.7666	111.932	9.42958	92.0306	8.08227	36.7215	35.7775	2.32905	6.65663	66.9196	80.1391	119.543	5.98399	93.6023	7.34013	31.1644	34.4542
ARENDATO	Tetraploid	Modern variety	2.70254	2.79018	2.76087	2.35259	2.74577	2.72028	2.73795	2.19429	3.48714	4.27402	3.64752	3.14032	3.82593	2.24905	2.65879	2.35422	1.45116	4.375	72.8791	86.154	137.607	1.7	86.4311	5.43717	28.0637	30.15	1.62396	5.08403	66.8933	76.8839	116.466	5.60414	98.4622	6.49222	34.3306	33.3973	1.43772	4.81535	69.9382	81.6718	126.963	3.7048	92.7868	5.96595	31.2935	31.7812
ASASSA	Tetraploid	Modern variety	3.53231	3.30617	3.87442	2.50682	3.01346	3.58765	3.65933	2.4157	3.49476	4.21042	3.79694	2.88589	3.24912	3.34284	3.47673	2.2543	1.5669	5.42	71.1392	85.1238	140.44	2.3	98.7445	5.45204	44.0383	37.155	1.69303	4.54809	59.8612	73.0213	121.842	5.99715	105.875	5.87081	45.1803	38.6391	1.59478	5.16052	65.5485	79.1989	131.096	4.10039	102.605	5.66246	44.9696	37.9055
BICHENA	Tetraploid	Modern variety	3.81899	3.27745	3.85147	3.19435	2.81346	3.80435	3.70587	2.56303	3.71342	3.92491	4.04277	3.52599	3.30854	3.95399	3.74534	2.51129	1.84436	7.71	74.8079	88.4053	143.737	3.4	107.649	6.44442	40.5259	41.67	2.25444	5.72309	60.266	73.3626	122.421	7.01233	91.2309	6.18414	39.3275	45.1587	2.14336	6.8627	67.5826	81.0119	133.048	5.13795	99.6803	6.30982	40.0153	43.4232
BOOHAI	Tetraploid	Modern variety	3.19597	3.31966	3.30316	2.55007	2.60915	3.51662	3.58143	2.05179	3.87469	4.52091	4.12749	3.56563	4.15295	3.59251	3.87716	3.1303	1.70224	5.415	74.3146	89.6086	144.582	1.8	101.986	5.4078	38.1308	40.71	2.65098	7.11334	60.4164	71.2986	117.444	4.64689	118.935	6.04017	36.8552	46.9126	2.22208	6.51194	67.4531	80.6037	130.935	3.21298	110.926	5.73316	37.8359	43.8174
DENBI	Tetraploid	Modern variety	3.69285	4.01886	3.74574	2.73526	3.28052	3.40722	3.46629	2.23971	3.5924	4.09893	4.115	3.22725	3.41392	3.68469	3.53371	2.39369	1.70976	4.58	71.0908	87.7145	145.264	2.1	77.7634	5.49479	40.2784	30.655	2.21779	5.23557	61.6619	73.7879	119.135	6.16731	90.6049	6.43075	48.9528	32.1838	1.99268	5.154	66.4072	80.8908	132.202	4.13681	84.6086	5.97164	45.1018	31.416
DINKNESH	unclear	Modern variety	4.05741	4.44677	3.78328	3.46156	4.08631	4.76524	4.44813	3.75355	3.98506	4.5197	4.31596	3.95568	4.06894	4.04642	3.94152	3.44178	2.27694	9.165	64.9012	77.6219	137.06	3.1	87.5875	7.76097	39.4557	33.775	2.57028	5.43029	57.0231	75.3827	117.601	6.04831	77.5197	6.88469	42.6645	40.1535	2.73676	7.21235	60.9691	76.5271	127.37	4.54437	82.5035	7.32794	40.9793	36.9842
FLAKIT	Hexaploid	Modern variety	3.30352	3.70862	3.38089	2.8179	3.3736	3.24709	3.25472	2.41381	3.54508	3.92156	3.64454	3.09543	3.27909	3.24605	3.14619	2.35108	1.86332	5.835	62.4301	80.5663	136.044	1.5	77.6606	5.30948	40.9958	37.07	2.25548	4.47468	58.7545	69.4573	118.624	5.41104	73.88	6.48291	48.1219	39.5926	2.17637	5.1756	60.6118	75.0028	127.308	3.52774	76.2075	5.91343	44.4822	38.3112
FOKA	Tetraploid	Modern variety	3.04625	2.85509	3.15403	2.20599	2.50369	3.05508	3.04457	1.85147	3.01107	3.40778	3.35159	2.42714	2.53333	2.1923	2.67069	1.53827	1.38693	4.165	73.6068	89.363	144.851	2.1	99.0241	7.15539	25.1073	37.36	0.656948	2.26049	60.7198	73	122.18	4.30099	102.541	6.02309	39.1717	41.2457	0.852405	3.27044	67.1335	81.1486	133.527	3.14498	100.59	6.57196	32.0036	39.2965
GERARDO	Tetraploid	Modern variety	3.46211	3.94981	3.58111	2.85008	3.85883	3.63551	3.70659	2.32037	3.2585	3.8	3.7867	2.92268	3.19363	3.11781	3.4438	2.28857	1.58494	5.415	65.4214	87.0633	138.105	2.2	76.7465	8.21673	46.2567	38.455	2.60505	6.2032	59.8239	73.8199	117.579	5.93307	89.2561	7.07287	51.4999	46.8418	2.05809	6.06723	62.6696	80.5975	127.805	4.07697	83.4453	7.64322	48.9159	42.6691
GG2	Tetraploid	Modern variety	3.17569	2.66936	3.3038	2.42179	2.78103	3.51452	3.28486	2.314	3.62102	4.24247	3.65425	3.2244	2.91967	2.81117	3.0254	2.9694	1.47359	4.165	76.1976	91.1806	143.119	2.1	94.4708	7.21822	35.7713	37.215	1.82584	5.97849	70.1966	76.8839	120.248	5.82659	102.215	7.67232	34.2782	39.5883	1.50489	4.90644	73.1917	84.0016	131.767	3.94046	97.9478	7.43284	34.9727	38.4208
GINCHI	Tetraploid	Modern variety	3.07753	3.14763	3.27164	2.28327	3.35883	3.66953	3.51388	2.44661	3.3083	3.63077	3.47033	2.41569	3.58605	2.81574	3.26416	2.0919	1.53305	5	64.5625	77.2447	135.505	1.4	102.126	6.53568	37.1627	38.155	1.06026	4.05167	60.2082	75.66	120.072	5.60664	105.318	8.29998	42.1028	47.0039	1.26165	4.74039	62.4196	76.5789	127.692	3.55951	104.452	7.43543	40.1966	42.6005
HITOSA	Tetraploid	Modern variety	3.29288	3.80877	3.66423	2.59766	3.29631	3.07101	3.12549	2.2924	3.83624	4.29608	3.91141	3.41249	3.90479	3.13907	3.36458	2.51561	1.60664	5.835	72.3749	89.363	140.512	2.4	84.0734	6.06319	35.5504	29.455	2.16168	4.43597	60.8728	72.808	119.173	5.27256	79.6546	5.77234	51.6916	33.3388	1.84953	5.17541	66.5654	81.0372	129.808	3.87822	82.0508	5.92601	43.6634	31.4128
KILINTO	Tetraploid	Modern variety	2.6156	2.63587	2.69495	1.8571	2.51817	2.96667	3.08181	1.80829	3.62213	3.79707	3.88561	3.10687	3.08815	3.09403	3.20297	2.42736	1.35922	3.335	73.3932	87.8355	147.776	1.7	99.9906	5.25762	35.9088	40.475	1.82062	4.6857	61.6041	72.7014	120.763	5.05422	102.282	7.06291	31.4454	45.3973	1.43104	4.05347	67.5397	80.3498	134.233	3.4329	101.442	6.16061	33.8799	42.9861
LD-357	Tetraploid	Modern variety	3.19435	2.84108	3.11569	2.86674	2.76559	3.40795	3.29053	2.86199	3.55408	3.98915	3.95119	3.47675	3.74493	3.10934	3.33668	2.96381	1.93822	8.335	67.6956	84.4271	135.343	2.6	105.187	6.68178	35.8049	32.345	2.27508	5.94609	62.0463	70.84	117.865	6.94701	101.255	6.72618	42.3394	36.692	2.2472	7.17313	64.9222	77.7631	126.531	4.77803	103.641	6.7224	39.3109	34.5319
MANGUDO	Tetraploid	Modern variety	3.20312	3.73006	3.57811	2.77772	3.36621	3.45359	3.39963	2.37235	3.61646	4.1758	3.91052	3.36368	3.8646	3.23564	3.43694	2.61457	1.67007	5.21	67.2944	86.7447	142.843	2.2	79.3766	5.12788	29.9197	42.87	2.48052	5.94119	61.0552	74.8519	118.079	4.55008	93.5389	6.38574	41.0378	43.6957	2.09702	5.80793	64.2376	80.9404	130.411	3.33378	86.8086	5.74887	35.8642	43.2816
MEGENAGN	Tetraploid	Modern variety	3.41913	2.66095	3.5987	2.73669	2.26298	3.40366	3.38486	2.59949	3.61978	3.89864	3.8611	2.91947	3.22904	2.97447	3.22755	2.37894	1.74289	5.835	76.2338	88.6815	136.112	2.7	100.394	6.34424	44.3443	36.62	1.84647	5.11751	59.4884	72.968	117.18	5.51898	102.088	6.29522	41.8038	37.2418	1.80348	5.55974	67.8154	80.8057	126.671	4.10567	101.142	6.3088	42.5902	36.9464
METAYA	Tetraploid	Modern variety	2.19732	2.23021	2.63124	1.7474	2.11227	2.64132	2.90197	1.71434	3.48229	3.8005	3.82797	3.0622	3.28012	3.34609	3.44211	2.50051	1.35691	4.165	77.2762	90.3318	142.649	1.8	94.1212	5.74832	23.7006	37.14	1.78278	4.27757	59.3496	71.9253	118.027	5.11706	113.863	6.35575	44.9885	43.3739	1.33985	4.21696	68.2598	81.0472	130.295	3.49678	103.733	6.06264	34.051	40.2654
MOSSOBO	Tetraploid	Modern variety	3.02832	2.21994	3.03395	2.22627	2.01493	3.28548	3.37468	1.83679	3.38424	3.42327	4.02254	2.82577	3.22787	3.28514	3.22662	2.22642	1.65648	5.21	76.2681	89.9849	147.07	1.6	96.0643	6.26691	39.1077	40.53	1.82391	4.47357	59.806	73.6481	121.162	5.51808	103.205	6.15472	41.8857	44.1427	1.72857	4.99525	67.9964	81.7895	134.133	3.49773	99.6702	6.21218	40.786	42.3104
MUKIYE	Tetraploid	Modern variety	3.62853	3.91563	3.77141	2.8189	3.30937	3.44778	3.38286	2.33142	3.35021	3.91456	3.41616	2.86037	3.88535	3.09971	3.10314	2.49621	1.64282	5.415	66.4073	81.5472	138.005	1.8	72.6035	5.12824	36.6033	35.86	2.40598	5.38069	58.0578	70.5747	116.531	6.20989	81.5256	5.55913	47.259	42.0212	2.05893	5.71509	62.2712	76.1532	127.114	4.05984	77.3408	5.36921	42.0812	38.9626
QUAMY	Tetraploid	Modern variety	2.7233	2.00072	2.86242	1.83964	1.82516	2.89203	2.87308	1.81641	3.12379	2.67095	3.53035	2.67664	1.83152	2.84018	2.8615	2.12268	1.36914	3.75	75.508	90.6815	146.609	2.1	98.9617	5.47398	28.0313	36.875	2.51955	4.13803	68.5347	76.404	127.586	5.19883	104.008	6.13022	41.1478	40.4097	1.7447	3.92331	71.9912	83.5186	137.191	3.62581	101.325	5.79564	34.3741	38.6416
ROBE	Tetraploid	Modern variety	2.5793	2.5859	2.65844	2.23809	2.19364	2.89057	2.89392	2.02244	3.59004	4.37859	3.92281	3.31213	4.04565	2.65743	3.00389	2.82476	1.47955	5	71.992	89.4858	147.903	1.7	89.7704	5.83903	38.4205	33.415	2.44563	6.18928	60.7198	73.8413	115.511	6.89529	106.956	7.5088	41.1131	39.0318	1.83033	5.54722	66.3949	81.7376	131.678	4.30911	98.4373	6.67479	40.0343	36.236
SELAM	Tetraploid	Modern variety	2.94388	2.49065	3.064	2.66107	2.41351	3.31593	3.26113	2.64388	3.61148	3.84654	3.8239	2.95716	2.85409	3.60638	3.53689	2.46991	1.74292	6.67	75.2197	89.1654	144.012	1.7	98.851	5.55576	30.4909	39.39	1.87241	6.16999	59.2224	73.2227	122.632	5.30081	111.693	5.94649	40.7328	49.1761	1.85681	6.5626	67.167	81.1115	133.23	3.54104	105.005	5.7673	35.2406	44.3
TOB-66	Tetraploid	Modern variety	2.83734	2.84348	2.99688	2.1704	2.8155	3.25578	3.35204	2.06821	3.32947	3.69572	3.96143	2.93629	3.41858	3.29243	3.6017	2.24718	1.52386	4.165	67.0404	83.6077	139.995	1.6	104.529	6.22824	36.6824	38.62	1.68023	4.74571	61.3083	72.5003	120.508	5.5425	111.036	6.94237	38.5213	45.7576	1.532	4.5348	64.2511	78.182	130.176	3.49677	108.148	6.59593	37.8251	42.1961
TOSSA	Tetraploid	Modern variety	3.25734	3.7467	3.34445	3.37805	3.62044	4.22102	3.91765	3.29344	3.68105	4.26183	4.12886	3.52372	3.75461	3.81772	3.87898	3.40547	2.05155	7.5	65.9859	79.8781	135.202	2.8	73.5538	7.6684	37.8545	29.225	2.75351	5.6873	59.2687	70.532	117.786	8.62115	80.0216	7.67211	39.9967	36.1398	2.58448	6.48583	62.6201	75.1734	126.456	5.72307	76.7316	7.67466	38.9984	32.6529
UDE	Tetraploid	Modern variety	3.00901	3.6841	3.12993	2.70459	3.60204	2.89058	2.92264	2.4425	3.44066	4.52489	3.60346	3.07779	3.93846	2.5764	2.78629	2.33011	1.41018	5	71.8669	88.4537	138.997	2.2	73.6053	4.87584	35.9402	33.285	1.84961	4.69003	59.419	71.7014	117.18	5.77345	81.7883	5.06182	35.398	35.0441	1.47355	4.82735	65.6175	80.0124	128.133	4.02074	77.6288	4.98028	35.2345	34.1407
WERER	Tetraploid	Modern variety	3.42461	3.09514	3.48928	2.50859	3.08768	3.15721	2.92814	2.20396	3.49585	4.10564	3.78928	2.81317	3.06278	2.95019	3.10275	2.19898	1.61613	6.665	68.6956	85.0633	146.102	1.7	70.9142	5.14646	41.5436	39.75	2.06813	5.10872	61.8702	80.256	117.485	7.02791	87.8414	6.23787	40.849	43.1997	1.81431	6.04079	65.3454	82.8103	131.825	4.35461	79.7609	5.69506	41.5022	41.4792
WORKAYE	Hexaploid	Modern variety	2.98987	3.85064	3.02959	3.19639	4.03129	4.0145	3.81266	3.08239	3.99764	3.75573	4.28004	3.89784	3.25533	4.14669	4.14132	3.683	2.03158	7.5	64.1613	79.2117	137.659	2.5	75.3729	8.04053	43.6129	31.045	3.6928	7.90117	61.0694	72.5213	117.259	7.86975	76.4223	8.0538	38.5214	37.8663	3.01281	7.60958	62.6387	75.8491	127.52	5.21484	75.9447	8.05853	40.9148	34.4236
YERER	Tetraploid	Modern variety	2.32641	2.24963	2.59143	1.91912	2.00812	2.43983	2.59036	1.83522	2.58769	3.20186	2.75357	2.23207	2.62805	2.30609	2.42503	1.81014	1.41348	3.335	75.9637	99.2136	146.142	1.5	63.1736	6.62081	25.113	38.34	1.52635	4.70827	61.6851	77.7773	117.925	6.69614	89.366	6.4684	45.1847	41.349	1.30947	4.19194	68.8639	88.589	131.929	4.15057	76.5539	6.56455	35.3767	39.858
