# Supplementary material for: Genome Wide Association Study to Identify the Genetic Base of Smallholder Farmer Preferences of Durum Wheat Traits
Source: Front Plant Sci. 2017 Jul 17;8:1230. doi: 10.3389/fpls.2017.01230 (PMC5511852; doi:10.3389/fpls.2017.01230)
Supplement: Supplementary file 14 [file Table14.CSV]

Supplementary Table 14. Marker data used in this study. In rows, markers as included in the genotyping chip, with univocal marker names ("Marker"). In columns, the genotyped samples. Landraces name are equivalent to records in the Ethiopian Bioversity Institute collection, but preceded by "DP" (for "diversity panel") to indicate the purified accession we used in this study. Modern varieties have …
Marker name	DP-5300	DP-5314	DP-5588	DP-5611	DP-5634	DP-5654	DP-5679	DP-8019	DP-8034B	DP-8151	DP-8205	DP-8208	DP-8210A	DP-204353	DP-204488	DP-204530	DP-206551	DP-206554	DP-206556	DP-206567	DP-206690	DP-206700	DP-208136	DP-208146	DP-208155	DP-208161	DP-208175	DP-208189	DP-208190	DP-208192	DP-208194	DP-208196	DP-208227	DP-208229	DP-208242	DP-208244	DP-208253	DP-208273	DP-208279	DP-208283	DP-208285	DP-208286	DP-208288	DP-208290	DP-208293	DP-208304	DP-208315	DP-208322	DP-208328
Tdurum_contig97729_491	A	A	A	A	A	A	A	A	A	A	A	A	A	A	A	A	A	A	A	A	A	A	A	A	A	A	A	A	A	A	A	A	A	A	A	A	A	A	A	A	A	A	G	A	A	A	A	A	A
BobWhite_c1361_1187	G	G	G	G	G	N	A	G	N	G	G	G	G	G	A	G	G	N	A	G	A	G	G	G	G	A	G	A	R	G	A	G	A	G	G	G	A	G	A	N	G	A	A	G	N	A	A	A	G
IAAV1194	C	C	C	C	C	C	N	C	C	C	C	C	C	C	C	C	C	C	C	C	C	C	C	C	C	N	C	C	C	C	N	C	N	C	C	C	N	C	C	C	C	C	C	C	C	N	C	C	C
Tdurum_contig42405_197	A	A	A	A	A	A	G	G	G	A	A	A	A	A	A	A	A	G	G	A	A	A	A	A	G	A	G	G	A	A	G	A	A	A	A	A	G	A	G	G	A	G	G	A	G	A	G	G	A
CAP11_rep_c7878_143	G	G	G	G	G	G	A	G	G	G	G	G	G	G	A	G	G	G	A	G	A	G	G	G	G	A	G	A	R	G	A	G	A	G	G	G	A	G	A	G	G	A	A	N	G	A	A	A	G
BS00022677_51	G	G	G	G	G	G	A	A	A	G	G	G	G	G	A	N	G	A	A	G	A	G	G	G	A	A	A	A	N	G	A	G	A	G	G	G	A	G	A	A	G	A	A	N	A	A	A	A	G
tplb0028p02_562	C	C	C	C	C	C	Y	C	C	C	C	C	C	C	C	N	C	C	C	C	C	C	C	C	C	Y	C	C	C	C	C	C	C	C	C	C	C	C	C	Y	C	C	C	N	C	C	C	C	C
Tdurum_contig44888_837	C	C	C	T	C	Y	C	C	C	C	T	T	C	C	C	T	C	C	C	C	C	T	T	T	C	C	C	C	C	T	C	T	C	T	C	T	C	T	C	C	T	C	C	Y	C	C	C	C	T
RFL_Contig2831_1012	T	T	T	T	T	T	N	T	T	T	T	T	T	T	C	T	T	T	T	T	C	T	T	T	T	T	T	T	T	T	T	T	Y	T	T	T	T	T	T	T	T	T	T	T	T	N	T	T	T
wsnp_Ex_c10657_17376448	A	A	A	A	A	N	C	A	A	A	A	A	A	A	C	N	A	A	C	A	C	A	A	A	A	C	A	C	M	A	C	A	C	A	A	A	C	A	C	A	A	C	C	M	A	C	C	C	A
BS00090003_51	A	A	A	A	A	A	A	A	A	A	A	A	A	A	A	A	A	A	A	A	A	A	A	A	A	N	A	A	A	A	A	A	A	A	A	A	A	A	A	N	A	A	A	A	A	A	A	A	A
Excalibur_c35316_154	T	T	T	N	T	N	T	C	C	T	N	N	T	N	C	N	N	C	T	T	C	T	T	T	C	C	C	T	T	T	T	T	C	T	T	T	T	T	N	C	N	N	T	T	C	C	T	T	N
RAC875_rep_c105697_366	A	A	A	A	A	A	G	G	G	A	A	A	A	A	A	A	A	G	G	A	A	A	N	A	N	A	G	G	A	A	G	A	A	A	A	A	G	A	G	G	N	G	G	A	G	A	G	G	A
IAAV3919	G	G	G	A	G	R	G	G	G	G	A	A	G	G	G	A	G	G	G	G	G	A	A	A	G	G	G	G	G	A	G	A	G	A	G	A	G	A	G	G	A	G	G	N	G	G	G	G	A
RAC875_rep_c110533_92	C	C	C	T	C	Y	C	C	C	C	T	T	C	C	C	Y	C	C	C	C	C	T	T	T	C	C	C	C	C	T	C	T	C	T	C	T	C	T	C	C	T	C	C	Y	C	C	C	C	T
D_contig37179_75	T	T	T	N	T	T	T	T	T	T	T	N	T	T	N	N	T	T	N	T	N	N	N	T	T	N	T	T	T	N	T	N	N	N	T	N	T	N	T	T	N	T	T	N	T	N	T	T	T
Tdurum_contig19376_154	T	T	T	C	T	T	T	C	C	T	C	C	T	N	T	C	T	C	T	T	T	C	C	C	C	T	C	T	T	C	T	C	T	C	T	C	T	C	T	C	C	T	T	C	C	T	T	T	C
Excalibur_c9509_1180	T	T	T	C	T	N	T	T	T	T	C	C	T	T	T	Y	T	T	T	T	T	C	Y	C	T	T	T	T	T	Y	T	C	T	C	T	C	T	C	T	T	N	T	T	Y	T	T	T	T	C
BS00033749_51	N	N	N	A	N	N	N	N	N	N	A	A	N	N	N	A	N	N	N	N	N	A	A	A	N	N	N	N	N	A	N	A	N	A	N	A	N	A	N	N	A	N	N	R	N	N	N	N	A
RAC875_c95364_259	A	A	A	G	A	R	G	G	G	A	G	G	A	A	G	G	A	G	G	A	G	G	G	G	G	G	G	G	R	G	G	G	G	G	A	G	G	G	G	G	G	G	G	G	G	G	G	G	G
BS00064205_51	T	T	T	T	T	T	T	G	G	T	T	T	T	T	T	T	T	G	T	T	T	T	T	T	G	T	G	T	T	T	T	T	T	T	T	T	T	T	T	G	T	T	T	K	G	T	T	T	T
Tdurum_contig59794_640	T	T	T	T	T	Y	T	T	T	T	T	T	T	T	C	N	T	T	C	T	C	T	T	T	T	Y	T	T	T	T	T	T	C	T	T	T	T	T	T	T	T	T	T	T	T	C	T	T	T
RAC875_c42700_264	G	G	G	A	G	R	G	G	G	G	A	A	G	G	G	N	G	G	G	G	G	A	A	A	G	G	G	G	G	A	G	A	G	A	G	A	G	A	G	G	A	G	G	N	G	G	G	G	A
BobWhite_c31470_532	R	R	R	R	R	R	N	G	G	R	R	R	A	R	G	R	R	G	G	R	G	R	R	R	G	G	G	G	R	R	G	R	G	R	R	R	G	R	G	G	R	G	G	R	G	G	G	G	R
BS00010488_51	C	C	C	C	C	C	C	C	C	C	C	C	C	C	C	C	C	C	C	C	C	C	C	C	C	C	C	C	C	C	C	C	C	C	C	C	C	C	C	C	C	C	C	N	C	C	C	C	C
BS00009423_51	G	G	G	G	G	G	G	A	A	G	G	G	G	G	G	G	G	A	G	G	G	G	G	G	A	G	A	G	G	G	G	G	G	G	G	G	G	G	G	A	G	G	G	N	A	G	G	G	G
Tdurum_contig60323_605	G	G	G	G	G	G	A	G	G	G	G	G	G	G	A	G	G	G	A	G	A	G	G	G	G	R	G	A	G	G	N	G	A	G	G	G	A	G	A	G	G	A	A	G	G	R	A	R	G
BS00011810_51	T	T	T	T	T	T	N	C	C	T	T	T	T	T	C	N	T	C	C	T	C	T	T	T	C	C	C	C	T	T	C	T	C	T	T	T	C	T	C	C	T	C	C	N	C	C	C	C	T
BS00071289_51	C	C	C	C	C	C	N	N	N	C	C	C	C	C	N	C	C	N	N	C	N	C	C	C	N	N	N	C	C	C	N	C	N	C	C	C	N	C	N	N	C	N	N	C	C	N	N	N	C
BS00064204_51	G	G	G	G	G	G	G	A	A	G	G	G	G	G	G	G	G	A	G	G	G	G	G	G	A	G	A	G	G	G	G	G	G	G	G	G	G	G	G	A	G	G	G	N	A	G	G	G	G
Kukri_rep_c102231_265	T	T	T	T	T	T	T	T	T	T	T	T	T	T	T	T	T	T	T	T	T	T	T	T	T	T	T	T	T	T	T	T	T	T	T	T	T	T	T	T	T	T	T	T	T	T	T	T	T
Kukri_c7192_1077	C	C	C	C	C	C	C	T	T	C	C	C	C	C	C	C	C	T	C	C	C	C	C	C	T	C	T	C	C	C	C	C	C	C	C	C	C	C	C	T	C	C	C	C	T	C	C	C	C
RFL_Contig3481_1669	T	T	T	T	T	T	T	T	T	T	T	T	T	T	C	T	T	T	T	T	C	T	T	T	T	C	T	T	T	T	T	T	C	T	T	T	T	T	T	T	T	T	T	T	T	C	T	T	T
tplb0025b13_150	A	A	A	A	A	R	A	G	G	A	A	A	A	A	G	N	A	G	A	A	G	A	A	A	G	G	G	G	R	A	G	G	G	A	A	N	G	A	G	G	A	G	A	A	G	G	G	G	A
wsnp_Ku_c1818_3557408	T	T	T	T	T	N	T	C	C	T	T	T	T	T	C	N	T	C	T	T	C	T	T	T	C	C	C	C	Y	T	C	C	C	T	T	T	C	T	C	C	T	C	T	T	C	C	C	C	T
CAP7_c6316_80	A	A	A	A	A	A	A	A	A	A	A	A	A	A	A	A	A	A	G	A	A	A	A	A	A	A	A	A	A	A	A	A	A	A	A	A	A	A	A	A	A	A	A	A	A	A	A	A	A
CAP12_c3074_192	A	A	A	A	A	A	R	G	G	A	A	A	A	A	G	N	A	G	G	A	G	A	A	A	G	G	G	A	A	A	A	A	G	A	A	A	A	A	A	G	A	A	A	N	G	G	A	A	A
BS00023130_51	T	T	T	T	T	T	T	T	T	T	G	T	T	T	T	N	T	T	G	T	T	T	G	T	T	T	T	G	N	G	G	G	T	T	G	N	G	G	G	T	G	G	T	G	T	T	G	G	G
BS00082567_51	G	G	G	G	G	G	G	G	G	G	G	G	G	G	A	G	G	G	A	G	A	G	G	G	G	A	G	G	G	G	G	G	A	G	G	G	G	G	G	G	G	G	G	G	G	A	G	G	G
Tdurum_contig43475_978	N	N	N	N	N	N	N	N	N	N	N	N	N	N	N	N	N	N	N	N	N	N	N	N	N	N	N	N	N	N	N	N	N	N	N	N	N	N	N	N	N	N	N	N	N	N	N	N	N
wsnp_Ra_c744_1535534	N	N	N	N	N	N	N	N	N	N	N	N	N	N	N	N	N	N	N	N	N	N	N	N	N	N	N	N	N	N	N	N	N	N	N	N	N	N	N	N	N	N	N	N	N	N	N	N	N
Tdurum_contig43475_155	N	N	N	N	N	N	N	N	N	N	N	N	N	N	N	N	N	N	N	N	N	N	N	N	N	N	N	N	N	N	N	N	N	N	N	N	N	N	N	N	N	N	N	N	N	N	N	N	N
Tdurum_contig46733_6628	A	A	A	A	A	A	A	A	A	A	N	A	A	A	A	N	A	A	G	A	A	A	R	A	A	A	A	N	A	N	A	G	A	A	G	A	A	G	N	A	N	N	A	N	A	A	N	N	N
Tdurum_contig26201_77	G	N	G	G	G	N	A	G	G	G	G	G	G	G	A	A	G	G	A	G	A	G	A	G	G	A	G	R	G	A	A	A	A	G	A	G	A	A	N	G	A	G	A	A	G	A	G	G	G
TA001286-0611-w	C	C	C	C	C	C	C	C	C	C	C	C	N	C	C	C	C	C	C	C	C	C	C	C	C	C	C	C	C	C	C	N	C	C	C	C	C	C	C	C	C	C	C	N	C	C	C	C	C
BS00108242_51	G	G	G	G	G	G	A	A	A	G	A	G	G	G	G	G	G	A	G	G	G	G	G	A	A	G	A	A	N	G	A	G	G	G	G	G	A	G	A	A	G	A	G	G	A	G	A	A	A
Ku_c8810_903	G	G	G	G	G	G	G	A	A	G	G	A	G	G	G	A	G	A	A	G	G	A	A	G	A	G	A	G	G	A	N	A	G	A	A	A	G	A	G	A	A	G	G	A	A	G	G	G	G
wsnp_Ex_c2868_5293485	N	N	N	N	N	N	N	N	N	N	N	N	N	N	N	N	N	N	N	N	N	N	N	N	N	N	N	N	N	N	N	N	N	N	N	N	N	N	N	N	N	N	N	N	N	N	N	N	N
BS00056550_51	G	G	G	G	G	G	G	G	G	G	G	G	G	G	G	G	G	G	A	G	G	G	G	G	G	G	G	G	G	G	G	G	G	G	G	G	G	G	G	G	G	G	G	N	G	G	G	G	G
Jagger_c1888_277	T	T	T	T	T	T	T	T	T	T	T	T	T	T	T	T	T	T	T	T	T	T	T	T	T	T	T	Y	T	T	N	T	T	T	T	T	Y	T	Y	T	T	Y	T	T	T	T	Y	Y	T
wsnp_RFL_Contig4735_5673999	A	A	A	A	A	A	A	A	A	A	A	A	A	A	A	A	A	A	A	A	A	A	A	A	A	A	A	A	A	A	A	A	A	A	A	A	A	A	A	A	A	A	A	A	A	A	A	A	A
BS00023201_51	G	G	G	G	G	G	G	G	G	G	G	G	G	G	G	G	G	G	G	G	G	G	G	G	G	G	G	G	G	G	G	G	G	G	G	G	G	G	G	G	G	G	G	R	G	G	G	G	G
Excalibur_c82557_201	C	C	C	C	C	C	C	C	C	C	C	C	C	C	C	C	C	C	C	C	C	C	C	C	C	C	C	C	C	C	C	C	C	C	C	C	C	C	C	C	C	C	C	C	C	C	C	C	C
BobWhite_c39996_126	G	G	G	G	G	G	G	G	G	G	G	G	G	G	G	G	G	G	G	G	G	G	G	G	G	G	G	G	G	G	G	G	G	G	G	G	G	G	G	G	G	G	G	G	G	G	G	G	G
RAC875_c1710_376	A	A	A	A	A	A	A	N	G	A	A	G	A	A	A	G	A	G	A	A	A	G	G	A	G	A	G	A	A	G	A	G	A	G	G	G	A	A	A	G	G	A	A	G	G	A	A	A	A
RAC875_rep_c105796_617	G	G	G	G	G	G	G	G	G	G	G	G	G	G	G	G	G	G	G	G	G	G	G	G	G	G	G	G	G	G	G	G	G	G	G	G	G	G	G	G	G	G	G	G	G	G	G	G	G
BS00010128_51	A	A	A	A	A	A	N	A	A	A	A	A	A	A	A	A	A	A	A	A	A	A	A	G	A	N	A	A	A	A	A	A	N	N	A	A	A	A	A	N	A	A	A	A	A	A	A	A	A
Kukri_c32052_171	C	C	C	C	C	C	C	T	T	C	C	T	C	C	C	T	C	T	C	C	C	T	T	C	C	C	T	C	C	T	C	T	C	T	T	T	C	C	C	T	T	C	C	T	T	C	C	C	C
BobWhite_c39996_85	N	N	N	N	N	N	N	N	N	N	N	N	N	N	N	N	N	N	N	N	N	N	N	N	N	N	N	N	N	N	N	N	N	N	N	N	N	N	N	N	N	N	N	N	N	N	N	N	N
wsnp_Ra_c48124_53475145	N	N	N	Y	C	N	N	N	N	N	N	C	N	N	N	C	N	C	N	C	N	C	Y	C	Y	C	C	N	C	C	N	C	N	C	C	C	C	Y	C	C	Y	C	C	C	C	C	N	C	N
Kukri_c29655_239	C	C	C	C	C	C	C	C	C	C	C	C	C	C	C	C	C	C	C	C	C	C	C	C	C	C	C	C	C	C	C	C	C	C	C	C	C	C	C	C	C	C	C	C	C	C	C	C	C
Excalibur_c9676_163	A	A	A	A	A	A	A	G	G	A	A	G	A	A	A	G	A	G	A	A	A	G	G	A	A	A	G	A	A	G	A	G	A	G	G	G	A	A	A	G	G	A	A	G	G	A	A	A	A
Kukri_c54157_315	C	C	C	C	C	C	C	C	C	C	C	C	C	C	C	C	C	N	C	T	C	C	C	T	C	C	N	C	C	C	C	C	C	C	C	C	C	C	C	N	C	C	C	N	T	C	C	C	C
BS00069278_51	N	N	N	N	N	N	N	N	N	N	N	N	N	N	N	N	N	N	N	N	N	N	N	N	N	N	N	N	N	N	N	N	N	N	N	N	N	N	N	N	N	N	N	N	N	N	N	N	N
JD_c49343_475	C	C	C	C	C	C	C	C	C	C	N	T	C	C	C	T	C	C	C	T	C	T	C	T	C	C	N	N	C	T	C	C	C	C	T	T	C	C	N	N	C	C	C	N	T	C	N	N	N
Kukri_c46939_83	Y	Y	Y	T	Y	Y	Y	Y	Y	Y	T	C	Y	Y	Y	C	Y	T	Y	C	Y	C	T	C	T	Y	T	T	Y	C	Y	Y	Y	T	C	C	Y	T	T	T	T	Y	N	Y	Y	T	T	T	T
BS00074511_51	N	N	N	N	N	N	N	N	N	N	N	N	N	N	N	N	N	N	N	N	N	N	N	N	N	N	N	N	N	N	N	N	N	N	N	N	N	N	N	N	N	N	N	N	N	N	N	N	N
Tdurum_contig68827_61	A	A	A	A	A	A	A	A	A	A	A	G	A	A	A	G	A	A	A	G	A	G	A	G	A	A	A	A	A	G	A	A	A	A	G	G	A	A	A	A	A	A	G	N	N	A	A	A	A
Kukri_c54157_348	N	N	N	N	N	N	N	N	N	N	N	N	N	N	N	N	N	N	N	N	N	N	N	N	N	N	N	N	N	N	N	N	N	N	N	N	N	N	N	N	N	N	N	N	N	N	N	N	N
Tdurum_contig68827_118	C	C	C	C	C	C	C	C	C	C	C	C	C	C	C	C	C	A	C	C	C	C	C	C	C	C	A	C	M	C	C	A	C	A	C	C	C	C	C	N	C	C	C	M	C	C	C	C	C
BS00022943_51	T	T	T	T	T	T	T	T	T	T	T	C	T	T	T	C	T	T	T	C	T	C	T	C	T	T	T	T	T	C	T	T	T	T	C	C	T	T	T	T	T	T	C	N	N	T	T	T	T
BS00060058_51	G	G	G	G	G	G	G	G	G	G	G	G	G	G	G	G	G	G	G	G	G	G	G	G	G	N	G	G	G	G	G	G	G	G	G	G	G	G	G	G	G	G	G	G	G	G	G	G	G
tplb0053o08_2004	G	G	G	G	G	G	G	G	G	G	G	G	G	G	G	G	G	G	G	G	G	G	G	G	G	G	G	G	G	G	G	G	G	G	G	G	G	G	G	G	G	G	G	G	G	G	G	G	G
RAC875_rep_c101110_474	A	A	A	A	A	A	A	A	A	A	A	A	A	A	A	A	A	A	A	A	A	A	A	A	A	A	A	A	A	A	A	A	A	A	A	A	A	A	A	A	A	A	A	A	A	A	A	A	A
GENE-0411_807	C	C	C	C	C	C	C	C	C	C	C	C	C	C	C	C	C	C	C	C	C	C	C	C	C	C	C	C	C	C	C	C	C	C	C	C	C	C	C	C	C	C	C	C	C	C	C	C	C
Kukri_c2446_683	A	A	A	A	A	A	A	A	A	A	A	G	A	A	A	G	A	A	A	G	A	G	A	G	A	A	A	A	A	G	A	A	A	A	G	G	A	A	A	A	A	A	A	G	R	A	A	A	A
Jagger_c6846_109	A	A	A	A	A	A	A	A	A	A	A	A	A	A	A	A	A	A	A	A	A	A	A	A	A	N	A	A	A	A	A	A	A	A	A	A	A	A	A	A	A	A	A	A	A	A	A	A	A
Kukri_c29150_143	T	T	T	T	T	T	T	T	T	T	T	T	T	T	T	T	T	T	T	T	T	T	T	T	T	T	T	T	T	T	T	T	T	T	T	T	T	T	T	T	T	T	T	T	T	T	T	T	T
GENE-0411_723	T	T	T	T	T	T	T	T	T	T	T	T	T	T	T	T	T	T	T	T	T	T	T	T	T	T	T	T	T	T	T	T	T	T	T	T	T	T	T	T	T	T	T	T	T	T	T	T	T
RAC875_rep_c101110_563	A	A	A	A	A	A	A	A	A	A	A	A	A	A	A	A	A	A	A	A	A	A	A	A	A	A	A	A	A	A	A	A	A	A	A	A	A	A	A	A	A	A	A	A	A	A	A	A	A
BS00003595_51	C	C	C	C	C	C	C	C	C	C	C	T	C	C	C	T	C	C	C	T	C	T	C	T	C	C	C	C	C	T	C	T	C	C	T	T	C	C	C	C	C	C	T	T	T	C	C	C	C
RAC875_c18640_821	C	C	C	C	C	C	C	C	C	C	C	C	C	C	C	C	C	C	C	C	C	C	C	C	C	N	C	C	C	C	C	C	C	C	C	C	C	C	C	C	C	C	C	C	C	C	C	C	C
BS00081035_51	C	C	C	C	C	C	N	C	C	C	C	C	C	C	C	C	C	C	C	C	C	C	C	C	C	C	C	C	C	C	C	C	C	C	C	C	C	C	C	C	C	C	C	C	C	C	C	C	C
RAC875_c75971_295	N	N	N	N	N	N	N	N	N	N	N	N	N	N	N	N	N	N	N	N	N	N	N	N	N	N	N	N	N	N	N	N	N	N	N	N	N	N	N	N	N	N	N	N	N	N	N	N	N
RAC875_c5831_1486	Y	C	C	Y	Y	Y	Y	C	C	C	Y	T	C	C	C	T	C	T	C	C	C	T	Y	T	T	Y	T	Y	C	T	Y	Y	Y	T	Y	T	N	Y	C	T	N	N	C	T	T	C	C	C	Y
CAP11_c2581_302	C	C	C	C	C	C	C	C	C	C	C	C	C	C	C	C	C	C	C	C	C	C	C	C	C	C	C	C	C	C	C	C	C	C	C	C	C	C	C	C	C	C	C	Y	C	C	C	C	C
CAP8_c2448_355	C	C	C	C	C	C	C	C	C	C	C	A	C	C	C	N	C	A	C	C	C	A	C	C	A	C	A	C	C	A	C	C	C	A	C	A	C	C	C	A	C	C	C	M	M	C	C	C	C
BS00010039_51	C	C	C	C	C	C	C	C	C	C	C	C	C	C	C	C	C	C	C	C	C	C	C	C	C	C	C	C	C	C	C	C	C	C	C	C	C	C	C	C	C	C	C	C	C	C	C	C	C
RAC875_c63624_1002	A	A	A	A	A	A	A	A	A	A	A	A	A	A	A	A	A	A	A	A	A	A	A	N	A	A	A	A	A	A	A	A	A	A	A	A	A	N	A	A	A	A	A	A	A	A	A	A	A
Tdurum_contig46413_680	C	C	C	C	C	C	Y	C	C	C	C	C	C	C	C	C	C	C	C	C	C	C	C	C	C	C	C	C	C	C	C	C	C	C	C	C	C	C	C	C	C	C	C	Y	C	C	C	C	C
Kukri_c1977_1940	G	G	G	G	G	G	R	G	G	G	G	G	G	G	G	G	G	G	G	G	G	G	G	G	G	G	G	G	G	G	G	G	G	G	G	G	G	G	G	G	G	G	G	N	G	G	G	G	G
Tdurum_contig43943_56	G	G	G	G	G	G	G	G	G	G	G	G	G	G	G	G	G	G	G	G	G	G	G	G	G	G	G	G	G	G	G	G	G	G	G	G	G	G	G	G	G	G	G	N	G	G	G	G	G
Excalibur_c9196_313	T	T	T	T	T	T	T	T	T	T	T	T	T	T	T	T	T	T	T	T	T	T	T	T	T	T	T	T	T	T	T	T	T	T	T	T	T	T	T	T	T	T	T	N	T	T	T	T	T
Tdurum_contig46413_779	A	A	A	A	A	A	A	A	A	A	A	A	A	A	A	A	A	A	A	A	A	A	A	A	A	A	A	A	A	A	A	A	A	A	A	A	A	A	A	A	A	A	A	R	A	A	A	A	A
Excalibur_c21298_515	G	G	G	G	G	G	A	G	G	G	G	G	G	G	G	A	G	G	G	G	G	G	G	G	G	A	G	G	G	G	G	G	G	G	G	G	G	G	G	A	G	G	G	N	G	G	G	G	G
Tdurum_contig43943_1165	A	A	A	A	A	A	A	A	A	A	A	A	A	A	A	A	A	A	A	A	A	A	A	A	A	A	A	A	A	A	A	A	A	A	A	A	A	A	A	A	A	A	A	N	A	A	A	A	A
Tdurum_contig26035_231	G	G	G	G	G	G	G	G	G	G	G	G	G	G	G	G	G	G	G	G	G	G	G	G	G	G	G	G	G	G	G	G	G	G	G	G	G	G	G	G	G	G	G	G	G	G	G	G	G
BS00022288_51	N	N	N	N	N	N	G	N	N	N	N	N	N	N	N	N	N	N	N	N	N	N	N	G	G	N	N	N	N	N	N	N	N	N	N	N	N	N	N	N	N	N	G	G	G	N	N	N	N
BS00022270_51	G	G	G	G	G	G	R	G	G	G	G	G	G	G	G	G	G	G	G	G	G	G	G	G	R	G	G	G	G	G	G	G	G	G	G	G	G	G	G	G	G	G	G	G	N	G	G	G	G
BS00110709_51	C	C	C	C	C	C	Y	C	C	C	C	C	C	C	C	C	C	C	C	C	C	C	C	C	Y	C	C	C	C	C	C	C	C	C	C	C	C	C	C	C	C	C	C	C	N	C	C	C	C
BobWhite_c18592_327	C	C	C	C	C	C	C	C	C	C	C	C	C	C	C	C	C	C	C	C	C	C	C	C	C	C	C	C	C	C	C	C	C	C	C	C	C	C	C	C	C	C	C	C	T	C	C	C	C
RAC875_c22821_542	T	T	T	T	T	T	C	T	T	T	T	T	T	T	T	T	T	T	T	T	T	T	T	N	C	T	T	T	T	T	T	T	T	T	T	T	T	T	T	T	T	T	N	T	C	T	T	T	T
RAC875_c34888_65	G	G	G	G	G	G	R	G	G	G	G	G	G	G	G	G	G	G	G	G	G	G	G	G	R	G	G	G	G	G	G	G	G	G	G	G	G	G	G	G	G	G	G	G	R	G	G	G	G
RAC875_c57939_78	T	T	T	T	T	T	T	T	T	T	T	T	T	T	T	T	T	T	T	T	T	T	T	T	T	T	T	T	T	T	T	T	T	T	T	T	T	T	T	T	T	T	T	T	T	T	T	T	T
RAC875_c57939_175	T	T	T	T	T	T	T	T	T	T	T	T	T	T	T	T	T	T	T	T	T	T	T	T	T	T	T	T	T	T	T	T	T	T	T	T	T	T	T	T	T	T	T	T	T	T	T	T	T
RAC875_c97040_104	A	A	A	R	R	R	R	A	A	N	R	G	A	A	A	R	A	A	R	A	A	G	R	A	G	R	R	R	A	R	A	R	R	N	N	G	N	R	R	A	R	R	G	G	N	R	N	R	R
BobWhite_c6558_234	T	T	T	T	T	T	T	T	T	T	T	T	T	T	T	T	T	T	T	T	T	T	T	T	T	T	T	T	T	T	T	T	T	T	T	T	T	T	T	T	T	T	T	T	C	T	T	T	T
BS00022701_51	C	C	C	C	C	C	C	C	C	C	C	C	C	C	C	C	C	C	C	C	C	C	C	C	C	C	C	C	C	C	C	C	C	C	C	C	C	C	C	C	C	C	C	C	Y	C	C	C	C
RFL_Contig1703_695	T	T	T	T	T	T	Y	T	T	T	T	T	T	T	T	N	N	N	T	T	T	T	T	C	T	Y	T	T	T	T	T	T	T	T	C	T	T	T	T	T	N	T	C	Y	T	T	T	T	T
Tdurum_contig42479_3800	A	A	A	A	A	A	A	A	A	A	A	A	A	A	A	A	A	A	A	A	A	A	A	G	A	A	A	A	A	A	A	A	A	A	G	A	A	A	A	A	A	A	G	A	A	A	A	A	A
Ex_c4876_1221	T	T	T	T	T	T	Y	T	T	T	T	T	T	T	T	T	T	T	T	T	T	T	T	C	Y	T	T	T	T	T	T	C	T	T	C	T	T	T	T	T	T	T	C	N	T	T	T	T	T
Kukri_c2121_2345	N	N	N	N	N	N	N	N	N	N	N	N	N	N	N	N	N	N	N	N	N	N	N	N	N	N	N	N	N	N	N	N	N	N	N	N	N	N	N	N	N	N	N	N	N	N	N	N	N
Kukri_c2121_1334	C	C	C	T	T	Y	N	C	C	C	T	C	C	C	C	N	C	T	C	C	C	C	T	C	T	C	T	T	N	T	C	T	C	T	C	C	C	T	T	N	T	T	N	N	T	T	T	T	T
Ex_c28368_426	G	G	G	G	G	G	A	G	G	G	G	G	G	G	G	G	G	G	G	G	G	G	G	A	A	G	G	G	G	G	G	A	G	G	A	G	G	G	G	G	G	G	A	A	G	G	G	G	G
IACX11001	A	A	A	A	A	A	A	A	A	A	A	A	A	A	A	A	A	A	A	A	A	A	A	G	A	A	A	A	A	A	A	A	A	A	G	A	A	A	A	A	A	A	G	R	A	A	A	A	A
wsnp_Ex_c7965_13520238	G	G	G	G	G	G	N	G	G	G	G	G	G	G	G	G	G	G	G	G	G	G	G	N	G	G	G	G	G	G	G	N	G	G	N	G	G	G	G	G	G	G	G	R	G	G	G	G	G
wsnp_JD_c7522_8606553	G	G	G	A	N	R	R	G	G	G	A	G	G	G	G	R	G	R	G	G	G	G	A	G	A	G	A	A	R	A	G	R	G	R	G	G	G	N	A	R	A	N	G	R	A	A	A	A	A
BS00103478_51	C	C	C	C	C	C	C	C	C	C	C	C	C	C	C	C	C	C	C	C	C	C	C	C	C	C	C	C	C	C	C	C	C	C	C	C	C	C	C	C	C	C	C	N	C	C	C	C	C
Excalibur_c58154_84	C	C	C	C	C	C	Y	C	C	C	C	C	C	C	C	N	C	C	C	C	C	C	C	C	C	Y	C	C	C	C	C	C	C	C	C	C	C	C	C	N	C	C	C	C	C	C	C	C	C
Excalibur_c25175_512	G	G	G	G	G	G	G	G	G	G	G	G	G	G	G	G	G	G	G	G	G	G	G	G	G	R	G	G	G	G	G	G	G	G	G	G	G	G	G	N	G	G	G	G	G	G	G	G	G
Kukri_c4126_240	N	N	N	N	N	N	N	N	N	N	N	N	N	N	N	N	N	N	N	N	N	N	N	N	N	N	N	N	N	N	N	N	N	N	N	N	N	N	N	N	N	N	N	N	N	N	N	N	N
Tdurum_contig42479_1624	G	G	G	G	G	G	G	G	G	G	G	G	G	G	G	G	G	G	G	G	G	G	G	G	G	G	G	G	G	G	G	G	G	G	G	G	G	G	G	G	G	G	G	R	R	G	G	G	G
BS00083459_51	C	C	C	C	C	C	C	C	C	C	C	C	C	C	C	C	C	C	C	C	C	C	C	C	C	C	C	C	C	C	C	C	C	C	C	C	C	C	C	C	C	C	C	C	C	C	C	C	C
IAAV4132	G	G	G	G	G	G	G	G	G	G	G	G	G	G	G	G	G	G	G	G	G	G	G	G	G	G	G	G	G	G	G	G	G	G	G	G	G	G	G	G	G	G	G	G	G	G	G	G	G
Kukri_c41943_535	A	A	A	A	A	A	A	A	A	A	A	A	A	A	A	A	A	A	A	A	A	A	A	A	A	A	A	A	A	A	A	A	A	A	A	A	A	A	A	A	A	A	A	A	A	A	A	A	A
BobWhite_c48447_529	T	T	T	T	T	T	T	T	T	T	T	T	T	T	T	T	T	T	T	T	T	T	T	T	T	T	T	T	T	T	T	T	T	T	T	T	T	T	T	T	T	T	T	T	T	T	T	T	T
Excalibur_c25891_1402	N	C	C	C	C	C	C	C	C	C	C	C	C	C	C	C	C	C	C	N	N	C	C	N	C	C	N	C	C	C	C	N	C	N	C	C	C	C	C	C	C	C	C	N	T	C	C	C	C
RAC875_c20875_753	N	N	N	N	N	N	N	N	N	N	N	N	N	N	N	N	N	N	N	N	N	N	N	N	N	N	N	N	N	N	N	N	N	N	N	N	N	N	N	N	N	N	N	N	N	N	N	N	N
BobWhite_c3335_1438	N	N	N	N	N	N	N	N	N	N	N	N	N	N	N	N	N	N	N	N	N	N	N	N	N	N	N	N	N	N	N	N	N	N	N	N	N	N	N	N	N	N	N	N	N	N	N	N	N
wsnp_Ku_c5756_10191339	G	G	G	G	G	G	R	G	G	G	G	G	G	G	G	G	G	G	G	G	G	G	G	G	G	G	G	G	G	G	G	G	G	G	G	G	G	G	G	G	G	G	G	G	G	G	G	G	G
Excalibur_c38379_478	G	G	G	G	G	G	G	G	G	G	G	G	G	G	G	G	G	G	G	G	G	G	G	G	G	G	G	G	G	G	G	G	G	G	G	G	G	G	G	G	G	G	G	G	G	G	G	G	G
Excalibur_c101903_902	T	T	T	T	T	T	T	T	T	T	T	T	T	T	T	T	T	T	T	T	T	T	T	T	T	T	T	T	T	T	T	T	T	T	T	T	T	T	T	T	T	T	T	T	N	T	T	T	T
Ku_c4823_673	C	C	C	C	C	C	C	C	C	C	C	C	C	C	C	C	C	C	C	C	C	C	C	C	C	C	C	C	C	C	C	C	C	C	C	C	C	C	C	C	C	C	C	C	C	C	C	C	C
CAP11_c65_237	A	A	A	A	A	A	A	A	A	A	A	A	A	A	A	A	A	A	A	A	A	A	A	A	A	A	A	A	A	A	A	A	A	A	A	A	A	A	A	A	A	A	A	A	A	A	A	A	A
wsnp_Ex_c7442_12743707	C	C	Y	C	C	C	C	C	C	C	Y	Y	C	C	C	C	C	Y	C	C	C	Y	C	C	C	C	Y	Y	C	C	Y	N	C	Y	C	Y	Y	C	Y	N	C	C	N	C	C	Y	Y	Y	Y
Excalibur_c101903_734	C	C	C	C	C	C	C	C	C	C	C	C	C	C	C	C	C	C	C	C	C	C	C	C	C	C	C	C	C	C	C	C	C	C	C	C	C	C	C	C	C	C	C	C	C	C	C	C	C
Jagger_rep_c10343_173	N	N	N	N	N	N	N	N	N	N	N	N	N	N	N	N	N	N	N	N	N	N	N	N	N	N	N	N	N	N	N	N	N	N	N	N	N	N	N	N	N	N	N	N	N	N	N	N	N
Tdurum_contig42479_2158	C	C	C	C	C	C	C	C	C	C	C	C	C	C	C	C	C	C	C	C	C	C	C	C	C	C	C	C	C	C	C	C	C	C	C	C	C	C	C	C	C	N	C	C	Y	C	C	C	C
wsnp_Ex_c1137_2183772	G	G	G	G	G	G	G	G	G	G	G	G	G	G	G	G	G	G	G	G	G	G	G	G	G	G	G	G	G	G	G	G	G	G	G	G	G	G	G	G	G	G	G	G	R	G	G	G	G
wsnp_Ex_c1137_2182795	G	G	G	G	G	G	G	G	G	G	G	G	G	G	G	G	G	G	G	G	G	G	G	G	G	G	G	G	G	G	G	G	G	G	G	G	G	G	G	G	G	G	G	G	G	G	G	G	G
Kukri_c37592_531	N	N	N	N	N	N	N	N	N	N	N	N	N	N	N	N	N	N	N	N	N	N	N	N	N	N	N	N	N	N	N	N	N	N	N	N	N	N	N	N	N	N	N	N	N	N	N	N	N
Kukri_c23081_2360	G	G	G	G	G	G	G	G	G	G	G	G	G	G	G	G	G	G	G	G	G	G	G	G	G	G	G	G	G	G	G	G	G	G	G	G	G	G	G	G	G	G	G	G	G	G	G	G	G
RAC875_c53568_391	A	A	A	A	A	A	A	A	A	A	A	A	A	A	A	A	A	A	A	A	A	A	A	A	A	A	A	A	A	A	A	A	A	A	A	A	A	A	A	A	A	A	A	A	A	A	A	A	A
IACX9458	N	N	N	N	N	N	N	N	N	N	N	N	N	N	N	N	N	N	N	N	N	N	N	N	N	N	N	N	N	N	N	N	N	N	N	N	N	N	N	N	N	N	N	N	N	N	N	N	N
Excalibur_c10065_570	N	N	N	N	N	N	N	N	N	N	N	N	N	N	N	N	N	N	N	N	N	N	N	N	N	N	N	N	N	N	N	N	N	N	N	N	N	N	N	N	N	N	N	N	N	N	N	N	N
tplb0043h23_1346	N	N	N	N	N	N	N	N	N	N	N	N	N	N	N	N	N	N	N	N	N	N	N	N	N	N	N	N	N	N	N	N	N	N	N	N	N	N	N	N	N	N	N	N	N	N	N	N	N
Kukri_c2464_592	A	N	N	A	N	A	A	A	A	N	A	N	N	N	A	A	A	A	A	N	A	N	A	N	A	A	A	N	N	A	A	A	A	A	A	N	A	A	A	A	A	N	A	A	A	A	A	A	A
wsnp_Ex_c7252_12453079	C	C	C	C	C	C	A	C	C	C	C	C	C	C	A	C	C	A	A	C	A	C	C	C	A	A	A	C	C	C	C	A	A	A	A	C	C	A	C	A	C	C	A	A	N	A	C	C	C
BobWhite_c1265_247	C	C	N	C	C	C	T	C	C	C	C	C	C	C	T	N	C	T	N	N	T	N	C	N	T	T	T	N	C	C	C	T	T	T	T	C	C	T	C	T	C	C	T	N	N	T	C	C	C
BobWhite_c27474_65	N	N	N	N	N	N	N	N	N	N	N	N	N	N	N	N	N	N	N	N	N	N	N	N	N	N	N	N	N	N	N	N	N	N	N	N	N	N	N	N	N	N	N	N	N	N	N	N	N
IAAV3809	T	T	T	T	T	T	T	T	T	T	T	T	T	T	T	T	T	T	T	T	T	T	T	T	T	N	T	T	T	T	T	T	T	T	T	T	T	T	T	T	T	T	T	Y	T	T	T	T	T
BS00081682_51	A	A	A	A	A	A	G	A	A	A	A	A	A	A	G	A	A	G	G	A	G	A	A	A	G	G	G	A	A	A	A	G	G	G	G	A	A	G	A	G	A	A	G	G	A	G	A	A	A
RAC875_c23587_271	N	N	N	N	N	N	N	N	N	N	N	N	N	N	N	N	N	N	N	N	N	N	N	N	N	N	N	N	N	N	N	N	N	N	N	N	N	N	N	N	N	N	N	N	N	N	N	N	N
BS00081680_51	C	C	C	C	C	C	Y	C	C	C	C	C	C	C	Y	C	C	Y	Y	C	Y	C	C	C	N	Y	Y	C	C	C	C	Y	Y	Y	Y	C	C	N	C	Y	C	C	Y	Y	C	Y	C	C	C
Excalibur_c45969_370	N	N	N	N	N	N	N	N	N	N	N	N	N	N	N	N	N	N	N	N	N	N	N	N	N	N	N	N	N	N	N	N	N	N	N	N	N	N	N	N	N	N	N	N	N	N	N	N	N
BobWhite_c27474_124	N	N	N	N	N	N	N	N	N	N	N	N	N	N	N	N	N	N	N	N	N	N	N	N	N	N	N	N	N	N	N	N	N	N	N	N	N	N	N	N	N	N	N	N	N	N	N	N	N
Tdurum_contig83113_134	T	T	T	T	T	T	T	T	T	T	T	T	T	T	T	T	T	T	T	T	T	T	T	T	T	T	T	T	T	T	T	T	T	T	T	T	T	T	T	T	T	T	T	T	T	T	T	T	T
wsnp_BF200531A_Ta_2_1	C	C	C	C	C	C	C	C	C	C	C	C	C	C	C	C	C	C	C	C	C	C	C	C	C	A	C	C	C	C	C	A	A	C	C	C	C	C	C	C	C	C	C	C	C	A	C	C	C
RAC875_c64371_209	T	T	N	T	T	T	N	T	T	N	N	N	N	N	N	N	N	N	N	T	Y	N	N	N	N	N	T	T	N	T	N	N	T	N	N	N	N	N	N	N	N	N	N	T	N	N	N	N	T
IAAV6899	T	T	T	T	T	T	Y	T	T	T	T	T	T	T	T	T	T	T	T	T	T	T	T	T	T	Y	T	T	T	T	T	T	T	T	T	T	T	T	T	T	T	T	T	T	T	T	T	T	T
D_GDEEGVY02H7D8K_299	C	C	C	C	C	C	C	C	C	C	C	C	C	C	C	C	C	C	C	C	C	C	C	C	C	C	C	C	C	C	C	C	C	C	C	C	C	C	C	C	C	C	C	C	C	C	C	C	C
Excalibur_c105151_200	G	G	G	G	G	G	G	G	G	G	G	G	G	G	G	G	G	G	G	G	G	G	G	G	G	N	G	G	G	G	G	G	G	G	G	G	G	G	G	G	G	G	G	G	G	G	G	G	G
Excalibur_c20777_428	N	N	N	N	N	N	G	N	N	N	N	N	N	N	N	N	N	R	R	N	R	N	N	G	N	N	N	N	G	N	N	A	R	N	R	N	N	R	N	N	N	N	R	G	R	N	N	N	G
Kukri_rep_c108031_378	C	C	C	C	C	C	C	C	C	C	C	C	C	C	C	C	C	C	C	C	C	C	C	C	C	N	C	C	C	C	N	C	C	C	C	C	C	C	C	N	C	C	C	N	C	C	C	C	C
RAC875_c108229_54	T	T	T	T	T	T	T	T	T	T	T	T	T	T	T	T	T	T	T	T	T	T	T	T	T	T	T	T	T	T	T	T	Y	T	T	T	T	T	T	T	Y	T	T	T	T	T	Y	T	T
Tdurum_contig50845_82	T	T	T	T	T	T	T	T	T	T	T	T	T	T	T	T	T	T	T	T	T	T	T	T	T	T	T	T	T	T	T	T	T	T	T	T	T	T	T	T	T	T	T	T	T	T	T	T	T
Tdurum_contig52332_94	A	A	A	A	A	A	A	A	A	A	A	A	A	A	A	A	A	A	A	A	A	A	A	A	A	A	A	A	A	A	A	A	A	A	A	A	A	A	A	A	A	A	A	A	A	A	A	A	A
Tdurum_contig50845_215	C	C	C	C	C	C	C	C	C	C	C	C	C	C	C	C	C	C	C	C	C	C	C	C	C	C	C	C	C	C	C	C	C	C	C	C	C	C	C	C	C	C	C	C	C	C	C	C	C
BS00100287_51	T	T	T	T	T	T	T	T	T	T	T	T	T	T	T	T	T	T	T	T	T	T	T	T	T	T	T	T	T	T	T	T	T	T	T	T	T	T	T	T	T	T	T	T	T	T	T	T	T
BS00026453_51	C	C	C	C	C	C	C	C	C	C	C	C	C	C	C	C	C	C	C	C	C	C	C	C	C	C	C	C	C	C	C	C	C	C	C	C	C	C	C	C	C	C	C	C	C	C	C	C	C
BS00022977_51	G	G	G	G	G	G	G	G	G	G	G	G	G	G	G	G	G	G	G	G	G	G	G	G	G	G	G	G	G	G	G	G	G	G	G	G	G	G	G	G	G	G	G	G	G	G	G	G	G
Excalibur_c20777_315	N	N	C	N	N	N	N	N	N	N	N	N	N	N	N	N	N	N	C	N	N	N	N	N	C	N	N	N	N	N	N	C	C	N	Y	N	N	C	N	N	C	C	Y	C	C	C	N	N	N
CAP7_c1645_359	N	N	N	N	N	N	N	N	N	N	N	N	N	N	N	N	N	N	N	N	N	N	N	N	N	N	N	N	N	N	N	N	N	N	N	N	N	N	N	N	N	N	N	N	N	N	N	N	N
Tdurum_contig61492_458	C	C	C	C	C	C	C	C	C	C	C	C	C	C	C	C	C	C	C	C	C	C	C	C	C	C	C	C	C	C	C	C	C	C	C	C	C	C	C	C	C	C	C	C	C	C	C	C	C
Tdurum_contig61492_684	G	G	G	G	G	G	G	G	G	G	G	G	G	G	G	G	G	G	G	G	G	G	G	G	G	G	G	G	G	G	G	G	G	G	A	G	G	G	G	G	G	G	N	G	G	G	G	G	G
Tdurum_contig15335_452	T	T	T	T	T	T	T	T	T	T	T	T	T	T	T	T	T	T	T	T	T	T	T	T	T	T	T	T	T	T	T	T	T	T	T	T	T	T	T	T	T	T	T	T	T	T	T	T	T
Tdurum_contig29484_628	T	T	T	T	T	T	T	T	T	T	T	T	T	T	T	T	T	T	T	T	T	T	T	T	T	T	T	T	T	T	T	T	T	T	T	T	T	T	T	T	T	T	T	T	T	T	T	T	T
RAC875_c2122_159	A	A	A	A	A	A	A	A	A	A	A	A	A	A	A	A	A	A	A	A	A	A	A	A	A	A	A	A	A	A	A	A	A	A	A	A	A	A	A	A	A	A	A	A	A	A	A	A	A
BS00022443_51	T	T	T	T	T	T	T	T	T	T	T	T	T	T	T	T	T	T	T	T	T	T	T	T	T	T	T	T	T	T	T	T	T	T	T	T	T	T	T	T	T	T	T	T	T	T	T	T	T
GENE-0211_139	T	T	T	T	T	T	T	T	T	T	T	T	T	T	T	T	T	N	T	T	T	T	T	T	T	T	T	T	T	T	T	T	T	T	G	T	T	T	T	T	T	T	T	T	T	T	T	T	T
BS00003802_51	T	T	T	T	T	T	T	T	T	T	T	T	T	T	T	T	T	T	T	T	T	T	T	T	T	T	T	T	T	T	T	T	T	T	N	T	T	T	T	T	T	T	T	T	T	T	T	T	T
BS00082266_51	N	N	N	N	N	N	N	N	N	N	N	N	N	N	N	N	N	N	N	N	N	N	N	N	N	N	N	N	N	N	N	N	N	N	N	N	N	N	N	N	N	N	N	N	N	N	N	N	N
BS00110358_51	G	G	G	G	G	G	G	G	G	G	G	G	G	G	G	G	G	N	N	G	G	G	G	G	G	N	G	G	G	G	G	G	N	R	N	G	G	N	G	N	G	G	N	G	G	N	G	G	G
Excalibur_c16353_264	C	C	C	C	C	C	C	C	C	C	C	C	C	C	C	C	C	C	C	C	C	C	C	C	C	C	C	C	C	C	C	T	C	C	T	C	C	C	C	C	C	C	C	C	Y	C	C	C	C
IACX5892	T	T	T	T	T	T	T	T	T	T	T	T	T	T	T	T	T	T	T	T	T	T	T	T	T	T	T	T	T	T	T	T	T	T	T	T	T	T	T	T	T	T	T	T	T	T	T	T	T
BS00003761_51	A	A	A	A	A	A	A	A	A	A	A	A	A	A	A	A	A	A	A	A	A	A	A	A	A	A	A	A	A	A	A	A	A	A	A	A	A	A	A	A	A	A	A	A	A	A	A	A	A
RAC875_c54245_88	N	N	N	N	N	N	N	N	N	N	N	N	N	N	N	N	N	N	N	N	N	N	N	N	N	N	N	N	N	N	N	N	N	N	N	N	N	N	N	N	N	N	N	N	N	N	N	N	N
IAAV1469	N	N	N	N	N	N	N	N	N	N	N	N	N	N	N	N	N	N	N	N	N	N	N	N	N	N	N	N	N	N	N	N	N	N	N	N	N	N	N	N	N	N	N	N	N	N	N	N	N
BobWhite_c1764_139	G	G	G	G	G	G	G	G	G	G	G	G	G	G	G	G	G	G	G	G	G	G	G	G	G	G	G	G	G	G	G	G	G	G	A	G	G	G	G	G	G	G	G	G	G	G	G	G	G
Tdurum_contig11756_264	A	A	A	A	A	A	A	A	A	A	A	A	A	A	A	A	A	A	A	A	A	A	A	A	A	A	A	A	A	A	A	A	A	A	G	A	A	A	A	A	A	A	A	A	A	A	A	A	A
Kukri_c18434_200	A	A	A	A	A	A	A	A	A	A	A	A	A	A	A	A	A	A	A	A	A	A	A	A	A	A	A	A	A	A	A	A	A	A	A	A	A	A	A	A	A	A	A	A	A	A	A	A	A
BobWhite_c46501_92	T	T	T	C	T	C	T	C	C	T	C	T	T	T	T	C	C	C	T	T	T	T	C	T	C	C	T	T	T	C	C	C	C	C	N	T	C	T	C	C	C	T	C	C	N	C	C	C	C
Tdurum_contig11756_458	A	A	A	A	A	A	A	A	A	A	A	A	A	A	A	A	A	A	A	A	A	A	A	A	A	N	A	A	A	A	A	A	A	A	N	A	A	A	A	A	A	A	A	A	A	A	A	A	A
RAC875_c29598_147	A	A	A	A	A	A	A	A	A	A	A	A	A	A	A	A	A	A	A	A	A	A	A	A	A	A	A	A	A	A	A	A	A	A	A	A	A	A	A	A	A	A	A	A	A	A	A	A	A
BS00022738_51	A	A	N	A	A	A	N	A	A	A	N	N	N	N	A	N	N	A	N	A	N	A	A	N	A	N	A	A	A	A	A	N	A	A	C	A	A	A	A	A	A	A	N	A	A	A	A	A	A
Tdurum_contig11756_1415	A	A	A	A	A	A	A	A	A	A	A	A	A	A	A	A	A	A	A	A	A	A	A	A	A	A	A	A	A	A	A	A	A	A	A	A	A	A	A	A	A	A	A	A	A	A	A	A	A
BobWhite_c3661_88	N	N	N	N	N	N	N	N	N	N	N	N	N	N	N	N	N	N	N	N	N	N	N	N	N	N	N	N	N	N	N	N	N	N	N	N	N	N	N	N	N	N	N	N	N	N	N	N	N
wsnp_Ex_c5780_10154132	N	N	N	N	N	N	N	N	N	N	N	N	N	N	N	N	N	N	N	N	N	N	N	N	N	N	N	N	N	N	N	N	N	N	N	N	N	N	N	N	N	N	N	N	N	N	N	N	N
tplb0036l23_696	T	T	T	T	T	T	T	T	T	T	T	T	T	T	T	T	T	T	T	T	T	T	T	T	T	N	T	T	T	T	T	T	N	T	C	T	T	T	T	T	C	T	C	N	T	T	C	T	T
CAP8_c1356_189	G	G	G	G	G	G	G	G	G	G	G	G	G	G	G	G	G	G	G	G	G	G	G	G	G	G	G	G	G	G	G	G	G	G	G	G	G	G	G	G	G	G	G	G	G	G	G	G	G
BobWhite_c1890_712	C	C	C	C	C	C	C	C	C	C	C	C	C	C	C	C	C	C	C	C	C	C	C	C	C	C	C	C	C	C	C	C	C	C	C	C	C	C	C	C	Y	C	C	C	C	C	Y	C	C
BS00012052_51	T	T	T	T	T	T	T	T	T	T	T	T	T	T	T	T	T	C	C	T	T	T	T	T	T	C	T	T	T	T	T	C	C	C	C	T	T	C	T	C	T	T	C	T	Y	C	T	T	T
Kukri_c24144_1568	G	G	G	G	G	G	G	G	G	G	G	G	G	G	G	G	A	G	G	G	G	G	A	G	A	N	A	G	G	G	G	A	A	G	G	G	G	G	G	G	A	G	G	R	A	A	G	G	G
BS00070798_51	A	G	G	R	A	R	G	R	R	G	G	G	A	G	A	R	G	G	A	A	A	G	G	A	G	G	G	G	A	R	G	G	G	G	G	G	G	G	G	G	G	G	G	G	G	G	G	G	G
GENE-0249_122	A	A	A	G	A	N	A	G	G	A	G	A	A	A	A	G	G	G	A	A	A	A	G	A	G	G	G	A	A	G	G	N	G	G	N	A	G	A	G	G	G	A	A	R	G	G	G	G	G
RAC875_c56994_301	C	C	C	C	C	C	M	C	C	C	C	C	C	C	C	N	C	C	C	C	C	C	C	C	C	M	C	C	C	C	C	C	C	C	C	C	C	C	C	M	C	C	C	M	C	C	C	C	C
TA015410-0477	G	G	G	G	G	G	G	G	G	G	T	G	G	G	G	G	T	T	G	G	G	G	T	G	T	T	T	G	G	G	T	T	T	T	G	N	T	G	T	T	T	G	K	N	T	T	T	T	T
Ku_c20069_531	G	A	N	G	A	G	A	G	G	A	N	N	A	A	A	G	G	N	A	A	A	N	G	A	G	G	N	N	A	G	N	G	G	N	N	N	N	A	N	N	G	A	N	G	G	N	N	N	N
Excalibur_c110483_103	C	C	C	C	C	C	C	C	C	C	C	C	C	C	C	C	T	C	C	C	C	C	T	C	T	N	T	C	C	C	C	T	T	C	C	C	C	C	C	C	T	C	C	Y	T	T	C	C	C
Excalibur_c55677_217	A	A	A	A	A	A	A	A	A	A	C	A	A	A	A	A	C	C	A	A	A	A	C	A	C	C	C	A	A	A	C	C	C	C	A	A	C	A	C	C	C	A	A	M	C	C	C	C	C
wsnp_Ex_c64327_63176640	A	A	A	A	A	A	A	A	A	A	A	A	A	A	A	A	G	A	A	A	A	A	G	A	G	R	G	A	A	A	A	G	G	A	A	A	A	A	A	A	G	A	A	R	G	G	A	A	A
RAC875_c57095_240	G	G	N	G	N	G	G	G	G	N	N	G	G	G	G	G	N	A	R	G	N	N	G	G	A	G	N	N	G	G	N	G	N	A	N	N	N	N	N	A	G	N	G	G	G	G	N	N	N
RAC875_c37934_225	T	T	T	T	T	T	T	T	T	T	T	T	T	T	T	T	T	T	T	T	T	T	T	T	T	T	T	T	T	T	T	T	T	T	T	T	T	T	T	T	N	T	T	T	T	T	N	T	T
Kukri_rep_c81545_195	T	T	T	C	T	C	T	C	C	T	C	T	T	T	T	C	C	C	T	T	T	T	C	T	C	C	C	T	T	C	C	C	C	C	C	T	C	T	C	C	C	T	T	Y	C	C	C	C	C
RAC875_c64603_663	C	C	C	T	C	Y	C	T	N	C	C	C	C	C	C	Y	C	C	C	C	C	C	C	C	C	C	C	C	C	T	C	C	C	C	T	C	C	C	C	C	C	C	C	C	C	C	C	C	C
IAAV3168	T	T	T	T	T	T	T	T	T	T	C	T	T	T	T	T	C	C	T	T	T	T	C	T	C	C	C	T	T	T	C	C	C	C	T	T	C	T	C	C	C	T	T	N	C	C	C	C	C
RAC875_c13012_1598	G	R	G	A	A	A	G	A	A	G	A	A	G	G	G	A	A	A	A	G	G	A	A	G	A	A	A	A	R	A	A	A	A	A	A	A	A	A	A	A	A	A	A	A	A	A	A	A	A
Kukri_rep_c72397_600	C	C	C	N	C	C	C	N	N	C	N	C	C	C	C	C	T	N	C	C	C	C	T	C	T	Y	T	C	C	N	N	T	T	N	N	C	N	C	N	C	T	C	C	Y	T	T	N	N	N
tplb0024b08_432	G	G	G	G	G	G	G	G	G	G	G	G	G	G	G	G	G	G	G	G	G	G	G	G	G	G	G	G	G	G	G	G	G	G	G	G	G	G	G	G	G	G	G	G	G	G	G	G	G
BS00107852_51	C	C	C	C	C	C	C	C	C	C	C	C	C	C	C	C	C	C	C	C	C	C	C	C	C	C	C	C	C	C	C	C	C	C	C	C	C	C	C	C	C	C	C	C	C	C	C	C	C
Excalibur_c81545_101	R	G	G	R	G	R	G	R	R	G	R	G	G	G	G	R	R	R	G	G	G	G	R	G	R	R	R	G	G	N	R	R	R	R	R	G	R	G	R	R	R	G	G	G	R	R	R	R	R
GENE-0249_161	G	G	G	A	G	N	G	A	A	G	A	G	G	G	G	A	A	A	G	G	G	G	A	G	A	A	A	G	G	A	A	A	A	A	A	N	A	G	A	A	A	G	G	R	A	A	A	A	A
BS00039749_51	A	A	A	A	A	A	A	A	A	A	A	A	A	A	A	A	A	C	A	A	A	A	A	A	A	N	A	A	A	A	A	A	A	C	C	A	A	A	A	C	A	A	A	M	A	A	A	A	A
RAC875_c37934_285	T	T	T	C	T	C	T	C	C	T	C	T	T	T	T	C	C	C	T	T	T	T	C	T	C	C	C	T	T	C	C	C	C	C	C	T	C	T	C	C	C	T	T	Y	C	C	C	C	C
Tdurum_contig75476_167	G	G	G	G	G	G	G	G	G	G	G	G	G	G	G	G	G	G	G	G	G	G	G	G	G	G	G	G	G	G	G	G	G	G	A	G	G	G	G	G	G	G	N	G	G	G	G	G	G
Excalibur_rep_c92985_510	A	A	A	G	A	G	A	G	G	A	G	A	A	A	A	N	G	G	A	A	A	A	G	A	G	N	G	A	A	G	G	G	G	G	G	A	G	A	G	G	G	A	A	R	G	G	G	G	G
Excalibur_c22642_90	A	A	A	G	A	R	A	G	G	A	G	A	A	A	A	R	G	G	A	A	A	A	G	A	G	R	G	A	A	G	G	G	G	G	G	A	G	A	G	G	G	A	A	R	G	G	G	G	G
BS00064608_51	G	G	G	T	G	T	G	T	T	G	T	G	G	G	G	T	T	T	G	G	G	G	T	G	T	T	T	G	G	T	T	T	T	T	T	G	T	G	T	T	T	G	G	K	T	T	T	T	T
Excalibur_c18694_273	C	C	C	A	C	A	M	A	A	C	A	C	C	C	C	A	A	A	C	C	C	C	A	C	A	A	A	C	C	A	A	A	A	A	A	C	A	C	A	A	A	C	C	A	A	A	A	A	A
Ra_c39042_935	T	T	T	Y	T	Y	T	Y	Y	T	Y	T	T	T	T	Y	Y	Y	T	T	T	T	Y	T	Y	Y	Y	T	T	Y	Y	Y	Y	Y	Y	T	Y	T	Y	Y	Y	T	N	Y	Y	Y	Y	Y	Y
BS00065419_51	C	C	C	T	C	T	C	T	T	C	T	C	C	C	C	T	T	T	C	C	C	C	T	C	T	T	T	C	C	T	T	T	T	T	T	C	T	C	T	T	T	C	C	T	T	T	T	T	T
wsnp_Ku_c10239_16988077	N	N	N	N	N	N	N	N	N	N	N	N	N	N	N	N	N	N	N	N	N	N	N	N	N	N	N	N	N	N	N	N	N	N	N	N	N	N	N	N	N	N	N	N	N	N	N	N	N
Kukri_c16098_95	T	T	T	T	T	T	T	T	T	T	T	T	T	T	T	T	T	T	T	T	T	T	T	T	T	T	T	T	T	T	T	T	T	T	T	T	T	T	T	T	T	T	T	T	T	T	T	T	T
wsnp_Ex_c10783_17554146	G	G	G	G	G	G	G	G	G	G	G	G	G	G	G	G	G	G	G	G	G	G	G	G	G	G	G	G	G	G	G	G	G	G	G	G	G	G	G	G	G	G	G	G	G	G	G	G	G
CAP7_c4833_141	T	T	T	T	T	T	T	T	T	T	T	T	T	T	T	T	T	T	T	T	T	T	T	T	T	T	T	T	T	T	T	T	T	T	T	T	T	T	T	T	T	T	T	T	T	T	T	T	T
Excalibur_c7026_2635	G	A	A	G	A	G	G	G	G	G	A	A	A	A	A	A	A	A	A	A	A	A	A	A	A	G	A	A	G	G	A	A	G	A	G	A	A	A	A	A	A	A	A	A	A	G	A	A	A
Kukri_c13136_1363	T	C	C	T	C	N	T	T	T	T	C	C	C	C	C	C	C	C	C	C	C	C	C	C	C	T	C	C	T	T	C	C	T	C	T	C	C	C	C	C	C	C	C	C	C	C	C	C	C
Kukri_c13593_203	G	A	A	G	A	G	G	N	G	G	A	A	A	A	A	A	A	A	A	A	A	A	A	A	A	G	A	A	G	G	A	A	G	A	G	A	A	A	A	A	A	A	A	A	A	A	A	A	A
BobWhite_c48591_394	A	G	G	A	G	N	R	A	A	A	G	G	G	G	G	G	G	G	G	G	G	G	G	G	G	R	G	G	A	A	G	G	N	G	N	G	G	G	G	G	R	G	G	G	G	G	R	G	G
wsnp_JD_c9290_10155594	G	A	A	G	A	R	G	G	G	G	A	A	A	A	A	A	A	A	A	A	A	A	A	A	A	G	A	A	G	G	A	A	G	A	G	A	A	A	A	A	A	A	A	A	A	R	A	A	A
BS00011787_51	G	G	G	G	G	G	G	G	G	G	G	G	G	G	G	G	G	G	G	G	G	G	G	G	G	G	G	G	G	G	G	G	G	G	G	G	G	G	G	G	G	G	G	G	G	G	G	G	G
Kukri_c22508_119	A	A	A	A	A	A	A	A	A	A	A	A	A	A	A	A	A	A	A	A	A	A	A	A	A	A	A	A	A	A	A	A	M	A	A	A	A	A	A	A	M	A	A	A	A	A	C	A	A
GENE-0509_639	A	A	A	A	A	A	A	A	A	A	A	A	A	A	A	A	A	A	A	A	A	A	A	A	A	A	A	A	A	A	A	A	A	A	A	A	A	A	A	A	A	A	A	A	A	N	A	A	A
RAC875_c14926_589	T	C	C	T	C	N	T	T	T	T	C	C	C	C	C	C	C	C	C	N	C	C	C	C	C	T	C	C	T	T	C	C	T	C	T	C	C	C	C	C	C	C	C	Y	C	T	C	C	C
IAAV5252	C	C	C	C	C	C	C	C	C	C	C	C	C	C	C	C	C	C	C	C	C	C	C	C	C	C	C	C	C	C	C	C	C	C	C	C	C	C	C	C	C	C	C	C	C	C	C	C	C
wsnp_Ra_c26191_35761997	G	G	G	G	G	G	G	G	G	G	G	G	G	G	G	G	G	G	G	G	G	G	G	G	G	G	G	G	G	G	G	G	G	G	G	G	G	G	G	G	G	G	G	G	G	G	G	G	G
Kukri_c12534_559	G	G	G	T	G	N	T	T	T	T	G	G	G	G	G	G	G	G	G	G	G	G	G	G	G	G	G	G	T	T	G	G	N	G	T	G	G	G	G	G	N	G	T	K	G	G	N	G	G
Kukri_rep_c102900_1715	C	C	C	C	C	C	C	C	C	C	C	C	C	C	C	C	C	C	C	C	C	C	C	C	C	C	C	C	C	C	C	C	C	C	C	C	C	C	C	C	C	C	C	C	C	C	C	C	C
Tdurum_contig8382_300	T	T	T	C	T	N	C	C	C	C	T	T	N	T	T	T	T	T	Y	N	N	T	T	T	T	T	T	T	C	C	T	T	T	T	C	T	T	T	T	T	T	T	C	Y	Y	T	T	T	T
Tdurum_contig13937_2280	C	C	C	T	C	T	T	T	T	T	C	C	C	C	C	C	C	C	C	C	C	C	C	C	C	C	C	C	T	T	C	C	C	C	T	C	C	C	C	C	C	C	T	Y	C	C	C	C	C
Kukri_c31964_109	C	C	C	T	C	T	T	T	T	T	C	C	C	C	C	C	C	C	C	C	C	C	C	C	C	C	C	C	T	T	C	C	C	C	T	C	C	C	C	C	C	C	T	Y	Y	C	C	C	C
Kukri_c31964_56	T	T	T	C	T	C	C	C	C	C	T	T	T	T	T	T	T	T	T	T	T	T	T	T	T	T	T	T	C	C	T	T	T	T	C	T	T	T	T	T	T	T	C	N	Y	T	T	T	T
RAC875_rep_c107325_644	G	R	G	A	G	R	A	A	A	A	A	G	G	G	G	G	G	A	A	G	G	G	G	G	G	A	G	G	A	A	A	A	A	A	A	G	A	G	A	A	A	G	A	R	N	A	A	A	A
Kukri_c11891_1015	A	A	A	A	A	A	A	A	A	A	A	A	A	A	A	A	A	A	A	A	A	A	A	A	A	A	A	A	A	A	A	A	A	A	A	A	A	A	A	A	A	A	A	A	A	A	A	A	A
RAC875_c59712_105	N	N	N	N	N	N	N	N	N	N	N	N	N	N	N	N	N	N	N	N	N	N	N	N	N	N	N	N	N	N	N	N	N	N	N	N	N	N	N	N	N	N	N	N	N	N	N	N	N
RAC875_c140_338	N	N	N	N	N	N	N	N	N	N	N	N	N	N	N	N	N	N	N	N	N	N	N	N	N	N	N	N	N	N	N	N	N	N	N	N	N	N	N	N	N	N	N	N	N	N	N	N	N
Tdurum_contig20965_1446	N	N	N	N	N	N	N	N	N	N	N	N	N	N	N	N	N	N	N	N	N	N	N	N	N	N	N	N	N	N	N	N	N	N	N	N	N	N	N	N	N	N	N	N	N	N	N	N	N
GENE-0507_285	T	G	T	G	T	G	G	G	G	G	G	T	T	T	T	T	T	G	G	T	T	T	N	T	T	G	G	T	G	G	G	G	G	G	G	T	G	T	G	G	G	T	G	K	K	G	G	G	G
Ex_c27351_850	N	N	N	N	N	N	N	N	N	N	N	N	N	N	N	N	N	N	N	N	N	N	N	N	N	N	N	N	N	N	N	N	N	N	N	N	N	N	N	N	N	N	N	N	N	N	N	N	N
wsnp_BE586140A_Ta_2_1	C	C	C	C	C	C	C	C	C	C	C	C	C	C	C	C	C	C	C	C	C	C	C	C	C	C	C	C	C	C	C	C	C	C	C	C	C	C	C	C	C	C	C	C	C	C	C	C	C
GENE-0002_856	C	Y	C	T	C	N	T	T	T	T	T	T	C	C	C	C	C	T	T	C	C	T	C	C	C	T	T	T	Y	T	T	T	T	T	T	T	T	C	T	T	T	T	T	Y	N	T	T	T	T
BS00026917_51	N	N	N	N	N	N	N	N	N	N	N	N	N	N	N	N	N	N	N	N	N	N	N	N	N	N	N	N	N	N	N	N	N	N	N	N	N	N	N	N	N	N	N	N	N	N	N	N	N
Kukri_c82555_88	G	T	G	T	G	T	T	T	T	T	T	T	G	G	G	T	G	T	G	G	G	T	G	G	T	G	T	T	T	T	T	G	G	T	T	T	T	T	T	T	G	T	T	G	T	T	T	T	T
Ra_c22663_367	T	N	C	T	C	T	T	T	T	T	T	T	C	C	C	T	C	T	C	C	C	T	C	C	T	C	T	T	N	T	T	C	C	T	T	T	T	C	T	T	C	T	T	Y	N	T	T	T	T
Tdurum_contig13946_329	C	Y	C	T	C	N	T	T	T	T	T	T	C	C	C	N	C	T	C	C	C	T	C	C	T	N	T	T	T	T	T	C	C	T	T	T	T	T	T	T	C	T	T	C	Y	T	T	T	T
Tdurum_contig13946_241	C	Y	C	T	C	N	T	T	T	T	T	T	C	C	C	T	C	T	C	C	C	T	C	C	T	C	T	T	T	T	T	C	C	T	T	T	T	T	T	T	C	T	T	C	Y	T	T	T	T
Tdurum_contig50355_269	G	G	G	G	G	G	G	G	G	G	G	G	G	G	G	G	G	G	G	G	G	G	G	G	G	G	G	G	G	G	G	G	G	G	G	G	G	G	G	G	G	G	G	G	G	G	G	G	G
Excalibur_rep_c77404_218	N	N	N	N	N	N	N	N	N	N	N	N	N	N	N	N	N	N	N	N	N	N	N	N	N	N	N	N	N	N	N	N	N	N	N	N	N	N	N	N	N	N	N	N	N	N	N	N	N
Tdurum_contig34019_260	G	G	G	G	G	G	G	G	G	G	G	G	G	G	G	G	G	G	G	G	G	G	G	G	G	G	G	G	G	G	G	G	G	G	G	G	G	G	G	G	G	G	G	G	G	G	G	G	G
RAC875_c10090_963	C	C	C	C	C	C	C	C	C	C	C	C	C	C	C	C	C	C	C	C	C	C	C	C	C	C	C	C	C	C	C	C	C	C	C	C	C	C	C	C	C	C	C	M	C	C	C	C	C
Tdurum_contig11004_613	C	Y	C	T	C	N	T	T	T	T	T	T	C	C	C	C	C	T	T	C	C	T	T	C	C	T	T	T	T	T	T	T	T	T	T	T	T	T	T	T	T	T	T	T	N	T	T	T	T
wsnp_Ex_c31983_40709866	A	R	G	A	G	R	A	A	A	A	A	A	G	G	G	G	G	A	G	G	G	A	G	G	A	G	A	A	R	A	A	G	G	A	A	A	A	G	A	A	G	A	A	R	R	A	A	A	A
Tdurum_contig50355_685	T	T	T	T	T	T	T	T	T	T	T	T	T	T	T	T	T	T	T	T	T	T	T	T	T	T	T	T	T	T	T	T	T	T	T	T	T	T	T	T	T	T	T	T	T	T	T	T	T
RAC875_c14066_452	G	A	G	A	G	A	N	A	A	A	A	A	G	G	G	G	G	A	A	G	G	A	A	G	G	R	A	A	N	A	A	A	A	A	A	A	A	A	A	A	A	A	A	R	A	A	A	A	A
Tdurum_contig61515_522	G	N	G	A	G	R	A	A	A	A	A	A	G	G	G	G	G	N	A	G	G	A	A	G	G	N	A	A	A	A	A	A	A	N	A	A	A	A	N	A	A	N	A	A	R	A	A	A	A
Tdurum_contig77289_179	A	R	A	G	A	G	G	G	G	G	G	G	A	A	A	G	A	G	A	A	A	G	A	A	G	A	G	G	G	G	G	A	A	G	G	G	G	G	G	G	A	G	G	A	N	G	G	G	G
Kukri_c7579_559	T	T	T	T	T	T	T	T	T	T	T	T	T	T	T	T	T	T	T	T	T	T	T	T	T	T	T	T	T	T	T	T	T	T	T	T	T	T	T	T	T	T	T	T	T	T	T	T	T
wsnp_Ex_c31983_40709607	T	Y	C	T	C	Y	Y	T	T	T	T	T	C	C	C	C	C	T	C	C	C	T	C	C	T	C	T	T	Y	T	T	C	C	T	T	T	T	C	T	Y	C	T	T	Y	Y	T	T	T	T
Kukri_c7579_443	C	C	C	C	C	C	C	C	C	C	C	C	C	C	C	C	C	C	C	C	C	C	C	C	C	C	C	C	C	C	C	C	C	C	C	C	C	C	C	C	C	C	C	C	C	C	C	C	C
Tdurum_contig29280_216	G	G	G	G	G	G	G	G	G	G	G	G	G	G	G	G	G	G	G	G	G	G	G	G	G	G	G	G	K	G	G	G	G	G	G	G	G	G	G	G	G	G	G	G	G	G	G	G	G
Kukri_c46010_146	T	N	C	T	C	T	T	T	T	T	T	T	C	C	C	C	C	T	C	C	C	T	C	C	T	C	T	T	N	T	T	C	C	T	T	T	T	C	T	T	C	T	T	Y	T	T	T	T	T
Tdurum_contig61515_259	G	K	G	T	G	N	K	T	T	T	T	T	G	G	G	G	G	N	N	G	G	T	T	G	G	N	T	T	N	T	T	T	T	T	T	T	T	T	T	T	T	N	T	T	N	T	T	T	T
Tdurum_contig11004_400	T	Y	T	C	T	C	Y	C	C	C	C	C	T	T	T	T	T	C	C	T	T	C	C	T	T	T	C	C	C	C	C	C	C	C	C	C	C	C	C	Y	C	C	C	C	C	C	Y	C	C
RAC875_rep_c111911_116	C	C	C	C	C	C	C	C	C	C	C	C	C	C	C	C	C	C	C	C	C	C	C	C	C	C	C	C	C	C	C	C	C	C	C	C	C	C	C	C	C	C	C	Y	C	C	C	C	C
IACX1465	A	G	A	G	A	G	G	G	G	G	G	G	A	A	N	G	A	G	A	N	N	G	N	A	G	N	G	G	G	G	G	A	A	G	G	G	G	G	G	G	N	G	G	G	G	G	G	G	G
RAC875_c89908_105	A	A	A	G	A	N	N	G	G	A	A	G	A	A	A	G	A	G	G	A	A	G	G	A	G	G	G	A	R	G	A	G	G	G	A	G	A	G	A	G	G	G	R	R	N	A	A	A	A
TA003773-0807	G	G	G	G	G	G	G	G	G	G	G	G	G	G	G	G	G	G	G	G	G	G	G	G	G	G	G	G	G	G	G	G	G	G	G	G	G	G	G	G	G	G	G	G	G	G	G	G	G
BS00012210_51	G	G	G	G	G	G	G	G	G	G	G	T	G	G	G	K	G	T	T	G	G	T	T	G	G	K	T	G	G	G	G	T	T	T	G	T	G	G	G	K	T	T	N	K	K	G	G	G	G
IAAV5652	G	G	G	G	G	G	G	G	G	G	G	A	G	G	G	N	G	A	A	G	G	A	A	G	G	N	A	G	G	G	G	A	A	A	G	A	G	G	G	A	A	A	N	R	A	G	G	G	G
RFL_Contig5090_1510	T	T	T	G	T	G	T	G	G	T	T	G	T	T	T	K	T	G	G	T	T	G	G	T	G	K	G	T	T	G	T	G	G	G	T	G	T	G	T	K	G	G	G	K	G	T	T	T	T
Kukri_rep_c72587_123	N	N	N	N	N	N	N	N	N	N	N	G	N	N	N	G	N	N	G	N	N	G	G	N	N	G	N	N	N	N	N	G	G	N	N	G	N	N	N	N	G	G	G	G	G	N	N	N	N
BS00022885_51	G	G	G	G	G	G	G	G	G	G	G	A	G	G	G	G	G	G	A	G	G	A	A	G	G	A	G	G	G	G	G	A	A	G	G	A	G	G	G	G	A	A	N	N	G	G	G	G	G
Excalibur_c75270_566	G	G	G	N	G	N	G	N	G	G	G	A	G	G	G	A	G	G	A	G	G	A	A	G	R	A	G	G	G	G	G	A	A	N	G	A	G	G	G	G	A	A	A	R	N	G	G	G	G
Tdurum_contig47183_333	C	C	C	C	C	C	C	C	C	C	C	C	C	C	C	C	C	C	C	C	C	C	C	C	C	C	C	C	C	C	C	C	C	C	C	C	C	C	C	C	C	C	C	C	C	C	C	C	C
Tdurum_contig76915_88	C	C	C	C	C	C	C	C	C	C	C	C	C	C	C	C	C	C	C	C	C	C	C	C	C	C	C	C	C	C	C	C	C	C	C	C	C	C	C	C	C	C	C	C	C	C	C	C	C
Tdurum_contig622_285	T	T	T	T	T	T	T	T	T	T	T	T	T	T	T	T	T	T	T	T	T	T	T	T	T	T	T	T	T	T	T	T	T	T	T	T	T	T	T	T	T	T	T	T	T	T	T	T	T
Tdurum_contig47183_205	G	G	G	A	G	A	G	A	A	G	G	G	G	G	G	G	G	A	G	G	G	G	G	G	A	G	A	G	G	A	G	G	G	A	G	G	G	A	G	A	G	G	G	G	G	G	G	G	G
BS00110151_51	A	A	A	G	A	G	A	G	G	A	A	G	A	A	A	G	A	G	G	A	A	G	G	A	G	G	G	A	R	G	A	G	G	G	G	G	A	G	A	G	G	G	G	G	G	A	A	A	A
Tdurum_contig5008_635	G	G	G	A	G	R	G	A	A	G	G	A	G	G	G	R	G	A	A	G	G	A	A	G	A	A	A	G	R	A	G	A	A	A	A	A	G	A	G	A	A	A	R	A	R	G	G	G	G
Kukri_c23985_166	C	C	C	C	C	C	C	C	C	C	C	C	C	C	C	C	C	C	C	C	C	C	C	C	C	C	C	C	C	C	C	C	C	C	C	C	C	C	C	C	C	C	C	C	C	C	C	C	C
Ku_c11769_252	C	C	C	C	C	C	C	C	C	C	C	C	C	C	C	C	C	C	C	C	C	C	C	C	C	C	C	C	C	C	C	C	C	C	C	C	C	C	C	C	C	C	C	Y	C	C	C	C	C
BS00013227_51	A	A	A	A	A	A	A	A	A	A	A	A	A	A	A	A	A	A	A	A	A	A	A	A	A	A	A	A	A	A	A	A	A	A	A	A	A	A	A	A	A	A	A	M	A	A	A	A	A
Kukri_c3150_341	C	C	C	C	C	C	C	C	C	C	C	C	C	C	C	C	C	C	C	C	C	C	C	C	C	C	C	C	C	C	C	C	C	C	C	C	C	C	C	C	C	C	C	Y	C	C	C	C	C
Excalibur_rep_c114535_55	G	G	G	G	G	G	G	G	G	G	G	G	G	G	G	G	G	G	G	G	G	G	G	G	G	G	G	G	G	G	G	G	G	G	G	G	G	G	G	G	G	G	G	R	G	G	G	G	G
Tdurum_contig69753_513	T	T	T	T	T	T	T	T	T	T	T	T	T	T	T	T	T	T	T	T	T	T	T	T	T	T	T	T	T	T	T	T	T	T	T	T	T	T	T	T	T	T	T	Y	T	T	T	T	T
Kukri_c65511_1057	C	C	C	T	C	T	T	T	T	C	C	T	C	C	C	T	C	T	T	C	C	T	T	C	T	T	T	C	Y	T	C	T	T	T	T	T	C	T	C	T	T	T	T	T	T	C	C	C	C
BS00022870_51	G	G	G	G	G	G	G	G	G	G	G	G	G	G	G	G	G	G	G	G	G	G	G	G	G	G	G	G	G	G	G	G	G	G	G	G	G	G	G	G	G	G	G	R	G	G	G	G	G
wsnp_CAP12_c2438_1180601	T	T	T	C	T	C	T	C	C	T	T	T	T	T	T	C	T	C	C	T	T	T	C	T	C	C	C	T	Y	C	T	C	C	C	T	T	T	C	T	C	C	C	Y	Y	C	T	T	T	T
BobWhite_c4646_119	T	T	T	T	T	T	T	T	T	C	T	T	T	T	T	T	T	T	T	T	T	T	T	T	T	T	T	T	T	T	T	T	T	T	T	T	T	T	T	T	T	T	T	T	T	T	T	T	T
RAC875_c5544_4156	A	A	A	A	A	A	A	A	A	A	A	A	A	A	A	A	A	A	A	A	A	A	A	A	A	A	A	A	A	A	A	A	A	A	A	A	A	A	A	A	A	A	A	A	A	A	A	A	A
IACX5982	M	M	A	A	M	M	A	M	M	C	M	M	M	M	M	N	N	M	M	A	M	M	M	M	N	A	M	A	M	M	M	M	N	M	N	M	M	M	M	N	M	M	M	M	N	A	M	M	M
Kukri_rep_c104386_273	T	T	T	T	T	T	T	T	T	T	T	T	T	T	T	T	T	T	T	T	T	T	T	T	T	T	T	T	T	T	T	T	T	T	T	T	T	T	T	T	T	T	T	T	T	T	T	T	T
Tdurum_contig97688_186	G	G	G	G	G	G	G	G	G	A	G	G	G	G	G	G	G	G	G	G	G	G	G	G	G	G	G	G	G	G	G	G	G	G	G	G	G	G	G	G	G	G	G	G	G	G	G	G	G
RAC875_c17283_453	A	A	A	A	A	A	A	A	A	G	A	A	A	A	A	A	A	A	A	A	R	A	G	A	A	N	A	A	A	A	A	A	A	A	A	R	A	A	A	A	G	A	R	G	A	A	A	A	A
wsnp_Ex_c12117_19381493	C	C	C	A	C	A	A	A	A	C	A	A	C	C	C	M	A	A	A	C	C	A	C	C	A	A	A	A	N	A	A	A	A	A	A	A	A	A	A	A	C	A	A	C	M	A	A	A	A
RAC875_rep_c104986_200	T	T	T	C	T	C	C	C	C	T	C	C	T	T	T	C	C	C	C	T	T	C	T	T	C	C	C	C	Y	C	C	C	C	C	C	C	C	C	C	C	T	C	C	Y	C	C	C	C	C
IAAV2888	G	G	G	G	G	G	G	G	G	G	G	G	G	G	G	G	G	G	G	G	G	G	A	G	G	G	G	G	G	G	G	G	G	G	G	G	G	G	G	G	A	G	G	N	G	G	G	G	G
Kukri_c25500_879	A	A	A	A	A	A	A	A	A	A	G	G	A	A	A	A	A	G	G	A	A	G	G	A	G	G	G	A	A	G	G	G	G	G	G	G	G	G	G	G	G	G	G	G	R	A	G	G	G
Ex_c68770_506	G	G	G	G	G	G	G	G	G	G	G	G	G	G	G	G	G	G	G	G	G	G	G	G	G	G	G	G	G	G	G	G	G	G	G	G	G	G	G	G	G	G	G	N	G	G	G	G	G
wsnp_BE445121A_Ta_1_8	T	T	T	T	T	T	T	T	T	T	T	T	T	T	T	T	T	T	T	T	T	T	G	T	T	T	T	T	T	T	T	T	T	T	T	T	T	T	T	T	G	T	T	N	T	T	T	T	T
TA003421-0429	G	G	G	G	G	G	N	G	G	G	A	A	G	G	G	G	G	A	A	G	G	A	A	G	A	A	A	G	N	A	A	A	A	A	A	A	A	A	A	A	A	A	A	A	R	G	A	A	A
wsnp_Ex_c24686_33942264	G	G	G	G	G	G	G	G	G	G	G	G	G	G	G	G	G	G	G	G	G	G	A	G	G	G	G	G	G	G	G	G	G	G	G	G	G	A	G	G	A	G	G	A	G	G	G	G	G
wsnp_Ex_c24686_33941368	T	T	T	T	T	T	Y	T	T	T	T	T	T	T	T	N	T	T	T	T	T	T	C	T	T	Y	T	T	T	T	T	T	T	T	T	T	T	C	T	N	C	T	T	C	T	T	T	T	T
Tdurum_contig16812_256	A	A	A	A	A	A	A	A	A	A	A	A	A	A	A	A	A	A	A	A	A	A	A	A	A	A	A	A	A	A	A	A	A	A	A	A	A	A	A	A	A	A	A	A	A	A	A	A	A
wsnp_Ex_c2181_4089639	N	N	N	N	N	N	N	N	N	N	N	N	N	N	N	N	N	N	N	N	N	N	N	N	N	N	N	N	N	N	N	N	N	N	N	N	N	N	N	N	N	N	N	N	N	N	N	N	N
wsnp_Ex_c2181_4089788	T	T	T	T	T	T	Y	T	T	T	T	T	T	T	T	N	T	T	T	T	T	T	T	T	T	Y	T	T	T	T	T	T	T	T	T	T	T	T	T	N	T	T	T	Y	T	T	T	T	T
RAC875_c37183_331	A	A	A	A	A	A	N	A	A	A	A	A	A	A	A	A	A	A	A	A	A	A	G	A	A	R	A	A	A	A	A	A	A	A	A	A	A	G	A	A	G	A	A	G	A	A	A	A	A
wsnp_Ku_rep_c107796_93118214	G	G	G	G	G	G	G	G	G	G	G	G	G	G	G	G	G	G	G	G	G	G	G	G	G	G	G	G	G	G	G	G	G	G	G	G	G	G	G	G	G	G	G	R	G	G	G	G	G
wsnp_CAP11_c23_61357	N	N	N	N	N	N	N	N	N	N	N	N	N	N	N	N	N	N	N	N	N	N	N	N	N	N	N	N	N	N	N	N	N	N	N	N	N	N	N	N	N	N	N	N	N	N	N	N	N
wsnp_Ex_rep_c103028_88077819	G	G	G	G	G	G	G	G	G	G	G	G	G	G	G	G	G	G	G	G	G	G	G	G	G	G	G	G	G	G	G	G	G	G	G	G	G	G	G	G	G	G	G	R	G	G	G	G	G
wsnp_RFL_Contig2185_1520256	C	C	C	C	C	C	C	C	C	C	C	C	C	C	C	C	C	C	C	C	C	C	C	C	C	C	C	C	C	C	C	C	C	C	C	C	C	C	C	C	C	C	C	N	C	C	C	C	C
Ex_c29914_480	C	C	C	C	C	C	C	C	C	C	C	C	C	C	C	C	C	C	C	C	C	C	C	C	C	C	C	C	C	C	C	C	C	C	C	C	C	C	C	C	C	C	C	N	C	C	C	C	C
IAAV814	C	C	C	T	C	T	C	T	T	C	T	T	T	C	T	T	T	T	T	C	T	T	T	C	T	T	T	T	Y	T	T	T	T	T	T	T	T	T	T	T	T	T	T	Y	N	T	T	T	T
RAC875_c19348_713	G	G	G	G	G	G	G	G	G	G	G	G	G	G	G	G	G	G	G	G	G	G	G	G	G	G	G	G	G	G	G	G	G	G	G	G	G	G	G	G	G	G	G	G	G	G	G	G	G
wsnp_Ex_c12101_19360213	T	T	T	C	T	C	T	C	C	T	C	C	C	T	C	C	C	C	C	T	C	C	C	T	C	C	C	C	Y	C	C	C	C	C	C	C	C	C	C	C	C	C	C	Y	Y	C	C	C	C
wsnp_Ex_c111741_93530669	N	N	N	N	N	N	N	N	N	N	N	N	N	N	N	N	N	N	N	N	N	N	N	N	N	N	N	N	N	N	N	N	N	N	N	N	N	N	N	N	N	N	N	N	N	N	N	N	N
IAAV3306	G	G	G	G	G	G	G	G	G	G	G	G	G	G	G	G	G	G	G	G	G	G	G	G	G	G	G	G	G	G	G	G	G	G	G	G	G	G	G	G	G	G	G	R	G	G	G	G	G
Ex_c60135_528	T	T	T	C	T	C	T	C	C	T	C	C	C	T	C	C	C	C	C	T	C	C	C	T	C	C	C	C	Y	C	C	C	C	C	C	C	C	C	C	C	C	C	C	Y	N	C	C	C	C
wsnp_Ex_c2749_5091813	G	G	G	G	G	G	G	G	G	G	G	G	G	G	G	G	G	G	G	G	G	G	G	G	G	G	G	G	G	G	G	G	G	G	G	G	G	G	G	G	G	G	G	G	G	G	G	G	G
Ra_c5696_1556	A	A	A	G	A	G	A	G	G	A	G	G	G	A	G	G	G	G	G	A	G	G	G	A	G	G	G	G	R	G	G	G	G	G	G	G	G	G	G	G	G	G	G	G	G	G	G	G	G
wsnp_Ex_c31525_40302747	A	A	A	G	A	G	A	G	G	A	G	G	G	A	G	G	G	G	G	A	G	G	G	A	G	G	G	G	R	G	G	G	G	G	G	G	G	G	G	G	G	G	G	G	G	G	G	G	G
IAAV1463	G	G	G	A	G	A	G	A	A	G	A	A	A	G	A	A	A	A	A	G	A	A	A	G	A	A	A	A	R	A	A	A	A	A	A	A	A	A	A	A	A	A	A	R	A	A	A	A	A
Kukri_c4099_321	C	C	C	T	C	T	N	T	T	C	T	T	T	C	T	T	T	T	T	C	T	T	T	C	T	T	T	T	Y	T	T	T	T	T	T	T	T	T	T	T	T	T	T	T	T	T	T	T	T
Kukri_c24897_140	C	C	C	A	C	A	C	A	A	C	A	A	A	C	A	A	A	A	A	C	A	A	A	C	A	A	A	A	N	A	A	A	A	A	A	A	A	A	A	A	A	A	A	M	N	A	A	A	A
Ra_c4140_287	T	T	T	C	T	C	T	C	C	T	C	C	C	T	C	C	C	C	C	T	C	C	C	T	C	C	C	C	T	C	C	C	C	C	C	C	C	C	C	C	C	C	C	C	C	C	C	C	C
wsnp_Ex_c31525_40302140	G	G	G	A	G	A	G	A	A	G	A	A	A	G	A	A	A	A	A	G	A	A	A	G	A	A	A	A	N	A	A	A	A	A	A	A	A	A	A	A	A	A	A	A	N	A	A	A	A
BobWhite_c34661_208	G	G	G	T	G	T	G	T	T	G	T	T	T	G	T	T	T	T	T	G	T	T	T	G	T	T	T	T	N	T	T	T	T	T	T	T	T	T	T	T	T	T	T	T	N	T	T	T	T
Kukri_c48434_88	C	C	C	T	C	T	C	T	T	C	T	T	T	C	T	T	T	T	T	C	T	T	T	C	T	T	T	T	N	T	T	T	T	T	T	T	T	T	T	T	T	T	T	T	N	T	T	T	T
wsnp_BF478737A_Ta_2_1	A	A	A	C	A	C	A	C	C	A	C	C	C	A	C	C	C	C	C	A	C	C	C	A	C	C	C	C	M	C	C	C	C	C	C	C	C	C	C	C	C	C	C	C	C	C	C	C	C
RAC875_c7847_1352	G	G	G	G	G	G	R	G	G	G	G	G	G	G	G	G	G	G	G	G	G	G	G	G	G	N	G	G	G	G	G	G	G	G	G	G	G	G	G	N	G	G	G	G	G	G	G	G	G
wsnp_Ex_c39661_46902689	T	T	T	C	T	C	Y	C	C	T	C	C	C	T	C	C	C	C	C	T	C	C	C	T	C	C	C	C	Y	C	C	C	C	C	C	C	C	C	C	C	C	C	C	C	N	C	C	C	C
Tdurum_contig27840_865	G	G	G	G	G	G	G	G	G	G	G	G	G	G	G	G	G	G	G	G	G	G	G	G	G	G	G	G	G	G	G	G	G	G	G	G	G	G	G	G	G	G	G	G	G	G	G	G	G
wsnp_Ex_c43586_49862663	A	A	A	A	A	A	A	A	A	A	A	A	A	A	A	A	A	A	A	A	A	A	A	A	A	A	A	A	A	A	A	A	A	A	A	A	A	A	A	A	A	A	A	A	A	A	A	A	A
Tdurum_contig20581_256	A	A	A	A	A	A	A	A	A	A	A	A	A	A	A	A	A	A	A	A	A	A	A	A	A	A	A	A	A	A	A	A	A	A	A	A	A	A	A	A	A	A	A	A	A	A	A	A	A
Ex_c23451_720	A	A	A	N	A	N	A	N	N	A	N	N	N	A	N	N	N	N	N	A	N	N	N	A	N	N	N	N	A	N	N	N	N	N	N	G	N	N	N	N	N	N	N	N	A	N	N	N	N
Ex_c3567_1048	T	T	T	T	T	T	T	T	T	T	T	T	T	T	T	T	T	T	T	T	T	T	T	T	T	T	T	T	T	T	T	T	T	T	T	T	T	T	T	T	T	T	T	T	T	T	T	T	T
RAC875_c1080_523	K	K	K	K	K	K	K	K	K	K	K	K	K	K	K	K	K	K	K	K	K	K	K	K	K	K	K	K	K	K	K	K	K	K	K	K	K	K	K	K	K	K	K	K	K	K	K	K	K
wsnp_Ex_c48375_53299028	C	C	C	T	C	T	C	T	T	C	T	T	T	C	T	T	T	T	T	C	T	T	T	C	T	T	T	T	Y	T	T	T	T	T	T	T	T	T	T	T	T	T	T	T	Y	T	T	T	T
wsnp_Ex_c8374_14111734	N	N	N	N	N	N	N	N	N	N	N	N	N	N	N	N	N	N	N	N	N	N	N	N	N	N	N	N	N	N	N	N	N	N	N	N	N	N	N	N	N	N	N	N	N	N	N	N	N
wsnp_Ex_rep_c67665_66326492	N	N	N	N	N	N	N	N	N	N	N	N	N	N	N	N	N	N	N	N	N	N	N	N	N	N	N	N	N	N	N	N	N	N	N	N	N	N	N	N	N	N	N	N	N	N	N	N	N
wsnp_Ex_c41237_48104282	C	C	C	C	C	C	C	C	C	C	C	C	C	C	C	C	C	C	C	C	C	C	C	C	C	C	C	C	C	C	C	C	C	C	C	C	C	C	C	C	C	C	C	C	C	C	C	C	C
wsnp_Ex_c3747_6824863	A	A	A	A	A	A	A	A	A	A	A	A	A	A	A	A	A	A	A	A	A	A	A	A	A	A	A	A	A	A	A	A	A	A	A	A	A	A	A	A	A	A	A	A	A	A	A	A	A
wsnp_Ex_c3963_7179699	T	T	T	T	T	T	T	T	T	T	T	T	T	T	T	T	T	T	T	T	T	T	T	T	T	T	T	T	T	T	T	T	T	T	T	T	T	T	T	T	T	N	T	T	T	T	T	T	T
wsnp_Ex_c8666_14522816	T	T	T	T	T	T	N	T	T	T	T	T	T	T	T	T	T	T	T	T	T	T	T	T	T	N	T	T	T	T	T	T	T	T	T	T	T	T	T	T	T	T	T	T	T	T	T	T	T
wsnp_Ex_c645_1273901	T	T	T	T	T	T	N	T	T	T	T	T	T	T	T	T	T	T	T	T	T	T	T	T	T	N	T	T	T	T	T	T	T	T	T	T	T	T	T	T	T	T	T	T	T	T	T	T	T
wsnp_Ex_c3567_6526582	T	T	T	T	T	T	T	T	T	T	T	T	T	T	T	T	T	T	T	T	T	T	T	T	T	T	T	T	T	T	T	T	T	T	T	N	T	T	T	T	T	T	T	T	T	T	T	T	T
wsnp_Ex_rep_c102155_87382570	G	G	G	G	G	G	G	G	G	G	G	G	G	G	G	G	G	G	G	G	G	G	G	G	G	G	G	G	G	G	G	G	G	G	G	G	G	G	G	G	G	G	G	G	G	G	G	G	G
wsnp_Ex_rep_c67763_66441222	A	A	A	G	A	G	N	G	G	A	G	G	G	A	G	G	G	G	G	A	G	G	G	A	G	G	G	G	N	G	G	G	R	G	G	G	G	G	G	G	R	G	G	G	G	G	R	G	G
BS00048117_51	C	C	C	C	C	C	C	C	C	C	C	C	C	C	C	C	C	C	C	C	C	C	C	C	C	C	C	C	C	C	C	C	C	C	C	C	C	C	C	C	C	C	C	C	C	C	C	C	C
wsnp_Ex_c6934_11953178	A	A	A	A	A	A	A	A	A	A	A	A	A	A	A	A	A	A	A	A	A	A	A	A	A	A	A	A	A	A	A	A	A	A	A	A	A	A	A	A	A	A	A	A	A	A	A	A	A
Excalibur_c6141_1337	A	A	A	A	A	A	N	A	A	A	A	A	A	A	A	A	A	A	A	A	A	A	A	A	A	N	A	A	A	A	A	A	A	A	A	A	A	A	A	A	A	A	A	A	A	A	A	A	A
wsnp_Ex_c2389_4477621	G	G	G	G	G	G	G	G	G	G	G	G	G	G	G	G	G	G	G	G	G	G	G	G	G	G	G	G	G	G	G	G	G	G	G	G	G	G	G	G	G	G	G	G	G	G	G	G	G
wsnp_Ex_rep_c66318_64485410	A	A	A	A	A	A	A	A	A	A	A	A	A	A	A	A	A	A	A	A	A	A	A	A	A	N	A	A	A	A	A	A	A	A	A	A	A	A	A	A	A	A	A	A	A	A	A	A	A
IAAV839	C	C	C	C	C	C	C	C	C	C	C	C	C	C	C	C	C	C	C	C	C	C	C	C	C	C	C	C	C	C	C	C	C	C	C	C	C	C	C	C	C	C	C	C	C	C	C	C	C
wsnp_Ex_rep_c70593_69508988	N	N	N	N	N	N	N	N	N	N	N	N	N	N	N	N	N	N	N	N	N	N	N	N	N	N	N	N	N	N	N	N	N	N	N	N	N	N	N	N	N	N	N	N	N	N	N	N	N
wsnp_Ex_c11374_18361760	A	A	A	A	A	A	A	A	A	A	A	A	A	A	A	A	A	A	A	A	A	A	A	A	A	A	A	A	A	A	A	A	A	A	A	A	A	A	A	A	A	A	A	A	A	A	A	A	A
IAAV3998	A	A	A	A	A	A	A	A	A	A	A	A	A	A	A	A	A	A	A	A	A	A	A	A	A	A	A	A	A	A	A	A	A	A	A	A	A	A	A	A	A	A	A	A	A	A	A	A	A
wsnp_Ex_c10595_17292077	C	C	C	C	C	C	C	C	C	C	C	C	C	C	C	C	C	C	C	C	C	C	C	C	C	C	C	C	C	C	C	C	C	C	C	C	C	C	C	C	C	C	C	C	C	C	C	C	C
wsnp_Ex_c2389_4477880	C	C	C	C	C	C	C	C	C	C	C	C	C	C	C	C	C	C	C	C	C	C	C	C	C	C	C	C	C	C	C	C	C	C	C	C	C	C	C	C	C	C	C	C	C	C	C	C	C
wsnp_Ex_c19730_28728245	A	A	A	A	A	A	N	A	A	A	A	A	A	A	A	N	A	A	A	A	A	A	A	A	A	R	A	A	A	A	A	A	A	A	A	A	A	A	A	A	A	A	A	A	A	A	A	A	A
wsnp_Ex_c2389_4478238	A	A	A	A	A	A	A	A	A	A	A	A	A	A	A	A	A	A	A	A	A	A	A	A	A	A	A	A	A	A	A	A	A	A	A	A	A	A	A	A	A	A	M	A	A	A	A	A	A
wsnp_Ex_c17684_26426785	T	T	T	T	T	T	N	T	T	T	T	T	T	T	T	T	T	T	T	T	T	T	T	T	T	Y	T	T	T	T	T	T	T	T	T	T	T	T	T	N	T	T	T	T	T	T	T	T	T
wsnp_Ex_c25220_34487119	T	T	T	T	T	T	T	T	T	T	T	T	T	T	T	T	T	T	T	T	T	T	T	T	T	T	T	T	T	T	T	T	T	T	T	T	T	T	T	T	T	T	T	T	T	T	T	T	T
IACX7767	T	T	T	T	T	T	T	T	T	T	T	T	T	T	T	T	T	T	T	T	T	T	T	T	T	N	T	T	T	T	T	T	T	T	T	T	T	T	T	T	T	T	T	T	T	T	T	T	T
BS00110039_51	T	T	T	T	T	T	T	T	T	T	T	T	T	T	T	T	T	T	T	T	T	T	T	T	T	T	T	T	T	T	T	T	T	T	T	T	T	T	T	T	T	T	T	T	T	T	T	T	T
wsnp_Ex_rep_c66875_65276404	C	C	C	C	C	C	C	C	C	C	C	C	C	C	C	C	C	C	C	C	C	C	C	C	C	C	C	C	C	C	C	C	C	C	C	C	C	C	C	C	C	C	C	C	C	C	C	C	C
wsnp_Ex_c15852_24239968	A	A	A	A	A	A	A	A	A	A	A	A	A	A	A	A	A	A	A	A	A	A	A	A	A	A	A	A	A	A	A	A	A	A	A	A	A	A	A	A	A	A	A	A	A	A	A	A	A
wsnp_Ex_c6826_11774795	G	G	G	T	G	T	G	T	T	G	T	T	T	G	T	T	T	T	T	G	T	T	T	G	T	T	T	T	K	T	T	T	T	T	T	T	T	T	T	T	T	T	T	T	K	T	T	T	T
RAC875_rep_c72774_131	A	A	A	G	A	G	A	G	G	A	G	G	G	A	G	G	G	G	G	A	G	G	G	A	G	G	G	G	A	G	G	G	G	G	G	G	G	G	G	G	G	G	G	G	G	G	G	G	G
wsnp_Ra_c26956_36503468	T	T	T	T	T	T	T	T	T	T	T	T	T	T	T	T	T	T	T	T	T	T	T	T	T	T	T	T	T	T	T	T	T	T	T	T	T	T	T	T	T	T	T	T	T	T	T	T	T
wsnp_Ex_c15170_23366110	C	C	C	C	C	C	C	C	C	C	C	C	C	C	C	C	C	C	C	C	C	C	C	C	C	C	C	C	C	C	C	C	C	C	C	C	C	C	C	C	C	C	C	C	C	C	C	C	C
wsnp_Ex_rep_c105244_89727546	T	T	T	T	T	T	T	T	T	T	T	T	T	T	T	T	T	T	T	T	T	T	T	T	T	T	T	T	T	T	T	T	T	T	T	T	T	T	T	T	T	T	T	T	T	T	T	T	T
wsnp_Ex_c3963_7179957	C	C	C	C	C	C	C	C	C	C	C	C	C	C	C	C	C	C	C	C	C	C	C	C	C	C	C	C	C	C	C	C	C	C	C	C	C	C	C	C	C	C	Y	C	C	C	C	C	C
wsnp_Ex_c13783_21613564	T	T	T	T	T	T	T	T	T	T	T	T	T	T	T	T	T	T	T	T	T	T	T	T	T	T	T	T	T	T	T	T	T	T	T	T	T	T	T	T	T	T	T	T	T	T	T	T	T
wsnp_Ex_c11697_18821490	T	T	T	T	T	T	T	T	T	T	T	T	T	T	T	T	T	T	T	T	T	T	T	T	T	T	T	T	T	T	T	T	T	T	T	T	T	T	T	T	T	T	T	T	T	T	T	T	T
BS00062965_51	C	C	C	A	C	A	C	A	A	C	A	A	A	C	A	A	A	A	A	C	A	A	A	C	A	A	A	A	C	A	A	A	A	A	A	A	A	A	A	A	A	A	A	A	N	A	A	A	A
wsnp_Ex_c2389_4478587	A	A	A	A	A	A	A	A	A	A	A	A	A	A	A	A	A	A	A	A	A	A	A	A	A	A	A	A	A	A	A	A	A	A	A	A	A	A	A	A	A	A	N	A	A	A	A	A	A
BS00066549_51	C	C	C	C	C	C	C	C	C	C	C	C	C	C	C	C	C	C	C	C	C	C	C	C	C	C	C	C	C	C	C	C	C	C	C	C	C	C	C	C	C	C	C	C	C	C	C	C	C
wsnp_Ku_rep_c104517_90964418	G	G	G	G	G	G	G	G	G	G	G	G	G	G	G	G	G	G	G	G	G	G	G	G	G	G	G	G	G	G	G	G	G	G	G	G	G	G	G	G	G	G	G	G	G	G	G	G	G
wsnp_CAP11_c3968_1874257	T	T	T	T	T	T	T	T	T	T	T	T	T	T	T	T	T	T	T	T	T	T	T	T	T	T	T	T	T	T	T	T	T	T	T	T	T	T	T	T	T	T	T	T	T	T	T	T	T
Ex_c2389_1828	G	G	G	G	G	G	G	G	G	G	G	G	G	G	G	G	G	G	G	G	G	G	G	G	G	G	G	G	G	G	G	G	G	G	G	G	G	G	G	G	G	G	G	G	G	G	G	G	G
RAC875_c2313_410	A	A	A	A	A	A	A	A	A	A	A	A	A	A	A	A	A	A	A	A	A	A	A	A	A	A	A	A	A	A	A	A	A	A	A	A	A	A	A	A	A	A	A	A	A	A	A	A	A
RAC875_c85778_184	A	A	A	A	A	A	A	A	A	A	A	A	A	A	A	A	A	A	A	A	A	A	A	A	A	A	A	A	A	A	A	A	A	A	A	A	A	A	A	A	R	A	A	N	A	A	A	A	A
wsnp_Ex_c17684_26426672	T	T	T	T	T	T	T	T	T	T	T	T	T	T	T	T	T	T	T	T	T	T	T	T	T	T	T	T	T	T	T	T	T	T	T	T	T	T	T	T	T	T	T	T	T	T	T	T	T
Ex_c2389_1633	T	T	T	T	T	T	T	T	T	T	T	T	T	T	T	T	T	T	T	T	T	T	T	T	T	T	T	T	T	T	T	T	T	T	T	T	T	T	T	T	T	T	Y	T	T	T	T	T	T
Ku_c2898_221	A	A	A	A	A	A	A	A	A	A	A	A	A	A	A	A	A	A	A	A	A	A	A	A	A	A	A	A	A	A	A	A	A	A	A	A	A	A	A	A	A	A	A	A	A	A	A	A	A
wsnp_Ex_c2389_4479047	C	C	C	C	C	C	C	C	C	C	C	C	C	C	C	C	C	C	C	C	C	C	C	C	C	C	C	C	C	C	C	C	C	C	C	C	C	C	C	C	C	C	C	C	C	C	C	C	C
wsnp_Ex_c26800_36025427	N	N	N	N	N	N	N	N	N	N	N	N	N	N	N	N	N	N	N	N	N	N	N	N	N	N	N	N	N	N	N	N	N	N	N	N	N	N	N	N	N	N	N	N	N	N	N	N	N
wsnp_Ex_c2389_4479352	C	C	C	C	C	C	C	C	C	C	C	C	C	C	C	C	C	C	C	C	C	C	C	C	C	C	C	C	C	C	C	C	C	C	C	C	C	C	C	C	C	C	C	C	C	C	C	C	C
wsnp_Ex_c2389_4477096	T	T	T	T	T	T	T	T	T	T	T	T	T	T	T	T	T	T	T	T	T	T	T	T	T	T	T	T	T	T	T	T	T	T	T	T	T	T	T	T	T	T	K	T	T	T	T	T	T
BobWhite_c22256_79	C	C	C	A	C	A	M	A	A	C	A	A	A	C	A	A	A	A	A	C	A	A	A	C	A	A	A	A	M	A	A	A	A	A	A	A	A	A	A	A	A	A	A	A	A	A	A	A	A
wsnp_Ex_c21450_30588044	C	C	C	C	C	C	C	C	C	C	C	C	C	C	C	C	C	C	C	C	C	C	C	C	C	N	C	C	C	C	C	C	C	C	C	C	C	C	C	C	C	C	C	C	C	C	C	C	C
wsnp_Ex_c2389_4477552	C	C	C	C	C	C	C	C	C	C	C	C	C	C	C	C	C	C	C	C	C	C	C	C	C	C	C	C	C	C	C	C	C	C	C	C	C	C	C	C	C	C	C	C	C	C	C	C	C
wsnp_JD_rep_c49359_33578909	T	T	T	T	T	T	T	T	T	T	T	T	T	T	T	T	T	T	T	T	T	T	T	T	T	T	T	T	T	T	T	T	T	T	T	T	T	T	T	T	T	T	T	T	T	T	T	T	T
wsnp_Ex_c28165_37310070	C	C	C	T	C	T	C	T	T	C	T	T	T	C	T	T	T	T	T	C	T	T	T	C	T	T	T	T	N	T	T	T	T	T	T	T	T	T	T	T	T	T	T	T	T	T	T	T	T
wsnp_Ex_c3365_6183009	T	T	T	T	T	T	Y	T	T	T	T	T	T	T	T	N	T	T	T	T	T	T	T	T	T	Y	T	T	T	T	T	T	T	T	T	T	T	T	T	T	Y	T	T	T	T	T	Y	T	T
wsnp_Ex_c15722_24074399	A	A	A	A	A	A	A	A	A	A	A	A	A	A	A	A	A	A	A	A	A	A	A	A	A	A	A	A	A	A	A	A	A	A	A	A	A	A	A	A	A	A	A	A	A	A	A	A	A
wsnp_Ex_c26098_35349905	G	G	G	G	G	G	G	G	G	G	G	G	G	G	G	G	G	G	G	G	G	G	G	G	G	G	G	G	G	G	G	G	G	G	G	G	G	G	G	G	G	G	G	G	G	G	G	G	G
wsnp_Ex_c2972_5477975	A	A	A	A	A	A	N	A	A	A	A	A	A	A	A	A	A	A	A	A	A	A	A	A	A	N	A	A	A	A	A	A	A	A	A	A	A	A	A	A	A	A	A	N	A	A	A	A	A
Ex_c2389_1634	T	T	T	T	T	T	T	T	T	T	T	T	T	T	T	T	T	T	T	T	T	T	T	T	T	T	T	T	T	T	T	T	T	T	T	T	T	T	T	T	T	T	T	T	T	T	T	T	T
wsnp_Ex_c40942_47886087	C	C	C	C	C	C	N	C	C	C	C	C	C	C	C	C	C	C	C	C	C	C	C	C	C	Y	C	C	C	C	C	C	C	C	C	C	C	C	C	N	C	C	C	C	C	C	C	C	C
wsnp_Ra_c20163_29413615	C	C	C	C	C	C	C	C	C	C	C	C	C	C	C	C	C	C	C	C	C	C	C	C	C	N	C	C	C	C	C	C	C	C	C	C	C	C	C	C	C	C	C	C	C	C	C	C	C
wsnp_Ex_rep_c67065_65532802	C	C	C	C	C	C	C	C	C	C	C	C	C	C	C	C	C	C	C	C	C	C	C	C	C	C	C	C	C	C	C	C	C	C	C	C	C	C	C	C	C	C	C	C	C	C	C	C	C
wsnp_RFL_Contig1186_254286	C	C	C	C	C	C	C	C	C	C	C	C	C	C	C	C	C	C	C	C	C	C	C	C	C	N	C	C	C	C	C	C	C	C	C	C	C	C	C	C	C	C	C	C	C	C	C	C	C
wsnp_Ex_rep_c105244_89727666	A	A	A	A	A	A	A	A	A	A	A	A	A	A	A	A	A	A	A	A	A	A	A	A	A	A	A	A	A	A	A	A	A	A	A	A	A	A	A	A	A	A	A	N	A	A	A	A	A
wsnp_Ex_c6826_11775106	G	G	G	G	G	G	G	G	G	G	G	G	G	G	G	G	G	G	G	G	G	G	G	G	G	G	G	G	G	G	G	G	G	G	G	G	G	G	G	G	N	G	G	G	G	G	R	G	G
BS00092422_51	A	A	A	A	A	A	A	A	A	A	A	A	A	A	A	A	A	A	A	A	A	A	A	A	A	A	A	A	A	A	A	A	A	A	A	A	A	A	A	A	A	A	A	A	A	A	A	A	A
Excalibur_c44731_1000	C	C	C	C	C	C	C	C	C	C	C	C	C	C	C	C	C	C	C	C	C	C	C	C	C	C	C	C	C	C	C	C	C	C	C	C	C	C	C	C	C	C	C	C	C	C	C	C	C
wsnp_Ra_c7847_13421750	G	G	G	G	G	G	G	G	G	G	G	G	G	G	G	G	G	G	G	G	G	G	G	G	G	G	G	G	G	G	G	G	G	G	G	G	G	G	G	G	G	G	G	G	G	G	G	G	G
Ra_c12999_321	A	A	A	A	A	A	A	A	A	A	A	A	A	A	A	A	A	A	A	A	A	A	A	A	A	A	A	A	A	A	A	A	R	A	A	A	A	A	A	A	G	A	A	A	A	A	G	A	A
wsnp_Ex_rep_c66382_64577768	G	G	G	A	G	A	G	A	A	G	A	A	A	G	A	A	A	A	A	G	A	A	A	G	A	A	A	A	R	A	A	A	A	A	A	A	A	A	A	A	A	A	A	A	N	A	A	A	A
wsnp_Ex_c6278_10941843	T	T	C	T	T	T	C	T	T	T	T	T	T	C	T	T	T	T	T	C	T	T	T	T	T	T	T	T	T	T	T	T	T	T	T	T	T	T	T	T	T	T	T	T	N	T	T	T	T
BobWhite_c40914_538	C	C	C	C	C	C	C	C	C	C	C	C	C	C	C	C	C	C	C	C	C	C	C	C	C	C	C	C	C	C	C	C	C	C	C	C	C	C	C	C	C	C	C	C	C	C	C	C	C
wsnp_Ex_c591_1177097	T	T	T	T	T	T	T	T	T	T	T	T	T	T	T	T	T	T	T	T	T	T	T	T	T	T	T	T	T	T	T	T	T	T	T	T	T	T	T	T	T	T	T	T	T	T	T	T	T
wsnp_CAP12_c2645_1267978	A	A	A	A	A	A	A	A	A	A	A	A	A	A	A	A	A	A	A	A	A	A	A	A	A	A	A	A	A	A	A	A	A	A	A	A	A	A	A	A	A	A	A	A	A	A	A	A	A
Excalibur_c11374_1126	N	C	N	C	N	C	C	C	N	N	C	C	C	N	C	C	C	C	C	N	N	N	N	N	C	N	C	C	N	C	C	C	N	C	C	N	C	C	C	N	C	C	C	C	C	C	C	C	C
wsnp_Ex_c645_1273590	T	T	T	T	T	T	T	T	T	T	T	T	T	T	T	T	T	T	T	T	T	T	T	T	T	N	T	T	T	T	T	T	T	T	T	T	T	T	T	T	T	T	T	T	T	T	T	T	T
wsnp_Ex_c6075_10637792	C	C	C	C	C	C	C	C	C	C	C	C	C	C	C	C	C	C	C	C	C	C	C	C	C	N	C	C	C	C	C	C	C	C	C	C	C	C	C	C	C	C	C	C	C	C	C	C	C
RAC875_c25442_231	C	C	C	C	C	C	C	C	C	C	C	C	C	C	C	C	C	C	C	C	C	C	C	C	C	C	C	C	C	C	C	C	C	C	C	C	C	C	C	C	C	C	C	C	C	C	C	C	C
RAC875_c7305_75	C	C	C	C	C	C	C	C	C	C	C	C	C	C	C	C	C	C	C	C	C	C	C	C	C	C	C	C	C	C	C	C	C	C	C	C	C	C	C	C	C	C	C	C	C	C	C	C	C
wsnp_Ex_rep_c105244_89727820	A	A	A	A	A	A	A	A	A	A	A	A	A	A	A	A	A	A	A	A	A	A	A	A	A	A	A	A	A	A	A	A	A	A	A	A	A	A	A	A	A	A	A	A	A	A	A	A	A
wsnp_Ex_rep_c69775_68731015	G	G	G	G	G	G	N	G	G	G	G	G	G	G	G	G	G	G	G	G	G	G	G	G	G	R	G	G	G	G	G	G	G	G	G	G	G	G	G	G	G	G	G	G	G	G	G	G	G
wsnp_Ra_rep_c105422_89367749	G	G	G	A	G	A	G	A	A	G	A	A	A	G	A	A	A	A	A	G	A	A	A	G	A	A	A	A	N	A	A	A	A	A	A	A	A	A	A	A	A	A	A	A	A	A	A	A	A
wsnp_Ex_c8101_13712260	N	N	N	N	N	N	N	N	N	N	N	N	N	N	N	N	N	N	N	N	N	N	N	N	N	N	N	N	N	N	N	N	N	N	N	N	N	N	N	N	N	N	N	N	N	N	N	N	N
wsnp_Ex_rep_c104050_88861052	T	T	T	T	T	T	T	T	T	T	T	T	T	T	T	T	T	T	T	T	T	T	T	T	T	T	T	T	T	T	T	T	T	T	T	T	T	T	T	T	T	T	T	T	T	T	T	T	T
BS00048118_51	T	T	T	T	T	T	T	T	T	T	T	T	T	T	T	T	T	T	T	T	T	T	T	T	T	T	T	T	T	T	T	T	T	T	T	T	T	T	T	T	T	T	T	T	T	T	T	T	T
RAC875_rep_c110052_194	A	A	A	A	A	A	N	A	A	A	A	A	A	A	A	R	A	A	R	A	A	A	A	A	A	R	A	A	A	A	A	A	A	A	A	A	A	A	A	N	A	A	A	A	A	A	A	A	A
Excalibur_c64855_328	T	T	T	T	T	T	T	T	T	T	T	T	T	T	T	T	T	T	T	T	T	T	T	T	T	T	T	T	T	T	T	T	T	T	T	T	T	T	T	T	T	T	T	T	T	T	T	T	T
wsnp_Ra_c6474_11298858	C	C	T	C	C	C	T	C	C	C	C	C	C	T	C	C	C	C	C	T	C	C	C	C	C	C	C	C	C	C	C	C	C	C	C	C	C	C	C	C	C	C	C	C	N	C	C	C	C
wsnp_Ra_c6474_11298812	C	C	C	C	C	C	C	C	C	C	C	C	C	C	C	C	C	C	C	C	C	C	C	C	C	C	C	C	C	C	C	C	C	C	C	C	C	C	C	C	C	C	C	C	C	C	C	C	C
wsnp_Ex_c759_1493846	C	C	C	C	C	C	C	C	C	C	C	C	C	C	C	C	C	C	C	C	C	C	C	C	C	C	C	C	C	C	C	C	C	C	C	C	C	C	C	C	C	C	C	C	C	C	C	C	C
Ex_c13742_757	A	A	A	A	A	A	A	A	A	A	A	A	A	A	A	A	A	A	A	A	A	A	A	A	A	A	A	A	A	A	A	A	A	A	A	A	A	A	A	A	A	A	A	A	A	A	A	A	A
wsnp_Ex_c3142_5808330	A	A	A	A	A	A	A	A	A	A	A	A	A	A	A	A	A	A	A	A	A	A	A	A	A	A	A	A	A	A	A	A	A	A	A	A	A	A	A	A	A	A	A	A	A	A	A	A	A
wsnp_Ex_c8162_13799067	G	G	G	G	G	G	G	G	G	G	G	G	G	G	G	G	G	G	G	G	G	G	G	G	G	G	G	G	G	G	G	G	G	G	G	G	G	G	G	G	G	G	G	G	G	G	G	G	G
IAAV5581	T	T	T	T	T	T	T	T	T	T	T	T	T	T	T	T	T	T	T	T	T	T	T	T	T	T	T	T	T	T	T	T	T	T	T	T	T	T	T	T	T	T	T	T	T	T	T	T	T
IAAV3846	T	T	T	T	T	T	N	T	T	T	T	T	T	T	T	N	T	T	T	T	T	T	T	T	T	N	T	T	T	T	T	T	T	T	T	T	T	T	T	N	T	T	T	T	T	T	T	T	T
Excalibur_c63243_316	C	C	C	C	C	C	C	C	C	C	C	C	C	C	C	C	C	C	C	C	C	C	C	C	C	C	C	C	C	C	C	C	C	C	C	C	C	C	C	C	C	C	C	C	C	C	C	C	C
BS00063063_51	C	C	C	C	C	C	C	C	C	C	C	C	C	C	C	C	C	C	C	C	C	C	C	C	C	C	C	C	C	C	C	C	C	C	C	C	C	C	C	C	C	C	C	C	C	C	C	C	C
Excalibur_c2389_90	A	A	A	A	A	A	A	A	A	A	A	A	A	A	A	A	A	A	A	A	A	A	A	A	A	A	A	A	A	A	A	A	A	A	A	A	A	A	A	A	A	A	A	A	A	A	A	A	A
RAC875_rep_c76047_63	A	A	A	A	A	A	M	A	A	A	A	A	A	A	A	M	A	A	A	A	A	A	A	A	A	M	A	A	A	A	A	A	A	A	A	A	A	A	A	M	A	A	A	M	A	A	A	A	A
BS00076668_51	A	A	A	A	A	A	A	A	A	A	A	A	A	A	A	A	A	A	A	A	A	A	A	A	A	A	A	A	A	A	A	A	A	A	A	A	A	A	A	A	A	A	A	A	A	A	A	A	A
wsnp_Ex_c18196_27006489	T	T	T	T	T	T	T	T	T	T	T	T	T	T	T	T	T	T	T	T	T	T	T	T	T	T	T	T	T	T	T	T	T	T	T	T	T	T	T	T	T	T	T	T	T	T	T	T	T
Ra_c7062_430	C	C	C	C	C	C	C	C	C	C	C	C	C	C	C	C	C	C	C	C	C	C	C	C	C	C	C	C	C	C	C	C	C	C	C	C	C	C	C	C	C	C	C	C	C	C	C	C	C
Ku_c2742_638	T	T	T	T	T	T	N	T	T	T	T	T	T	T	T	N	T	T	T	T	T	T	T	T	T	K	T	T	T	T	T	T	T	T	T	T	T	T	T	T	T	T	T	T	T	T	T	T	T
BS00037007_51	T	T	T	T	T	T	T	T	T	T	T	T	T	T	T	T	T	T	T	T	T	T	T	T	T	T	T	T	T	T	T	T	T	T	T	T	T	T	T	T	T	T	T	T	T	T	T	T	T
BS00063872_51	G	G	G	G	G	G	G	G	G	G	G	G	G	G	G	G	G	G	G	G	G	G	G	G	G	G	G	G	G	G	G	G	G	G	G	G	G	G	G	G	G	G	G	G	G	G	G	G	G
IAAV2342	C	C	C	C	C	C	C	C	C	C	C	C	C	C	C	C	C	C	C	C	C	C	C	C	C	N	C	C	C	C	C	C	C	C	C	C	C	C	C	C	C	C	C	C	C	C	C	C	C
RAC875_c2313_887	G	G	G	G	G	G	G	G	G	G	G	G	G	G	G	G	G	G	G	G	G	G	G	G	G	G	G	G	G	G	G	G	G	G	G	G	G	G	G	G	G	G	G	G	G	G	G	G	G
Ex_c801_555	T	T	T	C	T	C	T	C	C	T	C	C	C	T	C	C	C	C	C	T	C	C	C	T	C	C	C	C	N	C	C	C	C	C	C	C	C	C	C	C	C	C	C	C	C	C	C	C	C
BS00030644_51	C	C	C	C	C	C	C	C	C	C	C	C	C	C	C	C	C	C	C	C	C	C	C	C	C	C	C	C	C	C	C	C	C	C	C	C	C	C	C	C	C	C	C	C	C	C	C	C	C
Tdurum_contig12959_425	C	C	C	C	C	C	C	C	C	C	C	C	C	C	C	C	C	C	C	C	C	C	C	C	C	C	C	C	C	C	C	C	C	C	C	C	C	C	C	C	C	C	C	C	C	C	C	C	C
BS00021904_51	C	C	C	C	C	C	N	C	C	C	C	C	C	C	C	C	C	C	C	C	C	C	C	C	C	N	C	C	C	C	C	C	C	C	C	C	C	C	C	C	C	C	C	C	C	C	C	C	C
wsnp_Ex_c3142_5808220	A	A	A	A	A	A	A	A	A	N	A	A	A	A	N	A	A	N	A	A	A	A	A	A	A	A	A	A	A	A	A	A	A	A	A	A	A	A	A	A	A	N	A	A	A	A	A	A	A
Kukri_c33586_75	T	T	T	T	T	T	T	T	T	T	T	T	T	T	T	T	T	T	T	T	T	T	T	T	T	T	T	T	T	T	T	T	T	T	T	T	T	T	T	T	T	T	T	T	T	T	T	T	T
CAP11_c2984_419	G	G	G	G	G	G	G	G	G	G	G	G	G	G	G	G	G	G	G	G	G	G	G	G	G	N	G	G	G	G	G	G	G	G	G	G	G	G	G	G	G	G	G	G	G	G	G	G	G
BS00010004_51	T	T	T	T	T	T	T	T	T	T	T	T	T	T	T	T	T	T	T	T	T	T	T	T	T	T	T	T	T	T	T	T	T	T	T	T	T	T	T	T	T	T	T	T	T	T	T	T	T
Ku_c2898_1247	T	T	T	G	T	G	T	G	G	T	G	G	G	T	G	G	G	G	G	T	G	G	G	T	G	G	G	G	N	G	G	G	G	G	G	G	G	G	G	G	G	G	G	G	N	G	G	G	G
Excalibur_c7692_139	G	G	G	G	G	G	G	G	G	G	G	G	G	G	G	G	G	G	G	G	G	G	G	G	G	N	G	G	G	G	G	G	G	G	G	G	G	G	G	G	G	G	G	G	G	G	G	G	G
wsnp_BE518393A_Td_2_3	T	T	T	T	T	T	T	T	T	T	T	T	T	T	T	T	T	T	T	T	T	T	T	T	T	T	T	T	T	T	T	T	T	T	T	T	T	T	T	T	T	T	T	T	T	T	T	T	T
GENE-0561_101	G	G	G	G	G	G	G	G	G	G	G	G	G	G	G	G	G	G	G	G	G	G	G	G	G	G	G	G	G	G	G	G	G	G	G	G	G	G	G	G	G	G	G	G	G	G	G	G	G
RAC875_c2202_1097	A	A	A	A	A	A	A	A	A	A	A	A	A	A	A	A	A	A	A	A	A	A	A	A	A	A	A	A	A	A	A	A	A	A	A	A	A	A	A	A	A	A	A	A	A	A	A	A	A
wsnp_Ex_c3142_5808713	T	T	T	T	T	T	N	T	T	T	T	T	T	T	T	T	T	T	T	T	T	T	T	T	T	T	T	T	T	T	T	T	T	T	T	T	T	T	T	T	T	T	T	T	T	T	T	T	T
Ku_c2898_1284	C	C	C	A	C	A	C	A	A	C	A	A	A	C	A	A	A	A	A	C	A	A	A	C	A	A	A	A	C	A	A	A	A	A	A	A	A	A	A	A	A	A	A	A	N	A	A	A	A
BobWhite_c45409_389	A	A	A	A	A	A	R	A	A	A	A	A	A	A	A	N	A	A	A	A	A	A	A	A	A	R	A	A	A	A	A	A	A	A	A	N	A	A	A	N	A	A	A	N	A	A	A	A	A
RAC875_c9965_354	C	C	C	C	C	C	N	C	C	C	C	C	C	C	C	C	C	C	C	C	C	C	C	C	C	M	C	C	C	C	C	C	C	C	C	C	C	C	C	C	C	C	C	C	C	C	C	C	C
wsnp_Ex_c50235_54588957	G	G	G	G	G	G	G	G	G	G	G	G	G	G	G	G	G	G	G	G	G	G	G	G	G	K	G	G	G	G	G	G	G	G	G	G	G	G	G	N	G	G	G	G	G	G	G	G	G
BS00067330_51	C	C	C	T	C	T	N	T	T	C	T	T	T	C	T	T	T	T	T	C	T	T	T	C	T	T	T	T	N	T	T	T	T	T	T	T	T	T	T	T	T	T	T	T	N	T	T	T	T
Excalibur_c43793_81	G	G	G	G	G	G	G	G	G	G	G	G	G	G	G	G	G	G	G	G	G	G	G	G	G	G	G	G	G	G	G	G	G	G	G	G	G	G	G	G	G	G	G	G	G	G	G	G	G
Excalibur_c6255_1119	T	T	T	C	T	C	N	C	C	T	C	C	C	T	C	C	C	C	C	T	C	C	C	T	C	C	C	C	N	C	C	C	C	C	C	C	C	C	C	C	C	C	C	C	C	C	C	C	C
Ex_c801_820	C	C	C	C	C	C	C	C	C	C	C	C	C	C	C	C	C	C	C	C	C	C	C	C	C	C	C	C	C	C	C	C	C	C	C	C	C	C	C	C	C	C	C	C	C	C	C	C	C
tplb0032d09_1393	C	C	C	C	C	C	C	C	C	C	C	C	C	C	C	C	C	C	C	C	C	C	C	C	C	C	C	C	C	C	C	C	C	C	C	C	C	C	C	C	C	C	C	C	C	C	C	C	C
wsnp_Ex_c45880_51550172	T	T	T	T	T	T	Y	T	T	T	T	T	T	T	T	Y	T	T	T	T	T	T	T	T	T	Y	T	T	T	T	T	T	T	T	T	N	T	T	T	Y	T	T	T	N	T	T	T	T	T
Ex_c14515_220	A	A	A	A	A	A	A	A	A	A	A	A	A	A	A	A	A	A	A	A	A	A	A	A	A	A	A	A	A	A	A	A	A	A	A	A	A	A	A	A	A	A	A	A	A	A	A	A	A
IAAV1851	A	A	A	A	A	A	N	A	A	A	A	A	A	A	A	A	A	A	A	A	A	A	A	A	A	N	A	A	A	A	A	A	A	A	A	A	A	A	A	N	A	A	A	A	A	A	N	A	A
wsnp_Ex_c39661_46902650	T	T	T	T	T	T	T	T	T	T	T	T	T	T	T	T	T	T	T	T	T	T	T	T	T	T	T	T	T	T	T	T	Y	T	T	T	T	T	T	T	Y	T	T	T	T	T	Y	T	T
BS00080438_51	T	T	T	T	T	T	T	T	T	T	T	T	T	T	T	T	T	T	T	T	T	T	T	T	T	T	T	T	T	T	T	T	T	T	T	T	T	T	T	T	T	T	T	T	T	T	T	T	T
IAAV7414	T	T	T	T	T	T	T	T	T	T	T	T	T	T	T	T	T	T	T	T	T	T	T	T	T	T	T	T	T	T	T	T	T	T	T	T	T	T	T	T	T	T	T	T	T	T	T	T	T
Ku_c2449_578	G	G	G	G	G	G	G	G	G	G	G	G	G	G	G	G	G	G	G	G	G	G	G	G	G	G	G	G	G	G	G	G	G	G	G	G	G	G	G	G	G	G	G	G	G	G	G	G	G
IAAV5756	G	G	G	T	G	T	G	T	T	G	T	T	T	G	T	T	T	T	T	G	T	T	T	G	T	T	T	T	G	T	T	T	T	T	T	T	T	T	T	T	T	T	T	T	K	T	T	T	T
wsnp_Ex_c14733_22819350	A	A	A	A	A	A	A	A	A	A	A	A	A	A	A	A	A	A	A	A	A	A	A	A	A	A	A	A	A	A	A	A	A	A	A	A	A	A	A	A	A	A	A	A	A	A	A	A	A
RAC875_c18355_804	G	G	G	G	G	G	N	G	G	G	G	G	G	G	G	G	G	G	G	G	G	G	G	G	G	N	G	G	G	G	G	G	G	G	G	G	G	G	G	G	N	G	G	G	G	G	N	G	G
wsnp_Ex_c44498_50537128	A	A	A	A	A	A	A	A	A	A	A	A	A	A	A	A	A	A	A	A	A	A	A	A	A	N	A	A	A	A	A	A	A	A	A	A	A	A	A	A	A	A	A	A	A	A	A	A	A
Excalibur_c43793_379	C	C	T	T	C	Y	T	C	C	C	T	C	C	C	C	C	C	C	C	C	C	C	T	C	C	C	C	C	Y	C	C	C	C	T	N	C	C	T	C	C	T	C	N	C	C	C	C	C	T
Tdurum_contig42633_1120	G	G	G	G	G	G	G	G	G	G	G	G	G	G	G	G	G	G	G	G	G	G	G	G	G	G	G	G	G	G	G	G	G	G	G	G	G	G	G	G	G	G	G	G	G	G	G	G	G
IACX7695	C	C	C	C	C	C	C	C	C	N	C	C	C	N	C	C	C	C	C	C	C	C	C	C	N	M	N	C	C	N	C	C	C	C	C	C	C	C	C	C	C	C	C	C	C	C	C	C	C
Ra_c2322_1067	C	C	C	C	C	C	C	C	C	C	C	C	C	C	C	C	C	C	C	C	C	C	C	C	C	C	C	C	C	C	C	C	C	C	C	C	C	C	C	C	C	C	C	C	C	C	C	C	C
BS00022156_51	C	C	C	C	C	C	C	C	C	C	C	C	C	C	C	C	C	C	C	C	C	C	C	C	C	C	C	C	C	C	C	C	C	C	C	C	C	C	C	C	C	C	C	C	C	C	C	C	C
Ra_c2322_174	A	A	A	A	A	A	A	A	A	A	A	A	A	A	A	A	A	A	A	A	A	A	A	A	A	A	A	A	A	A	A	A	A	A	A	N	A	A	A	A	A	A	A	A	A	A	A	A	A
BobWhite_c31155_350	C	C	C	C	C	C	C	C	C	C	C	C	C	C	C	C	C	C	C	C	C	C	C	C	C	C	C	C	C	C	C	C	C	C	C	C	C	C	C	C	C	C	C	C	C	C	C	C	C
Tdurum_contig53332_743	C	C	C	C	C	C	C	C	C	C	C	C	C	C	C	C	C	C	C	C	C	C	C	C	C	C	C	C	C	C	C	C	C	C	C	C	C	C	C	C	C	C	C	C	C	C	C	C	C
BS00031200_51	C	C	C	C	C	C	C	C	C	C	C	C	C	C	C	C	C	C	C	C	C	C	C	C	C	C	C	C	C	C	C	C	C	C	C	C	C	C	C	C	C	C	C	C	C	C	C	C	C
BS00022207_51	G	G	G	G	G	G	G	G	G	G	G	G	G	G	G	G	G	G	G	G	G	G	G	G	G	G	G	G	G	G	G	G	G	G	G	G	G	G	G	G	G	G	G	G	G	G	G	G	G
Kukri_c31093_387	T	T	T	T	T	T	T	T	T	T	T	T	T	T	T	T	T	T	T	T	T	T	T	T	T	T	T	T	T	T	T	T	T	T	T	T	T	T	T	T	T	T	T	T	T	T	T	T	T
RAC875_rep_c85118_294	C	C	C	C	C	C	C	C	C	C	C	C	C	C	C	C	C	C	C	C	C	C	C	C	C	C	C	C	C	C	C	C	C	C	C	C	C	C	C	C	C	C	C	C	C	C	C	C	C
Kukri_rep_c99813_69	C	C	C	C	C	C	Y	C	C	C	C	C	C	C	C	Y	C	C	C	C	C	C	C	C	C	Y	C	C	C	C	C	C	C	C	C	C	C	C	C	N	C	C	C	C	C	C	C	C	C
Kukri_c6106_470	G	G	G	G	G	G	G	G	G	G	G	G	G	G	G	G	G	G	G	G	G	G	G	G	G	G	G	G	G	G	G	G	G	G	G	G	G	G	G	G	G	G	G	G	G	G	G	G	G
BobWhite_c2506_332	G	G	G	G	G	G	G	G	G	G	G	G	G	G	G	G	G	G	G	G	G	G	G	G	G	G	G	G	G	G	G	G	G	G	G	G	G	G	G	G	G	G	G	G	G	G	G	G	G
wsnp_Ex_c1959_3692097	G	G	G	G	G	G	G	G	G	G	G	G	G	G	G	G	G	G	G	G	G	G	G	G	G	G	G	G	G	G	G	G	G	G	G	G	G	G	G	G	G	G	G	G	G	G	G	G	G
RAC875_c65515_283	C	C	C	C	C	C	N	C	C	C	C	C	C	C	C	C	C	C	C	C	C	C	C	C	C	T	C	C	C	C	C	C	C	C	C	C	C	C	C	C	C	C	C	C	C	C	C	C	C
TA001042-0912	G	G	G	G	G	G	G	G	G	G	G	G	G	G	G	G	G	G	G	G	G	G	G	G	G	G	G	G	G	G	G	G	G	G	G	G	G	G	G	G	G	G	G	G	G	G	G	G	G
GENE-0405_237	C	C	C	C	C	C	C	C	C	C	C	C	C	C	C	C	C	C	C	C	C	C	C	C	C	N	C	C	C	C	C	C	C	C	C	C	C	C	C	C	C	C	C	C	C	C	C	C	C
Tdurum_contig27881_275	C	C	C	C	C	C	C	C	C	C	C	C	C	C	C	C	C	C	C	C	C	C	C	C	C	C	C	C	C	C	C	C	C	C	C	C	C	C	C	C	C	C	C	C	C	C	C	C	C
wsnp_BE605063A_Ta_2_3	C	C	C	C	C	C	C	C	C	C	C	C	C	C	C	C	C	C	C	C	C	C	C	C	C	C	C	C	C	C	C	C	C	C	C	C	C	C	C	C	C	C	C	C	C	C	C	C	C
wsnp_Ex_c2178_4086161	C	C	C	C	C	C	C	C	C	C	C	C	C	C	C	C	C	C	C	C	C	C	C	C	C	C	C	C	C	C	C	C	C	C	C	C	C	C	C	C	C	C	C	C	C	C	C	C	C
IAAV3552	G	G	G	G	G	G	G	G	G	G	G	G	G	G	G	G	G	G	G	G	G	G	G	G	G	N	G	G	G	G	G	G	G	G	G	G	G	G	G	G	G	G	G	G	G	G	G	G	G
Ra_c10580_1629	T	T	T	T	T	T	T	T	T	T	T	T	T	T	T	T	T	T	T	T	T	T	T	T	T	T	T	T	T	T	T	T	T	T	T	T	T	T	T	T	T	T	T	T	T	T	T	T	T
BS00009866_51	G	G	G	G	G	G	N	G	G	G	G	G	G	G	G	G	G	G	G	G	G	G	G	G	G	R	G	G	G	G	G	G	G	G	G	G	G	G	G	N	G	G	G	G	G	G	G	G	G
Kukri_c28532_103	A	A	A	A	A	A	R	A	A	A	A	A	A	A	A	R	A	A	A	A	A	A	A	A	A	N	A	A	A	A	A	A	A	A	A	A	A	A	A	R	A	A	A	R	A	A	A	A	A
wsnp_BE585780A_Ta_2_2	G	G	G	G	G	G	G	G	G	G	G	G	G	G	G	G	G	G	G	G	G	G	G	G	G	G	G	G	G	G	G	G	G	G	G	G	G	G	G	G	G	G	G	G	G	G	G	G	G
wsnp_RFL_Contig2808_2585736	A	A	A	A	A	A	A	A	A	A	A	A	A	A	A	A	A	A	A	A	A	A	A	A	A	A	A	A	A	A	A	A	A	A	A	A	A	A	A	A	A	A	A	A	A	A	A	A	A
Tdurum_contig81558_272	G	G	G	G	G	G	G	G	G	G	G	G	G	G	G	G	G	G	G	G	G	G	G	G	G	G	G	G	G	G	G	G	G	G	G	G	G	G	G	G	G	G	G	G	G	G	G	G	G
wsnp_BE605063A_Ta_2_2	A	A	A	A	A	A	A	A	A	A	A	A	A	A	A	A	A	A	A	A	A	A	A	A	A	A	A	A	A	A	A	A	A	A	A	A	A	A	A	A	A	A	A	A	A	A	A	A	A
wsnp_Ku_c30921_40705731	T	T	T	T	T	T	T	T	T	T	T	T	T	T	T	T	T	T	T	T	T	T	T	T	T	T	T	T	T	T	T	T	T	T	T	T	T	T	T	T	T	T	T	T	T	T	T	T	T
Tdurum_contig43360_1381	A	A	A	A	A	A	A	A	A	A	A	A	A	A	A	A	A	A	A	A	A	A	A	A	A	A	A	A	A	A	A	A	A	A	A	A	A	A	A	A	A	A	A	A	A	A	A	A	A
BS00085851_51	G	G	G	G	G	G	G	G	G	G	G	G	G	G	G	G	G	G	G	G	G	G	G	G	G	R	G	G	G	G	G	G	G	G	G	G	G	G	G	N	G	G	G	G	G	G	G	G	G
Tdurum_contig45671_799	G	G	G	G	G	G	G	G	G	G	G	G	G	G	G	G	G	G	G	G	G	G	G	G	G	G	G	G	G	G	G	G	G	G	G	G	G	G	G	G	G	G	G	G	G	G	G	G	G
wsnp_Ku_rep_c71909_71634013	T	T	T	T	T	T	T	T	T	T	T	T	T	T	T	T	T	T	T	T	T	T	T	T	T	T	T	T	T	T	T	T	T	T	T	T	T	T	T	T	T	T	T	T	T	T	T	T	T
IACX10924	C	C	C	C	C	C	C	C	C	C	C	C	C	C	C	C	C	C	C	C	C	C	C	C	C	C	C	C	C	C	C	C	C	C	C	C	C	C	C	C	C	C	C	C	C	C	C	C	C
Kukri_c609_328	G	G	G	G	G	G	G	G	G	G	G	G	G	G	G	G	G	G	G	G	G	G	G	G	G	G	G	G	G	G	G	G	G	G	G	G	G	G	G	G	G	G	G	G	G	G	G	G	G
Tdurum_contig43360_1592	G	G	G	G	G	G	G	G	G	G	G	G	G	G	G	G	G	G	G	G	G	G	G	G	G	G	G	G	G	G	G	G	G	G	G	G	G	G	G	G	G	G	G	G	G	G	G	G	G
RAC875_c41581_176	G	G	G	G	G	G	G	G	G	G	G	G	G	G	G	G	G	G	G	G	G	G	G	G	G	G	G	G	G	G	G	G	G	G	G	G	G	G	G	G	G	G	G	G	G	G	G	G	G
RAC875_c49760_107	A	A	A	A	A	A	A	A	A	A	A	A	A	A	A	A	A	A	A	A	A	A	A	A	A	A	A	A	A	A	A	A	A	A	A	A	A	A	A	A	A	A	A	A	A	A	A	A	A
BS00064679_51	T	T	T	T	T	T	T	T	T	T	T	T	T	T	T	T	T	T	T	T	T	T	T	T	T	T	T	T	T	T	T	T	T	T	T	T	T	T	T	T	T	T	T	T	T	T	T	T	T
IACX8300	C	C	C	C	C	C	C	C	C	C	C	C	C	C	C	C	C	C	C	C	C	C	C	C	C	N	C	C	C	C	C	C	C	C	C	C	C	C	C	C	C	C	C	C	C	C	C	C	C
wsnp_CAP11_c1029_611774	A	A	A	A	A	A	A	A	A	A	A	A	A	A	A	A	A	A	A	A	A	A	A	A	A	A	A	A	A	A	A	A	A	A	A	A	A	A	A	A	A	A	A	A	A	A	A	A	A
BobWhite_c478_1386	A	A	A	A	A	A	A	A	A	A	A	A	A	A	A	A	A	A	A	A	A	A	A	A	A	A	A	A	A	A	A	A	A	A	A	A	A	A	A	A	A	A	A	A	A	A	A	A	A
Tdurum_contig15970_607	G	G	G	G	G	G	G	G	G	G	G	G	G	G	G	G	G	G	G	G	G	G	G	G	G	G	G	G	G	G	G	G	G	G	G	G	G	G	G	G	G	G	G	G	G	G	G	G	G
IAAV2709	C	C	C	C	C	C	C	C	C	C	C	C	C	C	C	C	C	C	C	C	C	C	C	C	C	C	C	C	C	C	C	C	C	C	C	C	C	C	C	C	C	C	C	C	C	C	C	C	C
BS00064357_51	G	G	G	G	G	G	G	G	G	G	G	G	G	G	G	G	G	G	G	G	G	G	G	G	G	G	G	G	G	G	G	G	G	G	G	G	G	G	G	G	G	G	G	G	G	G	G	G	G
Excalibur_c15098_591	C	C	C	C	C	C	C	C	C	C	C	C	C	C	C	C	C	C	C	C	C	C	C	C	C	C	C	C	C	C	C	C	C	C	C	C	C	C	C	C	C	C	C	C	C	C	C	C	C
wsnp_Ex_c44049_50205457	C	C	C	C	C	C	C	C	C	C	C	C	C	C	C	C	C	C	C	C	C	C	C	C	C	C	C	C	C	C	C	C	C	C	C	C	C	C	C	C	C	C	C	C	C	C	C	C	C
Excalibur_c22728_610	T	T	T	T	T	T	T	T	T	T	T	T	T	T	T	T	T	T	T	T	T	T	T	T	T	T	T	T	T	T	T	T	T	T	T	T	T	T	T	T	T	T	T	T	T	T	T	T	T
RAC875_c43011_95	C	C	C	C	C	C	C	C	C	C	C	C	C	C	C	C	C	C	C	C	C	C	C	C	C	C	C	C	C	C	C	C	C	C	C	C	C	C	C	C	C	C	C	C	C	C	C	C	C
Kukri_c25839_487	T	T	T	T	T	T	T	T	T	T	T	T	T	T	T	T	T	T	T	T	T	T	T	T	T	T	T	T	T	T	T	T	T	T	T	T	T	T	T	T	T	T	T	T	T	T	T	T	T
wsnp_Ex_c44049_50205614	C	C	C	C	C	C	C	C	C	C	C	C	C	C	C	C	C	C	C	C	C	C	C	C	C	C	C	C	C	C	C	C	C	C	C	C	C	C	C	C	C	C	C	C	C	C	C	C	C
Ra_c272_1632	G	G	G	G	G	G	G	G	G	G	G	G	G	G	G	G	G	G	G	G	G	G	G	G	G	G	G	G	G	G	G	G	G	G	G	G	G	G	G	G	G	G	G	G	G	G	G	G	G
BS00062715_51	Y	Y	Y	Y	Y	Y	Y	Y	Y	Y	Y	Y	Y	Y	Y	Y	Y	C	Y	Y	Y	Y	Y	Y	Y	Y	Y	Y	Y	Y	Y	Y	Y	C	Y	Y	Y	Y	C	C	Y	Y	Y	Y	N	Y	C	C	Y
BS00090408_51	A	A	A	A	A	A	A	A	A	A	A	A	A	A	A	A	A	A	A	A	A	A	A	A	A	A	A	A	A	A	A	A	A	A	A	A	A	A	A	A	A	A	A	A	A	A	A	A	A
Excalibur_c24041_794	R	R	R	R	R	R	R	R	R	R	R	R	R	R	R	R	R	A	R	R	R	R	R	R	R	N	R	R	R	R	R	R	R	A	R	R	R	R	A	A	R	R	R	R	N	R	N	A	R
BobWhite_c8428_346	K	K	K	K	K	K	K	K	K	K	K	K	K	K	K	K	K	T	K	K	K	K	K	K	K	K	K	K	K	K	K	K	K	T	K	K	K	K	T	T	K	K	K	K	N	K	T	T	K
IAAV5730	R	R	R	R	R	R	R	R	R	R	R	R	R	R	R	R	R	A	R	R	R	R	R	R	R	R	R	R	R	R	R	R	R	A	R	R	R	R	A	A	R	R	R	R	N	R	A	A	R
Ex_c5759_663	R	R	R	R	R	R	R	R	R	R	R	R	R	R	R	R	R	A	R	R	R	R	R	R	R	N	R	R	R	R	R	R	R	A	R	R	R	R	A	A	R	R	R	R	N	R	A	A	R
RFL_Contig921_337	Y	Y	Y	Y	Y	Y	Y	Y	Y	Y	Y	Y	Y	Y	Y	Y	Y	C	Y	Y	Y	Y	Y	Y	Y	Y	Y	Y	Y	Y	Y	Y	Y	C	Y	Y	Y	Y	C	C	Y	Y	Y	Y	C	Y	C	C	Y
BS00066336_51	G	G	G	G	G	G	G	G	G	G	G	G	G	G	G	G	G	G	G	G	G	G	G	G	G	G	G	G	G	G	G	G	G	G	G	G	G	G	G	G	G	G	G	G	G	G	G	G	G
wsnp_Ex_c3572_6531810	T	T	T	T	T	T	K	T	T	T	T	T	T	T	T	N	T	T	T	T	T	T	T	T	T	K	T	T	T	T	T	T	T	T	T	T	T	T	T	N	T	T	T	T	T	T	T	T	T
wsnp_Ex_c44049_50205904	T	T	T	T	T	T	Y	T	T	T	T	T	T	T	T	N	T	T	T	T	T	T	T	T	T	Y	T	T	T	T	T	T	T	T	T	T	T	T	T	Y	T	T	T	Y	T	T	T	T	T
wsnp_Ex_c1374_2630830	A	A	A	A	A	A	A	A	A	A	A	A	A	A	A	A	A	A	A	A	A	A	A	A	A	A	A	A	A	A	A	A	A	A	A	A	A	A	A	A	A	A	A	A	A	A	A	A	A
wsnp_Ex_c21592_30743513	A	A	A	A	A	A	A	A	A	A	A	A	A	A	A	A	A	A	A	A	A	A	A	A	A	A	A	A	A	A	A	A	A	A	A	A	A	A	A	A	A	A	A	A	A	A	A	A	A
wsnp_Ku_c3844_7053669	C	C	C	C	C	C	C	C	C	C	C	C	C	C	C	C	C	C	C	C	C	C	C	C	C	C	C	C	C	C	C	C	C	C	C	C	C	C	C	C	C	C	C	C	C	C	C	C	C
Excalibur_c13058_241	G	G	G	G	G	G	G	G	G	G	G	G	G	G	G	G	G	G	G	G	G	G	G	G	G	G	G	G	G	G	G	G	G	G	G	G	G	G	G	G	G	G	G	G	G	G	G	G	G
Kukri_rep_c106359_124	A	A	A	A	A	A	A	A	A	A	A	A	A	A	A	A	A	A	A	A	A	A	A	A	A	A	A	A	A	A	A	A	A	A	A	A	A	A	A	A	A	A	A	A	A	A	A	A	A
RAC875_c6338_2719	C	C	C	C	C	C	Y	C	C	C	C	C	C	C	C	C	C	C	C	C	C	C	C	C	C	Y	C	C	C	C	C	C	C	C	C	C	C	C	C	N	C	C	C	C	C	C	C	C	C
wsnp_Ex_c3572_6533892	G	G	G	G	G	G	G	G	G	G	G	G	G	G	G	G	G	G	G	G	G	G	G	G	G	G	G	G	G	G	G	G	G	G	G	G	G	G	G	G	G	G	G	G	G	G	G	G	G
wsnp_Ex_c8885_14842394	C	C	C	C	C	C	C	C	C	C	C	C	C	C	C	C	C	C	C	C	C	C	C	C	C	C	C	C	C	C	C	C	C	C	C	C	C	C	C	C	C	C	C	C	C	C	C	C	C
Kukri_c43730_841	G	G	G	G	G	G	G	G	G	G	G	G	G	G	G	G	G	G	G	G	G	G	G	G	G	G	G	G	G	G	G	G	G	G	G	G	G	G	G	G	G	G	G	G	G	G	G	G	G
wsnp_Ra_rep_c74936_72685894	C	C	C	C	C	C	C	C	C	C	C	C	C	C	C	C	C	C	C	C	C	C	C	C	C	C	C	C	C	C	C	C	C	C	C	C	C	C	C	C	C	C	C	C	C	C	C	C	C
TA003542-0511	T	T	T	T	T	T	T	T	T	T	T	T	T	T	T	T	T	T	T	T	T	T	T	T	T	T	T	T	T	T	T	T	T	T	T	T	T	T	T	T	T	T	T	T	T	T	T	T	T
Ex_c5759_628	G	G	G	G	G	G	R	G	G	G	G	G	G	G	G	R	G	A	N	G	G	G	G	G	G	R	G	G	G	G	G	G	G	A	G	N	G	G	A	A	G	G	G	R	N	G	A	A	G
GENE-0126_140	G	G	G	G	G	G	G	G	G	G	G	G	G	G	G	G	G	G	G	G	G	G	G	G	G	G	G	G	G	G	G	G	G	G	G	G	G	G	G	G	G	G	G	G	G	G	G	G	G
RAC875_c10506_434	A	A	A	A	A	A	A	A	A	A	A	A	A	A	A	A	A	A	A	A	A	A	A	A	A	A	A	A	A	A	A	A	A	A	A	A	A	A	A	A	A	A	A	A	A	A	A	A	A
RAC875_c6338_1887	A	A	A	A	A	A	A	A	A	A	A	A	A	A	A	A	A	A	A	A	A	A	A	A	A	A	A	A	A	A	A	A	A	A	A	A	A	A	A	A	A	A	A	A	A	A	A	A	A
wsnp_Ex_c12352_19708127	T	T	T	T	T	T	T	T	T	T	T	T	T	T	T	T	T	T	T	T	T	T	T	T	T	T	T	T	T	T	T	T	T	T	T	T	T	T	T	T	T	T	T	T	T	T	T	T	T
RFL_Contig5001_1099	T	T	T	T	T	T	T	T	T	T	T	T	T	T	T	T	T	T	T	T	T	T	T	T	T	N	T	T	T	T	T	T	T	T	T	T	T	T	T	T	T	T	T	T	T	N	T	T	T
CAP12_c6266_298	G	G	G	G	G	G	G	G	G	G	G	G	G	G	G	G	G	G	G	G	G	G	G	G	G	G	G	G	G	G	G	G	G	G	G	G	G	G	G	G	G	G	G	G	G	G	G	G	G
CAP12_c6266_339	G	G	G	G	G	G	G	G	G	G	G	G	G	G	G	G	G	G	G	G	G	G	G	G	G	G	G	G	G	G	G	G	G	G	G	G	G	G	G	G	G	G	T	G	G	G	G	G	G
RAC875_c68797_400	T	T	T	T	T	T	T	T	T	T	T	T	T	T	T	T	T	T	T	T	T	T	T	T	T	T	T	T	T	T	T	T	T	T	T	T	T	T	T	T	T	T	T	T	T	T	T	T	T
BobWhite_c46349_402	C	C	C	C	C	C	C	C	C	C	C	C	C	C	C	C	C	C	C	C	C	C	C	C	C	C	C	C	C	C	C	C	C	C	C	C	C	C	C	C	C	C	C	C	C	C	C	C	C
RAC875_c55052_604	C	C	C	C	C	C	C	C	C	C	C	C	C	C	C	C	C	C	C	C	C	C	C	C	C	C	C	C	C	C	C	C	C	C	C	C	C	C	C	C	C	C	C	C	C	C	C	C	C
CAP12_c6266_187	C	C	C	C	C	C	C	C	C	C	C	C	C	C	C	C	C	C	C	C	C	C	C	C	C	C	C	C	C	C	C	C	C	C	C	C	C	C	C	C	C	C	C	C	C	C	C	C	C
RAC875_c33300_141	A	A	A	A	A	A	A	A	A	A	A	A	A	A	A	A	A	A	A	A	A	A	A	A	A	A	A	A	A	A	A	A	A	A	A	A	A	A	A	A	A	A	A	A	A	A	A	A	A
wsnp_Ex_c9979_16421462	N	N	N	N	N	N	N	N	N	N	N	N	N	N	N	N	N	N	N	N	N	N	N	N	N	N	N	N	N	N	N	N	N	N	N	N	N	N	N	N	N	N	N	N	N	N	N	N	N
Excalibur_c33881_618	C	C	C	C	C	C	M	C	C	C	C	C	C	C	C	M	C	C	A	C	C	C	C	C	C	A	C	C	C	C	C	A	A	C	C	C	C	C	C	M	C	A	N	N	C	C	C	C	C
GENE-0071_115	T	T	T	T	T	T	T	T	T	T	T	T	T	T	T	T	T	T	T	T	T	T	T	T	T	T	T	T	T	T	T	T	T	T	T	T	T	T	T	T	T	T	T	T	T	T	T	T	T
Excalibur_c17872_137	G	G	G	G	G	G	G	G	G	G	G	G	G	G	G	G	G	G	G	G	G	G	G	G	G	G	G	G	G	G	G	G	G	G	G	G	G	G	G	G	G	G	G	G	G	G	G	G	G
IACX2325	G	G	G	G	G	G	G	G	G	G	G	G	G	G	G	G	G	G	G	G	G	G	G	G	G	G	G	G	G	G	G	G	G	G	G	G	G	G	G	G	G	G	G	G	G	G	G	G	G
wsnp_Ku_c18611_27943266	G	G	G	G	G	G	N	G	G	G	G	G	G	G	G	G	G	G	G	G	G	G	G	G	G	K	G	G	G	G	G	G	G	G	G	G	G	G	G	N	G	G	G	G	G	G	G	G	G
Ra_c11023_679	T	T	T	T	T	T	T	T	T	T	T	T	T	T	T	T	T	T	T	T	T	T	T	T	T	N	T	T	T	T	T	T	T	T	T	T	T	T	T	T	T	T	T	T	T	T	T	T	T
RAC875_c38417_246	T	T	T	T	T	T	T	T	T	T	T	T	T	T	T	T	T	T	T	T	T	T	T	T	T	T	T	T	T	T	T	T	T	T	T	T	T	T	T	T	T	T	T	T	T	T	T	T	T
BobWhite_c1488_504	A	A	A	A	A	A	A	A	A	A	A	A	A	A	A	A	A	A	A	A	A	A	A	A	A	A	A	A	A	A	A	A	A	A	A	A	A	A	A	A	A	A	A	A	A	A	A	A	A
wsnp_Ex_c2840_5247386	C	C	C	C	C	C	C	C	C	C	C	C	C	C	C	C	C	C	C	C	C	C	C	C	C	C	C	C	C	C	C	C	C	C	C	C	C	C	C	C	C	C	C	C	C	C	C	C	C
Tdurum_contig10996_2485	C	C	C	C	C	C	C	C	C	C	C	C	C	C	C	C	C	C	C	C	C	C	C	C	C	C	C	C	C	C	C	C	C	C	C	C	C	C	C	C	C	C	C	C	C	C	C	C	C
CAP8_rep_c7560_159	C	C	C	C	C	C	C	C	C	C	C	C	C	C	C	C	C	C	C	C	C	C	C	C	C	C	C	C	C	C	C	C	C	C	C	C	C	C	C	C	C	C	C	C	C	C	C	C	C
CAP8_c2843_226	A	A	A	A	A	A	A	A	A	A	A	A	A	A	A	A	A	A	A	A	A	A	A	A	A	A	A	A	A	A	A	A	A	A	A	A	A	A	A	A	A	A	A	A	A	A	A	A	A
RAC875_c8515_653	C	C	C	C	C	C	C	C	C	C	C	C	C	C	C	C	C	C	C	C	C	C	C	C	C	C	C	C	C	C	C	C	C	C	C	C	C	C	C	C	C	C	C	C	C	C	C	C	C
Kukri_rep_c103147_745	A	A	A	A	A	A	N	A	A	A	A	A	A	A	A	N	A	A	A	A	A	A	A	A	A	R	A	A	A	A	A	A	A	A	A	A	A	A	A	N	A	A	A	N	A	N	A	A	A
Excalibur_c59486_172	N	N	N	N	N	N	N	N	N	N	N	N	N	N	N	N	N	N	N	N	N	N	N	N	N	N	N	N	N	N	N	N	N	N	N	N	N	N	N	N	N	N	N	N	N	N	N	N	N
Excalibur_rep_c86757_244	C	C	N	C	Y	C	Y	C	N	N	C	C	N	N	C	Y	C	Y	C	C	N	C	C	N	C	C	N	N	N	N	C	C	C	C	C	Y	N	N	C	Y	C	C	C	N	C	C	C	C	C
wsnp_BF482891A_Ta_2_2	T	T	T	T	T	T	N	T	T	T	T	T	T	T	T	Y	T	T	T	T	T	T	T	T	T	N	T	T	T	T	T	T	T	T	T	T	T	T	T	Y	Y	T	T	N	T	T	Y	T	T
Kukri_rep_c101316_375	T	T	T	T	T	T	T	T	T	T	T	T	T	T	T	T	T	T	T	T	T	T	T	T	T	T	T	T	T	T	T	T	T	T	T	T	T	T	T	T	T	T	T	T	T	T	T	T	T
RAC875_c39125_365	G	G	G	G	G	G	G	G	G	G	G	G	G	G	G	G	G	G	G	G	G	G	G	G	G	G	G	N	G	G	G	G	G	G	G	G	G	G	G	G	G	G	G	G	G	G	G	G	G
wsnp_Ex_c41969_48673442	C	C	C	C	C	C	C	C	C	C	C	C	C	C	C	C	C	C	C	C	C	C	C	C	C	C	C	C	C	C	C	C	C	C	C	C	C	C	C	C	C	C	C	C	C	C	C	C	C
CAP11_c6014_160	G	G	G	G	G	G	G	G	G	G	G	G	G	G	G	G	G	G	G	G	G	G	G	G	G	R	G	G	G	G	G	G	G	G	G	G	G	G	G	G	G	G	G	G	G	G	G	G	G
wsnp_Ex_c43454_49770425	T	T	T	T	T	T	T	T	T	T	T	T	T	T	T	T	T	T	T	T	T	T	T	T	T	T	T	T	T	T	T	T	T	T	T	T	T	T	T	T	T	T	T	T	T	T	T	T	T
CAP7_c3269_236	A	A	A	A	A	A	A	A	A	A	A	A	A	A	A	A	A	A	A	A	A	A	A	A	A	A	A	A	A	A	A	A	A	A	A	A	A	A	A	A	A	A	A	A	A	A	A	A	A
CAP8_c4897_397	G	G	G	G	G	G	G	G	G	G	G	G	G	G	G	G	G	G	G	G	G	G	G	G	G	G	G	G	G	G	G	G	G	G	G	G	G	G	G	G	G	G	G	G	G	G	G	G	G
wsnp_Ra_c6182_10833256	A	A	A	A	A	A	A	A	A	A	A	A	A	A	A	A	A	A	A	A	A	A	A	A	A	A	A	A	A	A	A	A	A	A	A	A	A	A	A	A	A	A	A	A	A	A	A	A	A
wsnp_Ex_c3906_7086162	C	C	C	C	C	C	C	C	C	C	C	C	C	C	C	C	C	C	C	C	C	C	C	C	C	C	C	C	C	C	C	C	C	C	C	C	C	C	C	C	C	C	C	C	C	C	C	C	C
wsnp_Ex_rep_c101746_87053634	C	C	C	C	C	C	C	C	C	C	C	C	C	C	C	C	C	C	C	C	C	C	C	C	C	C	C	C	C	C	C	C	C	C	C	C	C	C	C	C	C	C	C	C	C	C	C	C	C
Excalibur_c49588_76	C	C	C	C	C	C	C	C	C	C	C	C	C	C	C	C	C	C	C	C	C	C	C	C	C	C	C	C	C	C	C	C	C	C	C	C	C	C	C	C	C	C	C	C	C	C	C	C	C
wsnp_Ex_c7271_12483592	G	G	G	G	G	G	G	G	G	G	G	G	G	G	G	G	G	G	G	G	G	G	G	G	G	G	G	G	G	G	G	G	G	G	G	G	G	G	G	G	G	G	G	G	G	G	G	G	G
Excalibur_c25273_149	T	T	N	N	T	N	N	N	T	N	N	N	N	N	N	N	N	N	T	T	T	T	N	N	T	N	N	N	T	T	T	T	T	N	T	T	N	N	N	N	N	T	N	N	N	T	T	N	N
Kukri_c47825_138	A	A	A	A	A	A	A	A	A	A	A	A	A	A	A	A	A	A	A	A	A	A	A	A	A	A	A	A	A	A	A	A	A	A	A	A	A	A	A	A	A	A	A	A	A	A	A	A	A
Tdurum_contig48416_335	A	A	A	A	A	A	A	A	A	A	A	A	A	A	A	A	A	A	A	A	A	A	A	A	A	A	A	A	A	A	A	A	A	A	A	A	A	A	A	A	A	A	A	A	A	A	A	A	A
Ex_c6765_2118	C	C	C	C	C	C	C	C	C	C	C	C	C	C	C	C	C	C	C	C	C	C	C	C	C	C	C	C	C	C	C	C	C	C	C	C	C	C	C	C	C	C	C	C	C	C	C	C	C
BS00081455_51	G	G	G	G	G	G	G	G	G	G	G	G	G	G	G	G	G	G	G	G	G	G	G	G	G	G	G	G	G	G	G	G	G	G	G	G	G	G	G	G	G	G	G	G	G	G	G	G	G
Kukri_c67601_267	A	A	A	A	A	A	A	A	A	A	A	A	A	A	A	A	A	A	A	A	A	A	A	A	A	A	A	A	A	A	A	A	A	A	A	A	A	A	A	A	A	A	A	A	A	A	A	A	A
wsnp_Ex_c18169_26977013	C	C	C	C	C	C	C	C	C	C	C	C	C	C	C	C	C	C	C	C	C	C	C	C	C	C	C	C	C	C	C	C	C	C	C	C	C	C	C	C	C	C	C	C	C	C	C	C	C
wsnp_Ex_c4605_8239915	A	A	A	A	A	A	A	A	A	A	A	A	A	A	A	A	A	A	A	A	A	A	A	A	A	A	A	A	A	A	A	A	A	A	A	A	A	A	A	A	A	A	A	A	A	A	A	A	A
wsnp_Ex_rep_c101414_86780996	G	G	G	G	G	G	G	G	G	G	G	G	G	G	G	G	G	G	G	G	G	G	G	G	G	G	G	G	G	G	G	G	G	G	G	G	G	G	G	G	G	G	G	G	G	G	G	G	G
IAAV7551	A	A	A	A	A	A	A	A	A	A	A	A	A	A	A	A	A	A	A	A	A	A	A	A	A	A	A	A	A	A	A	A	A	A	A	A	A	A	A	A	A	A	A	A	A	A	A	A	A
wsnp_Ex_rep_c101414_86781128	T	T	T	T	T	T	T	T	T	T	T	T	T	T	T	T	T	T	T	T	T	T	T	T	T	T	T	T	T	T	T	T	T	T	T	T	T	T	T	T	T	T	T	T	T	T	T	T	T
BS00021878_51	C	C	C	C	C	C	C	C	C	C	C	C	C	C	C	C	C	C	C	C	C	C	C	C	C	C	C	C	C	C	C	C	C	C	C	C	C	C	C	C	C	C	C	C	C	C	C	C	C
Tdurum_contig55009_1153	G	G	G	G	G	G	G	G	G	G	G	G	G	G	G	G	G	G	G	G	G	G	G	G	G	G	G	G	G	G	G	G	G	G	G	G	G	G	G	G	G	G	G	G	G	G	G	G	G
wsnp_Ex_c4605_8241260	C	C	C	C	C	C	C	C	C	C	C	C	C	C	C	C	C	C	C	C	C	C	C	C	C	C	C	C	C	C	C	C	C	C	C	C	C	C	C	C	C	C	C	C	C	C	C	C	C
wsnp_BF475149A_Ta_2_1	N	N	N	N	N	N	N	N	N	N	N	N	N	N	N	N	N	N	N	N	N	N	N	N	N	N	N	N	N	N	N	N	N	N	N	N	N	N	N	N	N	N	N	N	N	N	N	N	N
wsnp_Ex_c4605_8240189	A	A	A	A	A	A	A	A	A	A	A	A	A	A	A	A	A	A	A	A	A	A	A	A	A	A	A	A	A	A	A	A	A	A	A	A	A	A	A	A	A	A	A	A	A	A	A	A	A
RAC875_c3751_96	C	C	C	C	C	C	C	C	C	C	C	C	C	C	C	C	C	C	C	C	C	C	C	C	C	C	C	C	C	C	C	C	C	C	C	C	C	C	C	C	C	C	C	C	C	C	C	C	C
wsnp_Ex_rep_c69738_68695568	G	G	G	G	G	G	G	G	G	G	G	G	G	G	G	G	G	G	G	G	G	G	G	G	G	G	G	G	G	G	G	G	G	G	G	G	G	G	G	G	G	G	G	G	G	G	G	G	G
Kukri_c54467_100	C	C	C	C	C	C	C	C	C	C	C	C	C	C	C	C	C	C	C	C	C	C	C	C	C	C	C	C	C	C	C	C	C	C	C	C	C	C	C	C	C	C	C	C	C	C	C	C	C
Kukri_c61766_907	G	G	G	G	G	G	G	G	G	G	G	G	G	G	G	G	G	G	G	G	G	G	G	G	G	G	G	G	G	G	G	G	N	G	G	G	G	G	G	G	G	G	G	G	G	G	G	G	G
TA016013-1040	G	G	G	G	G	G	G	G	G	G	G	G	G	G	G	G	G	G	G	G	G	G	G	G	G	G	G	G	G	G	G	G	G	G	G	G	G	G	G	G	G	G	G	G	G	G	G	G	G
BS00094681_51	T	T	T	T	T	T	T	T	T	T	T	T	T	T	T	T	T	T	T	T	T	T	T	T	T	T	T	T	T	T	T	T	T	T	T	T	T	T	T	T	T	T	T	T	T	T	T	T	T
BobWhite_c4942_140	T	T	T	T	T	T	T	T	T	T	T	T	T	T	T	T	T	T	T	T	T	T	T	T	T	T	T	T	T	T	T	T	T	T	T	T	T	T	T	T	T	T	T	T	T	T	T	T	T
wsnp_Ku_c37925_46678703	C	C	C	C	C	C	C	C	C	C	C	C	C	C	C	C	C	C	C	C	C	C	C	C	C	C	C	C	C	C	C	C	C	C	C	C	C	C	C	C	C	C	C	C	C	C	C	C	C
wsnp_Ex_c3986_7217641	C	C	C	C	C	C	C	C	C	C	C	C	C	C	C	C	C	C	C	C	C	C	C	C	C	C	C	C	C	C	C	C	C	C	C	C	C	C	C	C	C	C	C	C	C	C	C	C	C
wsnp_BE403956A_Ta_2_3	T	T	T	T	T	T	T	T	T	T	T	T	T	T	T	T	T	T	T	T	T	T	T	T	T	T	T	T	T	T	T	T	T	T	T	T	T	T	T	T	T	T	T	T	T	T	T	T	T
BS00065146_51	G	G	G	G	G	G	G	G	G	G	G	G	G	G	G	G	G	G	G	G	G	G	G	G	G	G	G	G	G	G	G	G	G	G	G	G	G	G	G	G	G	G	G	G	G	G	G	G	G
BS00041358_51	G	G	G	G	G	G	G	G	G	G	G	G	G	G	G	G	G	G	G	G	G	G	G	G	G	G	G	G	G	G	G	G	G	G	G	G	G	G	G	G	G	G	G	G	G	G	G	G	G
BS00066041_51	C	C	C	N	C	N	C	N	N	C	C	C	C	C	C	N	C	C	C	C	C	C	N	C	C	C	C	N	C	C	C	N	C	C	N	C	C	C	C	C	N	C	N	C	C	C	C	C	C
RAC875_c10400_791	C	C	C	C	C	C	C	C	C	C	C	C	C	C	C	C	C	C	C	C	C	C	C	C	C	C	C	C	C	C	C	C	C	C	C	C	C	C	C	C	C	C	C	C	C	C	C	C	C
Kukri_rep_c106037_96	T	T	T	T	T	T	T	T	T	T	T	T	T	T	T	T	T	T	T	T	T	T	T	T	T	T	T	T	T	T	T	T	T	T	T	T	T	T	T	T	T	T	T	T	T	T	T	T	T
wsnp_Ex_c3565_6521098	G	G	G	G	G	G	G	G	G	G	G	G	G	G	G	G	G	G	G	G	G	G	G	G	G	G	G	G	G	G	G	G	G	G	G	G	G	G	G	G	G	G	G	G	G	G	G	G	G
wsnp_Ex_c25628_34888253	C	C	C	C	C	C	C	C	C	C	C	C	C	C	C	C	C	C	C	C	C	C	C	C	C	C	C	C	C	C	C	C	C	C	C	C	C	C	C	C	C	C	C	C	C	C	C	C	C
RAC875_c12808_182	G	G	G	G	G	G	G	G	G	G	G	G	G	G	G	G	G	G	G	G	G	G	G	G	G	G	G	G	G	G	G	G	G	G	G	G	G	G	G	G	G	G	G	G	G	G	G	G	G
BS00110766_51	G	G	G	G	G	G	G	G	G	G	G	G	G	G	G	G	G	G	G	G	G	G	G	G	G	G	G	G	G	G	G	G	G	G	G	G	G	G	G	G	G	G	G	G	G	G	G	G	G
Kukri_rep_c115954_137	G	G	G	G	G	G	G	G	G	G	G	G	G	G	G	G	G	G	G	G	G	G	G	G	G	G	G	G	G	G	G	G	G	G	G	G	G	G	G	G	G	G	G	G	G	G	G	G	G
wsnp_Ra_c4481_8119609	C	C	C	C	C	C	C	C	C	C	C	C	C	C	C	C	C	C	C	C	C	C	C	C	C	C	C	C	C	C	C	C	C	C	C	C	C	C	C	C	C	C	C	C	C	C	C	C	C
wsnp_Ku_c37925_46679146	T	T	T	T	T	T	T	T	T	T	T	T	T	T	T	T	T	T	T	T	T	T	T	T	T	T	T	T	T	T	T	T	T	T	T	T	T	T	T	T	T	T	T	T	T	T	T	T	T
wsnp_Ex_c3565_6520901	C	C	C	C	C	C	C	C	C	C	C	C	C	C	C	C	C	C	C	C	C	C	C	C	C	C	C	C	C	C	C	C	C	C	C	C	C	C	C	C	C	C	C	C	C	C	C	C	C
wsnp_Ex_c10100_16600633	G	G	G	G	G	G	G	G	G	G	G	G	G	G	G	G	G	G	G	G	G	G	G	G	G	G	G	G	G	G	G	G	G	G	G	G	G	G	G	G	G	G	G	G	G	G	G	G	G
wsnp_Ex_c6817_11761300	C	C	C	C	C	C	C	C	C	C	C	C	C	C	C	C	C	C	C	C	C	C	C	C	C	C	C	C	C	C	C	C	C	C	C	C	C	C	C	C	C	C	C	C	C	C	C	C	C
RAC875_c24560_604	T	T	T	T	T	T	T	T	T	T	T	T	T	T	T	T	T	T	T	T	T	T	T	T	T	T	T	T	T	T	T	T	T	T	T	T	T	T	T	T	T	T	T	T	T	T	T	T	T
BobWhite_c12841_56	A	A	A	A	A	A	A	A	A	A	A	A	A	A	A	A	A	A	A	A	A	A	A	A	A	A	A	A	A	A	A	A	A	A	A	A	A	A	A	A	A	A	A	A	A	A	A	A	A
IAAV7929	G	G	G	G	G	G	G	G	G	G	G	G	G	G	G	G	G	G	G	G	G	G	G	G	G	G	G	G	G	G	G	G	G	G	G	G	G	G	G	G	G	G	G	G	G	G	G	G	G
Excalibur_rep_c84731_611	C	C	C	C	C	C	C	C	C	C	C	C	C	C	C	C	C	C	C	C	C	C	C	C	C	C	C	C	C	C	C	C	C	C	C	C	C	C	C	C	C	C	C	C	C	C	C	C	C
Kukri_rep_c96140_621	G	G	G	G	G	G	G	G	G	G	G	G	G	G	G	G	G	G	G	G	G	G	G	G	G	G	G	G	G	G	G	G	G	G	G	G	G	G	G	G	G	G	G	G	G	G	G	G	G
GENE-0491_632	G	G	G	G	G	G	G	G	G	G	G	G	G	G	G	G	G	G	G	G	G	G	G	G	G	G	G	G	G	G	G	G	G	G	G	G	G	G	G	G	G	G	G	G	G	G	G	G	G
GENE-0283_330	T	T	T	T	T	T	Y	T	T	T	T	T	T	T	T	N	T	T	T	T	T	T	T	T	T	Y	T	T	T	T	T	T	T	T	T	T	T	T	T	N	T	T	T	N	T	T	T	T	T
RAC875_c9833_297	G	G	G	G	G	G	G	G	G	G	G	G	G	G	G	G	G	G	G	G	G	G	G	G	G	G	G	G	G	G	G	G	G	G	G	G	G	G	G	G	G	G	G	G	G	G	G	G	G
Excalibur_c65227_444	A	A	A	A	A	A	A	A	A	A	A	A	A	A	A	A	A	A	A	A	A	A	A	A	A	A	A	A	A	A	A	A	A	A	A	A	A	A	A	A	A	A	A	A	A	A	A	A	A
Tdurum_contig102258_360	C	C	C	C	C	C	C	C	C	C	C	C	C	C	C	C	C	C	C	C	C	C	C	C	C	C	C	C	C	C	C	C	C	C	C	C	C	C	C	C	C	C	C	C	C	C	C	C	C
Tdurum_contig25641_409	G	G	G	G	G	G	R	G	G	G	G	G	G	G	G	R	G	G	G	G	G	G	G	G	G	R	G	G	G	G	G	G	G	G	G	G	G	G	G	R	G	G	G	N	G	G	G	G	G
D_contig50485_131	T	T	T	T	T	T	T	T	T	T	T	T	T	T	T	T	T	T	T	T	T	T	T	T	T	T	T	T	T	T	T	T	T	T	T	T	T	T	T	T	T	T	T	T	T	T	T	T	T
RAC875_c8662_917	N	N	N	N	N	N	N	N	N	N	N	N	N	N	N	N	N	N	N	N	N	N	N	N	N	N	N	N	N	N	N	N	N	N	N	N	N	N	N	N	N	N	N	N	N	N	N	N	N
Ku_c23960_333	T	T	T	T	T	T	T	T	T	T	T	T	T	T	N	T	T	T	N	N	T	N	T	T	T	T	T	T	N	T	T	T	T	T	T	T	T	T	N	T	T	T	T	T	T	T	T	T	T
Tdurum_contig43203_318	G	G	G	G	G	G	G	G	G	G	G	G	G	G	G	G	G	G	G	G	G	G	G	G	G	G	G	G	G	G	G	G	G	G	G	G	G	G	G	G	G	G	G	G	N	G	G	G	G
Tdurum_contig99671_174	T	T	T	T	T	T	T	T	T	T	T	T	T	T	T	T	T	T	T	T	T	T	T	T	T	T	T	T	T	T	T	T	T	T	T	T	T	T	T	T	T	T	T	T	N	T	T	T	T
Tdurum_contig92564_326	G	G	G	G	G	G	G	G	G	G	G	G	G	G	G	G	G	G	G	G	G	G	G	G	G	G	G	G	G	G	G	G	G	G	G	G	G	G	G	G	G	G	G	G	A	G	G	G	G
wsnp_Ex_c22963_32183009	C	C	C	C	C	C	C	C	C	C	C	C	C	C	C	C	C	C	C	C	C	C	C	C	C	Y	C	C	C	C	C	C	C	C	C	C	C	C	C	N	C	C	C	C	N	C	C	C	C
Ra_c54249_1031	G	G	G	G	G	G	G	G	G	G	G	G	G	G	G	G	G	G	G	G	G	G	G	G	G	G	G	G	G	G	G	G	G	G	G	G	G	G	G	G	G	G	G	G	G	G	G	G	G
wsnp_Ex_c14361_22341570	A	A	A	A	A	A	A	A	A	A	A	A	A	A	A	A	A	A	A	A	A	A	A	A	A	A	A	A	A	A	A	A	A	A	A	A	A	A	A	A	A	A	A	A	A	A	A	A	A
RAC875_c6664_63	T	T	T	T	T	T	T	T	T	T	T	T	T	T	T	T	T	T	T	T	T	T	T	T	T	T	T	T	T	T	T	T	T	T	T	T	T	T	T	T	T	T	T	T	T	T	T	T	T
Ex_c12584_2014	A	A	A	A	A	A	R	A	A	A	A	A	A	A	A	N	A	A	A	A	A	A	A	A	A	R	A	A	A	A	A	A	A	A	A	A	A	A	A	N	A	A	A	N	A	A	A	A	A
Ex_c14361_506	N	N	N	N	N	T	N	T	T	N	N	N	N	N	N	N	N	N	T	N	N	N	N	N	N	N	N	N	N	N	N	N	N	N	N	N	N	N	N	N	N	N	N	N	N	N	N	N	N
Tdurum_contig50221_210	N	N	R	R	N	R	N	N	R	N	R	N	N	N	N	N	N	N	N	N	R	N	R	N	R	R	N	N	N	R	N	R	R	R	R	R	R	N	R	R	R	N	R	R	R	R	N	N	R
Ex_c4121_1205	G	G	G	G	G	G	G	G	G	G	G	G	G	G	G	G	G	G	G	G	G	G	G	G	G	G	G	G	G	G	G	G	G	G	G	G	G	G	G	G	G	G	G	G	G	G	G	G	G
IAAV5939	G	G	G	G	G	G	G	G	G	G	G	G	G	G	G	G	G	G	G	G	G	G	G	G	G	G	G	G	G	G	G	G	G	G	G	G	G	G	G	G	G	G	G	G	G	G	G	G	G
Ex_c25689_1606	A	A	A	A	A	A	A	A	A	A	A	A	A	A	A	A	A	A	A	A	A	A	A	A	A	A	A	A	A	A	A	A	A	A	A	A	A	A	A	A	A	A	A	A	A	A	A	A	A
Ex_c25689_1603	C	C	C	C	C	C	C	C	C	C	C	C	C	C	C	C	C	C	C	C	C	C	C	C	C	C	C	C	C	C	C	C	C	C	C	C	C	C	C	C	C	C	C	C	C	C	C	C	C
Tdurum_contig49788_1162	A	A	A	A	A	A	A	A	A	A	A	A	A	A	A	A	A	A	A	A	A	A	A	A	A	A	A	A	A	A	A	A	A	A	A	A	A	A	A	A	A	A	A	A	A	A	A	A	A
IAAV4099	A	A	A	A	A	A	A	A	A	A	A	A	A	A	A	A	A	A	A	A	A	A	A	A	A	A	A	A	A	A	A	A	A	A	A	A	A	A	A	A	A	A	A	A	A	A	A	A	A
Kukri_c20672_360	G	G	G	G	G	G	G	G	G	G	G	G	G	G	G	G	G	G	G	G	G	G	G	G	G	G	G	G	G	G	G	G	G	G	G	G	G	G	G	G	G	G	G	G	G	G	G	G	G
JD_c17158_393	G	G	G	G	G	G	G	G	G	G	G	G	G	G	G	G	G	A	G	G	G	G	G	G	G	G	A	A	G	G	G	G	G	A	G	G	G	G	G	A	G	G	G	G	N	G	G	G	G
Ra_c2895_591	G	G	G	G	G	G	G	G	G	G	G	G	G	G	G	G	G	T	G	G	G	G	G	G	G	G	T	T	G	G	G	G	G	T	G	G	G	G	G	T	G	G	T	G	K	G	G	G	G
wsnp_Ex_c572_1138770	C	C	C	C	C	C	C	C	C	C	C	C	C	C	C	C	C	T	C	C	C	C	C	C	C	C	T	T	C	C	C	C	C	T	C	C	C	C	C	T	C	C	T	C	Y	C	C	C	C
IAAV7203	G	G	G	G	G	G	G	G	G	G	G	G	G	G	G	G	G	A	G	G	G	G	G	G	G	R	A	A	G	G	G	G	G	A	G	G	G	G	G	A	G	G	A	G	A	G	G	G	G
Kukri_c22434_513	A	A	A	A	A	A	A	A	A	A	A	A	A	A	A	A	A	G	A	A	A	A	A	A	A	A	G	G	A	A	A	A	A	G	A	A	A	A	A	G	A	A	G	A	G	A	A	A	A
wsnp_Ra_c2895_5488879	C	C	C	C	C	C	C	C	C	C	C	C	C	C	C	C	C	T	C	C	C	C	C	C	C	C	T	T	C	C	C	C	C	T	C	C	C	C	C	T	C	C	T	C	N	C	C	C	C
wsnp_Ex_c572_1138339	C	C	C	C	C	C	N	C	C	C	C	C	C	C	C	C	C	T	C	C	C	C	C	C	C	Y	T	T	C	C	C	C	C	T	C	C	C	C	C	T	C	C	T	C	Y	C	C	C	C
wsnp_Ex_c572_1138503	G	G	G	G	G	G	G	G	G	G	G	G	G	G	G	G	G	G	G	G	G	G	G	G	G	G	G	G	G	G	G	G	G	G	G	G	G	G	G	G	G	G	G	G	G	G	G	G	G
Excalibur_c59894_97	C	C	C	C	C	C	C	C	C	C	C	C	C	C	C	C	C	C	C	C	C	C	C	C	C	C	C	C	C	C	C	C	C	C	C	C	C	C	C	C	C	C	C	C	C	C	C	C	C
RAC875_c10835_144	C	C	C	C	C	C	C	C	C	C	C	C	C	C	C	C	C	C	C	C	C	C	C	C	C	C	C	C	C	C	C	C	N	C	C	C	C	C	C	C	C	C	C	C	C	C	C	C	C
wsnp_Ku_c557_1166684	N	N	N	N	N	N	N	N	N	N	N	N	N	N	N	N	N	N	N	N	N	N	N	N	N	N	N	N	N	N	N	N	N	N	N	N	N	N	N	N	N	N	N	N	N	N	N	N	N
IACX3496	A	A	A	A	A	A	A	A	A	A	C	C	A	A	A	A	A	C	C	A	A	C	C	A	A	C	C	C	M	A	C	C	C	C	A	C	C	C	C	C	C	C	A	C	M	C	C	C	C
wsnp_Ex_rep_c73818_71733737	G	G	G	G	G	G	G	G	G	G	T	T	G	G	G	G	G	T	T	G	G	T	T	G	G	K	T	T	G	G	T	T	T	T	G	T	T	T	T	N	T	T	G	K	K	T	T	T	T
IAAV213	T	T	T	T	T	T	T	T	T	T	C	C	T	T	T	T	T	C	C	T	T	C	C	T	T	C	C	C	Y	T	C	C	C	C	T	C	C	C	C	C	C	C	T	C	Y	C	C	C	C
wsnp_Ex_c25734_34995416	C	C	C	C	C	C	C	C	C	C	T	T	C	C	C	C	C	T	T	C	C	T	T	C	C	T	T	T	N	C	T	T	T	T	C	T	T	T	T	T	T	T	C	T	Y	T	T	T	T
RAC875_c41275_131	A	A	A	A	A	A	A	A	A	A	G	G	A	A	A	A	A	G	G	A	A	G	G	A	A	G	G	G	R	A	G	G	G	G	A	G	G	G	G	G	G	G	A	G	R	G	G	G	G
Ra_c58315_265	G	G	G	G	G	G	G	G	G	G	A	A	G	G	G	G	G	A	A	G	G	A	A	G	G	A	A	A	N	G	A	A	A	A	G	A	A	A	A	A	A	A	G	A	R	A	A	A	A
Kukri_c1250_634	T	T	T	T	T	T	C	T	T	T	C	C	T	T	T	C	T	C	C	N	N	C	C	T	T	C	C	C	Y	T	C	C	C	C	T	C	C	C	C	C	C	C	T	C	C	C	C	C	C
wsnp_Ex_c56097_58352130	C	C	C	C	C	C	C	C	C	C	T	T	C	C	C	C	C	T	T	C	C	T	T	C	C	T	T	T	Y	C	T	T	T	T	C	T	T	T	T	T	T	T	C	T	Y	T	T	T	T
Ra_c6038_588	T	T	T	T	T	T	T	T	T	T	G	G	T	T	T	T	T	G	G	T	T	G	G	T	T	G	G	G	K	T	G	G	G	G	T	G	G	G	G	G	G	G	T	G	K	G	G	G	G
wsnp_Ex_c56097_58351893	G	G	G	G	G	G	G	G	G	G	T	T	G	G	G	G	G	T	T	G	G	T	T	G	G	K	T	T	K	G	T	T	T	T	G	T	T	T	T	T	T	T	G	T	K	T	T	T	T
BS00033469_51	T	T	T	T	T	T	T	T	T	T	G	G	T	T	T	T	T	G	G	T	T	G	G	T	T	G	G	G	K	T	G	G	G	G	T	G	G	G	G	G	G	G	T	G	K	G	G	G	G
BobWhite_rep_c49207_243	C	C	C	C	C	C	C	C	C	C	T	T	C	C	C	C	C	T	T	C	C	T	T	C	C	T	T	T	N	C	T	T	T	T	C	T	T	T	T	T	T	T	C	T	Y	T	T	T	T
Kukri_c10453_875	G	G	G	G	G	G	G	G	G	G	A	A	G	G	G	G	G	A	A	G	G	A	A	G	G	R	A	A	N	G	A	A	A	A	G	A	A	A	A	R	A	A	G	N	R	A	A	A	A
Ex_c8514_1342	C	C	C	C	C	C	C	C	C	C	T	T	C	C	C	C	C	T	T	C	C	T	T	C	C	T	T	T	Y	C	T	T	T	T	C	T	T	T	T	T	T	T	C	T	Y	T	T	T	T
IAAV1225	T	T	T	T	T	T	T	T	T	T	G	G	T	T	T	T	T	G	G	T	T	G	G	T	T	G	G	G	K	T	G	G	G	G	T	G	G	G	G	G	G	G	T	G	K	G	G	G	G
wsnp_Ex_c16592_25117132	T	T	T	T	T	T	T	T	T	T	C	C	T	T	T	T	T	C	C	T	T	C	C	T	T	C	C	C	Y	T	C	C	C	C	T	C	C	C	C	C	C	C	T	C	Y	C	C	C	C
Excalibur_c10167_1028	A	A	A	A	A	A	A	A	A	A	G	G	A	A	A	A	A	G	G	A	A	G	G	A	A	G	G	G	R	A	G	G	G	G	A	G	G	G	G	G	G	G	A	G	R	G	G	G	G
wsnp_Ku_c2815_5317230	C	C	C	C	C	C	C	C	C	C	T	T	C	C	C	C	C	T	T	C	C	T	T	C	C	T	T	T	Y	C	T	T	T	T	C	T	T	T	T	T	T	T	C	T	Y	T	T	T	T
wsnp_Ra_c7818_13376644	G	G	G	G	G	G	G	G	G	G	T	T	G	G	G	G	G	T	T	G	G	T	T	G	G	T	T	T	K	G	T	T	T	T	G	T	T	T	T	T	T	T	G	T	K	T	T	T	T
Kukri_c10239_2186	T	T	T	T	T	T	T	T	T	T	G	G	T	T	T	T	T	G	G	T	T	G	G	T	T	G	G	G	K	T	G	G	G	G	T	G	G	G	G	G	G	G	T	G	K	G	G	G	G
Kukri_c27785_400	C	C	C	T	T	T	C	C	C	C	C	C	C	C	C	C	C	C	C	C	C	C	C	C	T	C	C	C	C	T	C	T	C	C	T	C	C	C	C	C	C	C	T	C	Y	C	C	C	C
wsnp_Ex_c5216_9235964	A	A	A	A	A	A	A	A	A	A	A	A	A	A	A	A	A	A	A	A	A	A	A	A	A	A	A	A	A	A	A	A	A	A	A	A	A	A	A	A	A	A	A	A	A	A	A	A	A
IACX11070	T	T	T	T	T	T	T	T	T	T	T	T	T	T	T	T	T	T	T	T	T	T	T	T	T	T	T	T	T	T	T	T	T	T	T	T	T	T	T	T	T	T	T	T	T	T	T	T	T
BS00040968_51	C	C	C	A	A	M	C	C	C	C	A	A	C	C	C	C	C	A	A	C	C	A	A	C	A	A	A	A	N	A	A	A	A	A	A	N	A	A	A	A	A	A	A	A	M	A	A	A	A
IACX662	G	G	G	G	G	G	G	G	G	G	G	G	G	G	G	G	G	G	G	G	G	G	G	G	G	G	G	G	G	G	G	G	G	G	G	G	G	G	G	G	G	G	G	G	G	G	G	G	G
BS00023126_51	A	A	A	A	A	A	A	A	A	A	A	A	A	A	A	A	A	A	A	A	A	A	A	A	A	A	A	A	A	A	A	A	A	A	A	A	A	A	A	A	A	A	A	A	A	A	A	A	A
BS00067420_51	T	T	T	T	T	T	T	T	T	T	C	C	T	T	T	T	T	C	C	T	T	C	C	T	T	C	C	C	Y	T	C	T	C	C	T	C	C	C	C	C	C	C	T	C	C	C	C	C	C
BS00012283_51	A	A	A	A	A	A	A	A	A	A	A	A	A	A	A	A	A	A	A	A	A	A	A	A	A	A	A	A	A	A	A	A	A	A	A	A	A	A	A	A	A	A	A	A	A	A	A	A	A
BS00023101_51	A	A	A	A	A	A	A	A	A	A	A	A	A	A	A	A	A	A	A	A	A	A	A	A	A	A	A	A	A	A	A	A	A	A	A	A	A	A	A	A	A	A	A	A	A	A	A	A	A
RAC875_c2734_135	C	C	C	C	C	C	C	C	C	C	C	C	C	C	C	C	C	C	C	C	C	C	C	C	C	C	C	C	C	C	C	C	C	C	C	C	C	C	C	C	C	C	C	C	C	C	C	C	C
BS00022698_51	T	T	T	C	C	C	C	C	C	T	T	T	T	C	T	T	T	T	T	C	T	T	T	C	C	T	T	T	T	C	T	C	T	T	C	T	T	T	T	T	T	T	T	Y	Y	T	T	T	T
RAC875_c47959_85	G	G	G	G	G	G	G	G	G	G	G	G	G	G	G	G	G	G	G	G	G	G	G	G	G	G	G	G	G	G	G	G	G	G	G	G	G	G	G	G	G	G	G	G	G	G	G	G	G
BS00067421_51	A	A	A	A	A	A	A	A	A	A	A	A	A	A	A	A	A	A	A	A	A	A	A	A	A	A	A	A	A	A	A	A	A	A	A	A	A	A	A	A	A	A	A	A	A	A	A	A	A
RAC875_c53185_802	C	C	C	T	T	Y	N	C	C	C	C	C	C	C	C	N	C	C	C	C	C	C	C	C	T	Y	C	C	C	T	C	T	C	C	T	C	C	C	C	Y	Y	C	T	N	Y	C	Y	C	C
BS00087601_51	A	A	A	G	G	G	G	A	A	A	A	A	A	G	A	A	A	A	A	G	A	A	A	G	G	A	A	A	A	G	A	G	A	A	G	A	A	A	A	A	A	A	A	A	R	A	A	A	A
CAP11_c1972_285	C	C	C	C	C	C	C	C	C	C	C	C	C	C	C	C	C	C	C	C	C	C	C	C	C	C	C	C	C	C	C	C	C	C	C	C	C	C	C	C	C	C	C	C	C	C	C	C	C
Tdurum_contig31304_527	G	G	G	G	G	G	G	G	G	G	G	G	G	G	G	G	G	G	G	G	G	G	G	G	G	G	G	G	G	G	G	G	G	G	G	G	G	G	G	G	G	G	G	G	G	G	G	G	G
BobWhite_rep_c63819_182	C	C	C	T	T	N	C	T	T	C	C	C	C	C	C	C	C	C	C	C	C	C	C	C	C	C	C	C	C	T	C	C	C	C	C	C	C	C	C	C	C	C	C	Y	Y	C	C	C	C
Tdurum_contig28296_243	T	T	T	T	T	T	T	T	T	T	T	T	T	T	T	T	T	T	Y	T	T	T	T	T	C	T	T	T	T	T	T	C	T	T	C	T	T	T	T	T	T	Y	T	T	T	T	T	T	T
Excalibur_c30591_637	G	G	G	G	G	G	G	G	G	G	G	G	G	G	G	G	G	G	G	G	G	G	G	G	A	G	G	G	G	G	G	A	G	G	A	G	G	G	G	G	G	G	G	G	G	G	G	G	G
BS00002216_51	T	T	T	C	C	N	C	C	C	T	T	T	T	C	T	T	T	T	T	C	T	T	T	C	C	T	T	T	T	C	T	C	T	T	C	T	T	T	T	T	T	T	T	Y	Y	T	T	T	T
IACX4386	A	A	A	G	G	G	G	G	G	A	A	A	A	G	A	R	A	A	A	G	A	A	A	G	G	R	A	A	A	G	A	G	A	A	G	A	A	A	A	R	A	A	A	N	N	A	A	A	A
Excalibur_rep_c112145_271	A	A	A	G	G	G	A	A	A	A	A	A	A	A	A	A	A	A	A	A	A	A	A	A	G	A	A	A	A	G	A	G	A	A	G	A	A	A	A	A	A	A	A	A	R	A	A	A	A
BS00087600_51	T	T	T	T	T	T	C	T	T	T	T	T	T	C	T	T	T	T	T	C	T	T	T	C	T	T	T	T	T	T	T	T	T	T	T	T	T	T	T	T	T	T	T	T	Y	T	T	T	T
BS00021889_51	T	T	T	C	C	C	T	T	T	T	T	T	T	T	T	T	T	T	T	T	T	T	T	T	C	T	T	T	T	C	T	C	T	T	C	T	T	T	T	T	T	T	T	T	Y	T	T	T	T
IACX4378	C	C	C	C	C	C	C	C	C	C	N	N	C	C	C	C	N	N	N	C	C	C	C	C	C	C	C	C	C	C	N	C	C	C	C	C	N	C	N	C	C	C	C	C	C	C	C	N	N
wsnp_Ex_c12336_19686808	N	N	N	N	N	N	N	N	N	N	N	N	N	N	N	N	N	N	N	N	N	N	N	N	N	N	N	N	N	N	N	N	N	N	N	N	N	N	N	N	N	N	N	N	N	N	N	N	N
wsnp_Ex_c34344_42676379	C	C	C	C	C	C	C	C	C	C	C	C	C	C	C	C	C	C	C	C	C	C	C	C	C	C	C	C	C	C	C	C	C	C	C	C	C	C	C	C	C	C	C	C	C	C	C	C	C
wsnp_Ex_rep_c66628_64934660	G	G	G	G	G	G	G	G	G	G	G	G	G	G	G	G	G	G	G	G	G	G	G	G	G	G	G	G	G	G	G	G	G	G	G	G	G	G	G	G	G	G	G	G	G	G	G	G	G
wsnp_Ra_c12148_19539667	G	G	G	G	G	G	A	G	G	G	G	G	G	A	G	G	G	G	G	A	G	G	G	A	A	G	G	G	G	G	G	A	G	G	A	G	G	G	G	G	G	G	G	G	N	G	G	G	G
wsnp_Ex_c27940_37101775	T	T	T	T	T	T	Y	T	T	T	T	T	T	Y	T	T	T	T	T	Y	T	T	T	Y	Y	T	T	T	T	T	T	Y	T	T	Y	T	T	T	T	T	T	T	T	T	N	T	T	T	T
wsnp_Ku_c23926_33870364	G	G	G	G	G	G	G	G	G	G	G	G	G	G	G	G	G	G	G	G	G	G	G	G	G	G	G	G	G	G	G	G	G	G	G	G	G	G	G	G	G	G	G	G	G	G	G	G	G
wsnp_Ex_c8588_14419007	T	T	T	T	T	T	T	T	T	T	T	T	T	T	T	T	T	T	T	T	T	T	T	T	T	T	T	T	T	T	T	T	T	T	T	T	T	T	T	T	T	T	T	T	T	T	T	T	T
BobWhite_c5356_1272	A	A	A	G	G	G	G	G	G	A	A	A	A	G	A	N	A	A	A	G	A	A	A	G	G	R	A	A	A	G	A	G	A	A	G	A	A	A	A	N	A	A	A	R	R	A	A	A	A
wsnp_Ex_c34344_42677360	T	T	T	C	C	C	C	C	C	T	T	T	T	C	T	T	T	T	T	C	T	T	T	C	C	Y	T	T	T	C	T	C	T	T	C	T	T	T	T	Y	T	T	T	Y	Y	T	T	T	T
RFL_Contig3203_1971	G	G	G	T	T	K	T	T	T	G	G	G	G	T	G	G	G	G	G	T	G	G	G	T	G	G	G	G	G	T	G	G	G	G	G	G	G	G	G	G	G	G	G	K	K	G	G	G	G
wsnp_Ex_c5192_9203682	A	A	A	G	G	G	G	G	G	A	A	A	A	G	A	A	A	A	A	G	A	A	A	G	G	A	A	A	A	G	A	G	A	A	G	A	A	A	A	A	A	A	A	R	R	A	A	A	A
Ex_c5192_943	G	G	G	A	A	N	A	A	A	G	G	G	G	A	G	G	G	G	G	A	G	G	G	A	A	G	G	G	G	A	G	A	G	G	A	G	G	G	G	G	G	G	G	R	R	G	G	G	G
Excalibur_c49421_443	T	T	T	C	C	C	C	C	C	T	T	T	T	C	T	T	T	T	T	C	T	T	T	C	C	T	T	T	T	C	T	C	T	T	C	T	T	T	T	T	T	T	T	Y	Y	T	T	T	T
wsnp_Ra_c37745_45806931	A	A	A	C	C	C	C	C	C	A	A	A	A	C	A	A	A	A	A	C	A	A	A	C	C	M	A	A	A	C	A	C	A	A	C	A	A	A	A	A	A	A	A	M	M	A	A	A	A
wsnp_Ex_c5192_9203100	G	G	G	A	A	A	N	A	A	G	G	G	G	A	G	G	G	G	G	A	G	G	G	A	A	G	G	G	G	A	G	A	G	G	A	G	G	G	G	G	G	G	G	R	R	G	G	G	G
wsnp_Ex_c12165_19452361	T	T	T	C	C	C	C	C	C	T	T	T	T	C	T	T	T	T	T	C	T	T	T	C	C	Y	T	T	T	C	T	C	T	T	C	T	T	T	T	T	Y	T	T	Y	Y	T	Y	T	T
wsnp_Ra_c16080_24638622	T	T	T	T	T	T	T	T	T	T	T	T	T	T	T	T	T	T	T	T	T	T	T	T	T	T	T	T	T	T	T	T	T	T	T	T	T	T	T	T	T	T	T	T	T	T	T	T	T
Excalibur_rep_c66449_1588	A	A	A	G	G	G	G	G	G	A	A	A	A	G	A	A	A	A	A	G	A	A	A	G	G	R	A	A	A	G	A	G	A	A	G	A	A	A	A	A	A	A	A	R	R	A	A	A	A
BS00073585_51	G	G	G	T	T	K	T	T	T	G	G	G	G	T	G	G	G	G	G	T	G	G	G	T	T	G	G	G	G	T	G	T	G	G	T	G	G	G	G	G	G	G	G	G	N	G	G	G	G
wsnp_Ku_c24239_34199356	C	C	C	T	T	N	T	T	T	C	C	C	C	T	C	C	C	C	C	T	C	C	C	T	T	N	C	C	C	T	C	T	C	C	T	C	C	C	C	C	C	C	C	Y	Y	C	C	C	C
CAP12_c2265_240	T	T	T	C	C	C	Y	C	C	T	T	T	T	C	T	T	T	T	T	C	T	T	T	C	C	T	T	T	T	C	T	C	T	T	C	T	T	T	T	T	T	T	T	Y	Y	T	T	T	T
RAC875_c16080_777	A	A	A	G	G	G	G	G	G	A	A	A	A	G	A	A	A	A	A	G	A	A	A	G	G	R	A	A	A	G	A	G	A	A	G	A	A	A	A	A	A	A	A	R	R	A	A	A	A
RAC875_c43643_176	A	A	A	G	G	G	A	G	G	A	A	A	A	A	A	A	A	A	A	A	A	A	A	A	A	A	A	A	A	G	A	A	A	A	A	A	A	A	A	A	A	A	A	R	R	A	A	A	A
BobWhite_rep_c63278_349	C	C	C	T	T	N	T	T	T	C	C	C	C	T	C	N	C	C	C	T	C	C	C	T	T	Y	C	C	C	T	C	T	C	C	T	N	C	C	C	Y	C	C	C	Y	Y	C	C	C	C
RAC875_c31276_1128	G	G	G	A	A	N	A	A	A	G	G	G	G	A	G	G	G	G	G	A	G	G	G	A	A	G	G	G	G	A	G	A	G	G	A	G	G	G	G	G	G	G	G	R	R	G	G	G	G
Kukri_c10065_415	G	G	G	G	G	G	G	G	G	G	G	G	G	G	G	G	G	G	G	G	G	G	G	G	G	G	G	G	G	G	G	G	G	G	G	G	G	G	G	G	G	G	G	G	G	G	N	G	G
Ku_c32078_885	T	N	Y	T	T	T	C	T	T	C	T	T	Y	T	Y	Y	T	C	N	N	Y	T	N	Y	T	T	C	C	C	T	T	T	T	C	T	T	T	T	T	C	Y	T	T	Y	T	T	T	T	T
wsnp_BE495786A_Ta_2_1	G	G	G	G	G	G	G	G	G	G	G	G	G	G	G	G	G	G	G	G	G	G	G	G	G	G	G	G	G	G	G	G	G	G	G	G	G	G	G	G	G	G	G	G	G	G	G	G	G
Excalibur_c7033_159	A	A	A	A	A	A	A	A	A	A	A	A	A	A	A	A	A	A	A	A	A	A	A	A	A	A	A	A	A	A	A	A	A	A	A	A	A	A	A	A	A	A	A	A	A	A	A	A	A
BS00021714_51	C	C	C	Y	Y	Y	Y	Y	Y	C	C	C	C	Y	C	C	C	C	C	Y	C	C	C	Y	Y	C	C	C	C	Y	C	Y	C	C	Y	C	C	C	C	C	C	C	C	Y	Y	C	C	C	C
IACX11338	C	C	C	C	C	C	Y	C	C	C	C	C	C	C	C	Y	C	C	C	C	C	C	C	C	C	N	C	C	C	C	C	C	C	C	C	C	C	C	C	Y	C	C	C	N	C	C	C	C	C
GENE-0410_71	C	C	C	A	A	A	A	A	A	C	C	C	C	A	C	C	C	C	C	A	C	C	C	A	A	C	C	C	C	A	C	A	C	C	A	C	C	C	C	C	C	C	C	C	A	C	C	C	C
Kukri_c25215_124	T	T	T	T	T	T	C	T	T	T	T	T	T	C	T	T	T	T	T	C	T	T	T	C	C	T	T	T	T	T	T	C	T	T	C	T	T	T	T	T	T	T	T	Y	T	T	T	T	T
wsnp_Ex_c21336_30465618	A	A	A	A	A	A	G	A	A	A	A	A	A	G	A	A	A	A	A	G	A	A	A	G	G	A	A	A	A	A	A	G	A	A	G	A	A	A	A	A	A	A	A	R	A	A	A	A	A
wsnp_Ex_rep_c68857_67737959	N	N	N	N	N	N	N	N	N	N	N	N	N	N	N	N	N	N	N	N	N	N	N	N	N	N	N	N	N	N	N	N	N	N	N	N	N	N	N	N	N	N	N	N	N	N	N	N	N
wsnp_Ex_c21193_30320134	A	A	A	G	G	G	G	G	G	A	A	A	A	G	A	A	A	A	A	G	A	A	A	G	G	A	A	A	A	G	A	G	A	A	G	A	A	A	A	A	A	A	A	R	R	A	A	A	A
BobWhite_c12568_900	T	T	T	C	C	C	Y	C	C	T	T	T	T	C	T	T	T	T	T	C	T	T	T	C	C	T	T	T	T	C	T	C	T	T	C	T	T	T	T	T	T	T	T	Y	Y	T	T	T	T
Ra_c4159_2716	G	G	K	T	T	T	T	T	T	G	K	K	G	T	G	G	G	K	G	T	G	K	K	T	T	G	K	G	G	T	G	T	G	G	T	N	G	G	G	N	K	K	K	N	K	G	G	G	N
Excalibur_c34697_831	A	A	A	C	C	C	C	C	C	A	A	A	A	C	A	A	A	A	A	C	A	A	A	C	C	A	A	A	A	C	A	C	A	A	C	A	A	A	A	A	A	A	A	M	M	A	A	A	A
IAAV8429	C	C	C	C	C	C	C	C	C	C	C	C	C	C	C	C	C	C	C	C	C	C	C	C	C	C	C	C	C	C	C	C	C	C	C	C	C	C	C	C	C	C	C	C	C	C	C	C	C
Ra_c9876_373	C	C	C	C	C	C	C	C	C	C	C	C	C	C	C	C	C	C	C	C	C	C	C	C	C	C	C	C	C	C	C	C	C	C	C	C	C	C	C	C	C	C	C	C	C	C	C	C	C
Ra_c7552_772	A	A	A	A	A	A	A	A	A	A	A	A	A	A	A	A	A	A	A	A	A	A	A	A	A	A	A	A	A	A	A	A	A	A	A	A	A	A	A	A	A	A	A	A	A	A	A	A	A
Ex_c4051_1826	A	A	A	A	A	A	A	A	A	A	A	A	A	A	A	A	A	A	A	A	A	A	A	A	A	N	A	A	A	A	A	A	A	A	A	A	A	A	A	A	A	A	A	A	A	A	A	A	A
BS00032112_51	C	C	C	C	C	C	Y	C	C	C	C	C	C	C	C	N	C	C	C	C	C	C	C	C	C	Y	C	C	C	C	C	C	C	C	C	C	C	C	C	N	C	C	C	Y	C	C	C	C	C
Ex_c105443_895	C	C	C	C	C	C	C	C	C	C	C	C	C	C	C	C	C	C	C	C	C	C	C	C	C	C	C	C	C	C	C	C	C	C	C	C	C	C	C	C	C	C	C	C	C	C	C	C	C
RAC875_c19579_377	C	C	C	C	C	C	C	C	C	C	C	C	C	C	C	C	C	C	C	C	C	C	C	C	C	C	C	C	C	C	C	C	C	C	C	C	C	C	C	C	C	C	C	C	C	C	C	C	C
Ex_c16529_304	T	T	T	T	T	T	T	T	T	T	T	T	T	T	T	T	T	T	T	T	T	T	T	T	T	T	T	T	T	T	T	T	T	T	T	T	T	T	T	T	T	T	T	Y	T	T	T	T	T
wsnp_Ex_c23992_33235984	G	G	G	G	G	G	G	A	A	G	G	G	G	G	G	G	G	A	A	G	G	G	G	G	A	R	A	A	G	G	A	G	A	A	G	G	A	A	A	R	G	G	A	G	G	A	G	G	G
wsnp_Ex_rep_c105443_89868548	A	A	A	A	A	A	A	A	A	A	A	A	A	A	A	A	A	A	A	A	A	A	A	A	A	A	A	A	A	A	A	A	A	A	A	A	A	A	A	A	A	A	A	A	A	A	A	A	A
wsnp_Ra_c4664_8410628	G	G	G	G	G	G	G	G	G	G	G	G	G	G	G	G	G	G	G	G	G	G	G	G	G	G	G	G	G	G	G	G	G	G	G	G	G	G	G	G	G	G	G	G	G	G	G	G	G
wsnp_Ex_c19294_28225846	N	N	N	N	N	N	N	N	N	N	N	N	N	N	N	N	N	N	N	N	N	N	N	N	N	N	N	N	N	N	N	N	N	N	N	N	N	N	N	N	N	N	N	N	N	N	N	N	N
IACX3047	G	G	G	G	G	G	G	G	G	G	G	A	G	G	G	G	G	G	A	G	G	A	A	G	G	A	A	A	R	G	A	G	A	G	G	A	A	A	A	G	A	A	A	A	R	A	A	A	G
IAAV5535	C	C	C	C	C	C	C	C	C	C	C	A	C	C	C	C	C	C	A	C	C	A	A	C	C	A	A	A	M	C	A	C	A	C	C	A	A	A	A	C	A	A	A	A	M	A	A	A	C
IAAV1185	G	G	G	G	G	G	G	G	G	G	G	G	G	G	G	G	G	G	G	G	G	G	G	G	G	G	G	G	G	G	G	G	G	G	G	G	G	G	G	G	G	G	G	G	G	G	G	G	G
Tdurum_contig32437_257	T	T	T	T	T	T	T	T	T	T	T	C	T	T	T	T	T	T	C	T	T	C	C	T	T	C	T	C	Y	T	C	T	C	T	T	C	C	C	C	T	C	C	C	C	Y	C	C	C	T
BS00089894_51	C	C	C	C	C	C	C	C	C	C	C	T	C	C	C	C	C	C	T	C	C	T	T	C	C	T	C	T	Y	C	T	C	T	C	C	T	T	T	T	C	T	T	T	T	Y	T	T	T	C
Ra_c105707_788	T	T	T	T	T	T	T	T	T	T	T	C	T	T	T	T	T	T	C	T	T	C	C	T	T	C	T	C	N	T	C	T	C	T	T	C	C	C	C	T	C	C	C	C	N	C	C	C	T
Tdurum_contig11412_393	A	A	A	A	A	A	A	A	A	A	A	A	A	A	A	A	A	A	A	A	A	A	A	A	A	A	A	A	A	A	A	A	A	A	A	A	A	A	A	A	A	A	A	R	A	A	A	A	A
wsnp_Ex_c55986_58282517	T	T	T	T	T	T	T	T	T	T	T	C	T	T	T	T	T	T	C	T	T	C	C	T	T	C	T	C	Y	T	C	T	C	T	T	C	C	C	C	T	C	C	C	C	Y	C	C	C	T
Excalibur_c52495_89	N	N	N	N	N	N	N	N	N	N	N	N	N	N	N	N	N	N	N	N	N	N	N	N	N	N	N	N	N	N	N	N	N	N	N	N	N	N	N	N	N	N	N	N	N	N	N	N	N
wsnp_Ex_rep_c109742_92411838	C	C	C	C	C	C	C	C	C	C	C	A	C	C	C	C	C	C	A	C	C	A	A	C	C	N	C	A	M	C	A	C	A	C	C	A	A	A	A	C	A	A	A	N	M	A	A	A	C
wsnp_Ku_c21316_31053745	T	T	T	T	T	T	T	T	T	T	T	C	T	T	T	T	T	T	C	T	T	C	C	T	T	C	T	C	Y	T	C	T	C	T	T	C	C	C	C	T	C	C	C	C	Y	C	C	C	T
wsnp_Ku_c21316_31053776	C	C	C	C	C	C	C	C	C	C	C	T	C	C	C	C	C	C	T	C	C	T	T	C	C	T	C	T	Y	C	T	C	T	C	C	T	T	T	T	C	T	T	T	T	Y	T	T	T	C
RAC875_rep_c112044_340	C	C	C	C	C	C	C	C	C	C	T	T	C	C	C	C	C	T	T	C	C	T	T	C	C	Y	T	T	Y	C	T	C	T	T	C	T	T	T	T	T	T	T	T	T	Y	T	T	T	T
Kukri_c30322_414	T	T	T	T	T	T	T	T	T	T	C	C	T	T	T	T	T	C	C	T	T	C	C	T	T	N	C	C	Y	T	C	T	C	C	T	C	C	C	C	C	C	C	C	C	Y	C	C	C	C
CAP12_c1906_217	T	T	T	T	T	T	T	T	T	T	C	C	T	T	T	T	T	C	C	T	T	C	C	T	T	C	C	C	Y	T	C	T	C	C	T	C	C	C	C	C	C	C	C	C	Y	C	C	C	C
RAC875_c29540_413	G	G	G	G	G	G	G	G	G	G	G	G	G	G	G	G	G	G	G	G	G	G	G	G	G	G	G	G	G	G	G	G	G	G	G	G	G	G	G	G	G	G	G	G	G	G	G	G	G
BS00100120_51	T	T	T	G	G	G	T	G	G	N	T	N	T	G	T	G	T	N	T	G	T	N	T	G	G	T	N	T	N	G	T	G	T	T	G	T	N	T	T	T	T	T	T	T	T	T	T	T	T
TA003955-1138	A	A	A	A	A	A	A	A	A	A	G	G	A	A	A	A	A	G	G	A	A	G	G	A	A	G	G	G	R	A	G	A	G	G	A	G	G	G	G	G	G	G	G	G	R	G	G	G	G
wsnp_BE445113A_Ta_2_1	C	C	C	C	C	C	C	C	C	C	C	C	C	C	C	C	C	C	C	C	C	C	C	C	C	C	C	C	C	C	C	C	C	C	C	C	C	C	C	C	C	C	C	C	C	C	C	C	C
BS00094553_51	A	A	A	G	G	N	A	G	G	A	A	A	A	G	A	G	A	A	A	G	A	A	A	G	G	A	A	A	A	G	A	G	A	A	G	A	A	A	A	A	A	A	A	N	N	A	A	A	A
Ku_c67089_214	G	G	G	A	A	A	G	A	A	G	G	G	G	A	G	R	G	G	G	A	G	G	G	A	A	G	G	G	G	A	G	A	G	G	A	G	G	G	G	G	G	G	G	G	R	G	G	G	G
Tdurum_contig50499_858	A	A	A	A	A	A	A	A	A	A	A	A	A	A	A	A	A	A	A	A	A	A	A	A	A	N	A	A	A	A	A	A	A	A	A	A	A	A	A	A	A	A	A	R	A	A	A	A	A
Ra_c108912_519	C	C	C	T	T	T	Y	T	T	C	C	C	C	T	C	N	C	C	C	T	C	C	C	T	T	Y	C	C	C	T	C	T	Y	C	T	C	C	C	C	Y	Y	C	C	C	Y	C	Y	C	C
wsnp_Ku_c15214_23756800	T	T	T	T	T	T	T	T	T	T	T	T	T	T	T	T	T	T	T	T	T	T	T	T	T	T	T	T	T	T	T	T	T	T	T	T	T	T	T	T	T	T	T	Y	T	T	T	T	T
wsnp_BG314157A_Ta_2_1	T	T	T	T	T	T	T	T	T	T	T	C	T	T	T	T	T	T	C	T	T	C	T	T	T	C	T	T	Y	T	C	T	C	T	T	C	C	T	C	T	T	C	C	T	T	T	C	C	T
Kukri_c18413_168	C	C	C	C	C	C	C	C	C	C	C	T	C	C	C	C	C	C	T	C	C	T	C	C	C	T	C	C	N	C	T	C	T	C	C	T	T	C	T	C	C	T	T	C	C	C	T	T	C
wsnp_BE445113A_Ta_2_2	G	G	G	G	G	G	G	G	G	G	G	G	G	G	G	G	G	G	G	G	G	G	G	G	G	G	G	G	G	G	G	G	G	G	G	G	G	G	G	G	G	G	G	G	G	G	G	G	G
Kukri_c37726_285	N	N	N	N	N	N	N	N	N	N	N	N	N	N	N	N	N	N	N	N	N	N	N	N	N	N	N	N	N	N	N	N	N	N	N	N	N	N	N	N	N	N	N	N	N	N	N	N	N
Kukri_c53153_92	G	G	G	G	G	G	G	G	G	G	G	K	G	G	G	G	G	G	K	G	G	K	G	G	G	K	G	G	N	G	K	G	K	G	G	K	K	G	K	G	G	K	K	G	G	G	K	K	G
BS00065324_51	T	T	T	T	T	T	T	T	T	T	T	C	T	T	T	T	T	T	C	T	T	C	T	T	T	C	T	T	Y	T	C	T	C	T	T	C	C	T	C	T	T	C	C	T	T	T	C	C	T
BS00073009_51	N	N	N	C	C	Y	C	C	C	N	N	N	N	N	N	C	N	N	N	N	N	N	C	N	C	C	N	N	N	N	N	N	C	N	N	N	N	C	N	N	C	N	C	N	C	N	N	N	N
Kukri_c58155_786	G	G	G	G	A	G	G	G	G	G	G	A	G	G	G	G	G	G	A	G	G	A	G	G	G	A	G	G	N	G	A	G	A	G	G	A	A	A	A	G	G	A	A	G	G	G	A	A	G
Ex_c2848_957	G	G	G	G	G	G	G	G	G	G	G	T	G	G	G	G	G	G	N	G	G	T	G	G	G	T	G	G	K	G	T	G	T	G	G	T	T	G	T	G	G	N	T	G	G	G	T	T	G
wsnp_Ra_c11877_19161832	C	C	C	T	T	N	C	T	T	C	C	T	C	C	C	N	C	C	T	T	C	T	C	T	T	T	C	C	Y	T	T	T	T	N	T	T	T	C	T	C	C	T	T	C	Y	C	T	T	C
BS00021728_51	C	C	C	C	C	C	C	C	C	C	C	T	C	C	C	C	C	C	T	C	C	T	C	C	C	T	C	C	Y	C	T	C	T	N	C	T	T	C	T	C	C	T	T	C	C	C	T	T	C
RAC875_c29540_391	G	G	G	T	T	N	G	T	T	G	G	G	G	G	G	T	G	G	G	T	G	G	G	T	T	G	G	G	G	T	G	T	G	N	T	G	G	G	G	G	G	G	G	G	K	G	G	G	G
BS00072186_51	N	N	N	C	C	Y	C	C	C	N	N	N	N	N	N	C	N	N	N	N	N	N	C	N	C	C	N	N	N	N	N	T	C	N	N	N	N	C	N	N	C	N	C	N	C	N	N	N	N
RAC875_c24047_284	T	T	T	C	C	C	T	N	N	T	T	T	T	T	T	C	T	T	T	C	T	T	T	C	C	T	T	T	T	C	T	C	T	T	C	T	T	T	T	T	T	T	T	T	Y	T	T	T	T
BS00022432_51	T	T	T	C	C	C	T	C	C	T	T	T	T	T	T	C	T	T	T	C	T	T	T	C	C	T	T	T	T	C	T	C	T	T	C	T	T	T	T	T	T	T	T	N	Y	T	T	T	T
RAC875_c29540_1109	A	A	A	G	G	G	A	G	G	A	A	A	A	A	A	G	A	A	A	G	A	A	A	G	G	A	A	A	A	G	A	G	A	A	G	A	A	A	A	A	A	A	A	R	R	A	A	A	A
wsnp_Ra_c33025_41968284	G	G	G	T	T	T	G	T	T	G	G	G	G	G	G	N	G	G	G	T	G	G	G	T	T	G	G	G	G	T	G	N	G	G	T	G	G	G	G	G	G	G	G	G	K	G	G	G	G
wsnp_Ex_c3293_6072122	A	A	A	A	A	A	R	A	A	A	A	G	A	A	A	R	A	A	G	G	A	G	A	G	A	G	A	A	R	A	G	G	G	A	G	G	G	A	G	R	A	G	G	R	R	A	G	G	A
BS00067652_51	A	A	A	A	A	A	A	A	A	A	A	A	A	A	A	A	A	A	A	A	A	A	A	A	A	A	A	A	A	A	A	A	A	A	A	A	A	A	A	A	A	A	A	A	A	A	A	A	A
Ku_c7975_644	T	T	T	T	T	T	T	T	T	T	T	T	T	T	T	T	T	T	N	C	T	T	T	C	T	T	T	T	T	T	T	C	T	T	C	T	T	T	T	T	T	T	T	T	T	T	T	T	T
wsnp_Ra_c9209_15425473	T	T	T	T	T	T	T	T	T	T	T	T	T	T	T	T	T	T	T	C	T	T	T	C	T	T	T	T	T	T	T	C	T	T	C	T	T	T	T	T	T	T	T	T	N	T	T	T	T
Kukri_c13107_100	G	G	G	G	G	G	G	G	G	G	G	G	G	G	G	G	G	G	G	A	G	G	G	A	G	G	G	G	G	G	G	A	G	G	A	G	G	G	G	G	G	G	G	G	G	G	G	G	G
wsnp_Ex_c3475_6362087	G	G	G	G	G	G	G	G	G	G	G	G	G	G	G	G	G	G	G	A	G	G	G	A	G	G	G	G	G	G	G	A	G	G	A	G	G	G	G	G	G	G	G	R	G	G	G	G	G
Kukri_c12758_617	G	G	G	G	G	G	G	G	G	G	G	G	G	G	G	G	G	G	G	A	G	G	G	A	G	G	G	G	G	G	G	A	G	G	A	G	G	G	G	G	G	G	G	R	G	G	G	G	G
wsnp_Ku_c10292_17066821	T	T	T	T	T	T	T	T	T	T	T	T	T	T	T	T	T	T	T	C	T	T	T	C	T	T	T	T	T	T	T	C	T	N	C	T	T	T	T	T	T	T	T	Y	Y	T	T	T	T
RAC875_c49074_374	A	A	A	A	A	A	A	A	A	A	A	A	A	A	A	A	A	A	A	A	A	A	A	A	A	A	A	A	A	A	A	A	A	A	A	A	A	A	A	A	A	A	A	A	A	A	A	A	A
BS00065601_51	G	G	G	G	G	G	G	G	G	G	G	G	G	G	G	G	G	G	G	A	G	G	G	A	G	G	G	G	G	G	G	A	G	G	A	G	G	G	G	G	G	G	G	R	G	G	G	G	G
RAC875_c46551_339	N	N	N	N	N	N	N	N	N	N	N	N	N	N	N	N	N	N	N	N	N	N	N	N	N	N	N	N	N	N	N	N	N	N	N	N	N	N	N	N	N	N	N	N	N	N	N	N	N
tplb0045g22_418	C	C	C	C	C	C	C	C	C	C	C	C	C	C	C	C	C	C	C	C	C	C	C	C	C	C	C	C	C	C	C	C	C	C	C	C	C	C	C	C	C	C	C	C	C	C	C	C	C
Kukri_c53935_265	C	C	C	C	C	C	C	C	C	C	C	C	C	C	C	C	C	C	C	T	C	C	C	T	C	C	C	C	C	C	C	T	C	C	T	C	C	C	C	C	C	C	C	Y	N	C	C	C	C
Kukri_rep_c105589_73	T	T	T	T	T	T	T	T	T	T	T	T	T	T	T	T	T	T	T	C	T	T	T	C	T	T	T	T	T	T	T	C	T	T	C	T	T	T	T	T	T	T	T	Y	N	T	T	T	T
Kukri_c29121_226	G	G	G	G	G	G	G	G	G	G	G	G	G	G	G	G	G	G	G	A	G	G	G	A	G	G	G	G	G	G	G	A	G	G	A	G	G	G	G	G	G	G	G	R	N	G	G	G	G
CAP7_c1083_283	G	G	G	G	G	G	G	G	G	G	G	G	G	G	G	G	G	G	G	A	G	G	G	A	G	G	G	G	G	G	G	A	G	G	A	G	G	G	G	G	G	G	G	N	G	G	G	G	G
IAAV332	N	N	N	N	N	N	N	N	N	N	N	N	N	N	N	N	N	N	N	N	N	N	N	N	N	N	N	N	N	N	N	N	N	N	N	N	N	N	N	N	N	N	N	N	N	N	N	N	N
Excalibur_c3475_113	A	A	A	A	A	A	A	A	A	A	A	A	A	A	A	A	A	A	A	G	A	A	A	G	A	A	A	A	A	A	A	G	A	A	G	A	A	A	A	A	A	A	A	R	A	A	A	A	A
RAC875_c27417_150	C	C	C	T	T	N	C	T	T	C	T	C	C	C	C	N	C	T	C	T	C	C	C	T	T	C	T	T	C	T	C	T	C	T	T	C	C	C	C	T	C	C	C	Y	T	C	C	C	T
BS00067742_51	T	T	T	T	T	T	T	T	T	T	T	T	T	T	T	T	T	T	T	T	T	T	T	T	T	T	T	T	T	T	T	T	T	T	T	T	T	T	T	T	T	T	T	T	T	T	T	T	T
Kukri_c39377_286	C	C	C	C	C	C	C	C	C	C	C	C	C	C	C	C	C	C	C	C	C	C	C	C	C	C	C	C	C	C	C	C	C	C	C	C	C	C	C	C	C	C	C	C	C	C	C	C	C
Ra_c1311_1360	G	G	G	G	G	G	R	G	G	G	G	G	G	G	G	G	G	G	G	A	G	G	G	A	G	A	G	G	G	G	G	A	G	G	A	G	G	G	G	G	G	G	G	G	G	G	G	G	G
Kukri_c43410_348	G	G	G	A	A	A	G	A	A	G	A	G	G	G	G	A	G	A	G	A	G	G	G	A	A	G	A	A	G	A	G	A	G	A	A	G	G	G	G	A	G	G	G	R	A	G	G	G	A
Kukri_c29039_315	C	C	C	C	C	C	C	C	C	C	C	C	C	C	C	C	C	C	C	C	C	C	C	C	C	C	C	C	C	C	C	C	C	C	C	C	C	C	C	C	C	C	C	C	C	C	C	C	C
wsnp_BM140362A_Ta_2_2	T	T	T	C	C	N	T	C	C	T	C	T	T	T	T	C	T	C	T	T	T	T	T	T	C	T	C	C	T	C	T	T	T	C	T	T	T	T	T	C	T	T	T	T	N	T	T	T	C
wsnp_Ku_c1642_3232242	T	T	T	T	T	T	T	T	T	T	T	T	T	T	T	T	T	T	N	T	T	T	T	T	T	T	T	T	T	T	T	T	T	T	T	T	T	T	T	T	T	T	T	Y	T	T	T	T	T
wsnp_CAP12_c1960_972031	G	G	G	A	A	A	G	A	A	G	A	G	G	G	G	A	G	A	G	G	G	G	G	G	A	G	A	A	G	A	G	G	G	A	G	G	G	G	G	A	G	G	G	R	N	G	G	G	A
BS00022220_51	G	G	G	G	G	G	G	G	G	G	G	A	G	G	G	G	G	G	A	G	G	A	A	G	G	A	G	G	R	G	A	G	A	G	G	A	A	A	A	G	A	A	A	R	G	A	A	A	G
BS00079538_51	A	A	A	A	A	A	A	A	A	A	A	C	A	A	A	A	A	A	C	A	A	C	C	A	A	C	A	A	A	A	C	A	C	A	A	C	C	C	C	A	C	C	C	M	A	C	C	C	A
wsnp_Ex_c6452_11213329	T	T	T	T	T	T	T	T	T	T	T	T	T	T	T	T	T	T	T	T	T	T	T	T	T	T	T	T	T	T	T	T	T	T	T	T	T	T	T	T	T	T	T	T	T	T	T	T	T
BS00030036_51	A	A	A	A	A	A	A	A	A	A	A	C	A	A	A	A	A	A	C	A	A	C	C	A	A	C	A	A	M	A	C	A	C	A	A	C	C	C	C	A	C	C	C	M	A	C	C	C	A
Kukri_c31891_1355	T	T	T	T	T	T	T	T	T	T	T	T	T	T	T	T	T	T	T	T	T	T	T	T	T	T	T	T	T	T	T	T	T	T	T	T	T	T	T	T	T	T	T	T	T	T	T	T	T
BS00069145_51	C	C	C	C	C	C	N	C	C	C	C	C	C	C	C	C	C	C	C	C	C	C	C	C	C	N	C	C	C	C	C	C	C	C	C	C	C	C	C	C	C	C	C	C	C	C	C	C	C
BS00022173_51	T	T	T	T	T	T	T	T	T	T	T	G	T	T	T	T	T	T	G	T	T	G	G	T	T	G	T	T	T	T	G	T	G	T	T	G	G	G	G	T	G	G	G	K	T	G	G	G	T
wsnp_Ex_c20489_29564938	G	G	G	G	G	G	G	G	G	G	G	G	G	G	G	G	G	G	G	G	G	G	G	G	G	G	G	G	G	G	G	G	G	G	G	G	G	G	G	G	G	G	G	G	G	G	G	G	G
BobWhite_c46007_582	G	G	G	G	G	G	N	G	G	G	A	A	G	G	G	A	G	A	A	G	G	A	A	G	A	A	A	A	N	A	A	G	A	A	G	A	A	A	A	A	A	A	A	R	N	A	A	A	A
BS00088035_51	A	A	A	A	A	A	A	A	A	A	G	G	A	A	A	G	A	G	G	A	A	G	G	A	G	G	G	G	R	G	G	A	G	G	A	G	G	G	G	G	G	G	G	R	R	G	G	G	G
TA001450-1081	G	G	G	G	G	G	G	G	G	G	A	A	G	G	G	A	G	A	A	G	G	A	A	G	A	A	A	A	R	A	A	G	A	A	G	A	A	A	A	A	A	A	A	R	R	A	A	A	A
wsnp_Ex_c32590_41222878	T	T	T	T	T	T	T	T	T	T	C	C	T	T	T	C	T	C	C	T	T	C	C	T	C	C	C	C	N	C	C	T	C	C	T	C	C	C	C	C	C	C	C	Y	Y	C	C	C	C
Kukri_c54678_88	T	T	T	T	T	N	C	T	T	T	T	T	C	T	C	T	T	T	T	C	C	T	T	C	T	T	T	T	T	T	T	C	T	T	C	T	T	T	T	T	T	T	T	Y	Y	T	T	T	T
Kukri_c1313_1158	N	N	N	N	N	N	N	N	N	N	N	N	N	N	N	N	N	N	N	N	N	N	N	N	N	N	N	N	N	N	N	N	N	N	N	N	N	N	N	N	N	N	N	N	N	N	N	N	N
wsnp_Ex_c22284_31478675	C	C	C	C	C	C	C	C	C	C	C	C	C	C	C	C	C	C	C	C	C	C	C	C	C	C	C	C	C	C	C	C	C	C	C	C	C	C	C	C	C	C	C	C	C	C	C	C	C
Ku_c1313_1673	C	C	C	C	C	C	T	C	C	C	C	C	T	C	T	C	C	C	C	T	T	C	C	T	C	C	C	C	Y	C	C	T	C	C	T	C	C	C	C	C	C	C	C	Y	Y	C	C	C	C
IAAV6234	T	T	T	T	T	T	C	T	T	T	T	T	C	T	C	T	T	T	T	T	C	T	T	T	T	T	T	T	T	T	T	C	T	T	C	T	T	T	T	T	T	T	T	T	T	T	T	T	T
Ku_c10813_1122	T	T	T	T	T	T	T	T	T	T	T	T	T	T	T	C	T	C	T	T	T	T	T	T	C	T	C	T	Y	C	T	T	T	C	T	T	T	T	T	C	T	T	T	Y	N	T	T	T	T
Ra_c64515_242	C	C	C	C	C	C	C	C	C	C	C	C	C	C	C	N	C	A	C	C	C	C	C	C	A	C	A	C	N	A	C	C	C	A	C	C	C	C	C	A	C	C	C	M	C	C	C	C	C
wsnp_Ex_c1997_3755945	C	C	C	C	C	C	C	C	C	C	C	C	C	C	C	C	C	C	C	A	C	C	C	A	C	C	C	C	C	C	C	C	C	C	C	C	C	C	C	C	C	C	C	C	M	C	C	C	C
GENE-3454_74	C	C	C	C	C	C	C	C	C	C	C	C	C	C	C	T	C	T	C	C	C	C	C	C	T	C	T	C	N	T	C	C	C	T	C	C	C	C	C	T	C	C	C	Y	N	C	C	C	C
wsnp_Ex_c1997_3757496	C	C	C	C	C	C	C	C	C	C	C	C	C	C	C	C	C	C	C	C	C	C	C	C	C	C	C	C	C	C	C	C	C	C	C	C	C	C	C	C	C	C	C	C	C	C	C	C	C
wsnp_JD_c6544_7697235	T	T	T	T	T	T	C	T	T	T	T	T	C	T	C	T	T	T	T	C	C	T	T	C	T	T	T	T	T	T	T	C	T	T	C	T	T	T	T	T	T	T	T	T	Y	T	T	T	T
RAC875_c80876_67	T	T	T	T	T	T	N	T	T	T	T	T	T	T	T	G	T	G	T	T	T	T	T	T	G	T	G	T	T	G	T	T	T	G	T	T	T	T	T	G	T	T	T	K	K	T	T	T	T
Ku_c809_2419	T	T	T	T	T	T	C	T	T	T	T	T	C	T	C	T	T	T	T	C	C	T	T	C	T	T	T	T	T	T	T	C	T	T	C	T	T	T	T	T	T	T	T	T	Y	T	T	T	T
RAC875_c32979_440	G	G	G	G	G	G	G	G	G	G	G	G	G	G	G	G	G	G	G	G	G	G	G	G	G	N	G	G	G	R	G	G	G	N	G	G	G	G	G	G	G	G	G	G	G	G	G	G	G
wsnp_Ex_c1997_3756118	N	N	N	N	N	N	N	N	N	N	N	N	N	N	N	N	N	N	N	N	N	N	N	N	N	N	N	N	N	N	N	N	N	N	N	N	N	N	N	N	N	N	N	N	N	N	N	N	N
Kukri_rep_c109473_80	A	A	A	A	A	A	G	A	A	A	A	A	G	A	G	N	A	A	A	G	G	A	A	G	A	A	A	A	A	A	A	G	A	A	G	A	A	A	A	A	A	A	A	A	N	A	A	A	A
wsnp_JD_c6544_7697412	G	G	G	G	G	G	A	G	G	G	G	G	A	G	A	G	G	G	G	A	A	G	G	A	G	G	G	G	G	G	G	A	G	G	A	G	G	G	G	G	G	G	G	G	R	G	G	G	G
Kukri_c49170_655	G	G	G	G	G	G	G	G	G	G	G	G	G	G	G	G	G	G	G	G	G	G	G	G	G	G	G	G	G	G	G	G	G	G	G	G	G	G	G	G	G	G	G	G	G	G	G	G	G
Kukri_c12984_465	C	C	C	C	C	C	C	C	C	C	C	C	C	C	C	T	C	T	C	C	C	C	C	C	T	C	T	C	C	T	C	C	C	T	C	C	C	C	C	T	C	C	C	Y	N	C	C	C	C
wsnp_JD_c6544_7697578	A	A	A	A	A	R	G	A	A	A	A	A	G	A	G	R	A	A	A	G	G	A	A	G	A	A	A	A	A	A	A	G	A	A	G	A	A	A	A	A	A	A	A	A	R	A	A	A	A
wsnp_Ex_c1997_3757721	T	T	T	T	T	T	C	T	T	T	T	T	C	T	C	T	T	T	T	C	C	T	T	C	T	T	T	T	T	T	T	C	T	T	C	T	T	T	T	T	T	T	T	T	Y	T	T	T	T
Excalibur_c44668_382	G	G	G	G	G	G	A	G	G	G	G	G	A	G	A	G	G	G	G	A	A	G	G	A	G	G	G	G	G	G	G	A	G	G	A	G	G	G	G	G	G	G	G	G	A	G	G	G	G
wsnp_Ku_c23012_32893918	A	A	A	A	A	N	G	A	A	A	A	A	G	A	G	A	A	A	A	G	G	A	A	G	A	A	A	A	A	A	A	G	A	A	G	A	A	A	A	A	A	A	A	A	R	A	A	A	A
CAP12_c1979_117	A	A	A	A	A	N	G	A	A	A	A	A	G	A	G	G	A	G	A	G	G	A	A	G	G	A	G	A	A	G	A	G	A	G	G	A	A	A	A	G	A	A	A	R	G	A	A	A	A
Tdurum_contig57101_1616	Y	Y	Y	Y	Y	Y	T	Y	Y	Y	Y	Y	C	Y	C	C	Y	C	Y	C	C	Y	Y	T	C	T	C	T	Y	C	T	C	T	C	C	Y	T	Y	Y	C	Y	Y	Y	N	Y	Y	T	T	Y
TA002402-1350	T	T	T	T	T	T	T	T	T	T	T	T	T	T	T	C	T	C	T	T	T	T	T	T	C	T	C	T	T	C	T	T	T	C	T	T	T	T	T	C	T	T	T	Y	Y	T	T	T	T
BS00088136_51	T	T	T	T	T	T	T	T	T	T	T	T	T	T	T	C	T	C	T	T	T	T	T	T	C	T	C	T	T	C	T	T	T	C	T	T	T	T	T	C	T	T	T	Y	Y	T	T	T	T
Excalibur_c52725_585	T	T	T	T	T	T	C	T	T	T	T	T	T	T	T	T	T	T	T	T	T	T	T	T	T	T	T	T	C	T	T	T	T	T	T	T	T	T	T	T	T	T	T	T	N	T	T	T	T
Excalibur_c1845_4911	T	T	T	T	T	T	T	T	T	T	T	T	T	T	T	T	T	T	T	T	T	T	T	T	T	T	T	T	C	T	T	T	T	T	T	T	T	T	T	T	T	T	T	T	T	T	T	T	T
Excalibur_c65755_51	C	C	C	C	C	C	T	C	C	C	C	C	C	C	C	C	C	C	C	C	C	C	C	C	C	C	C	C	T	C	C	C	C	C	C	C	C	C	C	C	C	C	C	C	C	C	C	C	C
Excalibur_c1845_718	T	T	T	T	T	T	C	T	T	T	T	T	T	T	T	T	T	T	T	T	T	T	T	T	T	T	T	T	C	T	T	T	T	T	T	T	T	T	T	T	T	T	T	T	T	T	T	T	T
RAC875_c12993_201	G	G	G	G	G	G	A	G	G	G	G	G	G	G	G	G	G	G	G	G	G	G	G	G	G	G	G	G	A	G	G	G	G	G	G	G	G	G	G	G	G	G	G	G	G	G	G	G	G
RAC875_c45115_509	A	A	A	A	A	A	G	A	A	A	A	A	A	A	A	A	A	A	A	A	A	A	A	A	A	A	A	A	G	A	A	A	A	A	A	A	A	A	A	A	A	A	A	A	A	A	A	A	A
RAC875_c12993_127	C	C	C	C	C	C	T	C	C	C	C	C	C	C	C	C	C	C	C	C	C	C	C	C	C	C	C	C	T	C	C	C	C	C	C	C	C	C	C	C	C	C	C	C	C	C	C	C	C
RAC875_c45115_340	G	G	G	G	G	G	T	G	G	G	G	G	G	G	G	G	G	G	G	G	G	G	G	G	G	G	G	G	T	G	G	G	G	G	G	G	G	G	G	G	G	G	G	G	G	G	G	G	G
Kukri_c28695_269	A	A	A	A	A	A	G	A	A	A	A	A	A	A	A	A	A	A	A	A	A	A	A	A	A	A	A	A	G	A	A	A	A	A	A	A	A	A	A	A	A	A	A	N	A	A	A	A	A
wsnp_Ex_c13186_20822127	A	A	A	A	A	A	A	A	A	A	A	A	A	A	A	A	A	A	A	A	A	A	A	A	A	A	A	A	A	A	A	A	A	A	A	A	A	A	A	A	A	A	A	A	A	A	A	A	A
RAC875_c16149_298	T	T	T	T	T	T	T	T	T	T	T	T	T	T	T	T	T	T	T	T	T	T	T	T	T	T	T	T	T	T	T	T	T	T	T	T	T	T	T	T	T	T	T	T	T	T	T	T	T
IAAV1142	G	G	G	G	G	G	N	G	G	G	G	G	G	G	G	G	G	G	G	G	G	G	G	G	G	G	G	G	A	G	G	G	G	G	G	G	G	G	G	G	G	G	G	R	G	G	G	G	G
Excalibur_c5033_587	C	C	C	C	C	C	N	C	C	C	C	C	C	C	C	C	C	C	C	C	C	C	C	C	C	C	C	C	T	C	C	C	C	C	C	C	C	C	C	C	C	C	C	Y	C	C	C	C	C
Kukri_c18017_1696	G	G	G	G	G	G	A	G	G	G	G	G	G	G	G	N	G	G	G	G	G	G	G	G	G	N	G	G	A	G	G	G	G	G	G	G	G	G	G	N	G	G	G	R	G	G	G	G	G
BobWhite_c104_89	G	G	G	G	G	G	G	G	G	G	G	G	G	G	G	G	G	G	G	G	G	G	G	G	G	G	G	G	G	G	G	G	G	G	G	G	G	G	G	G	G	G	G	G	G	G	G	G	G
IAAV2694	C	C	C	C	C	C	C	C	C	C	C	C	C	C	C	C	C	C	C	C	C	C	C	C	C	C	C	C	C	C	C	C	C	C	C	C	C	C	C	C	C	C	C	C	C	C	C	C	C
BobWhite_c12977_65	A	A	M	A	A	A	M	A	A	A	A	A	M	M	M	A	A	A	A	M	M	A	M	C	M	A	A	M	A	M	A	A	A	A	M	A	A	M	A	A	M	A	M	M	A	M	A	A	A
Excalibur_c29605_535	T	T	C	T	T	Y	C	T	T	T	T	T	C	C	C	Y	T	T	T	C	C	T	C	C	C	T	T	C	T	C	T	T	T	T	C	T	T	C	T	T	C	T	C	Y	T	C	T	T	T
BobWhite_c14158_112	C	C	C	A	C	A	C	A	A	A	A	A	A	C	A	A	A	N	N	A	A	A	A	C	A	A	A	A	M	A	A	A	A	A	A	A	A	A	A	A	A	C	A	C	A	A	A	A	A
BS00039378_51	T	T	T	T	T	T	T	T	T	T	C	C	T	T	T	T	T	C	T	T	T	C	T	T	T	T	C	T	T	T	C	T	T	C	T	C	C	T	C	C	T	T	T	N	C	T	C	C	C
BS00065784_51	T	T	T	T	T	T	T	T	T	T	T	T	T	T	T	T	T	T	T	T	T	T	T	T	T	T	T	T	T	T	T	T	T	T	T	T	T	T	T	T	T	T	T	T	T	T	T	T	T
CAP12_c3602_91	A	A	A	A	A	A	R	A	A	A	A	A	A	R	A	A	A	A	A	A	A	A	A	A	A	A	A	A	R	R	A	A	A	A	A	A	A	A	A	A	A	A	R	A	A	A	A	A	A
BS00011146_51	C	C	C	C	C	C	N	C	C	C	C	C	C	Y	C	C	C	C	C	C	C	C	C	C	C	C	C	C	Y	Y	C	C	C	C	C	C	C	C	C	C	C	C	Y	C	C	C	C	C	C
Excalibur_c3145_70	A	A	A	A	A	A	A	A	A	A	A	A	A	A	A	A	A	A	A	A	A	A	A	A	A	A	A	A	A	A	A	A	A	A	A	A	A	A	A	A	A	A	A	A	A	A	A	A	A
BS00039377_51	C	C	C	C	C	C	C	C	C	C	A	A	C	C	C	C	C	A	C	C	C	A	C	C	C	C	A	C	C	C	A	C	C	A	C	A	A	C	A	A	C	C	C	M	A	C	A	A	A
BS00003743_51	C	C	C	C	C	C	C	C	C	C	C	T	C	C	C	C	C	T	C	C	C	T	C	C	T	C	T	C	C	C	C	C	C	T	C	T	C	C	C	Y	C	C	C	C	C	C	C	C	C
BobWhite_c27438_81	A	A	A	A	A	A	C	A	A	A	C	C	A	C	A	A	A	C	A	A	A	C	A	A	A	N	C	A	C	C	C	A	A	C	A	C	C	A	C	C	A	A	C	M	C	A	C	C	C
wsnp_Ku_c5210_9290700	G	G	G	G	G	G	A	G	G	G	A	A	G	A	G	G	G	A	G	G	G	A	G	G	G	G	A	G	A	A	A	G	G	A	G	A	A	G	A	A	G	G	A	R	A	G	A	A	A
Jagger_c5111_190	C	C	C	C	C	C	C	C	C	C	C	C	C	C	C	C	C	C	C	C	C	C	C	C	C	C	C	C	C	C	C	C	C	C	C	C	C	C	C	C	C	C	C	C	C	C	C	C	C
BS00065430_51	A	A	A	A	A	A	G	A	A	A	A	A	A	G	A	A	A	A	A	A	A	A	A	A	A	A	A	A	G	G	A	A	A	A	A	A	A	A	A	A	A	A	G	A	A	A	A	A	A
wsnp_Ku_c5210_9289260	C	C	C	C	C	C	C	C	C	C	T	T	C	C	C	C	C	T	C	C	C	T	C	C	C	C	T	C	C	C	T	C	C	T	C	T	T	C	T	T	C	C	C	Y	T	C	T	T	T
Excalibur_c8396_396	T	T	T	T	T	T	N	T	T	T	T	T	T	N	T	T	T	T	T	T	T	T	T	T	T	T	T	T	N	N	T	T	T	T	T	T	T	T	T	T	T	T	N	T	T	T	T	T	T
BS00062876_51	C	C	C	C	C	C	T	C	C	C	C	C	C	T	C	C	C	C	C	C	C	C	C	C	C	C	C	C	T	T	C	C	C	C	C	C	C	C	C	C	C	C	T	C	C	C	C	C	C
GENE-0392_97	C	C	C	C	C	C	T	C	C	C	C	C	C	T	C	C	C	C	C	C	C	C	C	C	C	C	C	C	T	T	C	C	C	C	C	C	C	C	C	C	C	C	T	C	C	C	C	C	C
wsnp_Ex_rep_c68085_66839109	G	G	G	G	G	G	R	G	G	G	G	G	G	G	G	G	G	G	G	G	G	G	G	G	G	R	G	G	G	G	G	G	G	G	G	G	G	G	G	R	R	G	G	G	A	G	R	G	G
RFL_Contig4781_1792	C	C	C	C	C	C	T	C	C	C	C	C	C	T	C	C	C	C	C	C	C	C	C	C	C	C	C	C	T	T	C	C	C	C	C	C	C	C	C	C	C	C	T	C	C	C	C	C	C
wsnp_Ex_c43228_49605281	A	A	A	A	A	A	G	A	A	A	A	A	A	G	A	A	A	A	A	A	A	A	A	A	A	A	A	A	G	G	A	A	A	A	A	A	A	A	A	A	A	A	G	A	A	A	A	A	A
RAC875_c8482_160	G	G	G	G	G	G	G	G	G	G	G	G	G	G	G	G	G	G	G	G	G	G	G	G	G	G	G	G	G	G	G	G	G	G	G	G	G	G	G	G	G	G	G	G	A	G	G	G	G
Kukri_c67383_102	C	C	C	C	C	C	C	C	C	C	C	C	C	C	C	C	C	C	C	C	C	C	C	C	C	C	C	C	C	C	C	C	C	C	C	C	C	C	C	C	C	C	C	C	T	C	C	C	C
wsnp_Ku_c17322_26392311	T	T	T	T	T	T	C	T	T	T	T	T	T	C	T	T	T	T	T	T	T	T	T	T	T	T	T	T	C	C	T	T	T	T	T	T	T	T	T	T	T	T	C	T	T	T	T	T	T
BS00034278_51	T	T	T	T	T	T	G	T	T	T	T	T	T	G	T	T	T	T	T	T	T	T	T	T	T	T	T	T	G	G	T	T	T	T	T	T	T	T	T	T	T	T	G	T	T	T	T	T	T
CAP7_c1891_230	A	A	A	A	A	A	C	A	A	A	A	A	A	C	A	A	A	A	A	A	A	A	A	A	A	A	A	A	C	C	A	A	A	A	A	A	A	A	A	A	A	A	C	A	A	A	A	A	A
wsnp_Ex_rep_c68493_67320068	T	T	T	T	T	T	T	T	T	T	T	T	T	T	T	T	T	T	T	T	T	T	T	T	T	T	T	T	T	T	T	T	T	T	T	T	T	T	T	T	T	T	T	T	C	T	T	T	T
wsnp_Ra_c11594_18777085	C	C	C	C	C	C	C	C	C	C	C	C	C	C	C	C	C	C	C	C	C	C	C	C	C	C	C	C	C	C	C	C	C	C	C	C	C	C	C	C	C	C	C	C	T	C	C	C	C
wsnp_Ex_c3258_6004611	G	G	G	G	G	G	G	G	G	G	G	G	G	G	G	G	G	G	G	G	G	G	G	G	G	N	G	G	G	G	G	G	G	G	G	G	G	G	G	G	G	G	G	G	A	G	G	G	G
wsnp_BG263358A_Ta_2_3	G	G	A	G	G	G	A	G	G	G	G	G	G	G	G	G	G	G	G	G	G	G	A	A	G	G	G	A	G	G	G	G	G	G	G	G	G	A	G	G	A	G	A	A	A	G	G	G	G
Tdurum_contig48037_499	T	T	T	T	T	T	T	T	T	T	T	T	T	T	T	T	T	T	T	T	T	T	T	T	T	T	T	T	T	T	T	T	T	T	T	T	T	T	T	T	T	T	T	T	T	T	T	T	T
Tdurum_contig48037_385	T	T	T	T	T	T	T	T	T	T	T	T	T	T	T	T	T	T	T	T	T	T	T	T	T	T	T	T	T	T	T	T	T	T	T	T	T	T	T	T	T	T	T	T	T	T	T	T	T
wsnp_Ex_c5060_8985678	T	T	T	T	T	T	T	T	T	T	T	T	T	T	T	T	T	T	T	T	T	T	T	T	T	T	T	T	T	T	T	T	T	T	T	T	T	T	T	T	T	T	T	T	T	T	T	T	T
CAP8_c2578_452	C	C	C	C	C	C	C	C	C	C	C	C	C	C	C	C	C	C	C	C	C	C	C	C	C	C	C	C	C	C	C	C	C	C	C	C	C	C	C	C	C	C	C	C	C	C	C	C	C
BobWhite_c15152_341	N	N	N	N	N	N	N	N	N	N	N	N	N	N	N	N	N	N	N	N	N	N	N	N	N	N	N	N	N	N	N	N	N	N	N	N	N	N	N	N	N	N	N	N	N	N	N	N	N
BobWhite_c96_170	A	A	A	A	A	A	A	A	A	A	A	A	A	A	A	A	A	A	A	A	A	A	A	A	A	A	A	A	A	A	A	A	A	A	A	A	A	A	A	A	A	A	A	A	A	A	A	A	A
wsnp_Ra_rep_c95460_83855592	G	G	G	G	G	G	G	G	G	G	G	G	G	G	G	G	G	G	G	G	G	G	G	G	G	G	G	G	G	G	G	G	G	G	G	G	G	G	G	G	G	G	G	G	G	G	G	G	G
Tdurum_contig79608_437	C	C	C	C	C	C	C	C	C	C	C	C	C	C	C	C	C	C	C	C	C	C	C	C	C	C	C	C	C	C	C	C	C	C	C	C	C	C	C	C	C	C	C	C	C	C	C	C	C
Tdurum_contig44112_1609	N	N	N	N	N	N	N	N	N	N	N	N	N	N	N	N	N	N	N	N	N	N	N	N	N	N	N	N	N	N	N	N	N	N	N	N	N	N	N	N	N	N	N	N	N	N	N	N	N
wsnp_Ra_c15564_23999084	C	C	T	C	C	C	C	C	C	C	C	C	C	C	C	C	C	C	C	C	C	C	C	T	C	C	C	C	C	C	C	C	C	C	C	C	C	C	C	C	C	C	C	C	T	C	C	C	C
RAC875_rep_c109970_73	T	T	T	T	T	T	T	T	T	T	T	T	T	T	T	T	T	T	T	T	T	T	T	T	T	T	T	T	T	T	T	T	T	T	T	T	T	T	T	T	T	T	T	T	T	T	T	T	T
RAC875_rep_c95460_302	T	T	T	T	T	T	T	T	T	T	T	T	T	T	T	T	T	T	T	T	T	T	T	T	T	T	T	T	T	T	T	T	T	T	T	T	T	T	T	T	T	T	T	T	T	T	T	T	T
Tdurum_contig44112_1850	T	T	T	T	T	T	T	T	T	T	T	T	T	T	T	T	T	T	T	T	T	T	T	T	T	T	T	T	T	T	T	T	T	T	T	T	T	T	T	T	T	T	T	T	T	T	T	T	T
BS00087589_51	T	T	T	T	T	T	T	T	T	T	T	T	T	T	T	T	T	T	T	T	T	T	T	T	T	T	T	T	T	T	T	T	T	T	T	T	T	T	T	T	T	T	T	T	T	T	Y	T	T
BobWhite_c28971_184	A	A	A	A	A	A	R	A	A	A	A	A	A	A	A	N	A	A	N	A	A	A	A	A	A	R	A	A	A	A	A	A	A	N	A	A	A	A	A	A	A	A	A	R	A	A	N	A	A
IACX11345	N	N	N	N	N	N	N	N	N	N	N	N	N	N	N	N	N	N	N	N	N	N	N	N	N	N	N	N	N	N	N	N	N	N	N	N	N	N	N	N	N	N	N	N	N	N	N	N	N
Excalibur_c7370_179	G	G	A	G	G	G	G	G	G	G	G	G	G	G	G	G	G	G	G	G	G	G	G	A	G	G	G	G	G	G	G	G	G	G	G	G	G	G	G	G	G	G	G	G	A	G	G	G	G
wsnp_RFL_Contig1109_136771	G	G	G	G	G	G	G	G	G	G	G	G	G	G	G	G	G	G	G	G	G	G	G	G	G	G	G	G	G	G	G	G	G	G	G	G	G	G	G	G	G	G	G	G	G	G	G	G	G
Kukri_c57770_705	G	A	N	A	N	A	R	A	A	A	G	G	A	G	A	G	A	G	G	N	A	G	G	A	G	G	G	G	R	G	G	G	G	G	G	G	G	G	G	G	G	G	G	G	G	G	G	G	G
RAC875_c25814_361	G	G	G	G	G	G	G	G	G	G	G	G	G	G	G	G	G	G	G	G	G	G	G	G	G	G	G	G	G	G	G	G	G	G	G	G	G	G	G	G	G	G	G	G	G	G	G	G	G
BobWhite_c13039_184	C	C	C	C	C	C	C	C	C	C	C	C	C	C	C	C	C	C	C	C	C	C	C	C	C	C	C	C	C	C	C	C	C	C	C	C	C	C	C	C	C	C	C	C	C	C	C	C	C
RAC875_c31031_387	G	G	G	G	G	G	G	G	G	G	G	G	A	G	A	G	G	G	G	G	A	G	G	G	G	G	G	G	G	G	G	G	G	G	A	G	G	G	G	G	G	G	G	G	G	G	A	A	G
Tdurum_contig57566_1035	A	A	A	A	A	A	A	A	A	A	A	A	A	A	A	A	A	A	A	A	A	A	A	A	A	A	A	A	A	A	A	A	A	A	A	A	A	A	A	A	A	A	A	A	A	A	A	A	A
Tdurum_contig57566_827	C	C	C	C	C	C	T	C	C	C	C	C	C	C	C	Y	C	C	C	C	C	C	C	C	C	T	C	C	C	C	C	C	C	C	C	C	C	C	C	Y	C	C	C	Y	C	C	C	C	C
IAAV8743	T	T	C	T	T	T	C	T	T	T	C	C	T	C	T	C	T	C	C	T	T	C	C	C	C	C	C	C	T	C	C	C	C	C	C	C	C	C	C	C	C	C	C	C	C	C	C	C	C
BS00028146_51	A	A	A	A	A	A	A	A	A	A	A	A	A	A	A	A	A	A	A	A	A	A	A	A	A	A	A	A	A	A	A	A	A	A	A	A	A	A	A	A	A	A	A	A	A	A	A	A	A
Excalibur_c14859_394	N	N	N	N	N	N	N	N	N	N	N	N	N	N	N	N	N	N	N	N	N	N	N	N	N	N	N	N	N	N	N	N	N	N	N	N	N	N	N	N	N	N	N	N	N	N	N	N	N
wsnp_Ex_c6563_11378632	N	N	N	N	N	N	N	N	N	N	N	N	N	N	N	N	N	N	N	N	N	N	N	N	N	N	N	N	N	N	N	N	N	N	N	N	N	N	N	N	N	N	N	N	N	N	N	N	N
Tdurum_contig47620_592	A	A	A	A	A	A	A	A	A	A	A	A	A	A	A	A	A	A	A	A	A	A	A	A	A	A	A	A	A	A	A	A	A	A	A	A	A	A	A	A	A	A	A	A	A	A	A	A	A
Tdurum_contig57566_1653	C	C	C	C	C	C	C	C	C	C	C	C	C	C	C	C	C	C	C	C	C	C	C	C	C	C	C	C	C	C	C	C	C	C	C	C	C	C	C	C	C	C	C	C	C	C	C	C	C
Tdurum_contig79608_369	N	C	C	C	C	C	C	C	C	N	C	C	N	C	N	N	C	C	C	N	Y	C	C	C	C	C	C	C	C	C	C	C	N	C	C	C	C	C	C	C	C	C	C	C	C	C	Y	N	C
Tdurum_contig57566_809	C	C	C	C	C	C	N	C	C	C	C	C	C	C	C	C	C	C	C	C	C	C	C	C	C	Y	C	C	C	C	C	C	C	C	C	C	C	C	C	N	C	C	C	C	C	C	C	C	C
BS00065114_51	G	G	G	G	G	G	G	G	G	G	G	G	G	G	G	G	G	G	G	G	G	G	G	G	G	G	G	G	G	G	G	G	G	G	G	G	G	G	G	G	G	G	G	G	G	G	G	G	G
RAC875_c15918_407	T	C	C	C	C	C	T	C	C	C	T	T	C	T	C	T	C	T	T	C	C	T	T	C	T	T	T	T	C	T	T	T	T	T	T	T	T	T	T	T	T	T	T	T	T	T	T	T	T
GENE-0527_92	A	A	A	A	A	A	A	A	A	A	A	A	A	A	A	A	A	A	A	A	A	A	A	A	A	A	A	A	A	A	A	A	A	A	A	A	A	A	A	A	A	A	A	A	A	A	A	A	A
Tdurum_contig29437_126	C	C	C	C	C	C	C	C	C	C	C	C	C	C	C	C	C	C	C	C	C	C	C	C	C	C	C	C	C	C	C	C	C	C	C	C	C	C	C	C	C	C	C	C	C	C	C	C	C
Kukri_c43972_367	A	A	A	A	A	A	A	A	A	A	A	A	A	A	A	A	A	A	A	A	A	A	A	A	A	A	A	A	A	A	A	A	A	A	A	A	A	A	A	A	A	A	A	A	A	A	A	A	A
TA005587-0433	A	A	A	A	A	A	A	A	A	A	A	A	A	A	A	A	A	A	A	A	A	A	A	A	A	A	A	A	A	A	A	A	A	A	A	A	A	A	A	A	A	A	A	A	A	A	A	A	A
RAC875_c102343_204	G	G	G	G	G	G	G	G	G	G	G	G	G	G	G	G	G	G	G	G	G	G	G	G	G	G	G	G	G	G	G	G	G	G	G	G	G	G	G	G	G	G	G	G	G	G	G	G	G
BS00012042_51	T	T	T	T	T	T	T	T	T	T	T	T	T	T	T	T	T	T	T	T	T	T	T	T	T	T	T	T	T	T	T	T	T	T	T	T	T	T	T	T	T	T	T	T	T	T	T	T	T
BS00110130_51	A	A	A	A	A	A	A	A	A	A	A	A	A	A	A	A	A	A	A	A	A	A	A	A	A	A	A	A	A	A	A	A	A	A	A	A	A	A	A	A	A	A	A	A	A	A	A	A	A
Excalibur_rep_c103592_565	T	T	T	C	T	Y	T	T	T	C	C	T	T	C	T	Y	C	T	T	T	T	T	C	T	T	T	T	T	T	C	T	T	T	T	T	T	T	T	T	T	T	T	C	T	T	T	T	T	C
BS00081002_51	C	C	C	C	C	C	C	C	C	C	C	C	C	C	C	C	C	C	C	C	C	C	C	C	C	C	C	C	C	C	C	C	C	C	C	C	C	C	C	C	C	C	C	C	C	C	C	C	C
BS00022261_51	G	G	G	G	G	G	A	G	G	G	A	G	G	A	G	N	G	A	A	G	G	G	A	G	A	A	A	A	R	A	A	A	A	A	G	G	A	A	A	A	A	A	G	A	A	A	A	A	A
BS00109991_51	C	C	C	C	C	C	T	C	C	C	T	C	C	T	C	N	C	T	T	C	C	C	T	C	T	T	T	T	Y	T	T	T	T	T	C	C	T	T	T	T	T	T	C	T	T	T	T	T	T
Ex_c4060_510	T	T	T	T	T	T	C	T	T	T	C	T	T	C	T	C	T	C	C	T	T	T	C	T	C	C	C	C	T	C	C	C	C	C	T	T	C	C	C	C	C	C	T	C	C	C	C	C	C
RAC875_c6798_467	G	G	G	G	G	G	R	G	G	G	A	G	G	A	G	N	G	A	A	G	G	G	A	G	A	N	A	A	N	A	A	A	A	A	G	G	A	A	A	N	A	A	G	N	A	A	A	A	A
BS00110627_51	T	T	T	T	T	T	G	T	T	T	G	T	T	G	T	G	T	G	G	T	T	T	G	T	G	G	G	G	K	G	G	G	G	G	T	T	G	G	G	G	G	G	T	G	G	G	G	G	G
BS00022848_51	N	N	N	N	N	N	N	N	N	N	N	N	N	N	N	N	N	N	N	N	N	N	N	N	N	N	N	N	N	N	N	N	N	N	N	N	N	N	N	N	N	N	N	N	N	N	N	N	N
RFL_Contig2176_932	C	C	C	C	C	C	C	C	C	C	C	C	C	C	C	C	C	C	C	C	C	C	C	C	C	C	C	C	C	C	C	C	C	C	C	C	C	C	C	C	C	C	C	C	C	C	C	C	C
GENE-0262_431	A	A	A	A	A	A	G	A	A	A	G	A	A	G	A	G	A	G	G	A	A	A	G	A	G	G	G	G	R	G	G	G	G	G	A	A	G	G	G	G	G	G	A	G	G	G	G	G	G
Excalibur_c47013_1503	T	T	T	T	T	T	T	T	T	T	T	T	T	T	T	T	T	T	T	T	T	T	T	T	T	T	T	T	T	T	T	T	T	T	T	T	T	T	T	T	T	T	T	T	T	T	T	T	T
BS00073413_51	G	G	G	G	G	G	T	G	G	G	G	G	G	T	G	T	G	G	T	G	G	G	T	G	T	T	G	T	G	T	G	T	T	G	G	G	G	T	G	G	T	T	G	T	T	T	G	G	G
wsnp_Ra_c22110_31550370	T	T	T	T	T	T	C	T	T	T	T	T	T	C	T	C	T	T	C	T	T	T	C	T	C	C	T	C	T	C	T	C	C	T	T	T	T	C	T	T	C	C	T	C	C	C	T	T	T
RAC875_c56690_320	T	T	T	T	T	T	C	T	T	T	T	T	T	C	T	C	T	T	C	T	T	T	C	T	C	C	T	C	T	C	T	C	C	T	T	T	T	C	T	T	C	C	T	C	C	C	T	T	T
BobWhite_c23632_322	C	C	C	C	C	C	T	C	C	C	T	C	C	T	C	T	C	T	T	C	C	C	T	C	T	T	T	T	C	T	T	T	T	T	C	C	T	T	T	T	T	T	C	T	T	T	T	T	T
Excalibur_c97157_137	T	T	T	T	T	T	T	T	T	T	T	T	T	T	T	T	T	T	T	T	T	T	T	T	T	T	T	T	T	T	T	T	T	T	T	T	T	T	T	T	T	T	T	T	T	T	T	T	T
Excalibur_c97157_65	T	T	T	T	T	T	T	T	T	T	T	T	T	T	T	T	T	T	T	T	T	T	T	T	T	T	T	T	T	T	T	T	T	T	T	T	T	T	T	T	T	T	T	T	T	T	T	T	T
IACX5994	C	C	C	C	C	C	C	C	C	C	C	C	C	C	C	C	C	C	C	C	C	C	C	C	C	C	C	T	C	C	C	C	C	C	C	C	C	C	C	C	C	C	C	C	C	C	C	C	C
BobWhite_c6046_304	T	T	T	T	T	T	N	T	T	T	T	T	N	N	T	T	N	N	T	T	T	T	T	T	T	N	T	T	T	T	T	T	T	T	T	T	T	T	T	N	N	T	T	T	T	T	T	T	T
Kukri_c7119_392	T	T	T	T	T	T	C	T	T	T	C	T	T	C	T	C	T	C	C	T	T	T	C	T	C	C	C	T	T	C	C	C	C	C	C	T	C	C	C	C	C	C	T	C	C	C	C	C	C
wsnp_RFL_Contig3542_3718200	G	G	G	G	G	G	A	G	G	G	A	G	G	A	G	N	G	A	A	G	G	G	A	G	A	A	A	A	G	A	A	A	A	A	A	G	A	A	A	A	A	A	G	A	A	A	A	A	A
Tdurum_contig21114_255	A	A	A	A	A	A	C	A	A	A	C	A	A	C	A	C	A	C	C	A	A	A	C	A	C	C	C	C	A	C	C	C	C	C	A	A	C	C	C	C	C	C	A	C	C	C	C	C	C
BobWhite_c16206_317	T	T	T	T	T	T	T	T	T	T	T	T	T	T	T	T	T	T	T	T	T	T	T	T	T	T	T	T	T	T	T	T	T	T	T	T	T	T	T	T	T	T	T	T	T	T	T	T	T
RAC875_c21411_162	C	C	C	C	C	C	C	C	C	C	C	C	C	C	C	C	C	C	C	C	C	C	C	C	C	C	C	C	C	C	C	C	C	C	C	C	C	C	C	C	C	C	C	C	C	C	C	C	C
wsnp_Ex_c33452_41938159	C	C	C	C	C	C	C	C	C	C	C	C	C	C	C	C	C	C	C	C	C	C	C	C	C	C	C	T	C	C	C	C	C	C	C	C	C	C	C	C	C	C	C	C	C	C	C	C	C
wsnp_Ex_c33452_41938013	G	G	G	G	G	G	G	G	G	G	G	G	G	G	G	G	G	G	G	G	G	G	G	G	G	G	G	A	G	G	G	G	G	G	G	G	G	G	G	G	G	G	G	G	G	G	G	G	G
BobWhite_c5967_537	G	G	G	G	G	G	G	G	G	G	G	G	G	G	G	G	G	G	G	G	G	G	G	G	G	G	G	A	G	G	G	G	G	G	G	G	G	G	G	G	G	G	G	G	G	G	G	G	G
Excalibur_c22768_963	C	C	C	C	C	C	C	C	C	C	C	C	C	C	C	C	C	C	C	C	C	C	C	C	C	C	C	T	C	C	C	C	C	C	C	C	C	C	C	C	C	C	C	C	C	C	C	C	C
Excalibur_c22768_811	T	T	T	T	T	T	C	T	T	T	C	T	T	C	T	C	T	C	C	T	T	T	C	T	C	C	C	T	T	C	C	C	C	C	C	T	C	C	C	C	C	C	T	C	C	C	C	C	C
wsnp_BE444305A_Td_2_1	C	C	C	C	C	C	T	C	C	C	T	C	C	T	C	N	C	T	T	C	C	C	T	C	T	T	T	T	C	T	T	T	T	T	T	C	T	T	T	T	T	T	C	T	T	T	T	T	T
wsnp_Ex_c41953_48657850	T	T	T	T	T	T	C	T	T	T	C	T	T	C	T	C	T	C	C	T	T	T	C	T	C	Y	C	T	T	C	C	C	C	C	C	T	C	C	C	C	N	C	T	C	C	C	N	C	C
IAAV544	T	T	T	T	T	T	T	T	T	T	T	T	T	T	T	T	T	T	T	T	T	T	T	T	T	T	T	C	T	T	T	T	T	T	T	T	T	T	T	T	T	T	T	T	T	T	T	T	T
BobWhite_c721_74	A	A	A	A	A	A	G	A	A	A	G	A	A	G	A	N	A	G	G	A	A	A	G	A	G	G	G	A	A	G	G	G	G	G	G	A	G	G	G	G	G	G	A	G	G	G	G	G	G
wsnp_JD_c3973_5044238	A	A	A	A	A	A	A	A	A	A	A	A	A	A	A	A	A	A	A	A	A	A	A	A	A	A	A	G	A	A	A	A	A	A	A	A	A	A	A	A	A	A	A	A	A	A	A	A	A
RAC875_rep_c72890_63	A	A	A	A	A	A	G	A	A	A	G	A	A	G	A	N	A	G	G	A	A	A	G	A	G	R	G	A	A	G	G	G	G	G	G	A	G	G	G	G	G	G	A	G	G	G	G	G	G
wsnp_Ex_c41953_48658353	A	A	A	A	A	A	A	A	A	A	A	A	A	A	A	A	A	A	A	A	A	A	A	A	A	A	A	G	A	A	A	A	A	A	A	A	A	A	A	A	A	A	A	A	A	A	A	A	A
TA001600-1603	T	T	T	T	T	T	T	T	T	T	T	T	T	T	T	T	T	T	T	T	T	T	T	T	T	T	T	C	T	T	T	T	T	T	T	T	T	T	T	T	T	T	T	T	T	T	T	T	T
wsnp_Ex_rep_c102067_87313597	C	C	C	C	C	C	C	C	C	C	C	C	C	C	C	C	C	C	C	C	C	C	C	C	C	C	C	C	C	C	C	C	C	C	C	C	C	C	C	C	C	C	C	C	C	C	C	C	C
wsnp_Ex_c28900_37982485	A	A	A	A	A	A	A	A	A	A	A	A	A	A	A	A	A	A	A	A	A	A	A	A	A	A	A	A	A	A	A	A	A	A	A	A	A	A	A	A	A	A	A	A	A	A	A	A	A
Ra_c110766_321	A	A	A	A	A	A	A	A	A	A	A	G	A	A	A	A	A	A	A	A	A	G	A	A	A	A	A	G	A	A	A	A	A	A	A	G	A	A	A	A	A	A	G	A	A	A	A	A	A
wsnp_Ex_rep_c102067_87314043	A	A	A	A	A	A	A	A	A	A	A	C	A	A	A	A	A	A	A	A	A	C	A	A	A	N	A	A	A	A	A	A	A	A	A	C	A	A	A	A	A	A	C	A	A	A	A	A	A
Tdurum_contig56158_60	T	T	T	T	T	T	Y	T	T	T	T	C	T	T	T	Y	T	T	T	T	T	C	T	T	T	Y	T	T	T	T	T	T	T	T	T	C	T	T	T	Y	T	T	C	Y	T	T	N	T	T
Kukri_rep_c115111_251	A	A	A	A	A	A	R	A	A	A	A	G	A	A	A	R	N	A	A	A	A	G	A	A	A	R	A	A	A	N	A	A	A	A	A	G	A	A	A	R	A	A	G	R	A	A	A	A	A
Ex_c26688_969	A	A	A	A	A	A	A	A	A	A	A	A	A	A	A	A	A	A	A	A	A	A	A	A	A	A	A	A	A	A	A	A	A	A	A	A	A	A	A	A	A	A	A	A	A	A	A	A	A
BS00085366_51	N	N	N	N	N	N	N	N	N	N	N	N	N	N	N	N	N	N	N	N	N	N	N	N	N	N	N	N	N	N	N	N	N	N	N	N	N	N	N	N	N	N	N	N	N	N	N	N	N
RAC875_c12348_720	A	A	A	A	A	A	A	A	A	A	A	G	A	A	A	A	A	A	A	A	A	G	A	A	A	A	A	A	A	A	A	A	A	A	A	G	A	A	A	A	A	A	G	A	A	A	A	A	A
wsnp_BE443588A_Ta_2_2	T	T	T	T	T	T	G	T	T	T	G	T	T	G	T	T	T	G	G	T	T	T	G	T	G	G	G	T	T	G	G	G	G	G	T	T	G	T	G	G	T	G	T	T	G	G	G	G	G
Excalibur_c26688_138	G	G	G	G	G	G	R	G	G	G	G	G	G	G	G	G	G	G	G	G	G	G	G	G	G	R	G	G	G	G	G	G	G	G	G	G	G	G	G	N	G	G	G	G	G	G	G	G	G
IAAV7172	C	C	C	C	C	C	Y	C	C	C	C	C	C	C	C	C	C	C	C	C	C	C	C	C	C	Y	C	C	C	C	C	C	C	C	C	C	C	C	C	N	C	C	C	C	C	C	C	C	C
wsnp_BE443588A_Ta_2_1	A	A	A	A	A	A	C	A	A	A	C	A	A	C	A	A	A	C	C	A	A	A	C	A	C	C	C	A	A	C	C	C	C	C	A	A	C	A	C	C	A	C	A	A	C	C	C	C	C
RFL_Contig5334_1969	C	C	C	C	C	C	Y	C	C	C	T	C	C	T	C	C	C	T	T	C	C	C	N	C	T	Y	T	C	C	T	T	T	T	T	C	C	T	C	T	Y	C	T	C	C	T	T	T	T	T
GENE-0033_233	T	T	T	T	T	T	C	T	T	T	C	T	T	C	T	T	T	C	C	T	T	T	N	T	C	C	C	T	T	C	C	C	C	C	T	T	C	T	C	C	T	C	T	T	C	C	C	C	C
Tdurum_contig96086_74	C	C	C	C	C	C	C	C	C	C	C	C	C	C	C	C	C	C	C	C	C	C	C	C	C	C	C	C	C	C	C	C	C	C	C	C	C	C	C	C	C	C	C	C	C	C	C	C	C
wsnp_Ex_c4612_8254533	G	G	G	G	G	G	A	G	G	G	A	G	G	A	G	G	G	A	A	G	G	G	N	G	A	A	A	G	G	A	A	A	A	A	G	G	A	G	A	A	G	A	G	G	A	A	A	A	A
BS00068391_51	G	G	G	G	G	G	G	G	G	G	G	G	G	G	G	G	G	G	G	G	G	G	G	G	G	G	G	G	G	G	G	G	G	G	G	G	G	G	G	G	G	G	G	G	G	G	G	G	G
BobWhite_c41272_159	A	A	A	A	A	A	A	A	A	A	A	A	A	A	A	A	A	A	A	A	A	A	A	A	A	A	A	A	A	A	A	A	A	A	A	A	A	A	A	A	A	A	A	A	A	A	A	A	A
BS00095510_51	T	T	T	T	T	T	T	T	T	T	T	T	T	T	T	T	T	T	T	T	T	T	T	T	T	T	T	T	T	T	T	T	T	T	T	T	T	T	T	T	T	T	T	T	T	T	T	T	T
wsnp_CAP11_c1815_982483	A	A	A	A	A	A	A	A	A	A	A	A	A	A	A	A	A	A	A	A	A	A	A	A	A	A	A	A	A	A	A	A	A	A	A	A	A	A	A	A	A	A	A	A	A	A	A	A	A
BS00078085_51	T	T	T	T	T	T	T	T	T	T	T	T	T	T	T	T	T	T	T	T	T	T	T	T	T	T	T	T	T	T	T	T	T	T	T	T	T	T	T	T	T	T	T	T	T	T	T	T	T
wsnp_CAP8_c4785_2322876	C	C	C	C	C	C	C	C	C	C	C	C	C	C	C	C	C	C	C	C	C	C	C	C	C	C	C	C	C	C	C	C	C	C	C	C	C	C	C	C	C	C	C	C	C	C	C	C	C
RAC875_c67771_805	N	N	N	N	N	N	N	N	N	N	N	N	N	N	N	N	N	N	N	N	N	N	N	N	N	N	N	N	N	N	N	N	N	N	N	N	N	N	N	N	N	N	N	N	N	N	N	N	N
Ex_c2226_244	T	T	T	T	T	T	N	T	T	T	C	T	T	C	T	N	T	C	C	T	T	T	T	T	C	C	C	T	Y	C	C	C	C	C	T	T	C	T	C	C	T	T	T	N	C	C	C	C	C
BS00080076_51	A	A	A	A	A	A	N	A	A	A	C	A	A	C	A	N	A	C	C	A	A	A	A	A	C	C	C	A	M	C	C	C	C	C	A	A	C	A	C	C	A	A	A	A	C	C	C	C	C
RAC875_c32379_216	A	A	A	A	A	A	A	A	A	A	C	A	A	C	A	A	A	C	C	A	A	A	A	A	C	C	C	A	M	C	C	C	C	C	A	A	C	A	C	C	A	A	A	A	C	C	C	C	C
BobWhite_c22134_398	G	G	G	G	G	G	G	G	G	G	A	G	G	A	G	G	G	A	A	G	G	G	G	G	A	A	A	G	R	A	A	A	A	A	G	G	A	G	A	A	G	G	G	G	A	A	A	A	A
BS00023203_51	C	C	C	C	C	C	C	C	C	C	T	C	C	C	C	C	C	C	C	C	C	C	C	C	C	C	C	C	C	C	C	C	C	C	C	C	C	C	C	C	C	C	C	C	C	C	C	C	T
BS00037976_51	T	T	T	T	T	T	T	T	T	T	C	T	T	C	T	T	T	C	C	T	T	T	T	T	C	C	C	T	T	C	C	C	C	C	T	T	C	T	C	C	T	C	T	T	C	C	C	C	C
tplb0059d21_1032	C	C	C	C	C	C	C	C	C	C	C	C	C	T	C	C	C	T	T	C	C	C	C	C	T	T	T	C	C	T	T	T	T	T	C	C	T	C	T	T	C	C	C	C	T	T	T	T	C
wsnp_BE444359A_Ta_2_1	A	A	A	A	A	A	A	A	A	A	C	A	A	C	A	A	A	C	C	A	A	A	A	A	C	C	C	A	A	C	C	C	C	C	A	N	C	A	C	C	A	A	A	A	C	C	C	C	C
Tdurum_contig20183_507	N	N	N	N	N	N	N	N	N	N	N	N	N	N	N	N	N	N	N	N	N	N	N	N	N	N	N	N	N	N	N	N	N	N	N	N	N	N	N	N	N	N	N	N	N	N	N	N	N
Tdurum_contig10365_341	G	G	G	G	G	G	G	G	G	G	G	G	G	G	G	G	G	G	G	G	G	G	G	G	G	G	G	G	G	G	G	G	G	G	G	G	G	G	G	G	G	G	G	G	G	G	G	G	G
Tdurum_contig63715_235	G	G	G	G	G	G	G	G	G	G	G	G	G	G	G	G	G	G	G	G	G	G	G	G	G	G	G	G	G	G	G	G	G	G	G	G	G	G	G	G	G	G	G	G	G	G	G	G	G
Tdurum_contig15967_90	C	T	T	T	T	T	N	T	T	T	C	T	T	C	T	T	T	C	C	T	T	T	C	C	C	N	C	T	T	C	C	C	T	C	T	T	C	T	C	C	Y	C	T	T	C	C	C	C	C
Tdurum_contig51833_439	G	G	G	G	G	G	G	G	G	G	G	G	G	G	G	G	G	G	G	G	G	G	G	G	G	G	G	G	G	G	G	G	G	G	G	G	G	G	G	G	G	G	G	G	G	G	G	G	G
RAC875_c60162_129	A	A	A	A	A	A	A	A	A	A	A	A	A	A	A	A	A	A	A	A	A	A	A	A	A	A	A	A	A	A	A	A	A	A	A	A	A	A	A	A	A	A	A	A	A	A	A	A	A
BobWhite_c24825_349	G	G	G	G	G	G	G	G	G	G	G	G	G	G	G	G	G	G	G	G	G	G	G	G	G	G	G	G	G	G	G	G	G	G	G	G	G	G	G	G	G	G	G	G	G	G	G	G	G
wsnp_JD_c13024_13129681	C	C	C	C	C	C	C	C	C	C	C	C	C	C	C	C	C	C	C	C	C	C	C	C	C	C	C	C	C	C	C	C	C	C	C	C	C	C	C	C	C	C	C	C	C	C	C	C	C
Tdurum_contig75762_406	G	G	G	G	G	G	G	G	G	G	G	G	G	G	G	G	G	G	G	G	G	G	G	G	G	G	G	G	G	G	G	G	G	G	G	G	G	G	G	G	G	G	G	G	G	G	G	G	G
Tdurum_contig75762_377	T	T	T	T	T	T	T	T	T	T	T	T	T	T	T	T	T	T	T	T	T	T	T	T	T	T	T	T	T	T	T	T	T	T	T	T	T	T	T	T	T	T	T	T	T	T	T	T	T
JD_c13024_360	A	A	A	A	A	A	A	A	A	A	A	A	A	A	A	A	A	A	A	A	A	A	A	A	A	A	A	A	A	A	A	A	A	A	A	A	A	A	A	A	A	A	A	A	A	A	A	A	A
IAAV3650	C	C	C	C	C	C	C	C	C	C	C	C	C	C	C	C	C	C	C	C	C	C	C	C	C	C	C	C	C	C	C	C	C	C	C	C	C	C	C	C	C	C	C	C	C	C	C	C	C
Kukri_c18274_551	A	A	A	A	A	A	A	A	A	A	A	A	A	A	A	A	A	A	A	A	A	A	A	A	A	A	A	A	A	A	A	A	A	A	A	A	A	A	A	A	A	A	A	A	A	A	A	A	A
wsnp_BE494527A_Ta_2_1	A	A	A	A	A	A	A	A	A	A	A	G	A	A	A	A	A	A	A	A	A	G	A	A	A	A	A	A	A	A	A	A	A	A	A	G	A	A	A	A	A	A	R	A	A	A	A	A	A
Ra_c29200_300	A	A	A	A	A	A	A	A	A	A	C	C	A	C	A	A	A	C	C	A	A	C	N	A	C	A	C	A	A	C	C	C	A	C	A	C	C	A	C	C	A	C	C	A	N	C	C	C	C
wsnp_Ex_c1359_2604298	T	T	T	T	T	T	T	T	T	T	T	T	T	T	T	T	T	T	T	T	T	T	T	T	T	T	T	T	T	T	T	T	T	T	T	T	T	T	T	T	T	T	T	T	T	T	T	T	T
wsnp_Ku_c3804_6986527	T	T	T	T	T	T	T	T	T	T	T	T	T	T	T	T	T	T	T	T	T	T	T	T	T	T	T	T	T	T	T	T	T	T	T	T	T	T	T	T	T	T	T	T	T	T	T	T	T
Excalibur_c63671_90	C	C	C	C	C	C	C	C	C	C	C	C	C	C	C	C	C	C	C	C	C	C	C	C	C	C	C	C	C	C	C	C	C	C	C	C	C	C	C	C	C	C	C	C	C	C	C	C	C
Excalibur_c54842_340	C	C	C	C	C	C	C	C	C	C	C	C	C	C	C	M	C	C	C	C	C	C	C	C	C	C	C	C	C	C	C	C	C	C	C	C	C	C	C	C	C	C	C	C	C	C	C	C	C
Kukri_c55266_242	C	C	C	C	C	C	C	C	C	C	C	N	C	C	C	C	C	C	C	C	C	N	C	C	C	C	C	C	C	C	C	C	C	C	C	N	C	C	C	C	C	C	C	C	C	C	C	C	C
Tdurum_contig5711_242	N	N	N	N	N	N	N	N	N	N	N	N	N	N	N	N	N	N	N	N	N	N	N	N	N	N	N	N	N	N	N	N	N	N	N	N	N	N	N	N	N	N	N	N	N	N	N	N	N
Tdurum_contig5711_174	N	N	N	N	N	N	N	N	N	N	N	N	N	N	N	N	N	N	N	N	N	N	N	N	N	N	N	N	N	N	N	N	N	N	N	N	N	N	N	N	N	N	N	N	N	N	N	N	N
IAAV3156	C	C	C	C	C	C	C	C	C	C	C	C	C	C	C	C	C	C	C	C	C	C	C	C	C	C	C	C	C	C	C	C	C	C	C	C	C	C	C	C	C	C	C	C	C	C	C	C	C
BobWhite_rep_c65812_710	T	T	T	T	T	T	T	T	T	T	T	T	T	T	T	T	T	T	T	T	T	T	T	T	T	T	T	T	T	T	T	T	T	T	T	T	T	T	T	T	T	T	T	T	T	T	T	T	T
CAP11_s8920_357	A	A	A	A	A	A	A	A	A	A	A	A	A	A	A	A	A	A	A	A	A	A	A	A	A	A	A	A	A	A	A	A	A	A	A	A	A	A	A	A	A	A	A	A	A	A	A	A	A
wsnp_CAP8_rep_c3938_1936666	G	G	G	G	G	G	G	G	G	G	G	G	G	G	G	G	G	G	G	G	G	G	G	G	G	G	G	G	G	G	G	G	G	G	G	G	G	G	G	G	G	G	G	G	G	G	G	G	G
IACX1240	N	N	N	N	N	N	N	N	N	N	N	N	N	N	N	N	N	N	N	N	N	N	N	N	N	N	N	N	N	N	N	N	N	N	N	N	N	N	N	N	N	N	N	N	N	N	N	N	N
wsnp_JD_c4904_6034093	G	G	G	G	G	G	G	G	G	G	G	G	G	G	G	G	G	G	G	G	G	G	G	G	G	G	G	G	G	G	G	G	G	G	G	G	G	G	G	G	G	G	G	G	G	G	G	G	G
wsnp_Ex_rep_c81556_76277906	T	T	T	T	T	T	Y	T	T	T	C	C	T	C	T	Y	T	C	C	T	T	C	C	T	C	C	C	T	T	C	C	C	C	C	T	C	C	T	C	C	T	C	C	Y	N	C	C	C	C
RAC875_c16136_129	A	A	A	A	A	A	A	A	A	A	C	M	A	C	A	A	A	M	C	A	A	M	M	A	M	M	M	A	A	M	M	C	M	M	A	N	N	A	N	M	A	C	C	A	M	C	N	C	C
wsnp_Ex_rep_c66919_65342127	T	T	T	T	T	T	T	T	T	T	G	N	T	G	T	T	T	N	G	T	T	N	K	T	K	K	N	T	T	N	N	G	K	N	T	N	N	T	G	K	T	G	G	T	K	G	N	G	G
Tdurum_contig34826_234	A	A	A	A	A	A	A	A	A	A	C	C	A	C	A	A	A	C	C	A	A	C	M	A	C	C	C	A	A	C	C	C	C	C	A	C	C	A	C	C	A	C	C	A	M	C	C	C	C
wsnp_Ex_c10903_17717179	A	G	G	G	G	G	G	G	G	G	G	G	G	G	G	G	G	G	A	R	G	G	A	G	G	R	G	A	G	A	G	G	A	G	G	G	G	A	G	G	A	A	G	A	G	A	G	G	G
IACX2413	T	T	T	T	T	T	N	T	T	T	T	T	N	T	T	N	N	T	T	T	T	T	T	T	T	N	T	T	T	T	T	T	T	T	T	T	T	T	T	T	T	T	T	N	T	T	N	T	T
wsnp_BE403322A_Ta_1_1	A	A	A	A	A	A	N	A	A	A	C	C	A	C	A	A	A	C	C	A	A	C	C	A	C	C	C	A	A	C	C	C	C	C	A	C	C	C	C	C	A	C	C	A	N	C	C	C	C
BS00065268_51	G	T	G	T	G	G	G	G	G	G	G	G	G	G	G	G	T	G	G	G	G	G	G	G	G	G	G	G	T	G	G	G	G	G	T	G	G	G	G	G	T	G	G	T	G	G	G	G	G
wsnp_Ex_c28149_37293117	G	G	G	G	G	G	G	G	G	G	T	G	G	T	G	G	G	T	T	G	G	G	T	G	T	N	T	G	G	T	T	T	T	T	G	G	T	T	T	N	K	T	K	G	N	T	T	T	T
wsnp_CAP11_c29_68486	G	T	G	T	T	N	G	T	T	T	T	G	G	T	G	N	T	T	T	T	G	G	T	T	T	T	T	T	G	T	T	T	T	T	G	G	T	T	T	T	T	T	K	T	K	T	T	T	T
BS00066212_51	A	C	C	C	C	C	A	C	C	C	C	A	C	C	C	C	C	C	C	C	C	A	N	C	C	C	C	C	C	C	C	C	C	C	C	A	C	C	C	C	A	C	C	A	M	C	C	C	C
Excalibur_c21534_1436	N	N	N	N	N	N	N	N	N	N	N	N	N	N	N	N	N	N	N	N	N	N	N	N	N	N	N	N	N	N	N	N	N	N	N	N	N	N	N	N	N	N	N	N	N	N	N	N	N
RAC875_c23586_541	N	N	N	N	N	N	N	N	N	N	N	N	N	N	N	N	N	N	N	N	N	N	N	N	N	N	N	N	N	N	N	N	N	N	N	N	N	N	N	N	N	N	N	N	N	N	N	N	N
Tdurum_contig62584_770	N	N	N	N	N	N	N	N	N	N	N	N	N	N	N	N	N	N	N	N	N	N	N	N	N	N	N	N	N	N	N	N	N	N	N	N	N	N	N	N	N	N	N	N	N	N	N	N	N
CAP12_c6629_301	N	N	N	N	N	N	N	N	N	N	N	N	N	N	N	N	N	N	N	N	N	N	N	N	N	N	N	N	N	N	N	N	N	N	N	N	N	N	N	N	N	N	N	N	N	N	N	N	N
BobWhite_c44164_402	N	N	N	N	N	N	N	N	N	N	N	N	N	N	N	N	N	N	N	N	N	N	N	N	N	N	N	N	N	N	N	N	N	N	N	N	N	N	N	N	N	N	N	N	N	N	N	N	N
Tdurum_contig12152_63	M	N	A	N	C	M	A	C	C	N	A	C	N	C	A	C	C	C	C	A	A	C	C	N	N	C	N	A	C	C	C	N	C	A	A	C	C	C	C	C	C	C	C	C	C	C	C	C	N
Excalibur_c33470_175	C	C	C	C	C	C	C	C	C	C	C	C	C	C	C	C	C	C	C	C	C	C	C	C	C	C	C	C	C	C	C	C	C	C	C	C	C	C	C	C	C	C	C	C	C	C	C	C	C
BobWhite_c37358_208	N	N	N	N	N	N	N	N	N	N	N	N	N	N	N	N	N	N	N	N	N	N	N	N	N	N	N	N	N	N	N	N	N	N	N	N	N	N	N	N	N	N	N	N	N	N	N	N	N
Kukri_c44895_139	N	N	N	N	N	N	N	N	N	N	N	N	N	N	N	N	N	N	N	N	N	N	N	N	N	N	N	N	N	N	N	N	N	N	N	N	N	N	N	N	N	N	N	N	N	N	N	N	N
BobWhite_c44164_151	N	N	N	N	N	N	N	N	N	N	N	N	N	N	N	N	N	N	N	N	N	N	N	N	N	N	N	N	N	N	N	N	N	N	N	N	N	N	N	N	N	N	N	N	N	N	N	N	N
BS00067119_51	N	N	N	N	N	N	N	N	N	N	N	N	N	N	N	N	N	N	N	N	N	N	N	N	N	N	N	N	N	N	N	N	N	N	N	N	N	N	N	N	N	N	N	N	N	N	N	N	N
wsnp_Ex_c3594_6568869	N	N	N	N	N	N	N	N	N	N	N	N	N	N	N	N	N	N	N	N	N	N	N	N	N	N	N	N	N	N	N	N	N	N	N	N	N	N	N	N	N	N	N	N	N	N	N	N	N
Kukri_c44895_88	N	N	N	N	N	N	N	N	N	N	N	N	N	N	N	N	N	N	N	N	N	N	N	N	N	N	N	N	N	N	N	N	N	N	N	N	N	N	N	N	N	N	N	N	N	N	N	N	N
RFL_Contig399_1005	T	C	T	C	C	C	T	C	C	C	C	C	T	C	T	C	C	C	C	C	T	C	C	C	C	C	C	C	T	C	C	C	C	C	C	C	C	C	C	C	C	C	C	C	C	C	C	C	C
RFL_Contig399_976	G	A	G	A	A	A	G	A	A	A	A	A	G	A	G	A	A	A	A	A	G	A	A	A	A	A	A	A	G	A	A	A	A	A	A	A	A	A	A	A	A	A	A	A	A	A	A	A	A
RFL_Contig399_1148	A	G	A	G	G	N	N	G	G	G	G	G	A	G	A	G	G	G	G	G	A	G	G	G	G	G	G	G	A	G	G	G	G	G	G	G	G	G	G	G	G	G	G	G	N	G	G	G	G
CAP7_c490_123	T	C	C	C	C	C	C	C	C	C	C	C	C	C	C	C	C	C	C	T	C	C	N	C	C	Y	C	T	C	C	C	C	T	C	C	C	C	C	T	C	N	T	C	Y	C	N	C	C	C
wsnp_Ex_c23143_32376622	C	C	C	C	C	C	C	C	C	C	C	C	C	C	C	C	C	C	C	C	C	C	C	C	C	C	C	C	C	C	C	C	C	C	C	C	C	C	C	C	C	C	C	C	C	C	C	C	C
Tdurum_contig81642_298	C	C	C	C	C	C	C	C	C	C	C	C	C	C	C	C	C	C	C	C	C	C	N	C	C	C	C	C	C	C	C	C	C	C	C	C	C	C	C	C	T	C	C	T	C	C	C	C	C
RAC875_c49433_308	T	T	T	T	T	T	T	T	T	T	T	T	T	T	T	T	T	T	T	T	T	T	T	T	T	T	T	T	T	T	T	T	T	T	T	T	T	T	T	T	T	T	T	T	T	T	T	T	T
Ra_c8027_1021	A	A	A	A	A	A	A	A	A	A	A	A	A	A	A	A	A	A	N	A	A	A	A	A	A	A	A	A	A	N	A	A	A	A	A	A	A	A	A	A	A	A	A	A	A	A	A	A	A
BobWhite_c20553_568	A	A	G	A	A	A	G	A	A	A	G	A	G	A	G	R	A	A	A	G	G	A	A	A	A	A	A	G	A	A	A	A	A	G	G	A	A	A	A	A	A	A	A	A	A	A	A	A	G
RAC875_rep_c119761_111	G	G	A	G	G	G	A	G	G	G	A	G	A	G	A	R	G	G	G	A	A	G	G	G	G	G	G	A	G	G	G	G	R	A	A	G	G	G	G	G	A	G	G	G	G	G	A	G	A
JD_c20553_448	G	G	G	G	G	G	G	G	G	G	G	G	G	G	G	G	G	G	G	G	G	G	G	G	G	G	G	G	G	G	G	G	G	G	G	G	G	G	G	G	R	G	G	G	G	G	R	G	G
Excalibur_rep_c72906_619	G	G	A	G	G	G	G	G	G	G	A	G	A	G	A	G	G	G	G	A	A	G	G	G	G	A	G	A	R	G	G	G	A	A	A	G	G	G	G	G	G	G	G	G	G	G	G	G	A
Kukri_c14635_73	C	C	N	N	C	N	N	N	N	N	N	N	C	N	C	N	N	N	N	C	C	N	C	N	C	N	N	N	C	N	C	N	N	N	C	N	C	N	N	N	C	N	N	N	N	N	C	C	N
wsnp_JD_c20553_18260731	A	A	G	A	A	R	G	A	A	A	G	A	G	A	G	A	A	A	A	G	G	A	A	A	A	A	A	G	A	A	A	A	A	G	G	A	A	A	A	A	A	A	A	A	A	A	A	A	G
Ra_c41164_730	A	A	A	A	A	A	A	A	A	A	A	A	A	A	A	A	A	A	A	A	A	A	A	A	A	A	A	A	A	A	A	A	A	A	A	A	A	A	A	A	A	A	A	A	A	A	A	A	A
wsnp_JD_c20553_18260620	G	G	G	G	G	G	G	G	G	G	G	G	G	G	G	G	G	G	G	G	G	G	G	G	G	R	G	G	G	G	G	G	G	G	G	G	G	G	G	G	G	G	G	G	G	G	G	G	G
Ra_c5683_2584	T	T	T	T	T	T	T	T	T	T	T	T	T	T	T	T	T	T	T	T	T	T	T	T	T	T	T	T	T	T	T	T	T	T	T	T	T	T	T	T	T	T	T	T	T	T	T	T	T
Excalibur_rep_c110054_341	G	G	A	G	G	G	R	G	G	G	N	G	A	G	A	G	G	G	G	A	A	G	G	G	G	G	G	A	G	G	G	G	G	A	A	G	G	G	G	G	G	G	G	G	G	G	G	G	N
Ra_c5683_1762	T	T	C	T	T	N	C	T	T	T	C	T	C	T	C	T	T	T	T	C	C	T	T	T	T	T	T	C	T	T	T	T	T	C	C	T	T	T	T	T	T	T	T	T	Y	T	T	T	C
wsnp_Ex_c19353_28290651	A	A	G	A	A	N	G	A	A	A	G	A	G	A	G	N	A	A	A	G	G	A	A	A	A	A	A	G	A	A	A	A	A	G	G	A	A	A	A	A	A	A	A	A	R	A	A	A	G
wsnp_Ex_c19353_28290393	A	A	C	A	A	A	C	A	A	A	C	A	C	A	C	A	A	A	A	C	C	A	A	A	A	A	A	C	A	A	A	A	A	C	C	A	A	A	A	A	A	A	A	A	A	A	A	A	C
Kukri_c47131_569	T	T	G	T	T	T	G	T	T	T	G	T	G	T	G	T	T	T	T	G	G	T	T	T	T	T	T	G	T	T	T	T	T	G	G	T	T	T	T	T	T	T	T	T	T	T	T	T	G
tplb0031l06_747	T	T	C	T	T	T	C	T	T	T	C	T	C	T	C	T	T	T	T	C	C	T	T	T	T	T	T	C	T	T	T	T	T	C	C	T	T	T	T	T	T	T	T	T	Y	T	T	T	C
Ku_c4369_354	G	G	G	G	G	G	G	G	G	G	G	G	G	G	G	G	G	G	G	G	G	G	G	G	G	G	G	G	G	G	N	G	G	G	G	G	N	G	N	G	N	G	G	N	G	G	N	N	G
Ku_c4369_351	G	G	G	G	G	G	G	G	G	G	G	G	G	G	G	G	G	G	G	G	G	G	G	G	G	G	G	G	G	G	N	G	G	G	G	G	T	G	T	G	T	G	G	T	G	G	T	T	G
Tdurum_contig11106_264	C	C	C	C	C	C	C	C	C	C	C	C	C	C	C	C	C	C	C	C	C	C	C	C	C	C	C	C	C	C	C	C	C	C	C	C	C	C	C	C	C	C	C	C	C	C	C	C	C
Tdurum_contig11106_340	C	C	C	C	C	C	C	C	C	C	C	C	C	C	C	C	C	C	C	C	C	C	C	C	C	C	C	C	C	C	C	C	C	C	C	C	C	C	C	C	C	C	C	C	C	C	C	C	C
RAC875_c54927_559	G	G	G	G	G	G	G	G	G	G	G	G	G	G	G	G	G	G	G	G	G	G	G	G	G	G	G	G	G	G	G	G	G	G	G	G	G	G	G	G	G	G	G	G	G	G	G	G	G
RAC875_c7563_273	G	G	G	G	G	G	G	G	G	G	A	G	G	A	G	G	G	A	A	G	G	G	R	G	A	A	A	A	G	G	G	G	A	A	G	G	G	A	G	A	G	A	A	G	G	G	G	G	A
Excalibur_c8599_133	C	N	C	C	C	C	C	C	C	C	C	C	C	C	C	C	C	C	C	C	C	C	C	Y	C	C	C	C	C	C	C	C	C	C	C	C	C	C	C	C	C	C	C	C	C	C	C	C	C
CAP7_c4277_191	A	A	A	A	A	A	A	A	A	A	A	A	A	A	A	N	A	A	A	A	A	A	A	A	A	A	A	A	A	A	A	A	A	A	A	A	A	A	A	A	N	A	A	A	A	A	A	A	A
Kukri_c1984_1024	C	C	C	C	C	C	C	C	C	C	C	C	C	C	C	C	C	C	C	C	C	C	C	C	C	N	C	C	C	C	A	C	C	C	C	C	A	C	A	N	A	C	C	A	N	C	A	A	C
wsnp_Ex_c30552_39457767	C	C	T	C	C	C	C	C	C	C	C	C	C	T	C	T	T	T	C	C	C	C	C	C	T	T	T	C	C	T	C	T	T	C	C	N	C	C	C	T	C	C	C	C	C	C	C	C	C
RAC875_rep_c69152_184	T	T	T	T	T	T	T	T	T	T	T	T	T	T	T	T	T	T	T	T	T	T	T	T	T	T	T	T	T	T	T	T	T	T	T	T	T	T	T	T	T	T	T	T	T	T	T	T	T
Excalibur_c35310_375	A	A	A	A	A	A	A	A	A	A	A	A	A	A	A	A	A	A	A	A	A	A	A	A	A	A	A	A	A	A	A	A	A	A	A	A	A	A	A	A	A	A	A	A	A	A	A	A	A
Tdurum_contig56662_54	A	A	A	A	A	A	A	A	A	A	A	A	A	A	A	A	A	A	A	A	A	A	A	A	A	A	A	A	A	A	G	A	A	A	A	R	G	A	G	A	A	A	A	A	R	A	G	G	A
wsnp_Ex_c3264_6017750	G	G	G	G	G	G	G	G	G	G	G	G	G	G	G	G	G	G	A	G	G	G	G	G	G	G	G	G	G	G	G	A	G	G	G	G	G	A	G	G	G	G	G	G	G	G	G	G	G
wsnp_Ex_c34594_42877243	G	G	R	G	G	R	R	R	R	G	R	G	G	G	G	R	R	R	R	G	G	G	R	G	R	R	R	R	R	G	R	R	G	R	R	G	R	G	R	R	R	R	R	G	R	R	G	G	R
BobWhite_c6820_199	C	C	C	C	C	C	C	C	C	C	C	C	C	C	C	C	C	C	T	C	C	C	C	C	C	C	C	C	C	C	C	T	C	C	C	C	C	T	C	C	C	C	C	C	C	C	C	C	C
wsnp_Ra_rep_c108284_91604017	R	R	G	R	R	R	R	G	G	R	G	R	R	R	R	N	G	G	G	R	R	R	N	R	G	R	G	G	R	R	G	G	R	G	G	R	G	R	G	R	R	G	G	R	R	G	R	R	G
BobWhite_c46857_82	C	C	C	C	C	C	N	C	C	C	C	C	C	C	C	Y	C	C	C	C	C	C	C	C	C	Y	C	C	C	C	C	C	C	C	C	C	C	C	C	N	C	C	C	Y	C	C	C	C	C
RAC875_c5016_314	C	C	C	T	T	Y	C	C	C	C	C	C	C	C	C	C	C	C	C	C	C	C	T	C	C	C	C	C	C	C	C	C	C	C	C	C	C	T	C	C	T	C	C	T	C	T	C	C	C
wsnp_Ra_c4184_7637695	N	N	N	N	N	N	N	N	N	N	N	N	N	N	N	N	N	N	N	N	N	N	N	N	N	N	N	N	N	N	N	N	N	N	N	N	N	N	N	N	N	N	N	N	N	N	N	N	N
Tdurum_contig80278_250	G	G	G	G	G	G	G	G	G	G	G	G	G	G	G	G	G	G	G	G	G	G	G	G	G	G	G	G	G	G	G	G	G	G	G	G	G	G	G	G	G	G	G	G	G	G	G	G	G
wsnp_CAP12_rep_c8598_3608465	C	C	C	C	C	C	C	C	C	C	C	C	C	C	C	C	C	C	C	C	C	C	C	C	C	C	C	C	C	C	C	C	C	C	C	C	C	C	C	C	C	C	C	C	C	C	C	C	C
wsnp_Ex_c34594_42877119	T	T	T	T	T	T	T	T	T	T	T	T	T	T	T	T	T	T	N	T	T	T	T	T	T	T	T	T	T	T	T	T	T	T	T	T	T	T	T	T	T	T	T	T	T	T	T	T	T
wsnp_Ex_c41553_48351921	N	N	N	N	N	N	N	N	N	N	N	N	N	N	N	N	N	N	N	N	N	N	N	N	N	N	N	N	N	N	N	N	N	N	N	N	N	N	N	N	N	N	N	N	N	N	N	N	N
BS00056547_51	T	T	T	T	T	T	T	T	T	T	T	T	T	T	T	T	T	T	T	T	T	T	T	T	T	T	T	T	T	T	T	T	T	T	T	T	T	T	T	T	T	T	T	T	T	T	T	T	T
Tdurum_contig78830_745	G	G	G	G	G	G	G	G	G	G	G	G	G	G	G	G	G	G	G	G	G	G	G	G	G	G	G	G	G	G	G	G	G	G	G	G	G	G	G	G	G	G	G	G	G	G	G	G	G
Tdurum_contig78830_348	A	A	A	A	A	A	A	A	A	A	A	A	A	A	A	A	A	A	A	A	A	A	A	A	A	N	A	A	A	A	A	A	A	A	A	A	A	A	A	A	A	A	A	A	A	A	A	A	A
wsnp_Ex_c12399_19776420	C	C	N	C	C	C	N	C	N	C	C	C	C	C	C	N	C	N	M	C	C	C	N	C	C	C	C	C	C	C	C	N	C	C	N	C	C	C	C	M	C	N	N	C	C	C	C	C	N
BS00072408_51	T	T	T	T	T	T	T	T	T	T	T	T	T	T	T	T	T	T	N	T	T	T	T	T	T	T	T	T	T	T	T	T	T	T	T	T	T	T	T	T	T	T	T	T	T	T	T	T	T
Excalibur_c30974_65	G	G	G	G	G	G	G	G	G	G	G	G	G	G	G	G	G	G	G	G	G	G	G	G	G	G	G	G	G	G	G	G	G	G	G	G	G	G	G	G	G	G	G	G	G	G	G	G	G
Excalibur_c1453_1310	T	T	T	T	T	T	T	T	T	T	T	T	T	Y	T	T	Y	Y	T	T	T	T	T	T	Y	Y	Y	T	T	Y	T	Y	Y	T	T	T	T	T	T	Y	T	T	T	T	T	T	T	T	T
RAC875_c21673_641	G	G	G	G	G	G	G	G	G	G	G	G	G	G	G	G	G	G	G	G	G	G	G	G	G	G	G	G	G	G	G	G	G	G	G	G	G	G	G	G	G	G	G	G	G	G	G	G	G
RAC875_rep_c108284_98	A	A	A	A	A	A	A	A	A	A	A	A	A	A	A	A	A	A	A	A	A	A	A	A	A	A	A	A	A	A	A	A	A	A	A	A	A	A	A	A	A	A	A	A	A	A	A	A	A
BS00066659_51	C	C	C	C	C	C	C	C	C	C	C	C	C	C	C	C	C	C	C	C	C	C	C	C	C	C	C	C	C	C	C	C	C	C	C	C	C	C	C	C	C	C	C	C	C	C	C	C	C
wsnp_CAP7_rep_c5385_2417464	C	C	C	C	C	C	C	C	C	C	C	C	C	C	C	C	C	C	C	C	C	C	C	C	C	C	C	C	C	C	C	C	C	C	C	C	C	C	C	C	C	C	C	C	C	C	C	C	C
Kukri_c67703_174	A	A	A	A	A	A	A	A	A	A	A	A	A	A	A	A	A	A	A	A	A	A	A	A	A	A	A	A	A	A	A	A	A	A	A	A	A	A	A	A	A	A	A	A	A	A	A	A	A
TA002362-0785	G	G	G	G	G	G	G	G	G	G	G	G	G	A	G	G	A	A	G	G	G	G	G	G	A	A	A	G	G	A	G	A	A	G	G	G	G	G	G	A	G	G	G	G	G	G	G	G	G
wsnp_BF474340A_Ta_2_1	C	C	C	C	C	C	C	C	C	C	C	C	C	T	C	C	T	T	C	C	C	C	C	C	T	T	T	C	C	T	C	T	T	C	C	C	C	C	C	T	C	C	C	C	C	C	C	C	C
RAC875_c47930_448	C	N	T	C	C	C	T	C	C	C	C	C	C	C	C	C	C	C	C	C	C	C	C	C	C	C	C	C	T	C	C	C	C	C	Y	C	C	C	C	C	C	C	C	C	Y	C	C	C	C
Ra_c364_50	C	C	C	C	C	C	C	C	C	C	C	C	C	C	C	C	C	C	C	C	C	C	C	C	C	C	C	C	C	C	C	C	C	C	C	C	C	C	C	C	C	C	C	C	C	C	C	C	C
wsnp_Ku_rep_c109724_94227136	A	A	G	A	A	A	R	G	G	A	A	A	A	G	A	R	A	A	A	A	A	A	A	A	A	R	A	A	A	A	A	A	A	A	A	A	A	A	A	R	A	A	A	R	R	A	A	A	A
Tdurum_contig51167_810	C	C	C	C	C	C	T	C	C	C	C	C	C	C	C	Y	C	C	C	C	C	C	C	C	C	T	C	C	C	C	C	C	C	C	C	C	C	C	C	Y	C	C	C	Y	C	C	C	C	C
Tdurum_contig51167_390	T	T	T	T	T	T	T	T	T	T	T	T	T	T	T	T	T	T	T	T	T	T	T	T	T	T	T	T	T	T	T	T	T	T	T	T	T	T	T	T	T	T	T	T	T	T	T	T	T
Tdurum_contig51167_1029	A	A	A	A	A	A	A	A	A	A	A	A	A	A	A	A	A	A	A	A	A	A	A	A	A	A	A	A	A	A	A	A	A	A	A	A	A	A	A	A	A	A	A	A	A	A	A	A	A
wsnp_Ex_c23598_32826926	R	A	A	A	A	A	A	A	A	A	A	A	A	A	A	A	A	A	N	G	A	A	G	A	A	G	A	G	A	G	A	A	G	A	A	A	A	G	G	A	G	G	A	G	A	G	A	A	A
Excalibur_c66_147	A	A	A	A	A	A	A	A	A	A	A	A	A	A	A	A	A	A	A	A	A	A	A	A	A	A	A	A	A	A	A	A	A	A	A	A	A	A	A	A	A	A	A	A	A	A	A	A	A
Tdurum_contig47345_284	T	T	T	T	T	T	T	T	T	T	T	T	T	T	T	T	T	T	T	T	T	T	T	T	T	T	T	T	T	T	T	T	T	T	T	T	T	T	T	T	T	T	T	T	T	T	T	T	T
Tdurum_contig51167_534	A	A	A	A	A	A	A	A	A	A	A	A	A	A	A	A	A	A	A	A	N	A	A	A	A	A	A	A	A	A	A	A	A	A	A	A	A	A	A	A	A	A	A	A	A	A	A	A	A
BS00079087_51	T	Y	C	T	T	T	Y	N	T	T	T	T	T	T	T	Y	T	T	T	T	T	T	T	T	T	Y	T	T	T	T	T	C	T	T	T	T	T	T	T	T	T	Y	N	N	N	T	T	T	T
wsnp_JD_rep_c49006_33254974	T	Y	C	T	T	T	N	T	T	N	T	T	T	T	T	Y	T	T	T	T	T	T	T	T	T	Y	T	T	T	T	T	C	N	T	T	T	T	T	T	T	T	T	T	T	T	T	T	T	T
Tdurum_contig51167_915	T	T	T	T	T	T	T	T	T	T	T	T	T	T	T	N	T	T	T	T	T	T	T	T	T	N	T	T	T	T	T	T	T	T	T	T	T	T	T	T	T	T	T	T	T	T	T	T	T
RAC875_rep_c71093_1070	A	N	G	A	A	A	A	A	A	A	A	A	A	A	A	N	A	A	A	A	A	A	A	A	A	N	A	A	A	A	A	G	A	A	A	A	A	A	A	A	A	A	A	A	A	A	A	A	A
wsnp_Ex_c23143_32377033	G	G	G	G	G	G	G	G	G	G	G	G	G	G	G	G	G	G	G	G	G	G	G	G	G	G	G	G	G	G	G	G	G	G	G	G	G	G	G	G	G	G	G	G	G	G	G	G	G
Excalibur_c1936_1072	A	C	C	C	C	C	C	A	N	C	C	C	C	A	C	C	C	C	A	A	C	C	A	C	C	A	C	A	C	A	C	C	A	A	C	C	C	A	C	C	A	A	A	A	C	A	C	C	C
tplb0021i12_383	A	R	G	A	A	A	N	A	A	A	A	A	A	A	A	A	A	A	A	A	A	A	A	A	A	A	A	A	A	A	A	G	A	A	A	A	A	A	A	A	A	A	A	A	A	A	A	A	A
Excalibur_c23598_1632	T	C	C	C	C	C	C	C	C	C	C	C	C	C	C	C	C	C	T	T	C	C	T	C	C	T	C	T	C	T	C	C	T	C	C	C	C	T	T	C	T	T	C	T	C	T	C	C	C
wsnp_Ex_c10843_17638629	C	C	C	C	C	C	C	C	C	C	C	C	C	C	C	C	C	C	C	C	C	C	C	C	C	C	C	C	C	C	C	T	C	C	C	C	C	C	C	C	C	C	C	C	C	C	C	C	C
wsnp_Ex_c10903_17716723	G	G	G	G	G	G	G	G	G	G	G	G	G	G	G	G	G	G	G	G	G	G	G	G	G	G	G	G	G	G	G	G	G	G	G	G	G	G	G	G	G	G	G	G	G	G	G	G	G
BobWhite_c15256_225	C	C	T	C	C	C	C	C	C	C	C	C	C	C	C	C	C	C	C	C	C	C	C	C	C	C	C	C	C	C	C	C	C	C	C	C	C	C	C	C	C	C	C	C	C	C	C	C	C
Kukri_c24586_1089	A	A	A	N	A	A	A	A	A	A	N	N	A	A	A	A	N	N	N	A	A	N	A	N	N	A	N	N	A	N	N	A	N	N	N	N	N	A	N	N	A	N	N	A	N	N	N	N	N
Kukri_c16271_894	C	C	C	C	C	C	C	C	C	C	C	C	C	C	C	C	C	C	C	C	C	C	C	C	C	C	C	C	C	C	C	C	C	C	C	C	C	C	C	C	C	C	C	C	C	C	C	C	C
RAC875_c59190_384	C	N	T	C	C	C	N	C	C	C	C	C	C	C	C	C	C	C	C	C	C	C	C	C	C	N	C	C	C	C	C	T	C	C	C	C	C	C	C	C	C	C	C	C	C	C	C	C	C
Tdurum_contig13136_605	N	C	C	C	C	C	C	C	C	C	C	C	C	C	C	C	C	C	C	C	C	C	C	C	C	C	C	C	C	C	C	T	C	C	C	C	C	C	C	C	C	C	C	C	C	C	C	C	C
Kukri_c16271_544	T	Y	C	T	T	T	T	T	T	T	T	T	T	T	T	T	T	N	T	T	T	T	T	T	T	T	T	T	T	T	T	T	T	T	T	T	T	T	T	T	T	T	T	T	T	T	T	T	T
BobWhite_c19182_280	G	G	A	G	G	G	G	G	G	G	G	G	G	G	G	G	G	G	G	G	G	G	G	G	G	G	G	G	G	G	G	G	G	G	G	G	G	G	G	G	G	G	G	G	G	G	G	G	G
BobWhite_c10542_777	T	T	Y	T	T	T	T	T	T	T	T	T	T	T	T	T	T	T	T	T	T	T	T	T	T	T	T	T	T	T	T	T	T	T	T	T	T	T	T	T	T	T	T	T	T	T	T	T	T
Ra_c11613_81	A	A	A	A	A	A	A	A	A	A	A	A	A	A	A	A	A	A	A	A	A	A	A	A	A	A	A	A	A	A	A	A	A	A	A	A	A	A	A	A	A	A	A	A	A	A	A	A	A
RAC875_c36980_161	T	Y	C	T	T	T	Y	T	T	T	T	T	T	T	T	Y	T	T	T	T	T	T	T	T	T	N	T	T	T	T	T	T	T	T	T	T	T	T	T	Y	T	T	T	Y	T	T	T	T	T
Ku_c3523_1959	T	T	T	T	T	T	T	T	T	T	T	C	T	T	T	T	T	T	T	T	T	C	T	T	T	T	T	T	T	T	T	T	T	T	T	C	T	T	T	T	T	T	Y	T	T	T	T	T	T
Kukri_c24753_460	G	N	A	G	G	G	G	G	G	G	G	G	G	G	G	G	G	G	G	G	G	G	G	G	G	G	G	G	G	G	G	A	G	G	G	G	G	G	G	G	G	G	G	G	G	G	G	G	G
RAC875_rep_c106165_772	C	C	C	C	C	C	C	C	C	C	C	C	C	C	C	C	C	C	C	C	C	C	C	C	C	C	C	C	C	C	C	C	C	C	C	C	C	C	C	C	C	C	C	C	C	C	C	C	C
Excalibur_c23598_1502	A	A	G	A	A	A	A	A	A	A	A	A	A	A	A	A	A	A	N	A	A	A	A	A	A	A	A	A	A	A	A	A	A	A	A	A	A	A	A	A	A	A	A	N	A	A	A	A	A
JD_c285_1438	A	A	G	A	A	R	G	A	A	A	G	A	G	A	G	N	A	A	A	G	G	A	A	A	A	A	A	G	A	A	A	A	A	G	G	A	A	A	A	A	A	A	A	A	R	A	A	A	G
wsnp_Ex_c6488_11266589	A	A	A	A	A	A	A	A	A	A	A	A	A	A	A	A	A	A	A	A	A	A	A	A	A	A	A	A	A	A	A	A	A	A	A	A	A	A	A	A	A	A	A	A	A	A	A	A	A
Tdurum_contig18174_283	C	C	C	C	C	C	C	C	C	C	C	C	C	C	C	C	C	C	C	C	C	C	C	C	C	C	C	C	C	C	C	C	C	C	C	C	C	C	C	C	C	C	C	C	C	C	C	C	C
Kukri_c51781_199	A	A	A	A	A	A	A	A	A	A	A	A	A	A	A	A	A	A	A	A	A	A	A	A	A	A	A	A	A	A	A	A	A	A	A	A	A	A	A	A	A	A	A	A	A	A	A	A	A
wsnp_CAP11_c146_160903	A	A	A	A	A	A	A	A	A	A	A	A	A	A	A	A	A	A	A	A	A	A	A	A	A	A	A	A	A	A	A	A	A	A	A	A	A	A	A	A	A	A	A	A	A	A	A	A	A
wsnp_Ex_c13955_21833712	C	C	C	C	C	C	C	C	C	C	C	C	C	C	C	C	C	C	C	C	C	C	C	C	C	C	C	C	C	C	C	C	C	C	C	C	C	C	C	C	C	C	C	C	C	C	C	C	C
Tdurum_contig81011_244	T	T	T	T	T	T	T	T	T	T	T	T	T	T	T	T	T	T	T	T	T	T	T	T	T	N	T	T	T	T	T	T	T	T	T	T	T	T	T	T	T	T	T	T	T	T	T	T	T
IAAV3695	G	G	G	G	G	G	G	G	G	G	G	G	G	G	G	G	G	G	G	N	N	G	G	G	G	N	G	G	G	G	G	G	G	G	G	G	G	G	G	G	G	G	G	G	G	G	G	G	G
Tdurum_contig60210_371	T	T	T	T	T	T	N	T	T	T	T	T	T	T	T	T	T	T	T	T	T	T	T	T	T	T	T	T	T	T	T	T	T	T	T	T	T	T	T	Y	N	N	N	N	T	N	N	N	N
Tdurum_contig85466_170	A	R	G	A	A	A	A	A	A	A	A	A	A	A	A	A	A	A	G	A	A	A	A	A	A	A	A	A	A	A	A	G	A	A	A	A	A	G	A	A	A	A	A	A	A	A	A	A	A
CAP12_rep_c6128_120	G	R	A	G	G	G	G	G	G	G	G	G	G	G	G	G	G	G	A	G	G	G	G	G	G	G	G	G	G	G	G	A	G	G	G	G	G	A	G	G	G	G	G	G	G	G	G	G	G
Kukri_c82086_387	N	N	N	N	N	N	N	N	N	N	N	N	N	N	N	N	N	N	N	N	N	N	N	N	N	N	N	N	N	N	N	N	N	N	N	N	N	N	N	N	N	N	N	N	N	N	N	N	N
Ra_c2227_855	C	C	C	C	C	C	C	C	C	C	C	C	C	C	C	C	C	C	C	C	C	C	C	C	C	C	C	C	C	C	C	C	C	C	C	C	C	C	C	C	C	C	C	C	C	C	C	C	C
Kukri_c30924_203	C	C	C	C	C	C	C	C	C	C	C	C	C	C	C	C	C	C	C	C	C	C	C	C	C	C	C	C	C	C	C	C	C	C	C	C	C	C	C	C	C	C	C	C	C	C	C	C	C
CAP12_c8163_118	G	R	A	G	G	G	G	G	G	G	G	G	G	G	G	G	G	G	A	G	G	G	G	G	G	G	G	G	G	G	G	A	G	G	G	G	G	A	G	G	G	G	G	G	G	G	G	G	G
RAC875_c48804_590	C	N	T	C	C	C	C	C	C	C	C	C	C	C	C	C	C	C	T	C	C	C	C	C	C	C	C	C	C	C	C	T	C	C	C	C	C	T	C	C	C	C	C	C	C	C	C	C	C
Excalibur_c16947_81	T	T	T	T	T	T	T	T	T	T	T	T	T	T	T	T	T	T	C	T	T	T	T	T	T	T	T	T	T	T	T	C	T	T	T	T	T	C	T	T	T	T	T	T	T	T	T	T	T
wsnp_Ex_c7684_13109335	C	C	C	C	C	C	C	C	C	C	C	C	C	C	C	C	C	C	T	C	C	C	C	C	C	C	C	C	C	C	C	T	C	C	C	C	C	T	C	C	C	C	C	C	C	C	C	C	C
Kukri_c7691_212	T	Y	Y	Y	Y	Y	Y	Y	Y	Y	Y	Y	Y	Y	Y	Y	Y	Y	T	T	Y	Y	T	Y	Y	T	Y	T	Y	Y	Y	T	T	Y	Y	Y	Y	T	T	Y	T	T	Y	T	Y	T	Y	Y	Y
Tdurum_contig8224_378	C	C	C	C	C	C	C	C	C	C	C	C	C	C	C	C	C	C	T	C	C	C	C	C	C	C	C	C	C	C	C	T	C	C	C	C	C	T	C	C	C	C	C	C	C	C	C	C	C
IAAV5567	C	C	C	C	C	C	C	C	C	C	C	C	C	C	C	C	C	C	A	C	C	C	C	C	C	C	C	C	C	C	C	A	C	C	C	C	C	A	C	C	C	C	C	C	C	C	C	C	C
TA001430-0733	A	C	C	C	C	C	C	C	C	C	C	C	C	C	C	C	C	C	C	A	C	C	A	C	C	A	C	A	C	C	C	C	A	C	C	C	C	C	A	C	A	A	C	A	C	A	C	C	C
Excalibur_c16947_114	G	G	G	G	G	G	G	G	G	G	G	G	G	G	G	G	G	G	N	G	G	G	G	G	G	G	G	G	G	G	G	A	G	G	G	G	G	A	G	G	R	G	G	G	G	G	R	G	G
CAP12_c3758_112	A	C	C	C	C	C	C	C	C	C	C	C	C	C	C	C	C	C	A	A	C	C	A	C	C	M	C	A	C	C	C	A	A	C	C	C	C	A	A	C	N	A	C	A	C	A	C	C	C
wsnp_Ra_c19637_28840370	T	T	T	T	T	T	T	T	T	T	T	T	T	T	T	T	T	T	C	T	T	T	T	T	T	T	T	T	T	T	T	C	T	T	T	T	T	C	T	T	T	T	T	T	T	T	T	T	T
Kukri_c2338_533	G	G	G	G	G	G	G	G	G	G	G	G	G	G	G	G	G	G	A	G	G	G	G	G	G	G	G	G	G	G	G	A	G	G	G	G	G	A	G	G	G	G	G	G	G	G	G	G	G
wsnp_Ku_c816_1684613	A	C	C	C	C	C	C	C	C	C	C	C	C	C	C	C	C	C	C	A	C	C	A	C	C	M	C	A	C	C	C	C	A	C	C	C	C	C	A	C	A	A	C	A	C	A	C	C	C
BobWhite_c31322_391	A	A	A	A	A	A	A	A	A	A	A	A	A	A	A	A	A	A	A	A	A	A	A	A	A	A	A	A	A	A	A	A	A	A	A	A	A	A	A	A	A	A	A	A	A	A	A	A	A
RFL_Contig3683_1784	G	G	T	T	G	K	T	T	T	G	T	T	G	T	G	G	G	T	G	G	G	T	G	G	T	G	T	G	T	T	T	G	G	T	T	T	T	G	G	T	G	G	T	G	T	G	T	T	T
Excalibur_c88792_93	T	T	C	C	T	Y	C	C	C	T	C	C	T	C	T	T	T	C	T	T	T	C	T	T	C	T	C	T	C	C	C	T	T	C	C	C	C	T	T	C	T	T	C	T	C	T	C	C	C
wsnp_JD_c6664_7807201	C	C	C	C	C	C	C	C	C	C	C	C	C	C	C	C	C	C	C	C	C	C	C	C	C	C	C	C	C	C	C	C	C	C	C	C	C	C	C	C	C	C	C	C	C	C	C	C	C
D_GA8KES402JNYTS_218	G	G	G	G	G	G	G	G	G	G	G	G	G	G	G	G	G	G	G	G	G	G	G	G	G	G	G	G	G	G	G	G	G	G	G	G	G	G	G	G	G	G	G	G	G	G	G	G	G
BS00106641_51	T	C	C	T	C	N	C	C	C	C	C	C	C	T	C	C	C	C	T	T	C	C	C	C	C	C	C	C	C	C	C	C	C	C	C	C	C	T	C	C	C	C	C	C	C	C	C	C	C
BS00023114_51	C	T	T	C	T	N	T	T	T	T	T	T	T	C	T	T	T	T	C	C	T	T	T	T	T	T	T	T	T	T	T	T	T	T	T	T	T	C	T	T	T	T	T	T	T	T	T	T	T
BS00022824_51	C	C	C	T	C	Y	C	C	C	C	C	C	C	T	C	C	C	C	T	C	C	C	C	C	C	C	C	C	C	C	C	C	C	C	C	C	C	T	C	C	C	C	C	C	C	C	C	C	C
wsnp_Ex_c18499_27344859	C	T	T	C	T	Y	T	T	T	T	T	T	T	C	T	T	T	T	C	C	T	T	T	T	T	T	T	T	T	T	T	T	T	T	T	T	T	C	T	T	T	T	T	T	T	T	T	T	T
wsnp_Ex_c9343_15514531	G	G	G	G	G	G	G	A	A	G	G	G	G	G	G	G	G	G	G	G	G	G	G	G	G	G	G	G	G	G	G	A	G	G	G	G	G	G	G	G	G	G	G	G	N	G	G	G	G
wsnp_Ex_c9343_15514687	T	T	T	T	T	T	T	G	G	T	T	T	T	T	T	T	T	T	T	T	T	T	T	T	T	T	T	T	T	T	T	G	T	T	T	T	T	T	T	T	T	T	T	T	G	T	T	T	T
wsnp_Ex_rep_c68058_66805898	G	G	G	G	G	G	G	R	R	G	G	G	G	G	G	G	G	G	G	G	G	G	G	G	G	G	G	G	G	G	G	R	G	G	G	G	G	G	G	G	G	G	G	G	R	G	G	G	G
wsnp_Ex_c25730_34991010	A	A	A	A	A	A	N	G	G	A	A	A	A	A	A	N	A	A	A	A	A	A	A	A	A	R	A	A	A	A	A	G	A	A	A	A	A	A	A	N	A	A	A	A	G	A	A	A	A
BS00068074_51	C	C	C	C	C	C	C	C	C	C	C	C	C	C	C	C	C	C	C	C	C	C	C	C	C	C	C	C	C	C	C	C	C	C	C	C	C	C	C	C	C	C	C	C	C	C	C	C	C
RAC875_c68350_61	C	T	T	C	T	T	T	C	C	T	T	T	T	C	T	T	T	T	T	C	T	T	C	T	T	T	T	T	T	T	T	C	T	T	T	T	T	T	T	T	C	T	C	C	T	T	T	T	T
RAC875_c11016_495	N	N	N	N	N	N	N	N	N	N	N	N	N	N	N	N	N	N	N	N	N	N	N	N	N	N	N	N	N	N	N	N	N	N	N	N	N	N	N	N	N	N	N	N	N	N	N	N	N
BS00011521_51	A	G	G	A	G	R	G	A	A	G	G	G	G	A	G	G	G	G	G	A	G	G	A	G	G	G	G	G	G	G	G	A	G	G	G	G	G	G	G	G	A	G	A	A	N	G	G	G	G
GENE-0171_87	G	G	G	G	G	G	G	G	G	G	G	G	G	G	G	G	G	G	G	G	G	G	G	G	T	G	G	G	G	T	G	G	G	G	G	G	G	G	G	G	G	T	G	G	G	G	G	G	G
BS00084995_51	N	N	N	N	N	N	N	N	N	N	N	N	N	N	N	N	N	N	N	N	N	N	N	N	N	N	N	N	N	N	N	N	N	N	N	N	N	N	N	N	N	N	N	N	N	N	N	N	N
Kukri_c310_1953	T	T	T	C	T	Y	T	T	T	T	T	C	T	C	T	T	T	T	T	T	T	C	C	T	C	C	T	T	Y	C	T	T	C	T	C	C	T	T	T	T	C	C	C	C	T	C	T	T	T
Tdurum_contig70803_475	T	T	T	T	T	T	T	T	T	T	T	T	T	T	T	T	T	T	T	T	T	T	T	T	T	T	T	T	T	T	T	T	T	T	T	T	T	T	T	T	T	T	T	T	T	T	T	T	T
BS00021990_51	C	C	C	C	C	C	C	C	C	C	C	C	C	C	C	C	C	C	C	C	C	C	C	C	C	C	C	C	C	C	C	C	C	C	C	C	C	C	C	C	C	C	C	C	C	C	C	C	C
wsnp_Ex_c271_521429	G	G	G	G	G	G	G	G	G	G	G	G	G	G	G	G	G	G	G	G	G	G	G	G	G	G	G	G	G	G	G	G	G	G	G	G	G	G	G	G	G	G	G	G	G	G	G	G	G
BobWhite_c12305_959	A	A	A	G	A	A	A	A	A	A	A	G	A	G	A	A	A	A	A	A	A	G	G	A	A	G	A	A	A	A	A	A	G	A	G	G	A	A	A	A	G	A	G	G	A	G	A	A	A
RAC875_c52947_84	T	T	T	C	T	N	N	T	T	T	T	C	T	C	T	T	T	T	T	T	T	C	C	T	T	C	T	T	N	T	T	T	C	T	C	C	T	T	T	N	C	T	C	C	T	C	T	T	T
wsnp_Ex_c11939_19147514	G	G	G	G	G	G	G	G	G	G	G	G	G	G	G	G	G	G	G	G	G	G	G	G	G	G	G	G	G	G	G	G	G	G	G	G	G	G	G	G	G	G	G	G	G	G	G	G	G
Tdurum_contig30426_261	A	A	A	C	A	A	A	A	A	A	A	C	A	C	A	A	A	A	A	A	A	C	C	A	A	C	A	A	A	A	A	A	C	A	C	C	A	A	A	A	C	A	C	C	A	C	A	A	A
wsnp_Ex_c1557_2973321	C	C	C	T	C	C	C	C	C	C	C	T	C	T	C	C	C	C	C	C	C	T	T	C	C	T	C	C	N	C	C	C	T	C	T	T	C	C	C	C	T	C	T	T	C	T	C	C	C
wsnp_Ku_rep_c69362_68705297	C	C	C	C	C	C	C	C	C	C	C	C	C	C	C	C	C	C	C	C	C	C	C	C	C	C	C	C	C	C	C	C	C	C	C	C	C	C	C	C	C	C	C	C	C	C	C	C	C
wsnp_Ex_c11939_19147421	T	T	T	T	T	T	T	T	T	T	T	T	T	T	T	T	T	T	T	T	T	T	T	T	T	T	T	T	T	T	T	T	T	T	T	T	T	T	T	T	T	T	T	T	T	T	T	T	T
wsnp_Ex_c48407_53323801	C	C	C	C	C	C	C	C	C	C	C	C	C	C	C	C	C	C	C	C	C	C	C	C	C	C	C	C	C	C	C	C	C	C	C	C	C	C	C	C	C	C	C	C	C	C	C	C	C
BS00107935_51	C	C	C	C	C	C	C	C	C	C	C	C	C	C	C	C	C	C	C	C	C	C	C	C	C	C	C	C	C	C	C	C	C	C	C	C	C	C	C	C	C	C	C	C	C	C	C	C	C
wsnp_Ex_c11939_19147790	A	A	A	G	A	R	A	A	A	A	A	G	A	G	A	A	A	A	A	A	A	G	G	A	A	G	A	A	R	A	A	A	G	A	G	G	A	A	A	A	G	A	G	G	A	G	A	A	A
IACX882	C	C	C	C	C	C	C	C	C	C	C	C	C	C	C	C	C	C	C	C	C	C	C	C	C	C	C	C	C	C	C	C	C	C	C	C	C	C	C	C	C	C	C	C	C	C	C	C	C
RFL_Contig5261_855	A	A	A	A	A	A	A	A	A	A	A	A	A	A	A	A	A	A	A	A	A	A	A	A	A	A	A	A	A	A	A	A	A	A	A	A	A	A	A	A	A	A	A	A	A	A	A	A	N
Tdurum_contig84252_155	N	N	N	N	N	N	N	N	N	N	N	N	N	N	N	N	N	N	N	N	N	N	N	N	N	N	N	N	N	N	N	N	N	N	N	N	N	N	N	N	N	N	N	N	N	N	N	N	N
RAC875_c1295_1603	T	T	T	C	T	Y	T	T	T	T	T	C	T	C	T	T	T	T	T	T	T	C	C	T	T	C	T	T	Y	T	T	T	C	T	C	C	T	T	T	T	C	T	C	C	T	C	T	T	T
wsnp_Ku_c12441_20092792	A	A	A	A	A	A	A	A	A	A	A	A	A	A	A	A	A	A	A	A	A	A	A	A	A	A	A	A	A	A	A	A	A	A	A	A	A	A	A	A	A	A	A	A	A	A	A	A	A
Excalibur_c10538_1153	N	N	N	N	N	N	N	N	N	N	N	N	N	N	N	N	N	N	N	N	N	N	N	N	N	N	N	N	N	N	N	N	N	N	N	N	N	N	N	N	N	N	N	N	N	N	N	N	N
Ex_c3201_1046	G	G	G	G	G	G	G	G	G	G	G	G	G	G	G	G	G	G	G	G	G	G	G	G	G	G	G	G	G	G	G	G	G	G	G	G	G	G	G	G	G	G	G	G	G	G	G	G	G
wsnp_Ex_rep_c66872_65273904	C	C	C	C	C	C	C	C	C	C	C	C	C	C	C	C	C	C	C	C	C	C	C	C	C	C	C	C	C	C	C	C	C	C	C	C	C	C	C	C	C	C	C	C	C	C	C	C	C
Tdurum_contig29886_139	A	A	A	A	A	A	A	A	A	A	A	A	A	A	A	A	A	A	A	A	A	A	A	A	A	A	A	A	A	A	A	A	A	A	A	A	A	A	A	A	A	A	A	A	A	A	A	A	A
wsnp_Ku_c5687_10068945	C	C	C	C	C	C	C	C	C	C	C	C	C	C	C	C	C	C	C	C	C	C	C	C	C	C	C	C	C	C	C	C	C	C	C	C	C	C	C	C	C	C	C	C	C	C	C	C	C
wsnp_Ex_c11939_19147602	T	T	T	C	T	Y	T	T	T	T	T	C	T	C	T	T	T	T	T	T	T	C	C	T	T	Y	T	T	Y	T	T	T	C	T	C	C	T	T	T	T	C	T	C	C	T	C	T	T	T
wsnp_Ex_rep_c66872_65273203	Y	Y	C	C	Y	Y	C	Y	Y	Y	C	C	Y	C	Y	Y	Y	C	C	Y	Y	C	C	Y	Y	C	C	C	C	Y	C	Y	C	C	C	C	C	C	C	C	C	Y	C	C	Y	C	C	C	C
Excalibur_c85499_232	G	G	A	A	G	N	A	G	G	G	A	A	G	A	G	G	G	A	A	G	G	A	A	G	G	N	A	A	A	G	A	G	A	A	A	A	A	A	A	A	A	G	A	A	G	A	A	A	A
wsnp_JD_rep_c65095_41464278	T	T	C	C	T	N	N	T	T	T	C	C	T	C	T	T	T	C	C	T	T	C	C	T	T	N	C	C	C	T	C	T	C	C	C	C	C	C	C	C	C	T	C	C	T	C	C	C	C
Kukri_c67675_174	C	C	C	C	C	C	C	C	C	C	C	C	C	C	C	C	C	C	C	C	C	C	C	C	C	C	C	C	C	C	C	C	C	C	C	C	C	C	C	C	C	C	C	C	C	C	C	C	C
Kukri_c19837_432	T	T	G	G	T	K	G	T	T	T	G	G	T	G	T	T	T	G	G	T	T	G	G	T	T	G	G	G	G	T	G	T	G	G	G	G	G	G	G	G	G	T	G	G	T	G	G	G	G
IAAV4238	N	N	N	N	N	N	N	N	N	N	N	N	N	N	N	N	N	N	N	N	N	N	N	N	N	N	N	N	N	N	N	N	N	N	N	N	N	N	N	N	N	N	N	N	N	N	N	N	N
Kukri_c44201_497	A	A	A	A	A	A	A	A	A	A	A	G	A	A	A	A	A	A	A	A	A	G	G	A	A	N	A	A	N	A	A	A	G	A	G	G	A	A	A	A	G	A	A	A	A	G	A	A	A
RAC875_c62550_470	T	T	T	Y	T	T	Y	T	T	T	T	C	T	Y	T	Y	T	T	T	T	T	C	T	T	Y	C	T	T	Y	Y	T	Y	C	T	C	C	T	Y	T	Y	Y	T	Y	Y	T	C	Y	T	T
BS00036189_51	N	N	N	N	N	N	N	N	N	N	N	N	N	N	N	N	N	N	N	N	N	N	N	N	N	N	N	N	N	N	N	N	N	N	N	N	N	N	N	N	N	N	N	N	N	N	N	N	N
BS00063847_51	T	C	T	C	C	C	C	C	C	C	T	C	C	C	C	C	T	T	C	C	C	C	T	C	C	C	T	T	T	C	T	T	C	T	C	C	T	C	T	Y	T	C	T	C	N	C	T	T	T
BobWhite_c35250_155	T	C	T	T	C	C	C	C	C	C	T	C	C	T	C	C	T	T	T	C	C	C	T	C	T	C	T	T	T	T	T	T	C	T	C	C	T	T	T	T	T	T	T	T	T	C	T	T	T
Tdurum_contig893_53	N	N	N	N	N	N	N	N	N	N	N	N	N	N	N	N	N	N	N	N	N	N	N	N	N	N	N	N	N	N	N	N	N	N	N	N	N	N	N	N	N	N	N	N	N	N	N	N	N
IAAV618	N	N	N	N	N	N	N	N	N	N	N	N	N	N	N	N	N	N	N	N	N	N	N	N	N	N	N	N	N	N	N	N	N	N	N	N	N	N	N	N	N	N	N	N	N	N	N	N	N
Ku_c32704_43	G	G	G	G	G	G	G	G	G	G	G	N	G	G	G	G	G	G	G	G	G	N	G	G	N	N	G	G	G	N	G	G	N	G	N	N	G	G	G	G	G	N	G	G	G	N	G	G	G
BS00075271_51	N	N	N	N	N	N	N	N	N	N	N	N	N	N	N	N	N	N	N	N	N	N	N	N	N	N	N	N	N	N	N	N	N	N	N	N	N	N	N	N	N	N	N	N	N	N	N	N	N
BS00089097_51	G	G	G	G	G	G	K	G	G	G	G	G	G	G	G	G	G	G	G	G	G	G	G	G	G	G	G	G	G	G	G	G	G	G	G	G	G	G	G	G	G	G	G	G	G	G	G	G	G
BS00070951_51	C	C	C	C	C	C	C	C	C	C	C	C	C	C	C	C	C	C	C	C	C	C	C	C	C	T	C	C	C	C	C	C	T	C	T	C	C	C	C	C	C	C	C	C	C	C	C	C	C
IAAV2162	A	A	A	A	A	A	A	A	A	A	A	A	A	A	A	A	A	A	A	N	N	N	N	A	N	N	A	A	A	A	A	A	A	A	A	N	A	A	A	A	A	A	A	A	A	A	A	A	A
BS00070695_51	G	G	G	G	G	G	G	G	G	G	G	G	G	G	G	G	G	G	G	G	G	G	G	G	G	G	G	G	G	G	G	G	G	G	G	G	G	G	G	G	G	G	G	G	G	G	G	G	G
BS00070991_51	G	G	G	G	G	G	G	G	G	G	G	G	G	G	G	G	G	G	G	G	G	G	G	G	G	G	G	G	G	G	G	G	G	G	G	N	G	G	G	G	G	G	G	G	G	G	G	G	G
Excalibur_c27376_74	C	C	C	C	C	C	C	C	C	C	C	T	C	C	C	C	C	C	C	C	C	T	C	C	T	T	C	C	C	T	C	C	T	C	T	T	C	C	C	C	C	T	C	C	C	C	C	C	C
BobWhite_c1027_1127	A	A	A	A	A	A	A	A	A	A	A	G	A	A	A	A	A	A	A	A	A	G	A	A	G	G	A	A	A	G	A	A	G	A	G	G	A	A	A	A	A	G	A	A	A	A	A	A	A
BS00067170_51	T	T	T	T	T	T	T	T	T	T	T	C	T	T	T	T	T	T	T	T	T	C	T	T	C	T	T	T	T	C	T	T	T	T	T	C	T	T	T	T	T	C	T	T	T	T	T	T	T
BS00035273_51	C	C	C	C	C	C	C	C	C	C	T	C	C	C	C	C	C	T	T	C	C	C	C	C	C	C	T	T	C	C	T	C	C	T	C	C	T	T	T	T	C	C	T	T	C	T	T	T	T
Kukri_c4204_1346	A	A	A	A	A	A	A	A	A	A	G	A	A	A	A	A	A	G	G	A	A	A	G	A	A	A	G	G	G	A	G	A	A	G	A	A	G	G	G	G	G	A	G	G	A	G	N	G	G
wsnp_Ex_rep_c67492_66096650	G	G	G	G	G	G	G	G	G	G	G	A	G	G	G	G	G	G	G	G	G	A	G	G	A	G	G	G	G	A	G	G	G	G	G	A	G	G	G	G	R	A	G	G	G	G	R	G	G
Kukri_c4204_1673	G	G	G	G	G	G	G	G	G	G	A	G	G	G	G	G	G	A	A	G	G	G	A	G	G	G	A	A	A	G	A	G	N	A	G	G	A	A	A	A	A	G	A	A	G	A	A	A	A
RAC875_c5119_2696	T	T	T	T	T	T	N	T	T	T	C	T	T	T	T	T	T	C	C	T	T	T	C	T	T	T	C	C	C	T	C	T	T	C	T	T	C	C	C	C	C	T	C	C	T	C	C	C	C
wsnp_Ex_c12932_20486842	C	C	C	C	C	C	C	C	C	C	T	C	C	C	C	C	C	T	T	C	C	C	T	C	C	C	T	T	T	C	T	C	C	T	C	C	T	T	T	T	T	C	T	T	C	T	T	T	T
Excalibur_rep_c67492_1119	C	C	C	C	C	C	C	C	C	C	T	C	C	C	C	C	C	T	T	C	C	C	T	C	C	C	T	T	T	C	T	C	C	T	C	C	T	T	T	T	T	C	T	T	C	N	T	T	T
RAC875_c63359_1446	T	T	T	T	T	T	T	T	T	T	C	T	T	T	T	T	T	C	C	T	T	T	C	T	T	T	C	C	C	T	C	T	T	C	T	T	C	C	C	C	C	T	C	C	T	C	C	C	C
Excalibur_c12932_2102	G	G	G	G	G	G	G	G	G	G	A	G	G	G	G	G	G	A	A	G	G	G	A	G	G	G	A	A	A	G	A	G	G	A	G	G	A	A	A	A	A	G	A	A	G	A	A	A	A
GENE-0543_577	A	A	A	A	A	A	A	A	A	A	G	A	A	A	A	A	A	G	G	A	A	A	G	A	A	A	G	G	G	A	G	A	A	G	A	A	G	G	G	G	G	A	G	G	A	G	G	G	G
GENE-0543_1074	A	A	A	A	A	A	R	A	A	A	G	A	A	A	A	N	A	G	G	A	A	A	G	A	A	R	G	G	G	A	G	A	A	G	A	A	G	G	G	G	G	A	G	G	A	G	G	G	G
Tdurum_contig11349_810	A	A	A	A	A	A	A	A	A	A	G	A	A	A	A	N	A	G	G	A	A	A	G	A	A	N	G	G	G	A	G	A	A	G	A	A	G	G	G	G	N	A	G	G	A	G	R	G	G
GENE-0543_113	C	C	C	C	C	C	C	C	C	C	A	C	C	C	C	C	C	A	A	C	C	C	A	C	C	C	A	A	A	C	A	C	C	A	C	C	A	A	A	N	A	C	A	N	C	A	A	A	A
Kukri_rep_c69829_735	C	C	C	C	C	C	C	C	C	C	T	C	C	C	C	C	C	T	T	C	C	C	T	C	C	C	T	T	T	C	T	C	C	T	C	C	T	T	T	T	T	C	T	T	C	T	T	T	T
Excalibur_c46365_304	T	T	T	T	T	T	T	T	T	T	C	T	T	T	T	T	T	C	C	T	T	T	C	T	T	T	C	C	C	T	C	T	T	C	T	T	C	C	C	N	C	T	C	C	T	C	C	C	C
Kukri_rep_c115657_255	T	T	T	T	T	T	N	T	T	T	C	T	T	T	N	N	T	C	C	T	T	T	C	T	T	T	C	C	C	T	C	T	T	C	T	T	C	C	C	C	C	T	C	C	T	C	C	C	C
Excalibur_c46365_442	G	G	G	G	G	G	G	G	G	G	A	G	G	G	G	G	G	A	A	G	G	G	A	G	G	G	A	A	A	G	A	G	G	A	G	G	A	A	A	N	A	G	A	N	G	A	A	A	A
Kukri_c8527_53	G	G	G	G	G	G	G	G	G	G	G	A	G	G	G	G	G	G	G	G	G	A	G	G	A	G	G	G	G	A	G	G	G	G	G	A	G	G	G	G	G	A	G	G	G	G	G	G	G
BS00064087_51	G	G	G	G	G	G	G	G	G	G	G	G	G	G	G	G	G	G	A	G	G	G	A	G	G	G	G	G	A	G	G	G	G	G	G	G	G	A	G	G	A	G	G	A	G	A	G	G	G
IAAV8446	G	G	G	G	G	G	G	G	G	G	G	G	G	G	G	G	G	G	A	G	G	G	A	G	G	G	G	G	A	G	G	G	G	G	G	G	G	A	G	G	A	G	G	A	G	A	G	G	G
wsnp_RFL_Contig3850_4199825	T	T	T	T	T	T	T	T	T	T	T	T	T	T	T	T	T	T	T	T	T	T	C	T	T	T	T	T	C	T	T	T	T	T	T	T	T	T	T	T	C	T	T	T	T	T	T	T	T
wsnp_RFL_Contig3881_4265086	G	G	G	G	G	G	G	G	G	G	G	A	G	G	G	G	G	G	G	G	G	A	G	G	A	G	G	G	G	A	G	G	G	G	G	A	G	G	G	G	G	A	G	G	G	G	G	G	G
BobWhite_c44947_277	C	C	C	C	C	C	C	C	C	C	T	C	C	C	C	C	C	T	C	C	C	C	T	C	C	T	T	T	T	C	T	C	T	T	T	C	T	C	T	T	T	C	T	C	C	C	T	T	T
wsnp_Ku_c754_1557338	G	G	G	G	G	G	G	G	G	G	A	G	G	G	G	G	G	A	G	G	G	G	A	G	G	R	A	A	A	G	A	G	A	A	A	G	A	G	A	A	A	G	A	G	G	G	A	A	A
wsnp_Ex_c1861_3507281	T	T	T	T	T	T	T	T	T	T	T	T	T	T	T	T	T	T	T	T	T	T	C	T	T	N	T	T	C	T	T	T	N	T	C	T	T	T	T	T	C	T	T	T	T	T	T	T	T
RAC875_c26801_179	N	N	N	N	N	N	N	N	N	N	N	N	N	N	N	N	N	N	N	N	N	N	N	N	N	N	N	N	N	N	N	N	N	N	N	N	N	N	N	N	N	N	N	N	N	N	N	N	N
GENE-0543_594	C	C	C	C	C	C	C	C	C	C	A	C	C	C	C	C	C	A	A	C	C	C	A	C	C	C	A	A	A	C	A	C	C	A	C	C	A	A	A	A	A	C	A	A	C	A	A	A	A
BS00059314_51	A	A	A	A	A	N	A	A	A	A	A	A	A	A	A	A	A	A	A	A	A	A	N	A	A	N	A	A	N	A	A	A	N	A	N	A	A	A	A	A	N	A	A	A	A	A	A	A	A
BS00023419_51	C	C	C	C	C	C	Y	C	C	C	C	T	C	C	C	C	C	C	T	C	C	T	T	C	T	T	C	C	T	T	C	C	T	C	N	T	C	T	C	C	T	T	C	T	C	T	C	C	C
BS00011913_51	G	G	G	G	G	G	R	G	G	G	A	A	G	G	G	R	G	A	A	G	G	A	A	G	A	A	A	A	A	A	A	G	A	A	A	A	A	A	A	A	A	A	A	A	G	A	A	A	A
Excalibur_c12819_216	C	C	C	C	C	C	C	C	C	C	C	T	C	C	C	C	C	C	Y	C	C	T	T	C	T	T	C	C	T	T	C	C	T	C	N	T	C	T	C	C	N	T	C	N	C	T	C	C	C
TA003848-0787	C	C	C	C	C	C	C	C	C	C	C	T	C	C	C	C	C	C	T	C	C	T	T	C	T	T	C	C	T	T	C	C	T	C	T	T	C	T	C	C	T	T	C	T	C	T	C	C	C
Excalibur_c1255_293	C	C	C	C	C	C	C	C	C	C	C	C	C	C	C	C	C	C	C	C	C	C	C	C	C	C	C	C	C	C	C	C	C	C	C	C	C	C	C	C	C	C	C	C	C	C	C	C	C
IACX6022	N	N	N	N	N	N	N	N	N	N	G	G	N	N	N	N	N	G	G	G	G	G	G	G	G	G	G	G	G	G	G	N	G	G	G	G	G	G	G	G	G	G	G	G	N	G	G	G	G
JD_c394_819	C	C	C	C	C	C	C	C	C	C	T	T	C	C	C	C	C	T	T	C	C	T	T	C	T	T	T	T	T	T	T	C	T	T	T	T	T	T	T	T	T	T	T	T	C	T	T	T	T
BS00067741_51	T	T	T	T	T	T	T	T	T	T	T	T	T	T	T	T	T	T	T	T	T	T	T	T	T	T	T	T	T	T	T	T	T	T	T	T	T	T	T	T	T	T	T	T	T	T	T	T	T
D_contig12592_200	C	C	C	C	C	C	C	C	C	C	T	T	C	C	C	C	C	T	T	C	C	T	T	C	T	Y	T	T	T	T	T	C	T	T	T	T	T	T	T	Y	T	T	T	Y	C	T	T	T	T
BobWhite_rep_c63205_143	C	C	C	C	C	C	C	C	C	C	T	C	C	C	C	C	C	T	C	C	C	C	C	C	C	C	T	T	C	C	T	C	C	T	C	C	T	C	T	T	C	C	T	C	Y	C	T	T	T
BS00054271_51	A	A	A	A	A	A	R	A	A	A	R	G	A	A	A	N	N	R	G	A	A	G	G	A	G	G	R	R	G	G	N	A	G	R	G	G	R	G	N	R	G	G	R	G	A	G	R	R	R
Kukri_c21396_771	G	G	G	G	G	G	G	G	G	G	G	A	G	G	G	G	G	G	R	G	G	A	A	G	A	N	G	G	A	A	G	G	N	G	A	A	G	A	G	G	A	R	G	R	G	A	G	G	G
BS00023417_51	N	N	N	N	N	N	N	N	N	N	G	A	N	N	N	N	N	G	A	N	N	A	A	N	A	A	G	G	A	A	G	N	A	G	A	A	G	A	G	G	A	A	G	A	G	A	G	G	G
IAAV3217	T	T	T	T	T	T	T	T	T	T	C	C	T	T	T	T	T	C	C	T	T	C	C	T	C	C	C	C	C	C	C	T	C	C	C	C	C	C	C	C	C	C	C	C	T	C	C	C	C
RAC875_rep_c120646_120	T	T	T	T	T	T	T	T	T	T	C	C	T	T	T	T	T	C	C	T	T	C	C	T	C	C	C	C	C	C	C	T	C	C	C	C	C	C	C	C	C	C	C	C	T	C	C	C	C
IAAV1301	G	G	G	G	G	G	G	G	G	G	G	G	G	G	G	G	G	G	G	G	G	G	G	G	G	G	G	G	G	G	G	G	G	G	G	G	G	G	G	G	G	G	G	G	G	G	G	G	G
Kukri_c43479_207	N	N	N	N	N	N	N	N	N	N	A	G	N	N	N	N	N	A	G	N	N	G	G	N	G	G	A	A	G	G	A	N	G	A	G	G	A	G	A	A	G	G	A	G	N	G	A	A	A
wsnp_Ex_c1255_2411550	T	T	T	T	T	T	T	T	T	T	G	G	T	T	T	T	T	G	G	T	T	G	G	T	G	G	G	G	G	G	G	T	G	G	G	G	G	G	G	G	G	G	G	G	T	G	G	G	G
RAC875_c85550_291	C	N	C	T	T	T	T	T	T	T	C	C	T	T	T	T	C	C	C	T	T	C	C	T	C	C	C	C	C	C	C	C	C	C	C	C	C	C	C	C	C	C	C	C	C	C	C	C	C
IAAV8607	T	T	T	T	T	T	T	T	T	T	T	C	T	T	T	T	T	T	T	T	T	C	C	T	C	C	T	T	C	C	T	T	C	T	C	C	T	T	T	T	C	C	T	T	T	T	T	T	T
Ra_c56010_289	G	G	G	G	G	G	G	G	G	G	A	A	G	G	G	G	G	A	A	G	G	A	A	G	A	A	A	A	A	A	A	G	A	A	A	A	A	A	A	A	A	A	A	A	G	A	A	A	A
wsnp_Ex_rep_c67474_66076379	C	C	C	C	C	C	C	C	C	C	C	C	C	C	C	C	C	C	C	C	C	C	C	C	C	C	C	C	C	C	C	C	C	C	C	C	C	C	C	C	C	C	C	C	C	C	C	C	C
wsnp_Ex_c52086_55808193	A	A	A	A	A	A	A	A	A	A	A	A	A	A	A	A	A	A	A	A	A	A	A	A	A	A	A	A	A	A	A	A	A	A	A	A	A	A	A	A	A	A	A	A	A	A	A	A	A
wsnp_Ex_c52086_55808126	C	C	C	C	C	C	C	C	C	C	T	C	C	C	C	C	C	T	T	C	C	C	C	C	C	N	T	T	C	C	T	C	C	T	C	C	T	T	T	T	C	C	T	C	C	T	T	T	T
Kukri_c34242_404	A	A	A	A	A	A	A	A	A	A	A	G	A	A	A	A	A	A	A	A	A	G	G	A	G	R	A	A	G	G	A	A	G	A	G	G	A	A	A	A	G	G	A	G	A	A	A	A	A
BS00096930_51	G	G	G	G	G	G	G	G	G	G	G	A	G	G	G	G	G	G	G	G	G	A	A	G	A	A	G	G	A	A	G	G	A	G	A	A	G	G	G	G	A	A	G	A	G	G	G	G	G
RFL_Contig858_2219	G	G	G	G	G	G	G	G	G	G	G	A	G	G	G	G	G	G	G	G	G	A	A	G	A	A	G	G	A	A	G	G	A	G	A	A	G	G	G	G	A	A	G	A	G	G	G	G	G
CAP7_c1295_62	A	A	A	A	A	A	A	A	A	A	A	G	A	A	A	A	A	A	A	A	A	G	G	A	G	G	A	A	G	G	A	A	G	A	G	G	A	A	A	A	G	G	A	G	A	A	A	A	A
RAC875_c85550_52	A	A	A	A	A	A	A	A	A	A	A	G	A	A	A	A	A	A	A	A	A	G	G	A	G	G	A	A	G	G	A	A	G	A	G	G	A	A	A	A	G	G	A	G	A	A	A	A	A
RFL_Contig2961_1806	T	T	T	T	T	T	T	T	T	T	T	T	T	T	T	T	T	T	T	T	T	T	T	T	T	T	T	T	T	T	T	T	T	T	T	T	T	T	T	T	T	T	T	T	T	T	T	T	T
CAP11_c5573_163	A	A	A	A	A	A	A	A	A	A	G	G	A	A	A	A	A	G	G	A	A	G	G	A	G	G	G	G	G	G	G	A	G	G	G	G	G	G	G	G	G	G	G	G	A	G	G	G	G
wsnp_Ex_c3887_7051325	C	C	C	C	C	C	C	C	C	C	T	C	C	C	C	C	C	T	T	C	C	C	C	C	C	C	T	T	C	C	T	C	C	T	C	C	T	T	T	N	C	C	T	C	C	T	T	T	T
Ra_c50996_468	G	G	G	G	G	G	N	G	G	G	A	G	G	G	G	G	G	A	A	G	G	G	G	G	G	N	A	A	G	G	A	G	G	A	G	G	A	A	A	A	G	G	A	G	G	A	A	A	A
RAC875_c20823_707	A	A	A	A	A	A	A	A	A	A	G	A	A	A	A	A	A	G	G	A	A	A	A	A	A	A	G	G	A	A	G	A	A	G	A	A	G	G	G	G	A	A	G	A	A	G	G	G	G
BS00021780_51	G	G	G	G	G	G	G	G	G	G	A	G	G	G	G	G	G	A	A	G	G	G	G	G	G	G	A	A	G	G	A	G	G	A	G	G	A	A	A	A	G	G	A	G	G	A	A	A	A
RAC875_rep_c71921_672	G	G	G	G	G	G	G	G	G	G	A	G	G	G	G	G	G	A	A	G	G	G	G	G	G	G	A	A	G	G	A	G	G	A	G	G	A	A	A	A	G	G	A	G	G	A	A	A	A
wsnp_Ex_c750_1474300	N	N	N	N	N	N	N	N	N	N	N	N	N	N	N	N	N	N	N	N	N	N	N	N	N	N	N	N	N	N	N	N	N	N	N	N	N	N	N	N	N	N	N	N	N	N	N	N	N
wsnp_Ex_c2918_5381441	G	G	G	G	G	G	G	G	G	G	G	G	G	G	G	G	G	G	G	G	G	G	G	G	G	G	G	G	G	G	G	G	G	G	G	G	G	G	G	G	G	G	G	G	G	G	G	G	G
Excalibur_c17004_1396	G	G	G	G	G	G	G	G	G	G	A	G	G	G	G	G	G	A	A	G	G	G	G	G	G	G	A	A	G	G	A	G	G	A	G	G	A	A	A	R	G	G	A	G	G	A	A	A	A
wsnp_JD_c12333_12595897	A	A	A	A	A	A	A	A	A	A	A	G	A	A	A	A	A	A	A	A	A	G	G	A	G	G	A	A	G	G	A	A	G	A	G	G	A	A	A	A	G	G	A	G	A	N	A	A	A
Tdurum_contig47006_1105	A	A	A	A	A	A	A	A	A	A	A	A	A	A	A	A	A	A	A	A	A	A	A	A	A	A	A	A	A	A	A	A	A	A	A	A	A	A	A	A	A	A	A	A	A	A	A	A	A
Tdurum_contig9144_1571	C	C	C	C	C	C	C	C	C	C	T	C	C	C	C	C	C	T	T	C	C	C	C	C	C	C	T	T	C	C	T	C	C	T	C	C	T	T	T	T	C	C	T	C	C	T	T	T	T
wsnp_RFL_Contig2550_2175772	C	C	C	C	C	C	C	C	C	C	C	C	C	C	C	C	C	C	C	C	C	C	C	C	C	C	C	C	C	C	C	C	C	C	C	C	C	C	C	C	C	C	C	C	C	C	C	C	C
Tdurum_contig5560_193	N	N	N	N	N	N	N	N	N	N	N	N	N	N	N	N	N	N	N	N	N	N	N	N	N	N	N	N	N	N	N	N	N	N	N	N	N	N	N	N	N	N	N	N	N	N	N	N	N
Excalibur_rep_c71271_247	G	G	G	G	G	G	G	G	G	G	G	T	G	G	G	G	G	G	G	G	G	T	T	G	T	T	G	G	T	T	G	G	T	G	T	T	G	G	G	G	T	T	G	T	G	G	G	G	G
wsnp_Ex_rep_c72011_70562321	C	C	C	C	C	C	C	C	C	C	C	A	C	C	C	C	C	C	C	C	C	A	A	C	A	A	C	C	A	A	C	C	A	C	A	A	C	C	C	C	A	A	C	A	C	N	C	C	C
Tdurum_contig47006_2711	G	G	G	G	G	G	G	G	G	G	G	G	G	G	G	G	G	G	G	G	G	G	G	G	G	G	G	G	G	G	G	G	G	G	G	G	G	G	G	G	G	G	G	G	G	G	G	G	G
tplb0059i08_441	T	T	T	T	T	T	T	T	T	T	T	T	T	T	T	T	T	T	T	T	T	T	T	T	T	T	T	T	T	T	T	T	T	T	T	T	T	T	T	T	T	T	T	T	T	T	T	T	T
wsnp_Ex_c4186_7560575	C	C	C	C	C	C	Y	C	C	C	C	T	C	C	C	C	C	C	C	C	C	T	N	C	T	T	C	C	T	T	C	C	N	C	T	Y	C	C	C	C	N	Y	C	T	C	C	C	C	C
Tdurum_contig47006_1641	C	C	C	C	C	C	C	C	C	C	A	C	C	C	C	C	C	A	A	C	C	C	C	C	C	C	A	A	C	C	A	C	C	A	C	C	A	A	A	A	C	C	A	C	C	A	A	A	A
Kukri_c18608_729	G	G	G	G	G	G	G	G	G	G	G	T	G	G	G	G	G	G	G	G	G	T	T	G	T	T	G	G	T	T	G	G	T	G	T	T	G	G	G	G	T	T	G	T	G	N	G	G	G
tplb0025b13_2792	N	N	N	N	N	N	N	N	N	N	N	N	N	N	N	N	N	N	N	N	N	N	N	N	N	N	N	N	N	N	N	N	N	N	N	N	N	N	N	N	N	N	N	N	N	N	N	N	N
BS00030768_51	C	Y	N	N	N	C	N	C	C	C	C	N	N	C	C	T	C	N	C	N	C	N	T	C	N	T	N	C	C	T	T	C	T	N	N	N	T	N	C	N	T	N	N	Y	C	T	C	C	C
Kukri_c38553_173	C	T	T	C	C	C	T	C	C	C	C	T	T	C	C	T	C	T	C	T	C	T	C	C	T	T	T	C	T	T	T	C	T	T	T	T	T	C	T	T	C	T	T	C	T	C	T	T	C
RAC875_rep_c104133_1757	T	T	T	T	T	T	T	T	T	T	T	T	T	T	T	T	N	C	N	T	T	T	T	T	T	T	T	T	T	T	T	T	T	C	T	N	T	T	T	C	T	T	N	N	Y	T	T	T	T
RAC875_c62503_372	C	Y	N	T	T	Y	C	C	C	C	N	T	C	C	C	T	C	N	C	C	C	T	T	C	C	T	T	N	C	T	T	C	T	T	T	T	T	T	N	N	T	C	T	T	C	T	N	N	N
IAAV3773	G	G	G	G	G	G	G	G	G	G	G	G	G	G	G	G	G	C	G	G	G	G	G	G	G	G	G	G	G	G	G	G	G	C	G	G	G	G	G	C	G	C	G	G	G	G	G	G	G
RAC875_c9457_457	T	T	T	T	T	T	T	T	T	T	T	T	T	T	T	T	T	C	T	T	T	T	T	T	T	T	T	T	T	T	T	T	T	C	T	T	T	T	T	C	T	C	T	T	N	T	T	T	T
Excalibur_rep_c110294_82	A	A	A	A	A	A	A	A	A	A	A	A	A	A	A	A	A	G	N	A	A	A	A	A	A	A	A	A	N	A	A	A	A	G	A	A	A	A	A	A	A	G	A	A	N	A	A	A	A
RAC875_c16981_691	C	C	C	C	C	C	C	C	C	C	C	C	C	C	C	C	C	T	C	C	C	C	C	C	C	C	C	C	C	C	C	C	C	T	C	C	C	C	C	T	C	T	C	C	Y	C	C	C	C
Excalibur_c2868_1808	A	A	A	A	A	A	R	A	A	A	A	A	A	A	A	A	A	G	A	A	A	A	A	A	A	N	A	A	R	A	A	A	A	G	A	A	A	A	A	G	A	G	A	N	R	A	A	A	A
Kukri_c35451_437	G	G	G	G	G	G	G	G	G	G	G	G	G	G	G	G	G	A	G	G	G	G	G	G	G	G	G	G	G	G	G	G	G	A	G	G	G	G	G	A	G	A	G	G	N	G	G	G	G
Tdurum_contig8791_415	G	G	G	G	G	G	G	G	G	G	G	G	G	G	G	G	G	A	G	G	G	G	G	G	G	G	G	G	R	G	G	G	G	A	G	G	G	G	G	A	G	A	R	G	R	G	G	G	G
BS00023084_51	G	G	G	R	N	N	G	N	N	G	G	G	G	G	G	G	N	G	G	G	G	G	R	N	G	G	G	G	G	G	G	N	G	G	G	G	G	N	G	G	R	G	G	R	G	R	G	G	G
BS00105813_51	A	N	A	R	R	R	N	N	N	A	A	N	A	A	A	N	N	N	A	N	A	N	R	N	A	R	N	A	A	A	A	N	N	N	A	N	A	R	A	N	R	A	A	R	N	R	A	A	A
TA006040-0724	G	R	G	A	A	R	G	G	G	G	G	A	G	G	G	A	G	G	G	G	G	A	A	G	G	A	A	G	G	A	A	G	A	A	A	A	A	A	G	G	A	G	A	A	G	A	G	G	G
IAAV3430	C	C	C	C	C	C	C	C	C	C	C	C	C	C	C	C	C	C	C	C	C	C	C	C	C	C	C	C	C	C	C	C	C	C	C	C	C	C	C	C	C	C	C	C	C	C	C	C	C
wsnp_BE405749B_Ta_2_1	N	N	N	N	N	N	N	N	N	N	N	N	N	N	N	N	N	N	N	N	N	N	N	N	N	N	N	N	N	N	N	N	N	N	N	N	N	N	N	N	N	N	N	N	N	N	N	N	N
BS00005004_51	T	T	T	T	T	T	T	T	T	T	T	T	T	T	T	T	T	T	T	T	T	T	T	T	T	T	T	T	T	T	T	T	T	T	T	T	T	T	T	T	T	T	T	T	T	T	T	T	T
Excalibur_c71158_117	G	G	G	R	R	R	G	G	G	G	G	R	G	G	G	R	G	N	G	G	G	A	N	G	N	A	A	G	R	N	A	G	R	R	R	R	R	R	G	R	R	G	R	R	R	R	G	G	G
BS00080212_51	G	G	G	G	G	G	G	G	G	G	G	R	G	G	G	N	G	R	G	G	G	R	G	G	G	N	R	G	G	R	R	G	R	R	R	R	R	G	G	R	G	R	R	G	N	R	G	G	G
Kukri_c36151_170	G	G	G	G	G	G	G	G	G	G	G	G	G	G	G	G	G	G	G	G	G	G	G	G	G	G	G	G	G	G	G	G	G	G	G	G	G	G	G	G	G	G	G	G	G	G	G	G	G
Tdurum_contig10767_538	N	N	N	N	N	N	N	N	N	N	N	C	N	N	N	N	N	N	N	N	N	C	N	N	N	C	C	N	C	N	C	N	C	N	C	C	C	N	N	N	N	C	C	C	N	C	N	N	N
BS00100994_51	G	G	G	G	G	G	G	G	G	G	G	A	G	G	G	G	G	A	G	G	G	A	G	G	G	G	A	G	R	G	G	G	G	A	A	A	G	G	G	A	G	G	A	G	R	A	G	G	G
BobWhite_c17559_105	A	A	A	A	A	A	A	A	A	A	A	A	A	A	A	A	A	A	A	A	A	A	A	A	A	A	A	A	A	A	A	A	A	A	A	A	A	A	A	A	A	A	A	A	A	A	A	A	A
Kukri_c92979_195	C	C	C	C	C	C	C	C	C	C	C	C	C	C	C	N	C	C	C	C	C	C	C	C	C	T	C	C	C	C	C	C	C	C	C	C	C	C	C	Y	C	C	C	C	C	C	C	C	C
BS00003917_51	A	A	A	A	A	A	A	A	A	A	A	A	A	A	A	A	A	A	A	A	A	A	A	A	A	A	A	A	A	A	A	A	A	A	A	A	A	A	A	A	A	A	A	A	A	A	A	A	A
BS00023004_51	T	T	T	T	T	T	T	T	T	T	T	C	T	T	T	T	T	C	T	T	T	C	T	T	T	T	C	T	N	T	T	T	T	C	C	C	T	T	T	C	T	T	C	T	N	C	T	T	T
BS00038243_51	A	A	A	N	A	A	A	A	A	A	A	A	A	A	A	N	A	A	A	A	A	A	N	A	N	A	A	A	A	N	A	A	A	A	A	A	A	N	A	A	R	A	A	A	A	A	A	A	A
RAC875_c3692_2287	G	G	G	G	G	G	G	G	G	G	G	A	G	G	G	G	G	G	G	G	G	A	G	G	G	A	A	G	R	G	A	G	A	G	A	A	A	G	G	G	G	A	N	R	G	A	G	G	G
wsnp_Ku_rep_c103074_89904851	N	N	N	N	N	N	N	N	N	N	N	N	N	N	N	N	N	N	N	N	N	N	N	N	N	N	N	N	N	N	N	N	N	N	N	N	N	N	N	N	N	N	N	N	N	N	N	N	N
Kukri_c24615_823	N	N	N	N	N	N	N	N	N	N	N	N	N	N	N	N	N	N	N	N	N	N	N	N	N	N	N	N	N	N	N	N	N	N	N	N	N	N	N	N	N	N	N	N	N	N	N	N	N
wsnp_Ex_c13421_21142520	T	T	T	N	T	T	T	T	T	T	T	N	T	T	T	T	T	N	T	T	T	N	N	T	N	T	N	T	T	T	T	T	T	N	N	T	T	N	T	N	N	T	N	T	T	N	T	T	T
BS00070649_51	N	N	N	N	N	N	N	N	N	N	N	N	N	N	N	N	N	N	N	N	N	N	N	N	N	N	N	N	N	N	N	N	N	N	N	N	N	N	N	N	N	N	N	N	N	N	N	N	N
IACX3811	C	N	C	T	T	Y	C	C	C	C	T	C	C	C	C	C	C	C	C	C	N	C	T	T	T	C	C	T	C	C	T	C	N	C	C	C	T	T	T	C	T	C	C	N	Y	C	T	T	T
RFL_Contig5637_1008	C	C	C	C	C	C	Y	C	C	C	T	C	C	C	C	Y	C	C	C	C	C	C	C	C	C	Y	C	T	C	C	C	C	C	C	C	C	C	C	T	Y	C	C	C	N	C	C	T	T	T
RAC875_c63624_753	C	Y	C	T	T	Y	C	C	C	C	T	C	C	C	C	N	C	C	T	C	C	C	T	T	T	Y	C	T	C	T	T	T	T	C	C	C	T	T	T	C	Y	T	C	T	Y	C	Y	T	T
D_GB5Y7FA01BMOJY_241	G	R	G	A	A	R	G	G	G	G	A	G	G	G	G	G	G	G	G	G	G	G	A	A	A	G	G	A	G	G	A	G	G	G	G	G	A	A	A	G	A	G	G	R	R	G	A	A	A
wsnp_BE637971B_Ta_1_20	T	T	T	T	T	T	T	T	T	T	C	T	T	T	T	T	T	T	T	T	T	T	T	T	T	T	T	C	T	T	T	T	T	T	T	T	T	T	C	T	T	T	T	Y	T	T	C	C	C
Tdurum_contig47083_278	G	G	G	A	G	R	G	G	G	G	A	A	G	G	G	G	G	A	G	G	G	A	A	G	A	G	A	A	R	G	G	G	G	A	A	A	G	A	A	A	A	G	A	A	A	A	A	A	A
Excalibur_c46114_572	A	A	A	A	A	A	A	A	A	A	A	G	A	A	A	N	A	G	G	A	A	G	A	A	A	N	A	A	R	G	A	G	N	G	G	G	A	A	A	G	A	G	G	R	R	A	A	A	A
wsnp_Ku_c13229_21142792	N	N	N	N	N	N	N	N	N	N	N	N	N	N	N	N	N	N	N	N	N	N	N	N	N	N	N	N	N	N	N	N	N	N	N	N	N	N	N	N	N	N	N	N	N	N	N	N	N
BS00070706_51	G	G	G	A	G	N	G	G	G	G	A	A	G	G	G	G	G	A	G	G	G	A	A	G	A	G	A	A	N	G	G	G	G	A	A	A	G	A	A	A	A	G	A	A	R	A	A	A	A
BS00068429_51	A	R	A	G	G	R	A	A	A	A	G	G	A	A	A	G	A	G	G	A	A	G	G	G	G	G	A	G	R	G	G	G	G	G	G	G	G	G	G	G	G	G	G	G	G	G	G	G	G
BS00004903_51	A	A	A	A	A	A	A	A	A	A	A	A	A	A	A	A	A	A	A	A	A	A	A	A	A	A	A	A	A	A	A	A	A	A	A	A	A	A	A	A	A	A	A	A	A	A	A	A	A
Ku_c111306_371	T	T	T	N	Y	T	T	T	T	T	N	T	T	T	T	T	T	T	N	T	T	T	N	T	N	N	T	Y	T	T	N	N	N	T	T	T	N	N	N	T	N	N	T	T	T	T	N	N	N
IAAV8085	C	C	C	C	C	C	N	C	C	C	C	C	C	C	C	C	C	C	C	C	C	C	C	C	C	Y	C	C	C	C	C	C	C	C	C	C	C	C	C	C	C	C	C	C	C	C	C	C	C
Kukri_c29655_194	T	T	T	T	T	T	T	T	T	T	T	T	T	T	T	T	T	T	T	T	T	T	T	T	T	T	T	T	T	T	T	T	T	T	T	T	T	T	T	T	T	T	T	T	T	T	T	T	T
Tdurum_contig14847_144	G	N	G	T	T	K	G	G	G	G	T	G	G	G	G	K	G	G	K	G	G	G	T	T	T	N	G	T	G	T	T	K	K	G	G	G	T	T	T	G	T	T	G	T	K	G	T	T	T
BS00081729_51	N	N	N	N	N	N	N	N	N	N	N	N	N	N	N	N	N	N	N	N	N	N	N	N	N	N	N	N	N	N	N	N	N	N	N	N	N	N	N	N	N	N	N	N	N	N	N	N	N
wsnp_Ku_rep_c103074_89905152	N	N	N	N	N	N	N	N	N	N	N	N	N	N	N	N	N	N	N	N	N	N	N	N	N	N	N	N	N	N	N	N	N	N	N	N	N	N	N	N	N	N	N	N	N	N	N	N	N
GENE-0019_1155	G	N	G	A	A	N	G	G	G	G	A	G	G	G	G	G	G	G	G	G	G	G	A	A	A	G	G	A	G	G	A	G	G	G	G	G	A	A	A	G	A	G	G	R	R	G	A	A	A
Ku_c1312_1194	C	N	C	T	T	Y	C	C	C	C	T	C	C	C	C	C	C	C	C	C	C	C	T	T	T	C	C	T	C	C	T	C	N	C	C	C	T	T	T	C	T	C	N	Y	N	C	T	T	T
Kukri_rep_c110443_269	N	N	N	N	N	N	N	N	N	N	N	N	N	N	N	N	N	N	N	N	N	N	N	N	N	N	N	N	N	N	N	N	N	N	N	N	N	N	N	N	N	N	N	N	N	N	N	N	N
wsnp_JD_rep_c48890_33141899	N	N	N	N	N	N	N	N	N	N	N	N	N	N	N	N	N	N	N	N	N	N	N	N	N	N	N	N	N	N	N	N	N	N	N	N	N	N	N	N	N	N	N	N	N	N	N	N	N
BS00103677_51	C	C	C	C	C	C	C	C	C	C	A	C	C	C	C	C	C	C	C	C	C	C	C	C	C	C	C	A	C	C	C	C	C	C	C	C	C	C	A	C	C	C	C	M	C	C	A	A	A
BS00110900_51	A	A	A	A	A	A	A	A	A	A	A	G	A	A	A	A	A	G	A	A	A	G	A	A	A	A	A	A	R	A	A	A	A	G	G	G	A	A	A	G	A	A	G	A	R	G	A	A	A
JD_c49343_430	C	C	C	T	C	Y	C	C	C	C	T	C	C	C	C	C	C	C	C	C	C	C	T	C	T	C	C	T	C	C	C	C	C	C	C	C	C	T	T	C	T	C	C	T	Y	C	T	T	T
wsnp_Ex_c50340_54659660	C	C	C	C	C	C	C	C	C	C	C	C	C	C	C	T	C	C	T	C	C	C	C	C	C	T	C	C	C	T	C	T	T	C	C	C	C	C	C	C	C	T	C	Y	C	C	C	C	C
BobWhite_c2092_519	A	A	A	G	A	A	N	A	A	A	G	G	A	A	A	A	A	G	A	A	A	G	G	A	G	A	G	G	R	A	A	A	A	G	G	G	A	G	G	N	N	A	G	G	G	G	G	G	G
BS00085235_51	N	N	N	N	N	N	N	N	N	N	N	N	N	N	N	N	N	N	N	N	N	N	N	N	N	N	N	N	N	N	N	N	N	N	N	N	N	N	N	N	N	N	N	N	N	N	N	N	N
Kukri_c14149_462	T	T	T	T	T	T	T	T	T	T	T	T	T	T	T	T	T	T	C	T	T	T	T	T	T	Y	T	T	T	C	T	C	Y	T	T	T	T	T	T	T	T	C	T	Y	T	T	T	T	T
TA004380-0460	N	K	N	N	K	K	K	K	K	K	T	T	K	K	K	T	K	K	K	T	K	T	K	T	K	K	K	T	K	T	K	K	K	K	T	T	K	K	T	K	K	K	T	T	T	K	T	T	T
Kukri_rep_c92398_80	C	C	C	C	C	C	C	C	C	C	T	C	C	C	C	C	C	C	C	C	C	C	C	C	C	C	C	T	C	C	C	C	C	C	C	C	C	C	T	C	C	C	C	N	C	C	T	T	T
Ra_c69552_1419	A	A	A	A	A	A	A	A	A	A	A	G	A	A	A	G	A	G	G	A	A	G	A	A	A	G	A	A	R	G	A	G	G	G	G	G	A	A	A	G	A	G	G	R	R	A	A	A	A
BS00006820_51	G	R	G	A	A	R	G	G	G	G	A	G	G	G	G	G	G	G	G	G	G	G	A	A	A	G	G	A	G	G	A	G	G	G	G	G	A	A	A	G	A	G	N	R	R	G	A	A	A
BS00022564_51	N	N	N	N	N	N	N	N	N	N	N	N	N	N	N	N	N	N	N	N	N	N	N	N	N	N	N	N	N	N	N	N	N	N	N	N	N	N	N	N	N	N	N	N	N	N	N	N	N
BS00081734_51	A	A	A	N	N	A	A	A	A	A	N	N	A	A	A	N	A	N	N	A	A	N	N	N	N	N	N	A	A	A	N	N	N	N	N	N	N	N	N	N	N	N	N	A	N	N	N	A	N
Tdurum_contig68637_256	G	G	G	G	G	G	N	G	G	G	G	G	G	G	G	G	G	G	G	G	G	G	G	G	G	R	G	G	G	G	G	G	G	G	G	G	G	G	G	G	G	G	G	G	G	G	G	G	G
Tdurum_contig62624_190	G	G	G	G	G	G	G	G	G	G	G	G	G	G	G	G	G	G	G	G	G	G	G	G	G	G	G	G	G	G	G	G	G	G	G	G	G	G	G	G	G	G	G	G	G	G	G	G	G
BS00029539_51	N	N	N	C	C	N	N	N	N	N	T	N	N	N	N	T	N	N	T	N	N	N	C	C	C	T	N	T	N	T	N	T	T	N	N	N	N	C	T	N	C	T	N	T	C	N	T	T	T
BS00062726_51	C	C	C	A	A	M	C	C	C	C	C	M	N	C	C	C	C	M	C	C	C	M	A	A	A	C	C	C	C	C	A	C	C	M	A	M	A	A	C	N	A	C	M	C	M	C	C	C	C
Tdurum_contig58525_304	G	G	G	G	G	G	G	G	G	G	G	G	G	G	G	G	G	G	G	G	G	G	G	G	G	G	G	G	G	G	G	G	G	G	G	G	G	G	G	G	G	G	G	K	G	G	G	G	G
wsnp_Ku_c1615_3178276	N	N	N	N	N	N	N	N	N	N	N	N	N	N	N	N	N	N	N	N	N	N	N	N	N	N	N	N	N	N	N	N	N	N	N	N	N	N	N	N	N	N	N	N	N	N	N	N	N
BS00072113_51	G	G	G	G	G	G	G	G	G	G	G	N	G	G	G	G	G	N	G	G	G	N	G	G	G	G	G	G	G	G	G	G	G	N	G	N	G	G	G	N	G	G	G	N	G	G	G	G	G
Kukri_c34536_373	T	T	T	T	T	T	N	T	T	T	T	T	T	T	T	N	T	T	T	T	T	T	T	T	T	T	T	T	T	T	T	T	T	T	T	T	T	T	T	T	T	T	T	T	T	T	T	T	T
Excalibur_c26496_352	N	N	N	N	N	N	N	N	N	N	N	N	N	N	N	N	N	N	N	N	N	N	N	N	N	N	N	N	N	N	N	N	N	N	N	N	N	N	N	N	N	N	N	N	N	N	N	N	N
wsnp_Ex_c1493_2862065	G	G	G	R	A	R	A	G	G	G	A	G	G	G	G	A	G	G	N	G	G	G	A	G	A	A	A	A	G	A	G	A	A	G	G	G	G	N	R	G	A	A	G	R	R	A	A	A	N
Tdurum_contig50555_944	G	G	G	G	G	G	R	G	G	G	G	A	G	G	G	R	G	A	A	G	G	A	G	A	G	N	G	G	G	N	A	A	G	A	A	A	A	G	G	A	G	G	A	R	R	G	G	G	G
Kukri_c76307_182	C	C	C	C	C	C	C	C	C	C	C	C	C	C	C	C	C	C	C	C	C	C	C	Y	C	C	C	C	C	C	C	C	C	C	C	C	C	C	C	C	C	C	C	C	C	C	C	C	C
BS00025965_51	N	N	N	C	C	C	C	N	N	N	C	T	N	N	N	C	N	T	C	N	N	T	C	C	C	C	C	C	T	C	T	C	C	T	T	T	T	C	C	T	C	C	T	C	Y	C	C	C	C
TA003247-1072	G	G	G	R	R	N	R	G	G	G	R	G	G	G	G	R	G	G	G	G	G	G	R	G	R	R	R	R	G	R	G	G	R	G	G	G	G	R	R	G	R	R	G	R	R	R	R	R	R
Kukri_c34536_259	C	C	C	T	T	Y	T	C	C	C	T	T	C	C	C	T	C	T	T	C	C	T	T	T	T	T	T	T	Y	T	T	T	T	T	T	T	T	T	T	T	T	T	T	Y	T	T	T	T	T
Tdurum_contig50555_1144	G	G	G	N	N	G	N	G	G	G	N	G	G	G	G	R	G	G	G	G	G	G	N	G	N	N	N	N	G	N	G	G	N	G	G	G	G	N	N	G	N	N	G	A	G	N	N	N	N
BS00025964_51	N	N	N	A	A	A	A	N	N	N	A	G	N	N	N	A	N	G	A	N	N	G	A	A	A	A	A	A	G	A	G	A	A	G	G	G	G	A	A	G	A	A	N	A	N	A	A	A	A
Kukri_c8211_401	C	C	C	T	T	Y	T	C	C	C	T	C	C	C	C	T	C	C	C	C	C	C	T	C	T	T	T	T	C	T	C	C	T	C	C	C	C	T	T	N	T	T	C	Y	N	T	T	T	T
BobWhite_c28295_256	G	G	G	T	T	K	T	G	G	G	T	T	G	G	G	T	G	T	T	G	G	T	T	T	T	T	T	T	K	T	T	T	T	T	T	T	T	T	T	T	T	T	T	K	T	T	T	T	T
Excalibur_rep_c67198_530	A	A	A	G	G	R	G	A	A	A	G	G	A	A	A	N	A	G	G	A	A	G	G	G	G	G	G	G	R	G	G	G	G	G	G	G	G	G	G	G	G	G	G	R	G	G	G	G	G
wsnp_Ku_c17177_26216230	A	A	A	G	G	A	G	A	A	A	G	G	A	A	A	G	A	G	G	A	A	G	G	G	G	G	G	G	A	G	G	G	G	G	G	G	G	G	G	G	R	G	G	R	G	G	R	G	G
Kukri_c38845_821	C	C	C	C	C	C	N	C	C	C	C	C	C	C	C	C	C	C	C	C	C	C	C	C	C	Y	C	C	C	C	C	C	C	C	C	C	C	C	C	N	C	C	C	C	C	C	C	C	C
TA005766-0499	G	G	G	A	A	R	A	G	G	G	A	A	G	G	G	A	G	A	A	G	G	A	A	A	A	A	A	A	R	A	A	A	A	A	A	A	A	A	A	A	A	A	A	A	A	A	A	A	A
BS00089524_51	A	A	A	A	A	A	A	A	A	A	A	A	A	A	A	A	A	A	A	A	A	A	A	A	A	A	A	A	A	A	A	A	A	A	A	A	A	A	A	A	A	A	A	A	A	A	A	A	A
BS00108057_51	C	C	C	N	N	C	N	C	C	C	N	C	C	C	C	C	C	C	C	C	C	C	N	C	N	C	N	N	C	N	C	C	C	C	C	C	C	N	N	C	N	N	C	C	C	N	N	N	N
wsnp_Ex_rep_c67198_65702998	C	C	C	A	A	M	A	C	C	C	A	A	C	C	C	A	C	A	A	C	C	A	A	A	A	N	A	A	M	A	A	A	A	A	A	A	A	A	A	A	A	A	A	M	A	A	A	A	A
RAC875_rep_c70613_78	A	A	A	G	G	R	G	A	A	A	G	G	A	A	A	G	A	G	G	A	A	G	G	G	G	G	G	G	R	G	G	G	G	G	G	G	G	G	G	G	G	G	G	R	G	G	G	G	G
Tdurum_contig76266_134	C	C	C	C	C	C	C	C	C	C	C	T	C	C	C	C	C	T	T	C	C	T	C	T	C	C	C	C	C	C	T	T	C	T	T	T	T	C	C	T	C	C	T	C	Y	C	C	C	C
Tdurum_contig50555_632	A	A	A	A	A	A	M	A	A	A	A	C	A	A	A	M	A	C	C	A	A	C	A	C	A	C	A	A	M	A	C	C	A	C	C	C	C	A	A	C	A	A	C	M	M	A	A	A	A
Ex_c67198_1838	T	T	T	C	C	N	C	T	T	T	C	C	T	T	T	C	T	C	C	T	T	C	C	C	C	N	C	C	Y	C	C	C	C	C	C	C	C	C	C	C	C	C	C	Y	C	C	C	C	C
wsnp_Ku_c28164_38103270	A	A	A	G	G	R	N	A	A	A	G	G	A	A	A	R	A	G	G	A	A	G	G	G	R	R	G	G	R	G	G	G	G	G	G	G	G	G	G	R	G	G	G	R	G	G	G	G	G
Tdurum_contig44219_318	G	G	G	T	T	K	T	G	G	G	T	T	G	G	G	N	G	T	T	G	G	T	T	T	T	N	T	T	K	T	T	T	T	T	T	T	T	T	T	T	T	T	T	K	T	T	T	T	T
BS00105846_51	T	T	T	T	T	T	T	T	T	T	T	T	T	T	T	T	T	T	T	T	T	T	T	T	T	C	T	T	T	T	T	T	C	T	T	T	T	T	T	T	T	T	T	C	T	T	T	T	T
Kukri_c79135_136	N	N	N	N	N	N	N	N	N	N	N	N	N	N	N	N	N	N	N	N	N	N	N	N	N	N	N	N	N	N	N	N	N	N	N	N	N	N	N	N	N	N	N	N	N	N	N	N	N
Kukri_rep_c113971_162	N	N	N	N	N	N	N	N	N	N	N	N	N	N	N	N	N	N	N	N	N	N	N	N	N	N	N	N	N	N	N	N	N	N	N	N	N	N	N	N	N	N	N	N	N	N	N	N	N
TA003422-0757	C	C	C	T	T	C	N	C	C	C	C	C	C	C	C	N	C	C	C	C	C	C	T	C	T	N	C	C	C	T	C	C	C	C	C	C	C	T	C	N	T	C	C	C	Y	C	C	C	C
BS00011695_51	G	G	G	G	G	G	G	G	G	G	G	G	G	G	G	G	G	G	G	G	G	G	G	G	G	G	G	G	G	G	G	G	G	G	G	G	G	G	G	G	G	G	G	G	G	G	G	G	G
wsnp_Ex_c4876_8692849	C	C	C	N	C	C	C	C	C	C	C	C	C	C	C	C	C	C	C	C	C	C	C	C	Y	C	C	C	C	C	C	C	C	C	C	C	C	C	C	C	C	C	C	C	C	C	C	C	C
RFL_Contig5906_694	A	A	A	A	A	A	A	A	A	A	A	A	A	A	A	A	A	A	A	A	A	A	A	A	A	A	A	A	A	A	A	A	A	A	A	A	A	A	A	A	A	A	A	R	A	A	A	A	A
Excalibur_c11666_996	T	T	T	C	Y	Y	Y	T	T	T	T	T	T	T	T	N	T	T	T	T	T	T	Y	T	N	Y	T	T	T	C	T	T	T	T	T	T	T	C	T	Y	Y	T	T	Y	Y	T	T	T	T
CAP7_c3847_204	A	A	A	A	A	A	A	A	A	A	A	A	A	A	A	A	A	A	A	A	A	A	A	A	A	A	A	A	A	A	A	A	A	A	A	A	A	A	A	A	A	A	A	R	A	A	A	A	A
Ex_c21139_812	C	C	C	N	Y	Y	C	C	C	C	C	C	C	C	C	Y	C	C	C	C	C	C	N	C	N	C	C	C	C	N	C	C	C	C	C	C	C	Y	C	C	Y	C	C	Y	Y	C	C	C	C
Excalibur_c16851_835	G	G	G	A	A	G	G	G	G	G	G	G	G	G	G	N	G	G	G	G	G	G	A	G	A	G	G	G	G	A	G	G	G	G	G	G	G	A	G	G	A	G	G	R	R	G	G	G	G
BS00077097_51	N	N	N	N	N	N	N	N	N	N	N	N	N	N	N	N	N	N	N	N	N	N	N	N	N	N	N	N	N	N	N	N	N	N	N	G	N	N	N	N	N	N	N	A	N	N	N	N	N
Excalibur_c37693_203	A	A	A	A	A	A	A	A	A	A	A	A	A	N	A	A	A	A	A	A	A	A	A	A	A	A	A	A	A	A	A	A	A	A	A	A	A	A	A	A	A	N	A	G	A	A	A	A	N
RFL_Contig5906_387	T	T	N	T	T	T	K	T	T	T	N	T	T	T	T	K	T	T	T	T	T	N	T	T	T	K	K	N	T	T	T	T	T	T	T	T	T	T	T	K	T	T	T	K	T	T	K	K	T
BS00066092_51	T	T	T	N	N	T	T	T	T	T	T	T	T	T	T	N	T	T	T	T	T	T	N	T	N	T	T	T	T	N	T	T	T	T	T	T	T	N	T	T	N	T	T	T	N	T	T	T	T
RFL_Contig5906_310	Y	Y	Y	Y	Y	Y	Y	T	T	Y	Y	Y	Y	Y	Y	Y	Y	Y	N	T	Y	Y	N	Y	Y	C	Y	Y	Y	Y	Y	N	T	Y	Y	Y	Y	Y	Y	C	Y	Y	Y	C	N	Y	N	Y	N
Tdurum_contig75546_247	C	C	C	C	C	C	C	C	C	C	C	C	C	C	C	C	C	C	T	C	C	C	C	C	C	C	C	C	C	C	C	T	C	C	C	C	C	C	C	C	C	T	C	C	C	C	C	C	C
Kukri_c8602_730	N	N	N	N	N	N	N	N	N	N	N	N	N	N	N	N	N	N	N	N	N	N	N	N	N	N	N	N	N	N	N	N	N	N	N	N	N	N	N	N	N	N	N	N	N	N	N	N	N
BS00105833_51	T	T	T	T	T	T	T	T	T	T	T	T	T	T	T	T	T	T	T	T	T	T	T	T	T	N	T	T	T	T	T	T	T	T	T	T	T	T	T	T	N	T	T	T	T	T	N	T	T
BobWhite_c39269_243	A	A	A	N	N	A	A	N	N	A	N	N	A	A	N	A	A	N	N	A	A	A	A	A	A	A	A	A	A	A	A	N	A	N	A	N	N	A	A	A	N	N	R	A	N	N	N	N	N
RAC875_c34173_198	G	G	G	G	G	G	G	G	G	G	G	G	G	G	G	G	G	G	G	G	G	G	G	G	G	G	G	G	G	G	G	G	G	G	G	G	G	G	G	G	G	G	G	G	G	G	G	G	G
Kukri_c8602_267	G	G	G	G	G	G	G	G	G	G	G	G	G	G	G	G	G	G	G	G	N	G	N	N	G	G	G	G	G	G	G	G	G	G	G	G	G	G	G	G	G	G	G	G	G	G	G	G	G
BS00066989_51	G	G	G	G	G	G	G	G	G	G	G	G	G	G	G	G	G	G	G	G	G	G	G	G	G	G	G	G	G	G	G	G	G	G	G	G	G	G	G	G	G	G	G	G	G	G	G	G	G
D_GBUVHFX01BRJMZ_245	C	C	N	C	C	C	N	C	C	C	N	N	N	C	N	C	C	N	C	N	N	N	C	N	C	C	N	N	C	C	N	C	C	N	N	N	N	C	N	N	C	C	N	C	C	N	N	N	N
Tdurum_contig78972_251	T	T	T	T	T	T	T	T	T	T	T	T	T	T	T	T	T	T	T	T	T	T	T	T	T	T	T	T	T	T	T	T	T	T	T	T	T	T	T	T	T	T	T	T	T	T	T	T	T
Tdurum_contig50667_299	G	G	G	G	G	G	G	G	G	G	G	G	G	G	G	G	G	G	G	G	G	G	G	G	G	G	G	G	G	G	G	G	G	G	G	G	G	G	G	G	G	G	G	G	G	G	G	G	G
BobWhite_c14271_1379	C	C	C	C	C	C	C	C	C	C	C	C	C	C	C	C	C	C	C	C	C	C	C	C	C	C	C	C	C	C	C	C	C	C	C	C	C	C	C	C	C	C	C	C	C	C	C	C	C
RFL_Contig4104_3352	A	A	A	A	A	A	A	A	A	A	G	G	A	A	A	A	G	G	G	A	A	G	G	G	A	G	G	G	G	A	G	G	G	G	G	G	G	A	G	G	G	G	G	G	A	G	G	G	G
Tdurum_contig50667_306	C	C	T	C	C	N	T	C	C	C	T	T	T	C	T	C	T	T	T	T	T	T	T	T	C	T	T	T	Y	C	T	T	T	T	T	T	T	C	T	T	T	T	T	Y	N	T	T	T	T
Tdurum_contig50667_671	T	Y	C	C	C	Y	C	T	T	T	C	C	C	T	C	C	C	C	C	C	C	C	C	C	C	C	C	C	Y	C	C	C	C	C	C	C	C	C	C	C	C	C	C	Y	C	C	C	C	C
Tdurum_contig403_122	N	N	N	N	N	N	N	N	N	N	N	N	N	N	N	N	N	N	N	N	N	N	N	N	N	N	N	N	N	N	N	N	N	N	N	N	N	N	N	N	N	N	N	N	N	N	N	N	N
Kukri_c8390_547	G	G	G	G	G	G	G	G	G	G	G	G	G	G	G	G	G	G	G	G	G	G	G	G	G	G	G	G	G	G	G	G	G	G	G	G	G	G	G	G	G	G	G	G	G	G	G	G	G
Tdurum_contig403_290	T	Y	N	C	C	Y	C	T	T	T	N	N	C	T	C	C	T	N	C	T	C	N	C	T	C	C	N	N	T	C	N	C	C	N	N	Y	N	C	N	N	C	C	N	C	C	N	N	N	N
Excalibur_c415_844	G	N	G	N	N	G	N	G	G	G	G	G	N	G	A	N	G	G	N	G	A	G	A	G	A	N	G	G	G	N	G	A	N	G	G	G	G	N	G	G	A	N	G	N	A	G	G	G	G
Tdurum_contig41904_446	A	R	G	G	G	R	G	A	A	A	G	G	G	A	G	G	A	G	G	A	G	G	G	A	G	G	G	G	R	G	G	G	G	G	N	G	G	G	G	G	G	G	G	G	G	G	G	G	G
D_GA8KES402HUUGV_172	G	R	A	A	A	R	A	G	G	G	A	A	A	G	A	A	G	A	A	A	A	A	A	A	A	R	A	A	R	A	A	A	G	A	G	A	A	A	A	A	A	A	G	N	A	A	A	A	A
BS00110121_51	G	G	A	G	G	G	G	G	G	G	A	A	G	G	G	G	G	A	G	G	G	A	G	G	G	R	A	A	R	G	A	G	A	A	N	A	A	G	A	A	G	G	A	G	N	A	A	A	A
wsnp_Ku_c2620_4980121	T	T	T	T	T	T	T	T	T	T	T	T	T	T	T	T	T	T	T	T	T	T	T	T	T	T	T	T	T	T	T	T	T	T	T	T	T	T	T	T	T	T	T	T	T	T	T	T	T
Tdurum_contig61410_59	C	C	C	C	C	C	C	C	C	C	C	C	C	C	C	C	C	C	C	C	C	C	C	C	C	C	C	C	Y	C	C	C	C	C	C	C	C	C	C	C	C	C	C	C	C	C	C	C	C
GENE-1756_115	G	G	G	G	G	G	G	G	G	G	G	G	G	G	G	G	G	G	G	G	G	G	G	G	G	G	G	G	G	G	G	G	G	G	G	G	G	G	G	G	G	G	G	K	G	G	G	G	G
Tdurum_contig44861_237	A	A	A	A	A	A	A	A	A	A	A	A	A	A	A	A	A	A	A	A	A	A	A	A	A	A	A	A	A	A	A	A	A	A	A	A	A	A	A	A	A	A	A	A	A	A	A	A	A
GENE-4668_244	C	N	C	T	T	T	C	C	C	C	C	C	T	C	T	T	T	T	C	T	T	C	C	C	T	T	C	C	N	T	C	C	T	T	C	C	C	T	T	T	C	C	C	C	T	C	C	C	C
Tdurum_contig44861_1253	A	A	A	A	A	A	M	A	A	A	A	A	A	A	A	N	A	A	A	A	A	A	A	A	A	M	A	A	N	A	A	A	A	A	A	A	A	A	A	N	A	A	A	M	A	A	A	A	A
wsnp_Ex_c5780_10153638	A	A	A	A	A	A	A	A	A	A	A	A	A	A	A	A	A	A	A	A	A	A	A	A	A	A	A	A	A	A	A	A	A	A	A	A	A	A	A	A	A	A	A	A	A	A	A	A	A
RAC875_c51663_87	T	T	T	T	T	T	T	T	T	T	T	T	T	T	T	T	T	T	T	T	T	T	T	T	T	Y	T	T	N	T	T	T	T	T	T	T	T	T	T	T	T	T	T	Y	T	T	T	T	T
Excalibur_c14273_1928	C	Y	C	T	T	Y	C	C	C	C	C	C	T	C	T	T	T	T	C	T	T	C	C	C	T	T	C	C	C	T	C	C	T	T	C	C	C	T	T	T	C	C	C	C	T	C	C	C	C
RAC875_c41129_455	N	Y	C	T	T	Y	C	C	C	C	C	C	T	C	T	T	T	T	C	T	T	C	C	C	T	T	C	C	C	T	C	C	T	T	C	C	C	T	T	T	C	C	C	C	N	C	C	C	C
Excalibur_c34148_481	G	R	G	A	A	R	G	G	G	G	G	G	A	G	A	A	A	A	G	A	A	G	G	G	A	A	G	G	G	A	G	G	A	A	G	G	G	A	A	A	G	G	G	G	A	G	G	G	G
IAAV7541	C	N	C	T	T	N	C	C	C	C	T	T	C	C	C	N	T	T	T	C	C	T	T	C	T	T	T	T	N	T	T	T	T	T	T	T	T	T	T	T	T	T	T	N	Y	T	T	T	T
Tdurum_contig61410_542	A	R	A	G	G	R	A	N	N	A	G	G	A	A	A	G	G	G	G	A	A	G	G	A	G	G	G	G	R	G	G	G	G	G	G	G	G	G	G	G	G	G	G	R	G	G	G	G	G
Tdurum_contig56188_569	T	T	T	C	C	Y	T	T	T	T	C	C	T	T	T	C	C	C	C	T	T	C	C	T	C	C	C	C	N	C	C	C	C	C	C	C	C	C	C	C	C	C	C	Y	N	C	C	C	C
Excalibur_rep_c93160_539	C	C	C	C	C	C	C	C	C	C	C	C	C	C	C	C	C	C	T	C	C	C	T	C	C	C	C	C	C	C	C	T	C	C	C	C	C	C	C	C	T	T	N	T	C	C	C	C	C
Tdurum_contig61410_467	T	T	T	C	C	T	T	T	T	T	C	C	T	T	T	C	C	C	C	T	T	C	C	T	C	C	C	C	T	C	C	C	C	C	C	C	C	C	C	C	C	C	C	Y	Y	C	C	C	C
Ex_c64327_523	T	T	T	T	T	T	T	T	T	T	C	C	T	T	T	T	T	T	C	T	T	C	C	T	T	C	C	C	Y	T	C	C	C	T	C	C	C	T	C	T	C	C	C	Y	T	C	C	C	C
wsnp_BE405834B_Ta_2_2	T	T	T	T	T	T	T	T	T	T	T	T	T	T	T	T	T	T	C	T	T	T	C	T	T	T	T	T	T	T	T	C	T	T	T	T	T	T	T	T	C	C	Y	C	T	T	T	T	T
wsnp_BF473056D_Ta_2_1	A	R	A	G	G	R	A	A	A	A	G	G	A	A	A	G	G	G	G	A	A	G	G	A	G	G	G	G	R	G	G	G	G	G	G	G	G	G	G	G	G	G	G	R	G	G	G	G	G
Tdurum_contig61324_305	T	N	T	C	C	Y	Y	T	T	T	C	C	T	T	T	C	C	C	C	T	T	C	C	T	C	C	C	C	Y	C	C	C	C	C	C	C	C	C	C	C	C	C	C	Y	C	C	C	C	C
wsnp_Ex_c2117_3976893	T	T	T	T	T	T	T	T	T	T	T	T	T	T	T	T	T	T	G	T	T	T	G	T	T	T	T	T	T	T	T	G	T	T	T	T	T	T	T	T	G	G	K	K	T	T	T	T	T
wsnp_BE405834B_Ta_2_3	A	A	A	A	A	A	A	A	A	A	A	A	A	A	A	A	A	A	G	A	A	A	G	A	A	A	A	A	A	A	A	G	A	A	A	A	A	A	A	A	G	G	R	G	A	A	A	A	A
Tdurum_contig76492_676	C	C	C	C	C	C	C	C	C	C	C	C	C	C	C	C	C	C	C	C	C	C	C	C	C	C	C	C	C	C	C	C	C	C	C	C	C	C	C	C	C	C	C	Y	C	C	C	C	C
Tdurum_contig9874_547	C	Y	C	T	T	N	C	T	T	C	T	T	C	C	C	N	T	T	T	C	C	T	T	C	T	Y	T	T	N	T	T	T	Y	T	T	T	T	T	T	T	T	T	T	T	Y	T	T	T	T
RAC875_c13585_778	C	C	C	C	C	C	C	C	C	C	T	T	C	C	C	C	C	C	Y	C	C	T	T	C	C	C	T	T	C	C	T	T	C	C	T	T	T	C	T	C	T	Y	T	Y	C	C	C	C	T
BS00042197_51	G	G	G	G	G	G	G	G	G	G	A	A	G	G	G	G	G	G	A	G	G	A	A	G	G	A	A	A	G	G	A	A	A	G	A	A	A	G	A	G	A	A	A	G	G	A	A	A	A
Kukri_c20401_674	G	G	G	G	G	G	G	G	G	A	A	A	G	G	G	G	G	A	A	G	G	A	A	G	A	A	A	G	G	A	A	A	A	A	A	A	A	A	A	A	A	A	A	A	N	G	A	A	A
Tdurum_contig29380_201	A	A	A	N	N	N	A	N	N	A	N	N	A	A	A	N	N	N	N	A	A	N	N	A	N	A	N	N	A	N	N	N	A	N	N	N	N	N	N	N	N	N	N	N	N	N	N	N	N
Kukri_c34793_360	G	G	G	G	G	G	G	G	G	G	T	T	G	G	G	G	G	G	T	G	G	T	T	G	G	G	T	T	G	G	T	T	G	G	T	T	T	G	T	G	T	T	T	K	G	G	G	G	T
Kukri_c33670_506	C	C	C	C	C	C	C	C	C	C	C	C	C	C	C	C	C	C	C	C	C	C	C	C	C	C	C	C	C	C	C	C	C	C	C	C	C	C	C	C	C	C	C	C	C	C	C	C	C
D_contig94337_140	N	N	N	N	N	N	N	N	N	N	N	N	N	N	N	N	N	N	N	N	N	N	N	N	N	N	N	N	N	N	N	N	N	N	N	N	N	N	N	N	N	N	N	N	N	N	N	N	N
BS00063263_51	A	R	A	R	G	G	A	G	G	A	R	G	A	A	A	G	R	N	G	A	A	G	N	A	R	N	R	G	R	G	R	R	N	R	R	G	R	G	N	N	R	G	R	R	N	R	R	N	R
GENE-3956_349	T	T	T	G	G	G	G	T	T	T	G	G	T	T	T	G	G	G	G	T	T	G	G	T	G	T	G	G	K	G	G	G	T	G	G	G	G	G	G	G	G	G	G	G	G	G	G	G	G
Kukri_c22313_166	G	G	G	G	G	G	G	G	G	G	G	G	G	G	G	G	G	G	G	G	G	G	G	G	G	G	G	G	G	G	G	G	G	G	G	G	G	G	G	G	G	G	G	G	G	G	G	G	G
Tdurum_contig9874_391	G	N	G	T	T	T	G	T	T	G	T	T	G	G	G	T	T	T	T	G	G	T	T	G	T	K	T	T	K	T	T	T	G	T	T	T	T	T	T	T	T	T	T	T	T	T	T	T	T
BS00073199_51	C	C	C	C	C	C	C	C	C	C	C	C	C	C	C	C	C	C	C	C	C	C	C	C	C	C	C	C	C	C	C	C	C	C	C	C	C	C	C	C	C	C	C	C	C	C	C	C	C
BS00033333_51	T	K	T	G	G	G	G	T	T	T	G	G	N	T	T	G	G	G	G	T	T	G	G	T	G	K	G	G	K	G	G	G	T	G	G	G	G	G	G	G	G	G	G	G	N	G	G	G	G
BS00067169_51	T	T	T	T	T	T	T	T	T	T	T	T	T	T	T	T	T	T	T	T	T	T	T	T	T	T	T	T	T	T	T	T	T	T	T	T	T	T	T	T	T	T	T	T	T	T	T	T	T
Kukri_c267_77	N	N	N	N	N	N	N	N	N	N	N	N	N	N	N	N	N	N	N	N	N	N	N	N	N	N	N	N	N	N	N	N	N	N	N	N	N	N	N	N	N	N	N	N	N	N	N	N	N
BobWhite_c26045_230	G	G	G	G	G	G	G	G	G	G	G	G	G	G	G	G	G	G	G	G	G	G	G	G	G	G	G	A	G	G	G	G	G	G	G	G	G	G	G	G	G	G	G	G	G	A	A	A	G
BS00081195_51	T	T	T	T	T	T	T	T	T	T	T	T	T	T	T	T	T	T	T	T	T	T	T	T	T	T	T	N	T	T	T	T	T	T	T	T	T	T	T	T	T	T	T	T	T	N	N	N	T
Tdurum_contig83093_443	C	C	C	T	T	T	C	T	T	C	T	T	C	C	C	T	T	T	T	C	C	T	T	C	T	C	T	T	N	T	T	T	C	T	T	T	T	T	T	T	T	T	T	T	N	T	T	T	T
Tdurum_contig12598_378	N	C	N	C	C	C	N	C	C	N	C	C	N	N	N	C	C	C	C	N	N	C	C	N	C	N	C	C	C	C	C	C	N	C	C	N	C	C	C	C	C	C	C	C	C	C	C	C	C
Tdurum_contig42446_1915	N	T	N	T	T	T	N	T	T	N	T	T	N	N	N	T	T	T	T	N	N	T	T	N	T	N	T	T	T	T	T	T	N	T	T	Y	T	T	T	T	T	T	T	T	T	T	T	T	T
Tdurum_contig12598_408	N	N	N	G	G	G	N	G	G	N	G	G	N	N	N	G	G	G	G	N	N	G	G	N	G	N	G	G	G	G	G	G	N	G	G	N	G	G	G	G	G	G	G	G	G	G	G	G	G
wsnp_Ex_c18107_26909127	G	G	G	G	G	G	G	G	G	G	G	G	G	G	G	G	G	G	G	G	G	G	G	G	G	G	G	G	G	G	G	G	G	G	G	G	G	G	G	G	G	G	G	G	G	G	G	G	G
Tdurum_contig42446_1999	N	C	N	C	C	C	N	C	C	N	C	C	N	N	N	C	C	C	C	N	N	C	C	N	C	N	C	C	C	C	C	C	N	C	C	N	C	C	C	C	C	C	C	C	C	C	C	C	C
BS00033332_51	A	R	A	G	G	G	G	A	A	A	G	G	N	A	A	G	G	G	G	A	N	G	G	A	G	N	G	G	R	G	G	G	A	G	G	G	G	G	G	G	G	G	G	G	G	G	G	G	G
Tdurum_contig83093_370	G	G	G	G	G	G	G	G	G	G	G	G	G	G	G	G	G	G	G	G	G	G	G	G	G	G	G	G	G	G	G	G	G	G	G	G	G	G	G	G	G	G	G	G	G	G	G	G	G
BS00065053_51	T	T	T	T	T	T	T	T	T	T	T	T	T	T	T	T	T	T	T	T	T	T	T	T	T	T	T	T	T	T	T	T	T	T	T	T	T	T	T	T	T	T	T	T	T	T	T	T	T
Tdurum_contig60037_197	G	G	G	G	G	G	G	G	G	G	G	G	G	G	G	G	G	G	G	G	G	G	G	G	G	G	G	G	G	G	G	G	G	G	G	G	G	G	G	G	G	G	G	G	G	G	G	G	G
Tdurum_contig34049_172	C	C	C	C	C	C	C	C	C	C	C	C	C	C	C	C	C	C	C	C	C	C	C	C	C	C	C	C	C	C	C	C	C	C	C	C	C	C	C	C	C	C	C	C	C	C	C	C	C
Tdurum_contig60037_441	G	N	G	A	A	R	A	G	G	G	A	A	G	G	G	R	A	A	A	G	G	A	A	G	A	G	A	A	R	A	A	A	G	A	A	A	A	A	A	A	A	A	A	A	R	A	A	A	A
Tdurum_contig60037_528	C	C	C	C	C	C	C	C	C	C	C	C	C	C	C	C	C	C	C	C	C	C	C	C	C	C	C	C	C	C	C	C	C	C	C	C	C	C	C	C	C	C	C	C	C	C	C	C	C
BS00009699_51	G	G	G	G	G	G	G	G	G	G	G	G	G	G	G	G	G	G	G	G	G	G	G	G	G	G	G	G	G	G	G	G	G	G	G	G	G	G	G	G	G	G	G	G	G	G	G	G	G
BS00067003_51	T	T	T	T	T	T	T	T	T	T	T	T	T	T	T	T	T	T	T	T	T	T	T	T	T	T	T	C	T	T	T	T	T	T	T	T	T	T	T	T	T	T	T	T	T	C	C	C	T
Kukri_c47342_73	A	A	A	G	G	N	G	A	A	A	G	G	A	A	A	G	G	G	G	A	A	G	G	A	G	A	G	A	R	G	G	G	A	G	G	G	G	G	G	G	G	G	G	G	N	A	A	A	G
GENE-0689_791	C	C	C	T	C	T	C	T	T	C	C	C	C	C	C	T	C	C	C	C	C	C	T	C	C	C	C	T	Y	C	C	T	C	C	T	C	C	C	C	C	T	C	T	C	T	T	T	T	C
GENE-0427_442	G	N	G	A	A	A	A	G	G	G	A	A	G	G	G	A	A	A	A	G	G	A	A	G	A	A	A	G	N	A	A	A	A	A	A	A	A	A	A	A	A	A	A	A	R	A	G	G	A
IACX16577	T	T	T	N	N	N	N	T	T	T	N	N	T	T	T	N	N	N	N	T	T	N	N	T	N	N	N	T	T	N	N	N	N	N	N	N	N	N	N	N	N	N	N	N	N	N	T	T	N
BS00012068_51	G	G	G	G	G	G	G	G	G	G	G	G	G	G	G	G	G	G	G	G	G	G	G	G	G	G	G	G	G	G	G	G	G	G	G	G	G	G	G	G	G	G	G	G	G	G	G	G	G
wsnp_RFL_Contig4080_4587633	A	R	A	G	G	G	N	N	A	A	G	G	N	N	A	N	G	G	G	A	A	G	G	N	G	A	G	G	R	G	G	G	A	G	G	G	G	G	G	G	G	G	G	G	G	G	G	G	G
Kukri_c83200_268	T	T	T	C	C	Y	Y	T	T	T	C	C	T	T	T	Y	C	C	C	T	T	C	C	T	N	T	C	T	N	C	C	C	C	C	C	C	C	C	C	Y	C	C	C	C	N	C	Y	T	C
Kukri_rep_c100936_449	C	Y	C	T	T	T	T	C	C	C	T	T	C	C	C	T	T	T	T	C	C	T	T	C	T	T	T	C	Y	T	T	T	T	T	T	T	T	T	T	T	T	T	T	T	T	T	C	C	T
Tdurum_contig55639_241	A	A	A	G	G	G	N	A	A	A	G	G	A	A	A	N	G	G	G	A	A	G	G	A	G	R	G	A	A	G	G	G	G	G	G	G	G	G	G	G	G	G	G	G	G	G	A	A	G
BS00065737_51	T	N	T	C	C	C	C	T	T	T	C	C	T	T	T	C	C	C	C	T	T	C	C	T	C	C	C	T	Y	C	C	C	C	C	C	C	C	C	C	C	C	C	C	C	C	C	T	T	C
IAAV2838	C	C	C	T	T	N	T	C	C	C	T	T	C	C	C	N	T	T	T	C	C	T	T	C	T	T	T	C	C	T	T	T	T	T	T	T	T	T	T	T	T	T	T	T	N	T	C	C	T
BS00067567_51	G	G	G	A	A	N	A	G	G	G	A	A	G	G	G	R	A	A	A	G	G	A	A	G	A	A	A	G	G	A	A	A	A	A	A	N	A	A	A	A	A	A	A	A	R	A	G	G	A
Tdurum_contig98378_452	T	T	T	T	T	T	T	T	T	T	T	T	T	T	T	T	T	T	T	T	T	T	T	T	T	T	T	T	T	T	T	T	T	T	T	T	T	T	T	T	T	T	T	T	T	T	T	T	T
Excalibur_c11264_212	N	N	N	N	N	N	N	N	N	N	N	N	N	N	N	N	N	N	N	N	N	N	N	N	N	N	N	N	N	N	N	N	N	N	N	N	N	N	N	N	N	N	N	N	N	N	N	N	N
Kukri_c60285_505	T	T	T	T	T	T	T	T	T	T	T	T	T	T	T	T	T	T	T	T	T	T	T	T	T	T	T	T	T	T	T	T	T	T	T	T	T	T	T	T	T	T	T	T	T	T	T	T	T
BS00059502_51	G	N	G	A	A	R	A	G	G	G	A	G	G	G	G	G	A	A	A	G	G	G	A	G	A	A	A	G	R	A	A	A	A	A	A	G	A	A	A	A	A	A	A	A	R	A	G	G	A
BS00064975_51	A	A	A	G	G	N	G	A	A	A	G	N	A	A	A	A	G	G	G	A	N	A	G	A	G	G	G	A	A	G	G	N	G	G	G	A	G	G	N	G	G	N	G	G	R	G	A	A	G
BS00063679_51	A	R	A	G	G	G	G	A	A	A	G	A	A	A	A	R	G	G	G	A	A	A	G	A	G	G	G	A	R	G	G	G	G	G	G	A	G	G	G	G	N	G	G	G	R	G	A	A	G
GENE-3653_580	T	T	T	T	T	T	T	T	T	T	T	T	T	T	T	T	T	T	T	T	T	T	T	T	T	T	T	T	T	T	T	T	T	T	T	T	T	T	T	T	T	T	T	T	T	T	T	T	T
RAC875_c90169_393	C	Y	C	T	T	T	T	C	C	C	T	C	C	C	C	C	T	T	T	C	C	C	T	C	T	T	T	C	Y	T	T	T	T	T	T	C	T	T	T	T	T	T	T	T	Y	T	C	C	T
Excalibur_c95656_129	C	N	C	T	T	N	T	C	C	C	T	C	C	C	C	C	N	N	N	C	C	C	T	C	N	T	T	C	N	T	T	T	T	T	T	C	T	T	T	T	T	T	T	T	Y	T	C	C	T
BS00064974_51	C	Y	C	T	T	T	Y	C	C	C	T	C	C	C	C	C	T	T	T	C	C	C	T	C	T	T	T	C	Y	T	T	T	T	T	T	C	T	T	T	T	T	T	T	T	Y	T	C	C	T
BS00091126_51	C	N	C	A	A	N	A	C	C	C	N	C	C	C	C	C	A	A	A	C	C	C	A	C	A	M	A	C	M	A	A	A	A	A	A	C	A	A	A	M	A	A	A	N	M	A	C	C	A
BS00049071_51	A	A	A	A	A	A	A	A	A	A	A	A	A	A	A	A	A	A	A	A	A	A	A	A	A	A	A	A	A	A	A	A	A	A	A	A	A	A	A	A	A	A	A	A	A	A	A	A	A
BS00064263_51	G	K	G	T	T	T	T	G	G	G	T	G	G	G	G	G	T	T	T	G	G	G	T	G	T	T	T	G	K	T	T	T	T	T	T	G	T	T	T	T	T	T	T	T	K	T	G	G	T
wsnp_Ra_c19335_28504388	G	K	G	T	T	T	T	G	G	G	T	G	G	G	G	G	T	T	T	G	G	G	T	G	T	T	T	G	K	T	T	T	T	T	T	G	T	T	T	T	N	T	T	T	N	T	G	G	T
GENE-3070_114	A	A	A	A	A	A	R	A	A	A	A	A	A	A	A	R	A	A	A	A	A	A	A	A	A	A	A	A	A	A	A	A	A	A	A	A	A	A	A	R	A	A	A	A	A	A	A	A	A
BS00067043_51	T	T	T	N	N	T	N	T	T	T	N	T	T	T	T	T	N	N	N	T	T	T	N	T	N	N	N	T	T	N	N	N	N	N	N	T	N	N	N	N	N	N	N	N	T	N	T	T	N
IACX502	C	N	C	C	T	Y	C	C	C	C	T	C	C	C	C	C	T	T	T	C	C	C	T	C	T	Y	T	T	Y	T	T	T	T	T	T	C	T	T	T	Y	T	T	T	N	Y	T	T	T	T
Tdurum_contig30113_214	G	G	G	G	G	G	G	G	G	G	G	G	G	G	G	G	G	G	G	G	G	G	G	G	G	G	G	G	G	G	G	G	G	G	G	G	G	G	G	G	G	G	G	G	G	G	G	G	G
IAAV8952	A	R	A	G	G	G	A	A	A	A	G	A	A	A	A	A	G	G	G	A	A	A	G	A	G	G	G	A	R	G	G	G	G	G	G	A	G	G	G	G	G	G	G	G	A	G	A	A	G
RFL_Contig1377_301	C	C	C	C	C	C	C	C	C	C	C	C	C	C	C	C	C	C	C	C	N	C	C	C	N	N	N	C	C	C	C	C	C	C	C	C	C	C	C	C	C	C	C	C	C	C	C	C	C
Ra_c29142_340	T	N	T	T	C	N	T	T	T	T	C	T	T	T	T	T	C	C	C	T	T	T	C	T	C	C	C	C	N	C	C	C	C	C	C	T	C	C	C	C	C	C	C	C	Y	C	C	C	C
Tdurum_contig17609_308	T	T	T	T	G	N	T	T	T	T	G	T	T	T	T	T	G	G	G	T	T	T	G	T	G	G	G	G	T	G	G	G	N	G	G	T	G	G	G	G	G	G	G	G	N	G	G	G	G
Kukri_c8533_1398	A	R	A	G	G	G	A	A	A	A	G	A	A	A	A	A	G	G	G	A	A	A	G	A	G	R	G	A	R	G	G	G	G	G	G	A	G	G	G	N	G	G	G	G	A	G	A	A	G
Ra_c16879_977	T	K	N	T	G	G	T	K	N	T	G	N	N	T	N	N	G	G	G	T	N	N	G	N	G	G	G	K	K	G	G	G	G	G	G	T	G	G	G	G	G	G	G	G	K	G	N	T	G
Tdurum_contig17609_117	T	Y	T	T	C	Y	T	T	T	T	C	T	T	T	T	T	C	C	C	T	T	T	C	T	C	C	C	C	Y	C	C	C	C	C	C	T	C	C	C	C	C	C	C	C	Y	C	C	C	C
Kukri_c4376_388	G	R	G	G	A	A	G	G	G	G	A	G	G	G	G	G	A	A	A	G	G	G	A	G	A	A	A	G	R	A	A	A	A	A	A	G	A	A	A	A	A	A	A	A	G	A	G	G	A
Tdurum_contig82187_189	G	N	G	G	T	K	G	G	G	G	T	G	G	G	G	G	T	T	T	G	G	G	T	G	T	T	T	T	N	T	T	T	T	T	T	G	T	T	T	T	T	T	T	T	K	T	T	T	T
Excalibur_c1886_1288	G	G	G	G	A	R	N	G	G	G	A	G	G	G	G	G	A	A	A	G	G	G	A	G	A	A	A	A	G	A	A	A	A	A	A	G	N	A	A	A	A	A	A	A	R	N	A	A	A
BS00065844_51	N	N	N	N	N	N	N	N	N	N	N	N	N	N	N	N	N	N	N	N	N	N	N	N	N	N	N	N	N	N	N	N	N	N	N	N	N	N	N	N	N	N	N	N	N	N	N	N	N
Tdurum_contig11572_931	T	T	T	T	T	T	T	T	T	T	T	T	T	T	T	T	T	T	N	T	T	T	T	T	T	T	T	C	T	T	T	T	T	T	T	T	T	T	T	T	T	T	T	T	T	T	C	C	T
RAC875_c29906_275	T	N	T	T	C	C	T	T	T	T	C	N	T	T	T	N	C	C	C	T	T	N	C	T	C	C	C	C	N	C	C	C	Y	C	C	N	C	C	C	C	Y	C	C	C	Y	C	N	C	C
Tdurum_contig28940_690	A	A	A	A	A	A	A	A	A	A	A	A	A	A	A	A	A	A	A	A	A	A	A	A	A	A	A	G	A	A	A	A	A	A	A	A	A	A	A	A	A	A	A	A	N	A	G	G	A
RFL_Contig1081_570	T	K	T	T	G	G	T	T	T	T	G	T	T	T	T	T	G	G	G	T	T	T	G	T	G	G	G	G	K	G	G	G	G	G	G	T	G	G	G	G	G	G	G	G	K	G	G	G	G
Tdurum_contig26281_139	A	M	A	A	C	N	A	A	A	A	C	A	A	A	A	A	C	C	C	A	A	A	C	A	C	C	C	C	M	C	C	C	C	C	C	N	C	C	C	C	C	C	C	C	M	C	C	C	C
BS00022255_51	C	C	C	C	C	C	C	C	C	C	C	C	C	C	C	C	C	C	C	C	C	C	C	C	C	C	C	C	C	C	C	C	C	C	C	C	C	C	C	C	C	C	C	C	C	C	C	C	C
Excalibur_c94756_540	C	C	C	C	C	C	Y	C	C	C	C	C	C	C	C	C	C	C	C	C	C	C	C	C	C	Y	C	C	C	C	C	C	C	C	C	C	C	C	C	C	C	C	C	C	C	C	C	C	C
RAC875_c8271_887	G	R	G	G	A	A	R	G	G	G	A	G	G	G	G	R	A	A	A	G	G	G	A	G	A	A	A	A	R	A	A	A	A	A	A	G	A	A	A	A	A	A	A	A	R	A	A	A	A
IAAV7915	C	N	C	C	T	T	Y	C	C	C	T	C	C	C	C	N	T	T	T	C	C	C	T	C	T	T	T	T	Y	T	T	T	T	T	T	C	T	T	T	T	T	T	T	T	Y	T	N	T	T
wsnp_Ku_c11987_19473636	G	G	G	G	A	N	G	G	G	G	A	G	G	G	G	G	A	A	A	G	G	G	A	G	A	R	A	A	G	A	A	A	A	A	A	G	A	A	A	N	A	A	A	A	R	A	A	A	A
Kukri_c50086_537	A	A	A	A	A	A	A	A	A	A	A	A	A	A	A	A	A	A	A	A	A	A	A	A	A	A	A	A	A	A	A	A	A	A	A	A	A	A	A	A	A	A	A	A	A	A	A	A	A
IAAV6	T	N	T	T	C	C	Y	T	T	T	C	T	T	T	T	N	C	C	C	T	T	T	C	T	C	C	C	C	Y	C	C	C	C	C	C	T	C	C	C	C	C	C	C	C	Y	C	C	C	C
RAC875_c8271_1352	T	Y	T	T	C	C	T	T	T	T	C	T	T	T	T	T	C	C	C	T	T	T	C	T	C	C	C	C	Y	C	C	C	C	C	C	T	C	C	C	C	C	C	C	C	N	C	C	C	C
Excalibur_c46902_92	A	A	A	A	A	A	A	A	A	A	A	A	A	A	A	A	A	A	A	A	A	A	A	A	A	A	A	A	A	A	A	A	A	A	A	A	A	A	A	A	A	A	A	A	A	A	A	A	A
Tdurum_contig75938_1546	A	N	A	A	G	G	A	A	A	A	G	A	A	A	A	A	G	G	G	A	A	A	G	A	G	G	G	G	N	G	G	G	G	G	G	A	G	G	G	G	G	G	G	G	R	G	G	G	G
Excalibur_c6417_938	A	N	A	A	G	G	N	A	A	A	G	A	A	A	A	N	G	G	G	A	A	A	G	A	G	G	G	G	N	G	G	G	G	G	G	A	G	G	G	G	G	G	G	G	R	G	G	G	G
Excalibur_c28016_132	A	N	A	A	G	N	A	A	A	A	G	A	A	A	A	A	G	G	G	A	A	A	G	A	G	G	G	G	N	G	G	G	G	G	G	A	G	G	G	G	G	G	G	G	R	G	G	G	G
IAAV7704	T	Y	T	T	C	C	Y	T	T	T	C	T	T	T	T	N	C	C	C	T	T	T	C	T	C	C	C	C	Y	C	C	C	C	C	C	T	C	C	C	C	C	C	C	C	Y	C	C	C	C
Ra_c24839_215	A	N	A	A	G	G	N	A	A	A	G	A	A	A	A	N	G	G	G	A	A	A	G	A	G	G	G	G	N	G	G	G	G	G	G	A	G	G	G	G	G	G	G	G	R	G	G	G	G
RAC875_c25101_644	A	A	A	A	C	C	A	A	A	A	C	A	A	A	A	A	C	C	C	A	A	A	C	A	C	C	C	C	A	C	C	C	C	C	C	A	C	C	C	C	C	C	C	C	N	C	C	C	C
IAAV4318	T	T	T	T	T	T	T	T	T	T	T	T	T	T	T	T	T	T	T	T	T	T	T	T	T	T	T	T	T	T	T	T	T	T	T	T	T	T	T	T	T	T	T	T	T	T	T	T	T
RAC875_rep_c96733_369	T	N	T	T	C	C	T	T	T	T	C	T	T	T	T	T	C	C	C	T	T	T	C	T	C	Y	C	C	Y	C	C	C	C	C	C	T	C	C	C	C	C	C	C	C	Y	C	C	C	C
wsnp_Ku_rep_c70742_70379526	G	G	G	G	G	G	N	G	G	G	G	G	G	G	G	N	G	G	G	G	G	G	G	G	G	R	G	G	G	G	G	G	G	G	G	G	G	G	G	G	G	G	G	G	G	G	G	G	G
Tdurum_contig5501_176	G	G	G	G	G	G	G	G	G	G	G	G	G	G	G	G	G	G	G	G	G	G	G	G	G	G	G	A	G	G	G	G	G	G	G	G	G	G	G	G	G	G	G	G	G	G	A	A	G
RAC875_c8271_1469	G	R	G	G	A	A	R	G	G	G	A	G	G	G	G	R	A	A	A	G	G	G	A	G	A	A	A	A	R	A	A	A	A	A	A	G	A	A	A	A	A	A	A	A	R	A	A	A	A
BS00110546_51	A	A	A	A	A	A	A	A	A	A	A	A	A	A	A	A	A	A	A	A	A	A	A	A	A	A	A	A	A	A	A	A	A	A	A	A	A	A	A	A	A	A	A	A	R	A	A	A	A
Excalibur_c26936_636	N	N	N	N	N	N	N	N	N	N	N	N	N	N	N	N	N	N	N	N	N	N	N	N	N	N	N	N	N	N	N	N	N	N	N	N	N	N	N	N	N	N	N	N	N	N	N	N	N
Kukri_c105601_74	G	N	G	G	A	A	G	G	G	G	A	G	G	G	G	G	A	A	A	G	G	G	A	G	A	A	A	A	R	A	A	A	A	A	A	G	A	A	A	A	A	A	A	A	R	A	A	A	A
Kukri_c18006_1568	G	R	G	G	A	A	G	G	G	G	A	G	G	G	G	G	A	A	A	G	G	G	A	G	A	A	A	A	R	A	A	A	A	A	A	G	A	A	A	A	A	A	A	A	R	A	A	A	A
BS00015317_51	A	A	A	A	A	A	A	A	A	A	A	A	A	A	A	A	A	A	A	A	A	A	A	A	A	A	A	A	A	A	A	A	A	A	A	A	A	A	A	A	A	A	A	A	A	A	A	A	A
RAC875_rep_c109416_191	C	C	C	C	C	C	C	C	C	C	C	C	C	C	C	C	C	C	C	C	C	C	C	C	C	C	C	C	C	C	C	C	C	C	C	C	C	C	C	C	C	C	C	C	C	C	C	C	C
Excalibur_c3510_2372	A	A	A	A	A	A	A	A	A	A	A	A	A	A	A	A	A	A	A	A	A	A	A	A	A	A	A	A	A	A	A	A	A	A	A	A	A	A	A	A	A	A	A	A	A	A	A	A	A
wsnp_Ku_c11987_19472688	G	N	G	G	A	A	G	G	G	G	A	G	G	G	G	G	A	A	A	G	G	G	A	G	A	N	A	A	R	A	A	A	A	A	A	G	A	A	A	N	A	N	A	A	R	A	A	A	A
TA002065-1430	G	G	G	G	G	G	G	G	G	G	G	G	G	G	G	G	G	G	G	G	G	G	G	G	G	G	G	G	G	G	G	G	G	G	G	G	G	G	G	G	G	G	G	G	G	G	G	G	G
wsnp_CAP8_c4576_2228073	A	A	A	A	A	A	A	N	A	A	A	A	A	A	A	A	A	A	A	A	A	A	A	A	A	A	A	A	A	A	A	A	A	A	A	A	A	A	A	A	A	A	A	A	A	A	A	A	A
BS00099158_51	A	A	A	A	A	A	A	A	A	A	A	A	A	A	A	A	A	A	A	A	A	A	A	A	A	N	A	A	A	A	A	A	A	A	A	A	A	A	A	A	A	A	A	A	A	A	A	A	A
Kukri_c100694_132	T	T	T	T	T	T	T	T	T	T	T	T	T	T	T	T	T	T	T	T	T	T	T	T	T	T	T	T	T	T	T	T	T	T	T	T	T	T	T	T	T	T	T	T	T	T	T	T	T
Excalibur_c17202_1833	A	A	A	A	A	A	A	A	A	A	A	A	A	A	A	A	A	A	A	A	A	A	A	A	A	A	A	A	A	A	A	A	A	A	A	A	A	A	A	A	A	A	A	A	A	A	A	A	A
RAC875_c2257_728	C	C	C	C	C	C	C	C	C	C	C	C	C	C	C	C	C	C	C	C	C	C	C	C	C	C	C	C	C	C	C	C	C	C	C	C	C	C	C	C	C	C	C	C	C	C	C	C	C
wsnp_Ku_c4911_8795151	T	T	T	T	T	T	T	T	T	T	T	T	T	T	T	T	T	T	T	T	T	T	T	T	T	T	T	T	T	T	T	T	T	T	N	T	T	T	T	T	T	T	T	T	T	T	T	T	T
wsnp_Ex_c2111_3963161	G	G	G	G	G	G	G	G	G	G	G	G	G	G	G	G	G	G	G	G	G	G	G	G	G	G	G	G	G	G	G	G	G	G	G	G	G	G	G	G	G	G	G	G	G	G	G	G	G
CAP8_rep_c9642_82	A	A	A	A	A	A	A	A	A	A	A	A	A	A	A	N	A	A	A	A	A	A	A	A	A	A	A	A	A	A	A	A	A	A	A	A	A	A	A	A	A	A	A	A	A	A	A	A	A
RAC875_c826_839	A	A	A	A	A	A	A	A	A	A	A	A	A	A	A	A	A	A	A	A	A	A	A	A	A	A	A	A	A	A	A	A	A	A	A	A	A	A	A	A	A	A	A	A	A	A	A	A	A
Excalibur_c58582_169	A	A	A	A	A	A	A	A	A	A	A	A	A	A	A	A	A	A	A	A	A	A	A	A	A	A	A	A	A	A	A	A	A	A	A	A	A	A	A	A	A	A	A	A	A	A	A	A	A
Kukri_c4911_515	C	C	C	C	C	C	C	C	C	C	C	C	C	C	C	C	C	C	C	C	C	C	C	C	C	C	C	C	C	C	C	C	C	C	C	C	C	C	C	C	C	C	C	C	C	C	C	C	C
BS00022595_51	G	G	G	G	G	G	G	G	G	G	G	G	G	G	G	G	G	G	G	G	G	G	G	G	G	G	G	G	G	G	G	G	G	G	G	G	G	G	G	G	G	G	G	G	G	G	G	G	G
BS00074034_51	G	G	G	G	G	G	G	G	G	G	G	G	G	G	G	G	G	G	G	G	G	G	G	G	G	G	G	G	G	G	G	G	G	G	G	G	G	G	G	G	G	G	G	G	G	G	G	G	G
wsnp_Ex_c2111_3963339	G	G	G	G	G	G	G	G	G	G	G	G	G	G	G	G	G	G	G	G	G	G	G	G	G	G	G	G	G	G	G	G	G	G	G	G	G	G	G	G	G	G	G	G	G	G	G	G	G
Kukri_c9170_778	G	G	G	G	G	G	G	G	G	G	G	G	G	G	G	G	G	G	G	G	G	G	G	G	G	G	G	G	G	G	G	G	G	G	G	G	G	G	G	G	G	G	G	G	G	G	G	G	G
Kukri_c52742_114	A	A	A	A	A	A	N	A	A	A	A	A	A	A	A	A	A	A	A	A	A	A	A	A	A	A	A	A	A	A	A	A	A	A	A	A	A	A	A	A	A	A	A	A	A	A	A	A	A
BS00066014_51	G	G	G	G	G	G	G	G	G	G	G	G	G	G	G	G	G	G	G	G	G	G	G	G	G	G	G	G	G	G	G	G	G	G	G	G	G	G	G	G	G	G	G	G	G	G	G	G	G
BS00099829_51	G	G	G	G	G	G	G	G	G	G	G	G	G	G	G	G	G	G	G	G	G	G	G	G	G	G	G	G	G	G	G	G	G	G	G	G	G	G	G	G	G	G	G	G	G	G	G	G	G
RAC875_rep_c69777_101	G	G	G	G	G	G	G	G	G	G	G	G	G	G	G	G	G	G	G	G	G	G	G	G	G	G	G	G	G	G	G	G	G	G	G	G	G	G	G	G	G	G	G	G	G	G	G	G	G
Kukri_c8255_1324	T	T	T	T	T	T	T	T	T	T	T	T	T	T	T	T	T	T	T	T	T	T	T	T	T	T	T	T	T	T	T	T	T	T	T	T	T	T	T	T	T	T	T	T	T	T	T	T	T
Excalibur_c63563_370	T	T	T	T	T	T	T	T	T	T	T	T	T	T	T	T	T	T	T	T	T	T	T	T	T	T	T	T	T	T	T	T	T	T	T	T	T	T	T	T	T	T	T	T	T	T	T	T	T
Kukri_c40439_366	C	C	C	C	C	C	C	C	C	C	C	C	C	C	C	C	C	C	C	C	C	C	C	C	C	C	C	C	C	C	C	C	C	C	C	C	C	C	C	C	C	C	C	C	C	C	C	C	C
RAC875_c26231_68	C	C	C	C	C	C	C	C	C	C	C	C	C	C	C	C	C	C	C	C	C	C	C	C	C	C	C	C	C	C	C	C	C	C	C	C	C	C	C	C	C	C	C	C	C	C	C	C	C
wsnp_Ex_c28495_37622019	G	G	G	G	G	G	G	G	G	G	G	G	G	G	G	G	G	G	G	G	G	G	G	G	G	G	G	G	G	G	G	G	G	G	G	G	G	G	G	G	G	G	G	G	G	G	G	G	G
RFL_Contig2160_617	A	R	A	G	G	N	G	A	A	A	G	A	A	A	A	A	G	G	G	A	A	A	G	A	G	G	G	G	R	G	G	G	G	G	G	A	G	G	G	G	G	G	G	G	R	G	G	G	G
D_contig25392_201	G	G	G	G	G	G	G	G	G	G	G	G	G	G	G	G	G	G	G	G	G	G	G	G	G	G	G	A	G	G	G	G	G	G	G	G	G	G	G	G	G	G	G	G	R	G	A	A	G
Tdurum_contig95654_237	T	T	T	C	C	C	C	T	T	T	C	T	T	T	T	T	C	C	C	T	T	T	C	T	C	C	C	C	Y	C	C	C	C	C	C	T	C	C	C	C	C	C	C	C	Y	C	C	C	C
Tdurum_contig56148_382	T	K	T	G	G	G	G	T	T	T	G	T	T	T	T	T	G	G	G	T	T	T	G	T	G	G	G	G	K	G	G	G	G	G	G	T	G	G	G	G	G	G	G	G	K	G	G	G	G
RAC875_c79370_378	A	A	A	A	A	A	A	A	A	A	A	A	A	A	A	A	A	A	A	A	A	A	A	A	A	N	A	A	A	A	A	A	A	A	A	A	A	A	A	A	A	A	A	A	A	A	A	A	A
Excalibur_c25368_372	C	C	C	C	C	C	C	C	C	C	C	C	C	C	C	C	C	C	C	C	C	C	C	C	C	C	C	C	C	C	C	C	C	C	C	C	C	C	C	C	C	C	C	C	C	C	C	C	C
BS00004070_51	C	C	C	C	C	C	C	C	C	C	C	C	C	C	C	C	C	C	C	C	C	C	C	C	C	C	C	C	C	C	C	C	C	C	C	C	C	C	C	C	C	C	C	C	C	C	C	C	C
Kukri_c5861_360	T	T	T	C	T	T	T	T	T	T	T	T	T	T	T	T	T	T	T	T	T	T	T	T	T	T	T	T	T	T	T	T	T	T	T	T	T	T	T	T	T	T	T	T	T	T	T	T	T
Kukri_c3414_114	T	T	T	T	T	T	T	T	T	T	T	T	T	T	T	T	T	T	T	T	T	T	T	T	T	T	T	T	T	T	T	T	T	T	T	T	T	T	T	T	T	T	T	T	T	T	T	T	T
BS00083533_51	T	T	C	C	T	T	N	T	T	C	T	T	T	T	T	T	T	T	T	C	T	T	T	T	T	T	T	C	T	T	T	T	T	T	T	T	T	T	T	T	T	T	T	T	Y	C	T	T	T
BS00022902_51	G	G	G	A	G	G	G	G	G	G	G	G	G	G	G	G	G	G	G	G	G	G	G	G	G	G	G	G	G	G	G	G	G	G	G	G	G	G	G	G	G	G	G	G	G	G	G	G	G
BS00011205_51	C	C	C	C	C	C	C	C	C	C	C	C	C	C	C	C	C	C	C	C	C	C	C	C	C	C	C	C	C	C	C	C	C	C	C	C	C	C	C	C	C	C	C	C	C	C	C	C	C
Tdurum_contig100344_160	T	T	T	T	T	T	T	T	T	T	T	T	T	T	T	T	T	T	T	T	T	T	T	T	T	T	T	T	T	T	T	T	T	T	T	T	T	T	T	T	T	T	T	T	T	T	T	T	T
BS00022281_51	C	C	T	T	C	C	T	C	C	T	C	C	C	C	C	C	C	C	C	T	C	C	C	C	C	C	C	T	C	C	C	C	C	C	C	C	C	C	C	C	C	C	C	C	Y	T	C	C	C
Tdurum_contig100344_184	A	A	A	A	A	A	A	A	A	A	A	A	A	A	A	A	A	A	A	A	A	A	A	A	A	A	A	A	A	A	A	A	A	A	A	A	A	A	A	A	A	A	A	A	A	A	A	A	A
Tdurum_contig29169_84	N	N	N	N	N	N	N	N	N	N	N	N	N	N	N	N	N	N	N	N	N	N	N	N	N	N	N	N	N	N	N	N	N	N	N	N	N	N	N	N	N	N	N	N	N	N	N	N	N
BS00065443_51	A	A	A	A	A	A	A	A	A	A	A	A	A	A	A	A	A	A	A	A	A	A	A	A	A	A	A	A	A	A	A	A	A	A	A	A	A	A	A	A	A	A	A	A	A	A	A	A	A
BS00022916_51	C	C	C	C	C	C	C	C	C	C	C	C	C	C	C	C	C	C	C	C	C	C	C	C	C	C	C	C	C	C	C	C	C	C	C	C	C	C	C	C	C	C	C	C	C	C	C	C	C
TA004123-0331	T	T	T	T	T	T	T	T	T	T	T	T	T	T	T	T	T	T	T	T	T	T	T	T	T	T	T	T	T	T	T	T	T	T	T	T	T	T	T	T	T	T	T	T	T	T	T	T	T
Excalibur_c28734_435	G	G	G	G	G	G	G	G	G	G	G	G	G	G	G	G	G	G	G	G	G	G	G	G	G	G	G	G	G	G	G	G	G	G	G	G	G	G	G	G	G	G	G	G	G	G	G	G	G
BS00073403_51	G	G	G	G	G	G	G	G	G	G	G	G	G	G	G	G	G	G	G	G	G	G	G	G	G	G	G	G	G	G	G	G	G	G	G	G	G	G	G	G	G	G	G	G	G	G	G	G	G
BS00070522_51	C	C	C	C	C	C	C	C	C	C	T	T	C	C	C	C	C	T	T	C	C	T	T	C	T	T	T	C	C	T	T	T	N	T	T	T	T	T	T	Y	Y	T	T	T	Y	C	Y	T	T
RAC875_c28894_526	G	G	G	G	G	G	G	G	G	G	A	A	G	G	G	G	G	A	A	G	G	A	A	G	A	A	A	G	N	A	A	A	A	A	A	A	A	A	A	A	A	A	A	A	R	G	A	A	A
BS00062632_51	A	A	A	A	A	A	A	A	A	A	G	G	A	A	A	A	A	G	G	A	A	G	G	A	G	G	G	A	N	G	G	G	G	G	G	G	G	G	G	G	G	G	G	G	R	A	G	G	G
IAAV6464	G	G	G	G	G	G	G	G	G	G	A	A	G	G	G	G	G	A	A	G	G	A	A	G	A	A	A	G	R	A	A	A	A	A	A	A	A	A	A	A	A	A	A	A	R	G	A	A	A
Excalibur_c42534_235	C	C	C	C	C	C	C	C	C	C	C	C	C	C	C	C	C	C	C	C	C	N	N	C	N	N	C	C	C	C	N	C	N	C	C	C	N	C	C	C	N	N	C	C	C	C	C	C	N
Ku_c7557_607	A	A	A	A	A	A	A	A	A	A	C	C	A	A	A	A	A	C	C	A	A	C	C	A	C	C	C	A	M	C	C	C	C	C	C	C	C	C	C	C	C	C	C	C	M	A	C	C	C
Kukri_c7647_1122	C	C	C	C	C	C	C	C	C	C	T	T	C	C	C	C	C	T	T	C	C	T	T	C	T	T	T	C	Y	T	T	T	T	T	T	T	T	T	T	T	T	T	T	T	Y	C	T	T	T
Kukri_c51268_248	N	N	N	N	N	N	N	N	N	N	N	N	N	N	N	N	N	N	N	N	N	N	N	N	N	N	N	N	N	N	N	N	N	N	N	N	N	N	N	N	N	N	N	N	N	N	N	N	N
BS00101816_51	A	A	A	A	A	A	A	A	A	A	A	A	A	A	A	A	A	A	A	A	A	A	A	A	A	A	A	A	A	A	A	A	A	A	A	A	A	A	A	A	A	A	A	A	A	A	A	A	A
Tdurum_contig14418_1242	T	T	T	T	T	T	T	T	T	T	T	T	T	T	T	T	T	T	T	T	T	T	T	T	T	T	T	T	T	T	T	T	T	T	T	T	T	T	T	T	T	T	T	T	T	T	T	T	T
BS00095478_51	C	C	C	C	C	C	C	C	C	C	T	T	C	C	C	C	C	T	T	C	C	T	T	C	T	Y	T	C	Y	T	T	T	T	T	T	T	T	T	T	T	T	T	T	T	Y	C	T	T	T
BS00001364_51	A	A	A	A	A	A	A	A	A	A	C	C	A	A	A	A	A	C	C	A	A	C	C	A	C	C	C	A	N	C	C	C	C	C	C	C	C	C	C	C	C	C	C	C	C	A	C	C	C
Ku_c7557_633	G	G	G	G	G	G	G	G	G	G	T	T	G	G	G	G	G	T	T	G	G	T	T	G	T	K	T	G	K	T	T	T	N	T	T	N	T	T	T	K	T	T	T	T	K	G	T	T	T
Kukri_c24120_83	C	C	C	C	C	C	C	C	C	C	A	A	C	C	C	C	C	A	A	C	C	A	A	C	A	A	A	C	C	A	A	A	A	A	A	A	A	A	A	A	A	A	A	A	C	C	A	A	A
RAC875_rep_c105213_103	C	C	C	C	C	C	C	C	C	C	T	T	C	C	C	C	C	T	T	C	C	T	T	C	T	T	T	C	Y	T	T	T	T	T	T	T	T	T	T	T	T	T	T	T	Y	C	T	T	T
BS00095477_51	A	A	A	A	A	A	A	A	A	A	G	G	A	A	A	A	A	G	G	A	A	G	G	A	G	G	G	A	R	G	G	G	G	G	G	G	G	G	G	G	G	G	G	G	G	A	G	G	G
wsnp_BF291549B_Ta_1_1	T	T	T	T	T	T	Y	T	T	T	C	C	T	T	T	Y	T	C	C	T	T	C	C	T	C	C	C	T	Y	C	C	C	C	C	C	C	C	C	C	C	C	C	C	C	Y	T	C	C	C
IAAV4349	A	A	A	A	A	A	A	A	A	A	G	G	A	A	A	A	A	G	G	A	A	G	G	A	G	G	G	A	R	G	G	G	G	G	G	G	G	G	G	G	G	G	G	G	R	A	G	G	G
BS00086576_51	C	C	C	C	C	C	C	C	C	C	T	T	C	C	C	C	C	T	T	C	C	T	T	C	T	T	T	C	T	T	T	T	T	T	T	T	T	T	T	T	T	T	T	T	T	C	T	T	T
Kukri_rep_c112099_98	T	T	T	T	T	T	T	T	T	T	C	C	T	T	T	T	T	C	C	T	T	C	C	T	C	C	C	T	T	C	C	C	C	C	C	C	C	C	C	C	C	C	C	C	N	T	C	C	C
Ra_c71421_387	A	A	A	A	A	A	A	A	A	A	C	C	A	A	A	A	A	C	C	A	A	C	C	A	C	C	C	A	N	C	C	C	C	C	C	C	C	C	C	C	C	C	C	C	M	A	C	C	C
BS00064761_51	C	C	C	C	C	C	C	C	C	C	N	N	C	C	C	C	C	N	C	C	C	N	N	C	N	N	N	C	C	N	N	C	N	N	N	C	N	N	N	N	N	C	N	C	C	C	N	N	N
BS00108806_51	T	T	T	T	T	T	T	T	T	T	C	C	T	T	T	T	T	C	C	T	T	C	C	T	C	C	C	T	Y	C	C	C	C	C	C	C	C	C	C	C	C	C	C	C	Y	T	C	C	C
Kukri_c43552_443	C	C	C	C	C	C	C	C	C	C	C	C	C	C	C	C	C	C	C	C	C	C	C	C	C	C	C	C	C	C	C	C	C	C	C	C	C	C	C	C	C	C	C	C	C	C	C	C	C
GENE-0065_444	A	A	A	A	A	A	A	A	A	A	G	G	A	A	A	A	A	G	N	A	A	G	G	A	G	G	G	A	A	G	G	G	G	G	G	G	G	G	G	G	G	G	G	G	A	A	G	G	G
IAAV2324	G	G	G	G	G	G	G	G	G	G	A	A	G	G	G	G	G	A	A	G	G	A	A	G	A	N	A	G	R	A	A	A	A	A	A	A	A	A	A	A	A	A	A	A	R	G	A	A	A
RAC875_c10659_570	G	G	G	G	G	G	G	G	G	G	A	A	G	G	G	G	G	A	A	G	G	A	A	G	A	A	A	G	R	A	A	A	A	A	A	A	A	A	A	A	A	A	A	A	R	G	A	A	A
RAC875_rep_c77710_180	C	C	C	C	C	C	C	C	C	C	C	C	C	C	C	C	C	C	C	C	C	C	C	C	C	C	C	C	C	C	C	C	C	C	C	C	C	C	C	C	C	C	C	C	C	C	C	C	C
Ku_c58871_938	T	T	T	T	T	T	Y	T	T	T	C	C	T	T	T	Y	T	C	C	T	T	C	C	T	C	C	C	T	Y	C	C	C	C	C	C	C	C	C	C	C	C	C	C	C	Y	T	C	C	C
Kukri_c6027_66	G	G	G	G	G	G	G	G	G	G	A	A	G	G	G	G	G	A	A	G	G	A	A	G	A	A	A	G	G	A	A	A	A	A	A	A	A	A	A	A	A	A	A	A	G	G	A	A	A
RAC875_c10659_1539	N	N	N	N	N	N	N	N	N	N	N	N	N	N	N	N	N	N	N	N	N	N	N	N	N	N	N	N	N	N	N	N	N	N	N	N	N	N	N	N	N	N	N	N	N	N	N	N	N
Ra_c69176_630	T	T	T	T	T	T	T	T	T	T	T	T	T	T	T	T	T	T	T	T	T	T	T	T	T	T	T	T	T	T	T	T	T	T	T	T	T	T	T	T	T	T	T	T	T	T	T	T	T
Ra_c69176_1308	A	A	A	A	A	A	A	A	A	A	A	A	A	A	A	A	A	A	A	A	A	A	A	A	A	A	A	A	A	A	A	A	A	A	A	A	A	A	A	A	A	A	A	A	A	A	A	A	A
Kukri_c26973_189	A	A	A	A	A	A	A	A	A	A	A	A	A	A	A	A	A	A	A	A	A	A	A	A	A	N	A	A	A	A	A	A	A	A	A	A	A	A	A	A	A	A	A	N	A	A	A	A	A
RAC875_c25692_343	T	T	T	T	T	T	T	T	T	T	T	T	T	T	T	T	T	T	T	T	T	T	T	T	N	T	T	T	T	T	N	T	T	T	N	T	T	T	T	T	T	T	N	T	T	T	T	T	N
RAC875_rep_c119710_79	G	G	G	G	G	G	G	G	G	G	G	G	G	G	G	G	G	G	G	G	G	G	G	G	G	G	G	G	G	G	G	G	G	G	G	G	G	G	G	G	G	G	G	G	G	G	G	G	G
Tdurum_contig20702_326	A	A	A	A	A	A	A	A	A	A	G	G	A	A	A	A	A	G	G	A	A	G	G	A	G	G	G	A	N	G	G	G	G	G	G	G	G	G	G	G	G	G	G	G	R	A	G	G	G
CAP11_c7652_277	C	C	C	C	C	C	C	C	C	C	T	T	C	C	C	C	C	T	T	C	C	T	T	C	T	T	T	C	C	T	T	T	T	T	T	T	T	C	T	T	T	T	T	T	N	C	T	T	T
GENE-2162_720	C	C	C	C	C	C	C	C	C	C	C	C	C	C	C	C	C	C	C	C	C	C	C	C	C	C	C	C	C	C	C	C	C	C	C	C	C	C	C	C	C	C	C	C	C	C	C	C	C
RAC875_c90431_188	A	A	A	A	A	A	N	A	A	A	A	A	A	A	A	A	A	A	A	A	A	A	A	A	A	N	A	A	A	A	A	A	A	A	A	A	A	A	A	A	A	A	A	A	A	A	A	A	A
wsnp_Ku_c9144_15396815	G	G	G	G	G	G	G	G	G	G	G	G	G	G	G	G	G	G	G	G	G	G	G	G	G	G	G	G	G	G	G	G	G	G	G	G	G	A	G	G	G	G	G	G	G	G	G	G	G
RAC875_c47137_112	A	A	A	A	A	A	A	A	A	A	G	G	A	A	A	A	A	G	G	A	A	G	G	A	G	G	G	A	A	G	G	G	G	G	G	G	G	G	G	G	G	G	G	G	R	A	G	G	G
Ku_c11706_149	G	G	G	G	G	G	G	G	G	G	G	G	G	G	G	G	G	G	G	G	G	G	G	G	G	N	G	G	G	G	G	G	G	G	G	G	G	A	G	G	G	G	G	G	G	G	G	G	G
Ku_c16382_213	G	G	G	G	G	G	G	G	G	G	G	G	G	G	G	G	G	G	G	G	G	G	G	G	G	G	G	G	G	G	G	G	G	G	G	G	G	G	G	G	G	G	G	G	G	G	G	G	G
Ku_c3695_1696	G	G	G	G	G	G	R	G	G	G	G	G	G	G	G	R	G	G	G	G	G	G	G	G	G	N	G	G	G	G	G	G	G	G	G	G	G	A	G	R	G	G	G	R	G	G	G	G	G
Kukri_c1853_1975	T	T	T	T	T	T	T	T	T	T	T	T	T	T	T	T	T	T	T	T	T	T	T	T	T	T	T	T	T	T	T	T	T	T	T	T	T	T	T	T	T	T	T	T	T	T	T	T	T
Kukri_c5098_1902	T	T	T	T	T	T	T	T	T	T	T	T	T	T	T	T	T	T	T	T	T	T	T	T	T	T	G	T	T	T	T	T	T	T	T	T	T	T	G	T	T	N	T	T	T	T	G	G	T
wsnp_Ku_c16938_25916260	T	T	T	T	T	T	T	T	T	T	T	T	T	T	T	T	T	T	T	T	T	T	T	T	T	T	T	T	T	T	T	T	T	T	T	T	T	T	T	T	T	T	T	T	T	T	T	T	T
BS00022549_51	T	T	T	T	T	T	T	T	T	T	C	C	T	T	T	T	T	C	C	T	T	C	C	T	C	C	C	T	Y	C	C	C	C	C	C	C	C	T	C	C	C	C	C	C	N	T	C	C	C
D_contig12344_83	G	G	G	G	G	G	G	G	G	G	G	G	G	G	G	G	G	G	G	G	G	G	G	G	G	G	G	G	G	G	G	G	G	G	G	G	G	G	G	G	G	G	G	G	G	G	G	G	G
wsnp_Ex_c11976_19193550	G	G	G	G	G	G	G	G	G	G	G	G	G	G	G	G	G	G	G	G	G	G	G	G	G	N	G	G	G	G	G	G	G	G	G	G	G	G	G	G	G	G	G	N	G	G	G	G	G
Ku_c13532_1753	A	A	A	A	A	A	A	A	A	A	A	A	A	A	A	A	A	A	A	A	A	A	A	A	A	A	A	A	A	A	A	A	A	A	A	A	A	C	A	A	A	A	A	A	A	A	A	A	A
RAC875_c30149_220	T	T	T	T	T	T	T	T	T	T	G	G	T	T	T	T	T	G	G	T	T	G	G	T	G	G	G	T	K	G	G	G	G	G	G	G	G	G	G	G	G	G	G	G	N	T	G	G	G
BS00068779_51	G	G	G	G	G	G	G	G	G	G	G	G	G	G	G	G	G	G	G	G	G	G	G	G	G	G	G	G	G	G	G	G	G	G	G	G	G	G	G	G	G	G	G	G	G	G	G	G	G
BS00009715_51	A	A	A	A	A	A	A	A	A	A	A	A	A	A	A	A	A	A	A	A	A	A	A	A	A	A	A	A	A	A	A	A	A	A	A	A	A	R	A	A	A	A	A	A	A	A	A	A	A
BS00022648_51	T	T	T	T	T	T	N	T	T	T	G	G	T	T	T	T	T	G	G	T	T	G	G	T	G	G	G	T	T	G	G	G	G	G	G	G	G	G	G	G	G	G	G	G	K	T	G	G	G
Ku_c66951_958	C	C	C	C	C	C	C	C	C	C	C	C	C	C	C	C	C	C	C	C	C	C	C	C	C	C	C	C	C	C	C	C	C	C	C	C	C	C	C	C	C	C	C	C	C	C	C	C	C
RAC875_c83089_213	C	C	C	C	C	C	C	C	C	C	C	C	C	C	C	C	C	C	C	C	C	C	C	C	C	C	C	C	C	C	C	C	C	C	C	C	C	C	C	C	C	N	C	C	C	C	C	C	C
BS00024603_51	T	T	T	T	T	T	T	T	T	T	T	T	T	T	T	T	T	T	T	T	T	T	T	T	T	T	T	T	T	T	T	T	T	T	T	T	T	T	T	T	T	T	T	T	T	T	T	T	T
Kukri_c10100_1557	C	C	C	C	C	C	C	C	C	C	N	N	C	C	C	C	C	N	N	C	C	N	N	C	N	N	C	C	C	N	N	N	N	N	N	N	N	N	C	N	N	N	N	C	C	C	N	N	N
BS00022690_51	A	A	A	A	A	A	A	A	A	A	G	G	A	A	A	A	A	G	G	A	A	G	G	A	G	G	G	A	N	G	G	G	G	G	G	G	G	G	G	G	G	G	G	G	R	A	G	G	G
BS00070198_51	T	T	T	T	T	T	T	T	T	T	T	T	T	T	T	T	T	T	T	T	T	T	T	T	T	T	T	T	T	T	T	T	N	T	T	T	T	T	T	T	T	T	T	T	T	T	T	T	T
BS00021995_51	C	C	C	C	C	C	C	C	C	C	T	T	C	C	C	C	C	T	T	C	C	T	T	C	T	T	T	C	N	T	T	T	T	T	T	T	T	T	T	T	T	T	T	T	N	C	T	T	T
Tdurum_contig11442_930	G	G	G	G	G	G	G	G	G	G	G	G	G	G	G	G	G	G	G	G	G	G	K	G	G	G	G	G	G	G	G	G	G	G	G	G	G	G	G	G	G	G	G	G	G	G	G	G	G
BS00067586_51	T	T	T	T	T	T	T	T	T	T	T	T	T	T	T	T	T	T	T	T	T	T	T	T	T	T	T	T	T	T	T	T	T	T	T	T	T	T	T	T	T	T	T	T	T	T	T	T	T
BS00063574_51	C	C	C	C	C	C	C	C	C	C	C	C	C	C	C	C	C	C	C	C	C	C	C	C	C	C	C	C	C	C	C	C	C	C	C	C	C	C	C	C	C	C	C	C	C	C	C	C	C
Tdurum_contig13335_194	A	A	A	A	A	A	A	A	A	A	N	A	A	A	A	A	A	R	A	A	A	A	N	A	R	A	N	A	A	N	A	N	A	N	N	A	A	N	R	N	R	A	N	R	N	A	R	R	R
wsnp_Ra_c8506_14401408	C	C	C	C	C	C	C	C	C	C	C	C	C	C	C	C	C	C	C	C	C	C	C	C	C	C	C	C	C	C	C	C	C	C	C	C	C	C	C	C	C	C	C	C	C	C	C	C	C
GENE-0032_895	G	G	G	G	G	G	G	G	G	G	G	G	G	G	G	G	G	G	G	G	G	G	G	G	G	G	G	G	G	G	G	G	G	G	G	G	G	G	G	G	G	G	G	G	G	G	G	G	G
Kukri_c11587_99	C	C	C	C	C	C	C	C	C	C	C	C	C	C	C	C	C	C	C	C	C	C	C	C	C	C	C	C	C	C	C	C	C	C	C	C	C	C	C	C	C	C	C	C	C	C	C	C	C
Excalibur_c13573_230	C	C	C	C	C	C	C	C	C	C	C	C	C	C	C	C	C	C	C	C	C	C	C	C	C	C	C	C	C	C	C	C	C	C	C	C	C	C	C	C	C	C	C	C	C	C	C	C	C
IAAV2452	T	T	T	T	T	T	T	T	T	T	C	C	T	T	T	T	T	C	C	T	T	C	C	T	C	N	C	T	Y	C	C	C	C	C	C	C	C	C	C	C	C	C	C	C	C	T	C	C	C
BS00013901_51	A	A	A	A	A	A	A	A	A	A	G	G	A	A	A	A	A	G	G	A	A	G	G	A	G	G	G	A	R	G	G	G	G	G	G	G	G	G	G	G	G	G	G	G	G	A	G	G	G
BS00093736_51	T	T	T	T	T	T	T	T	T	T	G	G	T	T	T	T	T	G	G	T	T	G	G	T	G	K	G	T	K	G	G	G	G	G	G	G	G	G	G	N	G	G	G	N	K	T	G	G	G
BS00093740_51	A	A	A	A	A	A	A	A	A	A	G	G	A	A	A	A	A	G	G	A	A	G	G	A	G	G	G	A	R	G	G	G	G	G	G	G	G	G	G	G	G	G	G	G	R	A	G	G	G
RAC875_c90431_275	C	C	C	C	C	C	C	C	C	C	C	C	C	C	C	C	C	C	C	C	C	C	C	C	C	C	C	C	C	C	C	C	C	C	C	C	C	C	C	C	C	C	C	C	C	C	C	C	C
Kukri_c6135_150	A	A	A	A	A	A	A	A	A	A	G	G	A	A	A	A	A	G	G	A	A	G	G	A	G	G	G	A	R	G	G	G	G	G	G	G	G	G	G	G	G	G	G	G	G	A	G	G	G
BS00010992_51	C	C	C	C	C	C	C	C	C	C	C	C	C	C	C	C	C	C	C	C	C	C	C	C	C	C	C	C	C	C	C	C	C	C	C	C	C	C	C	C	C	C	C	C	C	C	C	C	C
BS00073034_51	T	T	T	T	T	T	T	T	T	T	C	C	T	T	T	T	T	C	C	T	T	C	C	T	C	C	C	T	Y	C	C	C	C	C	C	C	C	C	C	C	C	C	C	C	N	T	C	C	C
BobWhite_c9316_300	C	C	C	C	C	C	C	C	C	C	C	C	C	C	C	C	C	C	C	C	C	C	C	C	C	C	C	C	C	C	C	C	C	C	C	C	C	C	C	C	C	C	C	C	C	C	C	C	C
BS00065815_51	A	A	A	A	A	A	A	A	A	A	C	C	A	A	A	A	A	C	C	A	A	C	C	A	C	C	C	A	N	C	C	C	C	C	C	C	C	C	C	C	C	C	C	C	N	A	C	C	C
Tdurum_contig31149_408	A	A	A	A	A	A	A	A	A	A	G	G	A	A	A	A	A	G	G	A	A	G	G	A	G	G	G	A	N	G	G	G	G	G	G	G	G	G	G	G	G	G	G	G	R	A	G	G	G
RAC875_c6789_838	A	A	A	A	A	A	A	A	A	A	A	A	A	A	A	A	A	A	A	A	A	A	A	A	A	A	A	A	A	A	A	A	A	A	A	A	A	A	A	A	A	A	A	A	M	A	A	A	A
RAC875_c51813_182	C	C	C	C	C	C	C	C	C	C	T	T	C	C	C	C	C	T	T	C	C	T	T	C	T	T	T	C	Y	T	T	T	T	T	T	T	T	T	T	T	T	T	T	T	Y	C	T	T	T
Kukri_c34902_520	T	T	T	T	T	T	T	T	T	T	T	T	T	T	T	T	T	T	T	T	T	T	T	T	T	T	T	T	T	T	T	T	T	T	T	T	T	T	T	T	T	T	T	T	T	T	T	T	T
RAC875_c8849_134	C	C	C	C	C	C	C	C	C	C	C	C	C	C	C	C	C	C	C	C	C	C	C	C	C	C	C	C	C	C	C	C	C	C	C	C	C	C	C	C	C	C	C	C	C	C	C	C	C
wsnp_BE444846B_Ta_2_2	T	T	T	T	T	T	T	T	T	T	T	T	T	T	T	T	T	T	T	T	T	T	T	T	T	T	T	T	T	T	T	T	T	T	T	T	T	T	T	T	T	T	T	T	T	T	T	T	T
BS00022218_51	A	A	A	A	A	A	A	A	A	A	A	A	A	A	A	A	A	A	A	A	A	A	A	A	A	A	A	A	A	A	A	A	A	A	A	A	A	A	A	A	A	A	A	A	A	A	A	A	A
BS00068246_51	A	A	A	A	A	A	A	A	A	A	A	A	A	A	A	A	A	A	A	A	A	A	A	A	A	A	A	A	A	A	A	A	A	A	A	A	A	A	A	A	A	A	A	A	A	A	A	A	A
TA005764-0704	C	C	C	C	C	C	C	C	C	C	T	T	C	C	C	C	C	T	T	C	C	T	T	C	T	T	T	C	Y	T	T	T	T	T	T	T	T	T	T	T	T	T	T	T	Y	C	T	T	T
BS00090553_51	G	G	G	G	G	G	G	G	G	G	A	A	G	G	G	G	G	A	A	G	G	A	A	G	A	A	A	G	N	A	A	A	A	A	A	A	A	A	A	A	A	A	A	A	R	G	A	A	A
BS00063573_51	G	G	G	G	G	G	G	G	G	G	G	G	G	G	G	G	G	G	G	G	G	G	G	G	G	G	G	G	G	G	G	G	G	G	G	G	G	G	G	G	G	G	G	G	G	G	G	G	G
BS00068512_51	G	G	G	G	G	G	G	G	G	G	G	G	G	G	G	G	G	G	G	G	G	G	G	G	G	G	G	G	G	G	G	G	G	G	G	G	G	G	G	G	G	G	G	G	G	G	G	G	G
BS00097433_51	C	C	C	C	C	C	C	C	C	C	T	T	C	C	C	C	C	T	T	C	C	T	T	C	T	T	T	C	Y	T	T	T	T	T	T	T	T	T	T	T	T	T	T	T	Y	C	T	T	T
BS00073935_51	T	T	T	T	T	T	T	T	T	T	T	T	T	T	T	T	T	T	T	T	T	T	T	T	T	T	T	T	T	T	T	T	T	T	T	T	T	T	T	T	T	T	T	T	T	T	T	T	T
BS00035690_51	A	A	A	A	A	A	A	A	A	A	A	A	A	A	A	A	A	A	A	A	A	A	A	A	A	A	A	A	A	A	A	A	A	A	A	A	A	A	A	A	A	A	A	A	A	A	A	A	A
IACX5712	G	G	G	G	G	G	G	G	G	G	A	A	G	G	G	G	G	A	A	G	G	A	A	G	A	N	A	G	R	A	A	A	A	A	A	A	A	A	A	A	A	A	A	A	R	G	A	A	A
BS00003575_51	C	C	C	C	C	C	C	C	C	C	T	T	C	C	C	C	C	T	T	C	C	T	T	C	T	T	T	C	Y	T	T	T	T	T	T	T	T	T	T	T	T	T	T	T	Y	C	T	T	T
BS00010875_51	A	A	A	A	A	A	A	A	A	A	G	G	A	A	A	A	A	G	G	A	A	G	G	A	G	G	G	A	R	G	G	G	G	G	G	G	G	G	G	G	G	G	G	G	R	A	G	G	G
GENE-4608_569	G	G	G	G	G	G	G	G	G	G	G	G	G	G	G	G	G	G	G	G	G	G	G	G	G	G	G	G	G	G	G	G	G	G	G	G	G	G	G	G	G	G	G	G	G	G	G	G	G
BS00004465_51	A	A	A	A	A	A	A	A	A	A	N	N	A	A	A	A	A	N	N	A	A	N	N	A	N	N	N	A	A	N	N	N	N	N	N	N	N	N	N	N	N	N	N	N	A	A	N	N	N
BS00065117_51	A	A	A	A	A	A	A	A	A	A	A	A	A	A	N	A	A	A	A	A	N	A	A	A	A	A	A	A	A	A	A	A	A	A	A	A	A	A	A	A	A	A	A	A	A	A	A	A	A
BobWhite_c13654_447	G	G	G	G	G	G	N	G	G	G	G	G	G	G	G	G	G	G	G	G	G	G	G	G	G	R	G	G	G	G	G	G	G	G	G	G	G	G	G	G	R	G	G	G	G	G	R	G	G
Tdurum_contig13095_97	T	T	T	T	T	T	T	T	T	T	T	T	T	T	T	T	T	T	T	T	T	T	T	T	T	T	T	T	T	T	T	T	T	T	T	T	T	T	T	T	N	T	T	T	T	T	T	T	T
Tdurum_contig54548_1002	C	C	C	C	C	C	C	C	C	C	C	C	C	C	C	C	C	C	C	C	C	C	C	C	C	C	C	C	C	C	C	C	C	C	C	C	C	C	C	C	C	C	C	C	C	C	C	C	C
IAAV3801	G	G	G	G	G	G	G	G	G	G	G	G	G	G	G	G	G	G	G	G	G	G	G	G	G	R	G	G	G	G	G	G	G	G	G	G	G	G	G	G	G	G	G	G	G	G	G	G	G
RAC875_c21367_209	G	G	G	G	G	G	G	G	G	G	G	G	G	G	G	G	G	G	G	G	G	G	G	G	G	G	G	G	G	G	G	G	G	G	G	G	G	G	G	G	G	G	G	G	G	G	G	G	G
Excalibur_c110968_321	A	A	A	A	A	A	N	A	A	A	A	A	A	A	A	A	A	A	A	A	A	A	G	A	A	A	A	A	N	A	A	A	A	A	N	A	A	A	A	A	G	G	A	G	A	A	A	A	A
BobWhite_rep_c62985_546	G	G	G	G	G	G	G	G	G	G	A	A	G	G	G	G	G	A	G	G	G	A	A	G	A	R	A	G	N	A	G	A	G	A	A	A	G	A	A	A	A	G	A	A	R	G	A	A	A
Kukri_c51925_654	A	A	A	A	A	A	A	A	A	A	A	A	A	A	A	A	A	A	A	A	A	A	A	A	A	A	A	A	A	A	A	A	A	A	A	A	A	A	A	A	A	A	A	A	A	A	A	A	A
Excalibur_c40516_119	T	T	T	T	T	T	T	T	T	T	T	T	T	T	T	T	T	T	T	T	T	T	T	T	T	T	T	T	T	T	T	T	T	T	T	T	T	T	T	T	T	T	T	T	T	T	T	T	T
BS00063676_51	T	T	T	T	T	T	T	T	T	T	T	T	T	T	T	T	T	T	T	T	T	T	T	T	T	T	T	T	T	T	T	T	T	T	T	T	T	T	T	T	T	T	T	T	T	T	T	T	T
BS00106581_51	A	A	A	A	A	A	A	A	A	A	G	G	A	A	A	A	A	G	A	A	A	G	G	A	G	A	G	A	R	G	A	G	A	G	G	G	A	G	G	G	G	A	G	G	N	A	G	G	G
Kukri_c14968_674	T	T	T	T	T	T	T	T	T	T	C	T	T	T	T	T	T	C	T	T	T	T	C	T	C	T	C	T	Y	C	T	C	T	C	C	T	T	C	C	C	C	T	C	C	C	T	C	C	C
IACX8373	C	C	C	C	C	C	C	C	C	C	T	C	C	C	C	C	C	T	C	C	C	C	T	C	T	N	T	C	N	T	C	T	C	T	T	C	C	T	T	T	T	C	T	T	Y	C	T	T	T
Excalibur_rep_c68921_433	T	T	T	T	T	T	T	T	T	T	C	T	T	T	T	T	T	C	T	T	T	T	C	T	C	T	C	T	Y	C	T	C	T	C	C	T	T	C	C	C	C	T	C	C	N	T	C	C	C
IAAV5246	G	G	G	G	G	G	G	G	G	G	T	T	G	G	G	G	G	T	G	G	G	T	T	G	T	N	T	G	N	T	G	T	G	T	T	T	G	T	T	T	T	G	T	T	K	G	T	T	T
BS00009921_51	G	G	G	G	G	G	G	G	G	G	A	G	G	G	G	G	G	A	G	G	G	G	A	G	A	N	A	G	N	A	G	A	G	A	A	G	G	A	A	A	A	G	A	A	R	G	A	A	A
RAC875_c4377_524	G	G	G	G	G	G	G	G	G	G	T	G	G	G	G	G	G	T	G	G	G	G	T	G	T	G	T	G	N	T	G	T	G	T	T	G	G	T	T	T	T	G	T	T	N	G	T	T	T
BS00067743_51	A	A	A	A	A	A	A	A	A	A	G	A	A	A	A	A	A	G	A	A	A	A	G	A	G	A	G	A	N	G	A	G	A	G	G	A	A	G	G	G	G	A	G	G	R	A	G	G	G
BS00043071_51	G	G	G	G	G	G	G	G	G	G	T	G	G	G	G	G	G	T	G	G	G	G	T	G	T	G	T	G	N	T	G	T	G	T	T	G	G	T	T	T	T	G	T	T	K	G	T	T	T
BS00042054_51	T	T	T	T	T	T	T	T	T	T	G	T	T	T	T	T	T	G	T	T	T	T	G	T	G	T	G	T	N	G	T	G	T	G	G	T	T	G	G	G	G	T	G	G	K	T	G	G	G
BobWhite_c3771_441	G	G	G	G	G	G	G	G	G	G	A	G	G	G	G	G	G	A	G	G	G	G	A	G	A	G	A	G	R	A	G	A	G	A	A	G	G	A	A	A	A	G	A	A	R	G	A	A	A
Kukri_c21709_185	N	N	N	N	N	N	N	N	N	N	N	N	N	N	N	N	N	N	N	N	N	N	N	N	N	N	N	N	N	N	N	N	N	N	N	N	N	N	N	N	N	N	N	N	N	N	N	N	N
tplb0059c20_2221	G	G	G	G	G	G	A	G	G	A	A	A	G	A	G	G	G	A	G	A	G	A	A	G	G	G	G	A	G	A	A	A	G	A	G	A	A	A	A	A	A	G	G	A	R	A	A	A	A
BS00050126_51	C	C	C	C	C	C	T	C	C	T	T	T	C	T	C	C	C	T	C	T	C	T	T	C	C	C	C	T	C	T	T	T	C	T	C	N	T	T	T	T	T	C	C	T	Y	T	T	T	T
BS00110104_51	A	A	A	A	A	A	A	A	A	A	C	A	A	A	A	A	A	C	A	A	A	A	C	A	C	A	C	A	M	C	A	C	A	C	C	A	A	C	C	C	C	A	C	C	M	A	C	C	C
BS00022722_51	G	G	G	G	G	G	A	G	G	G	G	A	G	G	G	G	G	G	G	G	G	A	G	G	G	G	G	A	G	G	A	G	G	G	G	A	A	G	G	G	G	G	G	G	G	A	G	G	G
Kukri_rep_c107366_103	C	C	C	C	C	C	T	C	C	C	C	T	C	C	C	C	C	C	C	C	C	T	C	C	C	C	C	T	C	C	T	C	C	C	C	T	T	C	C	C	C	C	C	C	C	T	C	C	C
Ex_c19477_336	A	A	A	A	A	A	G	A	A	G	G	G	N	G	A	A	A	G	A	G	A	G	G	A	A	R	A	G	A	G	G	G	A	G	A	G	G	G	G	G	G	A	A	G	N	G	G	G	G
Tdurum_contig48959_515	N	N	N	N	N	N	N	N	N	N	N	N	N	N	N	N	N	N	N	N	N	N	N	N	N	N	N	N	N	N	N	N	N	N	N	N	N	N	N	N	N	N	N	N	N	N	N	N	N
Excalibur_c30762_713	C	C	C	C	C	C	C	C	C	C	T	C	C	C	C	C	C	T	C	C	C	C	T	C	T	C	T	C	Y	T	C	T	C	T	T	C	C	T	T	T	T	C	T	T	Y	C	T	T	T
BS00077353_51	C	C	C	C	C	C	T	C	C	T	T	T	C	T	C	C	C	T	C	T	C	T	T	C	C	C	C	T	C	T	T	T	C	T	C	N	T	T	T	T	T	C	C	T	Y	T	T	T	T
BS00088264_51	T	T	T	T	T	T	G	T	T	G	G	G	T	G	T	T	T	G	N	G	T	G	G	T	T	T	T	G	T	G	G	G	T	G	T	G	G	G	G	G	G	T	T	G	K	G	G	G	G
Ku_c18793_951	N	N	N	N	N	N	N	N	N	N	N	N	N	N	N	N	N	N	N	N	N	N	N	N	N	N	N	N	N	N	N	N	N	N	N	N	N	N	N	N	N	N	N	N	N	N	N	N	N
Kukri_rep_c104432_409	A	A	A	A	A	A	G	A	A	A	A	G	A	A	A	A	A	A	A	A	A	G	A	A	A	A	A	G	A	A	G	A	A	A	A	G	G	A	A	A	A	A	A	A	A	G	A	A	A
BS00063866_51	A	A	A	A	A	A	N	A	A	G	N	N	A	G	A	A	A	G	A	G	A	R	N	A	A	A	A	G	A	G	G	G	A	G	A	G	G	G	G	G	G	A	A	G	R	G	G	G	G
BS00073373_51	G	G	G	G	G	G	A	G	G	A	A	A	G	A	G	G	G	A	G	A	G	A	A	G	G	G	G	A	G	A	A	A	G	A	G	N	A	A	A	A	A	G	G	A	R	A	A	A	A
JD_c29157_213	T	T	T	T	T	T	N	T	T	N	N	N	T	N	T	T	T	N	T	N	T	N	N	T	T	T	T	N	T	N	N	N	T	N	T	N	N	N	N	N	N	T	T	N	T	N	N	N	N
BS00050457_51	T	T	T	T	T	T	C	T	T	C	C	C	T	C	T	T	T	C	T	C	T	C	C	T	T	T	T	C	T	C	C	C	T	C	T	C	C	C	C	C	C	T	T	C	Y	C	C	C	C
Kukri_c19709_383	C	C	C	C	C	C	C	C	C	C	T	C	C	C	C	C	C	T	C	C	C	C	T	C	T	C	T	C	N	T	C	T	C	T	T	C	C	T	T	T	T	C	T	T	N	C	T	T	T
Kukri_c78742_146	N	N	N	N	N	N	N	N	N	N	N	N	N	N	N	N	N	N	N	N	N	N	N	N	N	N	N	N	N	N	N	N	N	N	N	N	N	N	N	N	N	N	N	N	N	N	N	N	N
Kukri_c27690_411	T	T	T	T	T	T	C	T	T	C	C	C	T	C	T	T	T	C	T	C	T	C	C	T	T	T	T	C	T	C	C	C	T	C	T	C	C	C	C	C	C	T	T	C	Y	C	C	C	C
BS00065139_51	T	T	T	T	T	T	C	T	T	N	N	C	T	N	T	T	T	N	T	N	T	C	N	T	T	T	T	C	T	N	C	N	T	N	T	C	C	N	N	N	N	T	T	N	T	C	N	N	N
BS00091640_51	G	G	G	G	G	G	K	G	G	G	G	T	G	G	G	G	G	G	G	G	G	T	G	G	G	G	G	T	G	G	T	G	G	G	G	T	T	G	G	G	G	G	G	G	G	T	G	G	G
Kukri_c19641_889	G	G	G	G	G	G	A	G	G	G	G	A	G	G	G	G	G	G	G	G	G	A	G	G	G	G	G	A	G	G	A	G	G	G	G	A	A	G	G	G	G	G	G	G	G	A	G	G	G
Excalibur_c6497_535	A	A	A	A	A	A	G	A	A	G	G	G	A	G	A	A	A	G	A	G	A	G	G	A	A	A	A	G	A	G	G	G	A	G	A	G	G	G	G	G	G	A	A	G	R	G	G	G	G
Kukri_c100591_224	N	N	N	N	N	N	N	N	N	N	N	N	N	N	N	N	N	N	N	N	N	N	N	N	N	N	N	N	N	N	N	N	N	N	N	N	N	N	N	N	N	N	N	N	N	N	N	N	N
CAP8_c4506_82	A	A	A	A	A	A	G	A	A	G	G	G	A	G	A	A	A	G	A	G	A	G	G	A	A	A	A	G	A	G	G	G	A	G	A	G	G	G	G	G	G	A	A	G	R	G	G	G	G
Excalibur_c111213_145	G	G	G	G	G	G	G	G	G	G	A	G	G	G	G	G	G	A	G	G	G	G	A	G	A	G	A	G	R	A	G	A	G	A	A	G	G	A	A	A	A	G	A	A	R	G	A	A	A
Excalibur_rep_c66306_499	N	N	N	N	N	N	N	N	N	N	N	N	N	N	N	N	N	N	N	N	N	N	N	N	N	N	N	N	N	N	N	N	N	N	N	N	N	N	N	N	N	N	N	N	N	N	N	N	N
Tdurum_contig19102_84	T	T	T	T	T	T	T	T	T	T	T	T	T	T	T	T	T	T	T	T	T	T	T	T	T	T	T	T	T	T	T	T	T	T	T	T	T	T	T	T	T	T	T	T	T	T	T	T	T
RAC875_rep_c87552_86	C	C	C	C	C	C	T	C	C	T	T	T	C	T	C	C	C	T	C	T	C	T	T	C	C	C	C	T	C	T	T	T	C	T	C	T	T	T	T	T	T	C	C	T	Y	T	T	T	T
BS00066971_51	A	A	A	A	A	A	A	A	A	A	A	A	A	A	A	A	A	A	A	A	A	A	A	A	A	A	A	A	A	A	A	A	A	A	A	A	A	A	A	A	A	A	A	A	A	A	A	A	A
BS00036121_51	G	G	G	G	G	G	N	G	G	G	G	A	G	G	G	G	G	G	G	G	G	A	G	G	G	G	G	A	G	G	A	G	G	G	G	A	A	G	G	G	G	G	G	G	G	A	G	G	G
BS00066040_51	C	C	C	C	C	C	T	C	C	T	T	N	C	T	C	C	C	N	C	T	C	T	T	C	C	C	C	T	C	T	T	Y	C	T	C	T	T	T	T	T	N	C	C	T	Y	T	T	T	T
RAC875_c14902_256	G	G	G	G	G	G	G	G	G	G	A	G	G	G	G	G	G	A	G	G	G	G	A	G	A	G	A	G	R	A	G	A	G	A	A	G	G	A	A	A	A	G	A	A	R	G	A	A	A
IAAV3828	A	A	A	A	A	A	A	A	A	A	G	A	A	A	A	A	A	G	A	A	A	A	G	A	G	A	G	A	R	G	A	G	A	G	G	A	A	G	G	G	G	A	G	G	R	A	G	G	G
Kukri_c19641_477	C	C	C	C	C	C	A	C	C	A	A	A	C	A	C	C	C	A	C	A	C	A	A	C	C	C	C	A	C	A	A	A	C	A	C	A	A	A	A	A	A	C	C	A	M	A	A	A	A
IACX8452	T	T	T	T	T	T	C	T	T	C	C	C	T	C	T	T	T	C	T	C	T	C	C	T	T	T	T	C	T	C	C	C	T	C	T	C	C	C	C	C	C	T	T	C	Y	C	C	C	C
BobWhite_c8218_162	C	C	C	C	C	C	C	C	C	C	T	C	C	C	C	C	C	T	C	C	C	C	T	C	T	C	T	C	Y	T	C	T	C	T	T	C	C	T	T	T	T	C	T	T	Y	C	T	T	T
BS00062770_51	N	N	N	N	N	N	N	N	N	N	N	N	N	N	N	N	N	N	N	N	N	N	N	N	N	N	N	N	N	N	N	N	N	N	N	N	N	N	N	N	N	N	N	N	N	N	N	N	N
Kukri_c7902_438	N	N	N	N	N	N	N	N	N	N	N	N	N	N	N	N	N	N	N	N	N	N	N	N	N	N	N	N	N	N	N	N	N	N	N	N	N	N	N	N	N	N	N	N	N	N	N	N	N
Kukri_c65759_98	C	C	C	C	C	C	T	C	C	T	T	T	C	T	C	C	C	T	C	T	C	T	T	C	C	N	C	T	C	T	T	T	C	T	C	T	T	T	T	T	T	C	C	T	Y	T	T	T	T
IACX3431	A	A	A	A	A	A	A	A	A	A	A	A	A	A	A	A	A	A	A	A	A	A	A	A	A	A	A	A	A	A	A	A	A	A	A	A	A	A	A	A	A	A	A	A	A	A	A	A	A
BS00094759_51	G	G	G	G	G	G	G	G	G	G	G	G	G	G	G	G	G	G	G	G	G	G	G	G	G	N	G	G	G	G	G	G	G	G	G	G	G	G	G	G	G	G	G	G	G	G	G	G	G
Excalibur_c32726_125	C	C	N	C	C	C	C	C	C	C	T	C	C	C	C	C	C	T	C	N	Y	C	T	C	T	C	T	C	Y	T	C	T	C	T	T	N	C	T	T	T	T	C	T	T	T	C	T	T	T
BS00023006_51	C	C	C	C	C	C	C	C	C	C	T	C	C	C	C	C	C	T	C	C	C	C	T	C	T	C	T	C	Y	T	C	T	C	T	T	C	C	T	T	T	T	C	T	T	Y	C	T	T	T
Kukri_c12063_1652	T	T	T	T	T	T	C	T	T	T	T	C	T	Y	T	T	T	N	Y	T	T	C	T	T	T	T	T	C	T	T	C	T	N	T	T	C	C	T	N	N	N	T	N	T	T	C	T	T	T
BS00068380_51	G	G	G	G	G	G	G	G	G	G	G	G	G	G	G	G	G	G	G	G	G	G	G	G	G	G	G	G	G	G	G	G	G	G	G	G	G	G	G	G	G	G	G	G	G	G	G	G	G
Excalibur_c32726_279	A	A	A	A	A	A	A	A	A	A	G	A	A	A	A	A	A	G	A	A	A	A	G	A	G	A	G	A	R	G	A	G	A	G	G	A	A	G	G	G	G	A	G	G	N	A	G	G	G
BS00022317_51	G	G	G	G	G	G	G	G	G	G	A	G	G	G	G	G	G	A	G	G	G	G	A	G	A	G	A	G	N	A	G	A	G	A	A	G	G	A	A	A	A	G	A	A	R	G	A	A	A
BS00023302_51	G	G	G	G	G	G	A	G	G	A	A	A	G	A	G	G	G	A	G	A	G	A	A	G	G	G	G	A	G	A	A	A	G	A	G	A	A	A	A	A	A	G	G	A	R	A	A	A	A
Kukri_c5276_801	N	N	N	N	N	N	N	N	N	N	N	N	N	N	N	N	N	N	N	N	N	N	N	N	N	N	N	N	N	N	N	N	N	N	N	N	N	N	N	N	N	N	N	N	N	N	N	N	N
Kukri_rep_c104432_114	A	A	A	A	A	A	R	A	A	A	A	G	A	A	A	A	A	A	A	A	A	G	A	A	A	A	A	G	A	A	G	A	A	A	A	G	G	A	A	A	A	A	A	A	A	G	A	A	A
TA003659-1136	C	C	C	C	C	C	T	C	C	C	C	T	C	C	C	C	C	C	C	C	C	T	C	C	C	C	C	T	C	C	T	C	C	C	C	T	T	C	C	C	C	C	C	C	C	T	C	C	C
TA015141-0717	T	T	T	T	T	T	T	T	T	T	T	T	T	T	T	T	T	T	T	T	T	T	T	T	T	T	T	T	T	T	T	T	T	T	T	T	T	T	T	T	T	T	T	T	T	T	T	T	T
wsnp_JD_c4444_5575748	A	A	A	A	A	A	A	A	A	A	A	A	A	A	A	A	A	A	A	A	A	A	A	A	A	A	A	A	A	A	A	A	A	A	A	A	A	A	A	A	A	A	A	A	A	A	A	A	A
RAC875_c53382_120	G	G	G	G	G	G	G	G	G	G	G	G	G	G	G	G	G	G	G	G	G	G	G	G	G	G	G	A	G	G	A	G	G	G	G	G	A	G	G	G	G	G	G	G	G	A	G	G	G
RAC875_c30381_573	A	A	A	A	A	N	G	A	A	A	A	A	A	A	G	A	A	A	A	A	G	A	A	A	A	A	A	A	A	A	A	A	A	A	A	A	A	A	A	A	A	A	A	A	N	A	A	A	A
IAAV3232	C	C	C	C	C	C	C	C	C	C	C	C	C	C	C	C	C	C	C	C	C	C	C	C	C	C	C	C	C	C	C	C	C	C	C	C	C	C	C	C	C	C	C	C	C	C	C	C	C
Ra_c16069_1820	C	C	C	C	C	C	C	C	C	C	C	C	C	C	C	C	C	C	C	C	C	C	C	C	C	C	C	C	C	C	C	C	C	C	C	C	C	C	C	C	C	C	C	C	C	C	C	C	C
wsnp_RFL_Contig2794_2564017	A	A	A	A	A	A	A	A	A	A	A	A	A	A	A	A	A	A	A	A	A	A	A	A	A	A	A	A	A	A	A	A	A	A	A	A	A	A	A	A	A	A	A	A	A	A	A	A	A
RAC875_c21274_235	C	C	C	C	C	C	C	C	C	C	C	C	C	C	C	C	C	T	C	C	C	C	C	C	C	C	C	C	C	T	T	C	C	T	C	C	T	T	T	T	C	C	C	C	C	C	T	T	C
IAAV5269	C	C	C	C	C	C	C	C	C	C	C	C	C	C	C	C	C	C	C	C	C	C	C	C	C	C	C	C	C	C	C	C	C	C	C	C	C	C	C	C	C	C	C	C	C	C	C	C	C
RAC875_c3457_303	T	T	T	T	T	T	T	T	T	T	T	T	T	T	T	T	T	C	T	T	T	T	T	T	T	T	T	T	T	C	C	T	T	C	T	T	C	C	C	C	T	T	T	T	T	T	C	C	T
Tdurum_contig48396_341	C	C	C	C	C	C	C	C	C	T	T	T	C	T	C	C	C	T	T	T	C	T	T	C	T	T	T	T	N	T	T	T	T	T	T	T	T	T	T	T	T	T	T	T	Y	T	T	T	T
BS00038778_51	C	C	C	C	C	C	C	C	C	C	C	C	C	C	C	C	C	C	C	C	C	C	C	C	C	C	C	C	C	C	C	C	C	C	C	C	C	C	C	C	C	C	C	C	C	C	C	C	C
Ku_c3893_771	C	C	C	C	C	C	C	C	C	C	C	C	C	C	C	C	C	C	C	C	C	C	C	C	C	C	C	C	C	C	C	C	C	C	C	C	C	C	C	C	C	C	C	C	C	C	C	C	C
Ra_c7745_1438	A	A	A	A	A	A	A	A	A	A	A	A	A	A	A	A	A	A	A	A	A	A	A	A	A	A	A	A	A	A	N	A	A	A	A	A	A	A	A	A	A	A	A	A	A	A	A	A	A
IAAV8661	T	T	T	T	T	T	T	T	T	T	T	T	T	T	T	T	T	T	T	T	T	T	T	T	T	T	T	T	T	T	T	T	T	T	T	T	T	T	T	T	T	T	T	T	T	T	T	T	T
RAC875_rep_c110216_250	T	T	T	T	T	T	T	T	T	C	C	C	T	C	T	T	T	C	C	C	T	C	C	T	C	C	C	C	N	C	C	C	C	C	C	C	C	C	C	N	C	C	C	C	Y	C	C	C	C
wsnp_BE497109B_Ta_2_5	T	K	K	K	N	K	N	K	N	G	G	G	K	G	K	K	K	G	G	G	K	G	G	N	G	G	G	G	K	G	G	G	G	G	G	G	G	G	G	G	G	G	G	G	N	G	G	G	G
RAC875_c21131_3615	T	T	T	T	T	T	T	T	T	C	C	C	T	C	T	T	T	C	C	C	T	C	C	T	C	Y	C	C	Y	C	C	C	C	C	C	C	C	C	C	C	C	C	C	C	Y	C	C	C	C
RAC875_c20775_540	T	T	T	T	T	T	T	T	T	T	T	T	T	T	T	T	T	T	T	T	T	T	T	T	T	T	T	T	T	T	T	T	T	T	T	T	T	T	T	T	T	T	T	T	T	T	T	T	T
GENE-0227_217	C	C	C	C	C	C	C	C	C	C	C	C	C	C	C	C	C	A	C	C	C	C	C	C	C	C	C	C	C	A	A	C	C	A	C	C	A	A	A	A	C	C	C	C	C	C	A	A	C
Ex_c68416_859	C	C	C	C	C	C	C	C	C	C	C	C	C	C	C	C	C	C	C	C	C	C	C	C	C	C	C	C	C	C	C	C	C	C	C	C	C	C	C	C	C	C	C	C	C	C	C	C	C
Kukri_c11580_339	T	T	T	T	T	T	T	T	T	T	T	T	T	T	T	T	T	T	T	T	T	T	T	T	T	T	T	T	T	T	T	T	T	T	T	T	T	T	T	T	T	T	T	T	T	T	T	T	T
BobWhite_rep_c66146_237	G	G	T	T	G	G	G	G	G	G	G	G	T	G	G	G	G	G	G	G	G	G	G	T	G	G	G	G	N	G	G	G	G	G	G	G	G	G	G	G	G	G	G	G	G	G	G	G	G
Tdurum_contig14650_689	A	A	A	A	A	A	A	A	A	A	A	A	A	A	A	A	A	A	A	A	A	A	A	A	A	A	A	A	A	A	A	A	A	A	A	A	A	A	A	A	A	A	A	A	A	A	A	A	A
Ra_c70039_1705	A	A	A	A	A	A	A	A	A	A	A	A	A	A	A	A	A	A	A	A	A	A	A	A	A	A	A	A	A	A	A	A	A	A	A	A	A	A	A	A	A	A	A	A	A	A	A	A	A
wsnp_Ex_rep_c69266_68192766	C	C	C	C	C	C	C	C	C	C	C	C	C	C	C	C	C	C	C	C	C	C	C	C	C	C	C	C	C	C	C	C	C	C	C	C	C	C	C	C	C	C	C	C	C	C	C	C	C
RAC875_c3457_65	A	A	A	A	A	A	A	A	A	A	A	A	A	A	A	A	A	G	A	A	A	A	A	A	A	A	A	A	A	G	G	A	A	G	A	A	G	G	G	G	A	A	A	A	A	A	G	G	A
Excalibur_c23779_474	T	T	T	T	T	T	T	T	T	T	T	T	T	T	T	T	T	T	T	T	N	T	T	T	T	T	T	T	T	T	T	T	T	T	T	T	T	T	T	T	T	T	T	T	T	T	T	T	T
Ra_c7855_49	A	A	A	A	A	A	A	A	A	A	A	A	A	A	A	A	A	A	A	A	A	A	A	A	A	A	A	A	A	A	A	A	A	A	A	A	A	A	A	A	A	A	A	A	A	A	A	A	A
IAAV7260	C	C	C	C	C	C	C	C	C	C	C	C	C	C	C	C	C	C	C	C	C	C	C	C	C	C	C	C	C	C	C	C	C	C	C	C	C	C	C	C	C	C	C	C	C	C	C	C	C
Kukri_c62848_106	T	T	T	T	T	T	T	T	T	T	T	T	T	T	T	T	T	T	T	T	T	T	T	T	T	T	T	T	T	T	T	T	T	T	T	T	T	T	T	T	Y	T	T	T	T	T	Y	T	T
Tdurum_contig31624_230	C	C	C	C	C	C	C	C	C	C	C	C	C	C	C	C	C	C	C	C	C	C	C	C	C	C	C	C	C	C	C	C	C	C	C	C	C	A	C	C	C	C	C	C	C	C	C	C	C
Tdurum_contig288_253	Y	Y	Y	Y	Y	Y	Y	Y	Y	T	T	T	Y	T	Y	Y	Y	T	T	T	Y	T	T	Y	T	T	T	T	Y	T	T	T	T	T	T	T	T	T	T	T	T	T	T	T	Y	T	T	T	T
CAP7_rep_c12580_266	T	T	T	T	T	T	N	T	T	T	T	T	T	T	T	N	T	T	T	T	T	T	T	T	T	K	T	T	T	T	T	T	T	T	T	T	T	T	T	N	T	T	T	N	T	T	T	T	T
wsnp_Ex_c11177_18096010	G	G	G	G	G	G	G	G	G	G	G	G	G	G	G	G	G	G	G	G	G	G	G	G	G	G	G	G	G	G	G	G	G	G	G	G	G	G	G	G	G	G	G	G	G	G	G	G	G
IACX8417	A	A	A	A	A	A	A	A	A	A	A	A	A	A	A	A	A	C	A	A	A	A	A	A	A	A	A	A	A	C	C	A	A	C	A	A	C	C	C	C	A	A	A	A	A	A	C	C	A
GENE-0173_168	A	A	A	A	A	A	A	A	A	A	A	A	A	A	A	A	A	A	A	A	A	A	A	A	A	A	A	A	A	A	A	A	A	A	A	A	A	G	A	A	A	A	A	A	A	A	A	A	A
Ex_c34070_464	N	N	N	N	N	N	N	N	N	N	N	N	N	N	N	N	N	N	N	N	N	N	N	N	N	N	N	N	N	N	N	N	N	N	N	N	N	N	N	N	N	N	N	N	N	N	N	N	N
Tdurum_contig60547_330	T	T	T	T	T	T	Y	T	T	T	T	T	T	T	T	Y	T	T	T	T	T	T	T	T	T	Y	T	T	T	T	T	T	T	T	T	T	T	C	T	Y	T	T	T	Y	T	T	T	T	T
Tdurum_contig43346_108	T	T	T	T	T	T	T	T	T	C	C	C	T	C	T	T	T	C	C	C	T	C	C	T	C	C	C	C	Y	C	C	C	C	C	C	C	C	C	C	C	C	C	C	C	Y	C	C	C	C
RAC875_c18282_1390	C	C	C	C	C	C	C	C	C	C	C	C	C	C	C	C	C	C	C	C	C	C	C	C	C	C	C	C	C	C	C	C	C	C	C	C	C	C	C	C	C	C	C	C	C	C	C	C	C
wsnp_BG607036B_Ta_1_1	G	G	G	G	G	G	G	G	G	G	G	G	G	G	G	G	G	G	G	G	G	G	G	G	G	G	G	G	G	G	G	G	G	G	G	G	G	G	G	G	G	G	G	G	G	G	G	G	G
Excalibur_c4082_370	G	G	G	G	G	G	R	G	G	G	G	G	G	G	G	N	G	G	G	G	G	G	G	G	G	N	G	G	G	G	G	G	G	G	G	G	G	G	G	R	G	G	G	N	G	G	G	G	G
RFL_Contig1354_663	T	T	T	T	T	T	K	T	T	T	T	T	T	T	T	K	T	T	T	T	T	T	T	T	T	K	T	T	T	T	T	T	T	T	T	T	T	T	T	K	T	T	T	K	T	T	T	T	T
BS00062942_51	A	A	A	A	A	A	A	A	A	A	A	A	A	A	A	A	A	A	A	A	A	A	A	A	A	A	A	A	A	A	A	A	A	A	A	A	A	A	A	A	A	A	A	A	A	A	A	A	A
Tdurum_contig60809_268	A	A	A	A	A	A	M	A	A	C	C	C	A	C	A	N	A	C	C	C	A	C	C	A	C	C	C	C	M	C	C	C	C	C	C	C	C	C	C	C	C	C	C	C	M	C	C	C	C
Tdurum_contig31201_201	A	A	A	A	A	A	M	A	A	A	A	A	A	A	A	M	A	A	A	A	A	A	A	A	A	M	A	A	A	A	A	A	A	A	A	A	A	A	A	M	A	A	A	M	A	A	A	A	A
RFL_Contig1354_484	C	C	C	C	C	C	C	C	C	C	C	C	C	C	C	C	C	C	C	C	C	C	C	C	C	C	C	C	C	C	C	C	C	C	C	C	C	C	C	C	C	C	C	C	C	C	C	C	C
Tdurum_contig31201_380	G	G	G	G	G	G	G	G	G	G	G	G	G	G	G	G	G	G	G	G	G	G	G	G	G	G	G	G	G	G	G	G	G	G	G	G	G	G	G	G	G	G	G	G	G	G	G	G	G
Kukri_c7428_604	A	A	A	A	A	A	R	A	A	A	A	A	A	A	A	R	A	A	A	A	A	A	A	A	A	R	A	A	A	A	A	A	A	A	A	A	A	A	A	R	A	A	A	R	A	A	A	A	A
TA004184-0525	A	A	A	A	A	A	A	A	A	C	C	C	A	C	A	A	A	C	C	C	A	C	C	A	C	C	C	C	N	C	C	C	C	C	C	C	C	C	C	C	C	C	C	C	M	C	C	C	C
Ra_c1195_200	A	A	A	A	A	A	A	A	A	A	A	A	A	A	A	A	A	A	A	A	A	A	A	A	A	A	A	A	A	A	A	A	A	A	A	A	A	A	A	A	A	A	A	A	A	A	A	A	A
BS00047700_51	C	C	C	C	C	C	N	C	C	C	C	T	C	C	C	C	C	C	C	C	C	T	C	C	C	C	C	T	C	C	T	C	C	C	C	N	T	C	C	C	C	C	C	C	C	T	C	C	C
Ku_c31251_565	C	C	C	C	C	C	C	C	C	C	C	C	C	C	C	C	C	C	C	C	C	C	C	C	C	C	C	C	C	C	C	C	C	C	C	C	C	C	C	C	C	C	C	C	C	C	C	C	C
RAC875_c25708_503	C	C	C	C	C	C	C	C	C	C	C	C	C	C	C	C	C	C	C	C	C	C	C	C	C	C	C	C	C	C	C	C	C	C	C	C	C	C	C	C	C	C	C	C	C	C	C	C	C
Excalibur_c27675_912	C	C	C	C	C	C	C	C	C	N	T	T	C	T	C	C	C	C	N	N	C	N	N	C	N	Y	N	N	Y	C	C	T	N	C	T	N	C	C	C	C	N	N	Y	N	Y	N	C	C	N
Kukri_c11580_818	C	C	C	C	C	C	C	C	C	T	T	T	C	N	C	C	C	T	N	T	C	T	T	C	T	T	T	T	Y	T	T	T	T	N	T	N	N	T	T	T	N	T	T	N	Y	T	N	N	N
JD_c2834_381	G	G	G	G	G	G	G	G	G	A	A	A	G	A	G	G	G	A	A	A	G	A	A	G	A	A	A	A	N	A	A	A	A	A	A	A	A	A	A	A	A	A	A	A	R	A	A	A	A
GENE-0173_290	T	T	T	T	T	T	T	T	T	T	T	T	T	T	T	T	T	T	T	T	T	T	T	T	T	T	T	T	T	T	T	T	T	T	T	T	T	C	T	T	T	T	T	T	T	T	T	T	T
RAC875_c49601_837	A	A	A	A	A	A	G	A	A	A	A	G	A	A	A	A	A	A	A	A	A	G	A	A	A	A	A	G	A	A	G	A	A	A	A	G	G	A	A	A	A	A	A	A	A	G	A	A	A
Tdurum_contig7497_570	A	A	A	A	A	A	A	A	A	C	C	C	A	C	A	A	A	C	C	C	A	C	C	A	C	C	C	C	N	C	C	C	C	C	C	C	C	C	C	C	C	C	C	C	M	C	C	C	C
tplb0024i16_800	C	C	C	C	C	C	C	C	C	T	T	T	C	T	C	C	C	T	T	T	C	T	T	C	T	T	T	T	N	T	T	T	T	T	T	T	T	T	T	T	T	T	T	T	Y	T	T	T	T
wsnp_Ku_c62848_63784645	T	T	T	T	T	T	T	T	T	T	T	T	T	T	T	T	T	T	T	T	T	T	T	T	T	T	T	T	T	T	T	T	T	T	T	T	T	T	T	T	T	T	T	T	T	T	T	T	T
RAC875_c16677_56	A	A	A	A	A	A	A	A	A	A	A	A	A	A	A	A	A	A	A	A	A	A	A	A	A	A	A	A	A	A	A	A	A	A	A	A	A	A	A	A	A	A	A	A	A	A	A	A	A
IACX1339	G	G	G	G	G	G	G	G	G	T	T	T	G	T	G	G	G	T	T	T	G	T	T	G	T	T	T	T	N	T	T	T	T	T	T	T	T	T	T	T	T	T	T	T	K	T	T	T	T
Kukri_c62848_1581	G	G	G	G	G	G	G	G	G	G	G	G	G	G	G	G	G	G	G	G	G	G	G	G	G	G	G	G	G	G	G	G	G	G	G	G	G	G	G	G	G	G	G	G	G	G	G	G	G
Kukri_c10308_342	A	A	A	A	A	A	A	A	A	G	G	G	A	G	A	A	A	G	G	G	A	G	G	A	G	G	G	G	A	G	G	G	G	G	G	G	G	G	G	G	G	G	G	G	R	G	G	G	G
RAC875_rep_c117617_183	C	C	C	C	C	C	C	C	C	T	T	T	C	T	C	C	C	T	T	T	C	T	T	C	T	T	T	T	Y	T	T	T	T	T	T	T	T	T	T	T	T	T	T	T	Y	T	T	T	T
Excalibur_rep_c106174_390	A	A	A	A	A	A	A	A	A	A	A	A	A	A	A	A	A	A	A	A	A	A	A	A	A	A	A	A	A	A	A	A	A	A	A	A	A	A	A	A	A	A	A	A	A	A	A	A	A
Excalibur_c32608_500	A	A	A	A	A	A	A	A	A	A	A	A	A	A	A	A	A	A	A	A	A	A	A	A	A	A	A	A	A	A	A	A	A	A	A	A	A	A	A	A	A	A	A	A	A	A	A	A	A
RAC875_rep_c117462_124	A	A	A	A	A	A	A	A	A	A	A	A	A	A	A	A	A	A	A	A	A	A	A	N	N	A	A	A	A	A	A	A	A	A	A	A	A	A	A	A	A	A	A	A	A	A	A	A	A
Excalibur_c20228_135	G	G	G	G	G	G	G	G	G	A	A	A	G	A	G	G	G	A	A	A	G	A	A	G	A	R	A	A	R	A	A	A	A	A	A	A	A	A	A	R	A	A	A	R	R	A	A	A	A
Kukri_rep_c106406_265	C	C	C	C	C	C	C	C	C	T	T	T	C	T	C	C	C	C	T	T	C	T	C	C	T	Y	T	T	Y	C	C	T	T	C	T	T	C	C	C	C	T	T	Y	T	Y	T	C	C	T
Tdurum_contig11660_328	C	C	C	C	C	C	C	C	C	T	T	T	C	T	C	C	C	T	T	T	C	T	T	C	T	T	T	T	N	T	T	T	T	T	T	T	T	T	T	T	T	T	T	T	Y	T	T	T	T
Tdurum_contig42289_936	T	T	T	T	T	T	N	T	T	C	C	C	T	C	T	Y	T	C	C	C	T	C	C	T	C	C	C	C	Y	C	C	C	C	C	C	C	C	C	C	C	Y	C	C	C	Y	C	Y	C	C
BS00037306_51	G	G	G	G	G	G	G	G	G	G	G	G	G	G	G	G	G	G	G	G	G	G	G	G	G	G	G	G	G	G	G	G	G	G	G	G	G	G	G	G	G	G	G	G	G	G	G	G	G
Kukri_c2535_98	C	C	C	C	C	C	C	C	C	C	C	C	C	C	C	C	C	C	C	C	C	C	C	C	C	C	C	C	C	C	C	C	C	C	C	C	C	C	C	C	C	C	C	C	C	C	C	C	C
Kukri_c62848_1632	C	C	C	C	C	C	C	C	C	C	C	C	C	C	C	C	C	C	C	C	C	C	C	C	C	C	C	C	C	C	C	C	C	C	C	C	C	C	C	C	C	C	C	C	C	C	C	C	C
Tdurum_contig60809_255	C	C	C	C	C	C	C	C	C	T	T	T	C	T	C	C	C	T	T	T	C	T	T	C	T	Y	T	T	Y	T	T	T	T	T	T	T	T	T	T	N	T	T	T	N	Y	T	T	T	T
Tdurum_contig63991_280	T	T	T	T	T	T	T	T	T	G	G	G	T	G	T	T	T	G	G	G	T	G	G	T	G	G	G	G	K	G	G	G	G	G	G	G	G	G	G	G	G	G	G	G	K	G	G	G	G
Tdurum_contig11692_131	T	T	T	T	T	T	T	T	T	T	T	T	T	T	T	T	T	T	T	T	T	T	T	T	T	T	T	T	T	T	T	T	T	T	T	T	T	T	T	T	T	T	T	T	T	T	T	T	T
Excalibur_c5052_151	C	C	C	C	C	C	C	C	C	C	C	C	C	C	C	C	C	C	C	C	C	C	C	C	C	C	C	C	C	C	C	C	C	C	C	C	C	C	C	C	C	C	C	C	C	C	C	C	C
RAC875_c11749_97	G	G	G	G	G	G	G	G	G	G	G	G	G	G	G	G	G	G	G	G	G	G	G	G	G	G	G	G	G	G	G	G	G	G	G	G	G	G	G	G	G	G	G	G	G	G	G	G	G
GENE-0173_309	N	N	N	N	N	N	N	N	N	N	N	N	N	N	N	N	N	N	N	N	N	N	N	N	N	N	N	N	N	N	N	N	N	N	N	N	N	N	N	N	N	N	N	N	N	N	N	N	N
Ku_c62848_956	T	T	T	T	T	T	T	T	T	T	T	T	T	T	T	T	T	T	T	T	T	T	T	T	T	T	T	T	T	T	T	T	T	T	T	T	T	T	T	T	T	T	T	T	T	T	T	T	T
RAC875_c20420_87	G	G	G	G	G	G	G	G	G	G	G	G	G	G	G	G	G	G	G	G	G	G	G	G	G	G	G	G	G	G	G	G	G	G	G	G	G	G	G	G	G	G	G	G	G	G	G	G	G
TA004324-0491	G	G	G	G	G	G	G	G	G	G	G	G	G	G	G	G	G	G	G	G	G	G	G	G	G	G	G	G	G	G	G	G	G	G	G	G	G	G	G	G	G	G	G	G	G	G	G	G	G
RAC875_c50365_521	G	G	G	G	G	G	G	G	G	A	A	A	G	A	G	G	G	A	A	A	G	A	A	G	N	A	A	A	R	A	A	A	A	A	A	A	A	N	A	A	A	N	A	A	R	A	A	A	A
Excalibur_c64533_980	T	T	T	T	T	T	T	T	T	T	T	T	T	T	T	T	T	T	T	T	T	T	T	T	T	T	T	T	T	T	T	T	T	T	T	T	T	T	T	T	T	T	T	T	T	T	T	T	T
TA001643-0728	T	T	T	T	T	T	T	T	T	C	C	C	T	C	T	T	T	C	C	C	T	C	C	T	C	C	C	C	Y	C	C	C	C	C	C	C	C	N	C	C	C	C	C	C	N	C	C	C	C
tplb0024i16_1177	T	T	T	T	T	T	T	T	T	C	C	C	T	C	T	T	T	C	C	C	T	C	C	T	C	C	C	C	Y	C	C	C	C	C	C	C	C	C	C	C	C	C	C	C	Y	C	C	C	C
Tdurum_contig63991_186	A	A	A	A	A	A	A	A	A	G	G	G	A	G	A	A	A	G	G	G	A	G	G	A	G	G	G	G	R	G	G	G	G	G	G	G	G	G	G	G	G	G	G	G	R	G	G	G	G
Kukri_c84940_106	G	G	G	G	G	G	G	G	G	G	G	G	G	G	G	G	G	G	G	G	G	G	G	G	G	G	G	G	G	G	G	G	G	G	G	G	G	G	G	G	G	G	G	G	G	G	G	G	G
BobWhite_c7333_76	C	C	C	C	C	C	C	C	C	C	C	C	C	C	C	C	C	C	C	C	C	C	C	C	C	C	C	C	C	C	C	C	C	C	C	C	C	C	C	C	C	C	C	C	C	C	C	C	C
Tdurum_contig42289_1857	C	C	C	C	C	C	C	C	C	A	A	A	C	A	C	C	C	A	A	A	C	A	A	C	A	A	A	A	M	A	A	A	A	A	A	A	A	A	A	A	A	A	A	A	M	A	A	A	A
RAC875_rep_c75762_175	C	C	C	C	C	C	C	C	C	C	C	C	C	C	C	C	C	C	C	C	C	C	C	C	C	C	C	C	C	C	C	C	C	C	C	C	C	C	C	C	C	C	C	C	C	C	C	C	C
RFL_Contig2784_641	G	G	G	G	G	G	N	G	G	G	G	G	G	G	G	G	G	G	G	G	G	G	G	G	G	R	G	G	G	G	G	G	G	G	G	G	G	G	G	G	G	G	G	G	G	G	G	G	G
RAC875_c63421_83	C	C	C	C	C	C	C	C	C	C	C	C	C	C	C	C	C	C	C	C	C	C	C	C	C	C	C	C	C	C	C	C	C	C	C	C	C	C	C	C	C	C	C	C	C	C	C	C	C
Kukri_c13156_129	A	A	A	A	A	A	A	A	A	G	G	G	A	G	A	A	A	G	G	G	A	G	G	A	G	R	G	G	R	G	G	G	G	G	G	N	G	G	G	R	G	G	G	R	R	G	G	G	G
Tdurum_contig13391_680	C	C	C	C	C	C	Y	C	C	T	T	T	C	T	C	Y	C	T	T	T	C	T	T	C	T	T	T	T	Y	T	T	T	T	T	T	T	T	T	T	T	T	T	T	T	Y	T	T	T	T
Tdurum_contig60547_129	C	C	C	C	C	C	C	C	C	C	C	C	C	C	C	C	C	C	C	C	C	C	C	C	C	C	C	C	C	C	C	C	C	C	C	C	C	T	C	C	C	C	C	C	C	C	C	C	C
Tdurum_contig83763_107	C	C	C	C	C	C	C	C	C	C	C	C	C	C	C	C	C	C	C	C	C	C	C	C	C	N	C	C	C	C	C	C	C	C	C	C	C	C	C	C	C	C	C	C	C	C	C	C	C
Kukri_rep_c68583_931	T	T	T	T	T	T	T	T	T	T	T	T	T	T	T	T	T	T	T	T	T	T	T	T	T	T	T	T	T	T	T	T	T	T	T	T	T	T	T	T	T	T	T	T	T	T	T	T	T
RAC875_c2972_225	A	A	A	A	A	A	A	A	A	A	A	A	A	A	A	A	A	A	A	A	A	A	A	A	A	A	A	A	A	A	A	A	A	A	A	A	A	A	A	A	A	A	A	A	A	A	A	A	A
Excalibur_c15885_1145	A	A	A	A	A	A	N	A	A	A	A	A	A	A	A	A	A	A	A	A	A	A	A	A	A	N	A	A	A	A	A	A	A	A	A	A	A	A	A	A	A	A	A	N	A	A	A	A	A
BS00022104_51	A	A	A	A	A	A	A	A	A	A	A	A	A	A	A	A	A	A	A	A	A	A	A	A	A	A	A	A	A	A	A	A	A	A	A	A	A	A	A	A	A	A	A	A	A	A	A	A	A
Tdurum_contig63991_404	C	C	C	C	C	C	C	C	C	T	T	T	C	T	C	C	C	T	T	T	C	T	T	C	T	T	T	T	Y	T	T	T	T	T	T	T	T	T	T	T	T	T	T	T	Y	T	T	T	T
Tdurum_contig29769_202	A	A	A	A	A	N	N	A	A	G	G	G	A	G	A	N	A	A	G	G	A	G	N	A	G	G	G	G	R	A	A	G	G	A	G	G	A	A	A	N	G	G	R	G	R	G	A	A	G
CAP7_c1241_128	T	T	T	T	T	T	T	T	T	T	T	T	T	T	T	T	T	T	T	T	T	T	T	T	T	T	T	T	T	T	T	T	T	T	T	T	T	T	T	T	T	T	T	T	T	T	T	T	T
wsnp_Ex_c1429_2744367	G	G	G	G	G	G	G	G	G	G	G	G	G	G	G	G	G	G	G	G	G	G	G	G	G	G	G	G	G	G	G	G	G	G	G	G	G	G	G	G	G	G	G	G	G	G	G	G	G
BS00011450_51	C	C	C	C	C	C	Y	C	C	C	C	C	C	C	C	C	C	T	C	C	C	C	C	C	C	Y	C	C	C	T	T	C	C	T	C	C	T	T	T	T	C	C	C	C	C	C	T	T	C
wsnp_Ex_c14_27570	G	G	G	G	G	G	G	G	G	G	G	G	G	G	G	G	G	G	G	G	G	G	G	G	G	G	G	G	G	G	G	G	G	G	G	G	G	G	G	G	G	G	G	G	G	G	G	G	G
Ku_c20833_518	C	C	C	C	C	C	C	C	C	C	C	C	C	C	C	C	C	C	C	C	C	C	C	C	C	C	C	C	C	C	C	C	C	C	C	C	C	C	C	C	C	C	C	C	C	C	C	C	C
RAC875_c8662_140	G	G	G	G	G	G	G	G	G	A	A	A	G	A	G	G	G	A	A	A	G	A	G	G	A	A	A	A	R	A	A	A	A	A	A	A	A	A	A	A	A	A	A	A	R	A	A	A	A
Excalibur_c51643_145	G	G	G	G	G	G	G	G	G	A	A	A	G	N	G	G	G	N	N	A	G	A	G	G	A	R	A	A	R	A	N	A	A	A	N	A	N	A	A	N	N	A	N	N	R	A	A	A	N
Kukri_c45663_496	A	A	A	A	A	A	M	A	A	C	C	C	A	C	A	N	A	A	C	C	A	C	A	A	C	C	C	C	M	N	A	C	C	N	C	C	A	A	A	M	C	C	C	C	M	C	N	N	C
tplb0029b01_123	A	A	A	A	A	A	A	A	A	A	A	A	A	A	A	A	A	C	A	A	A	A	A	A	A	A	A	A	A	C	C	A	A	C	A	A	C	C	C	C	A	A	A	A	A	A	C	C	A
BobWhite_c1456_615	C	C	C	C	C	C	C	C	C	C	C	C	C	C	C	C	C	T	C	C	C	C	C	C	C	C	C	C	C	T	T	C	C	T	C	C	T	T	T	T	C	C	C	C	C	C	T	T	C
Kukri_rep_c111517_289	A	A	A	A	A	A	R	A	A	G	G	G	A	G	A	R	A	A	G	G	A	G	N	A	G	G	G	G	R	A	A	G	G	A	G	G	A	A	A	R	G	G	R	G	R	G	A	A	G
RAC875_c8662_762	T	T	T	T	T	T	Y	T	T	C	C	C	T	C	T	N	T	C	C	C	T	C	N	T	C	C	C	C	Y	C	C	C	C	C	C	C	C	C	C	C	C	C	C	C	Y	C	C	C	C
Excalibur_c27675_1815	G	G	G	G	G	G	G	G	G	A	A	A	G	A	G	G	G	A	A	A	G	A	G	G	A	A	A	A	N	A	A	A	A	A	A	A	A	A	A	A	A	A	R	A	R	A	A	A	A
wsnp_Ex_c1429_2745237	C	C	C	C	C	C	C	C	C	C	C	C	C	C	C	C	C	C	C	C	C	C	C	C	C	C	C	C	C	C	C	C	C	C	C	C	C	C	C	C	C	C	C	C	C	C	C	C	C
BS00065523_51	N	N	N	N	N	N	N	N	N	G	G	G	N	G	N	N	N	G	G	G	N	G	G	N	G	G	G	G	G	G	G	G	G	G	G	G	G	G	G	G	G	G	G	G	G	G	G	G	G
BobWhite_c4236_410	C	C	C	C	C	C	C	C	C	C	C	C	C	C	C	C	C	T	C	C	C	C	C	C	C	C	C	C	C	C	T	C	C	T	C	C	T	T	T	T	C	C	C	C	C	C	T	T	C
tplb0029b01_1022	T	T	T	T	T	T	T	T	T	T	T	T	T	T	T	T	T	C	T	T	T	T	T	T	T	T	T	T	T	C	C	T	T	C	T	T	C	C	C	C	T	T	T	T	T	T	C	C	T
Ra_c27867_685	G	G	G	G	G	G	G	G	G	G	G	G	G	G	G	G	G	A	G	G	G	G	G	G	G	G	G	G	G	A	A	G	G	A	G	G	A	A	A	A	G	G	G	G	G	G	R	A	G
Ex_c24969_223	C	C	C	C	C	C	C	C	C	C	C	C	C	C	C	C	C	C	C	C	C	C	C	C	C	C	C	C	C	C	C	C	C	C	C	C	C	C	C	C	C	C	C	C	C	C	C	C	C
[truncated: 18,223 more rows]
[truncated: 252 more columns]
